# Supplementary material for: Dense sampling of bird diversity increases power of comparative genomics
Source: Nature. 2020 Nov 11;587(7833):252–7. doi: 10.1038/s41586-020-2873-9 (PMC7759463; doi:10.1038/s41586-020-2873-9)
Supplement: Supplementary file 3 — The tree file in newick format for all 10,135 species of birds. The tree was pruned from the synthesis tree by excluding all subspecies, operational taxonomic units and unaccepted species as described in the Supplementary Information. Also available on Mendeley Data (doi:10.17632/fnpwzj37gw). [file 41586_2020_2873_MOESM3_ESM.txt]

(((Rallicula_mayri,Myrmoderus_ruficauda,(Rallicula_leucospila,Myrmoderus_loricatus,(Rallicula_forbesi,Pareudiastes_silvestris,Myrmoderus_ferrugineus,Myrmelastes_schistaceus,(Pareudiastes_pacificus,Myrmelastes_saturatus,Mentocrex_kioloides,(Stomiopera_unicolor,Myrmelastes_rufifacies,(Stomiopera_flava,Ptilotula_plumula,Myrmelastes_leucostigma,(Rupornis_magnirostris,Ptilotula_penicillata,Myrmelastes_hyperythrus,(Ptilotula_ornata,Myrmelastes_humaythae,(Pyrrhulopsis_tabuensis,Ptilotula_keartlandi,Poodytes_punctatus,Myrmelastes_caurensis,Mixornis_kelleyi,(Pyrrhulopsis_splendens,Ptilotula_fusca,Poodytes_gramineus,Myrmelastes_brunneiceps,Mixornis_gularis,Isleria_hauxwelli,(Tarsiger_rufilatus,Pyrrhulopsis_personatus,Ptilotula_flavescens,Poodytes_carteri,Mixornis_flavicollis,Isleria_guttata,Hafferia_zeledoni,Gliciphila_melanops,Gavicalis_virescens,Elachura_formosa,Cyanoderma_rufifrons,(Uromyias_agraphia,Tarsiger_johnstoniae,Poodytes_albolimbatus,Hafferia_immaculata,Gavicalis_versicolor,Cyanoderma_ruficeps,(Uromyias_agilis,Tarsiger_indicus,Sinosuthora_zappeyi,Hafferia_fortis,Gavicalis_fasciogularis,Cyanoderma_pyrrhops,Caligavis_subfrenata,(Tarsiger_hyperythrus,Sinosuthora_webbiana,Cyanoderma_melanothorax,Caligavis_obscura,(Tarsiger_cyanurus,Sinosuthora_przewalskii,Cyanoderma_erythropterum,Caligavis_chrysops,Bolemoreus_hindwoodi,(Tarsiger_chrysaeus,Sinosuthora_conspicillata,Sigelus_silens,Pinarochroa_sordida,Phoenicuropsis_schisticeps,Cyanoderma_chrysaeum,Bolemoreus_frenatus,(Sinosuthora_brunnea,Phoenicuropsis_frontalis,Cyanoderma_ambiguum,(Sinosuthora_alphonsiana,Phoenicuropsis_erythronotus,Lioparus_chrysotis,Fulvetta_vinipectus,(Phoenicuropsis_coeruleocephala,Kittacincla_nigra,Fulvetta_striaticollis,(Kittacincla_malabarica,Fulvetta_ruficapilla,(Quoyornis_georgianus,Plesiodryas_albonotata,Kittacincla_luzoniensis,Fulvetta_ludlowi,(Viridonia_sagittirostris,Tephrophilus_wetmorei,Sporathraupis_cyanocephala,Sphenopsis_melanotis,Siva_cyanouroptera,Procarduelis_nipalensis,Manucerthia_mana,Magumma_parva,Linaria_flavirostris,Kittacincla_cebuensis,Heteroxenicus_stellatus,Fulvetta_cinereiceps,(Sphenopsis_frontalis,Linaria_cannabina,Erythrina_erythrina,Chrysocorythus_estherae,((((((((Polioptila_guianensis,((Polioptila_plumbea,(Polioptila_albiloris,((Polioptila_californica,Polioptila_melanura)mrcaott443272ott443273,Polioptila_nigriceps)mrcaott443272ott1019726)mrcaott443265ott443272)mrcaott227269ott443265,Polioptila_caerulea)mrcaott227269ott443266,Polioptila_dumicola,Polioptila_schistaceigula,Polioptila_lactea,Polioptila_lembeyei,Polioptila_clementsi)Polioptila,(Microbates_cinereiventris,Microbates_collaris)Microbates)mrcaott246ott976082,Ramphocaenus_melanurus)mrcaott246ott227268,((((((((((Thryophilus_nicefori,Thryophilus_sernai,Thryophilus_rufalbus,(Thryophilus_pleurostictus,Thryophilus_sinaloa)mrcaott859831ott859832)mrcaott18313ott18322,(Cantorchilus_leucotis,((((Cantorchilus_guarayanus,Cantorchilus_longirostris)mrcaott808711ott3599446,(Cantorchilus_nigricapillus,Cantorchilus_semibadius)mrcaott3599487ott3599574)mrcaott285060ott808711,Cantorchilus_superciliaris)mrcaott285060ott859835,Cantorchilus_modestus)mrcaott234413ott285060,(Cantorchilus_thoracicus,Cantorchilus_leucopogon)mrcaott3599440ott3599452)mrcaott234409ott234413)mrcaott18313ott234409,((Uropsila_leucogastra,(Cyphorhinus_phaeocephalus,Cyphorhinus_arada,Cyphorhinus_thoracicus)Cyphorhinus)mrcaott116836ott403167,(Pheugopedius_genibarbis,Pheugopedius_coraya,(((Pheugopedius_euophrys,Pheugopedius_mystacalis)mrcaott4131650ott4131656,Pheugopedius_fasciatoventris)mrcaott4131650ott4131653,(Pheugopedius_atrogularis,(((Pheugopedius_rutilus,Pheugopedius_maculipectus)mrcaott4131655ott4131657,Pheugopedius_felix)mrcaott4131655ott4131660,Pheugopedius_sclateri)mrcaott4131655ott4131659)mrcaott4131651ott4131655)mrcaott4131650ott4131651,Pheugopedius_spadix,Pheugopedius_eisenmanni)mrcaott234412ott285052)mrcaott116836ott234412)mrcaott18313ott116836,(Henicorhina_leucosticta,Henicorhina_leucophrys)mrcaott384300ott808730)mrcaott18313ott384300,(Henicorhina_leucoptera,(Cinnycerthia_peruana,Cinnycerthia_olivascens,Cinnycerthia_fulva,Cinnycerthia_unirufa)Cinnycerthia)mrcaott784613ott932501,Henicorhina_negreti)mrcaott18313ott784613,(Thryomanes_bewickii,Thryothorus_ludovicianus)mrcaott45514ott384302,Thryothorus_griseus)mrcaott18313ott45514,((Salpinctes_obsoletus,(((Hylorchilus_sumichrasti,Hylorchilus_navai)Hylorchilus,Catherpes_mexicanus)mrcaott356964ott406675,Microcerculus_marginatus)mrcaott356964ott417519)mrcaott356961ott356964,Microcerculus_ustulatus,Microcerculus_bambla,Microcerculus_philomela)mrcaott356961ott674302)mrcaott18313ott356961,(((Troglodytes_aedon,Troglodytes_sissonii)mrcaott293378ott3599092,(((Thryorchilus_browni,Troglodytes_rufociliatus)mrcaott402973ott402975,(Troglodytes_rufulus,Troglodytes_ochraceus)mrcaott402974ott979210)mrcaott402973ott402974,Troglodytes_solstitialis)mrcaott402973ott402977)mrcaott293378ott402973,Troglodytes_cobbi,(Troglodytes_troglodytes,(Cistothorus_platensis,Cistothorus_palustris,Cistothorus_meridae,Cistothorus_apolinari)Cistothorus)mrcaott817627ott932500,Troglodytes_tanneri,Troglodytes_hiemalis,Troglodytes_pacificus,Troglodytes_monticola)mrcaott45512ott293378)mrcaott18313ott45512,(((Campylorhynchus_yucatanicus,((Campylorhynchus_chiapensis,Campylorhynchus_griseus)mrcaott87948ott1063180,((Campylorhynchus_jocosus,Campylorhynchus_gularis)mrcaott87950ott87951,Campylorhynchus_rufinucha)mrcaott87950ott87952)mrcaott87948ott87950)mrcaott87938ott87948,Campylorhynchus_brunneicapillus)mrcaott87938ott800237,(((((Campylorhynchus_albobrunneus,Campylorhynchus_zonatus)mrcaott87949ott662164,Campylorhynchus_fasciatus)mrcaott87949ott360546,Campylorhynchus_megalopterus)mrcaott87949ott251339,Campylorhynchus_nuchalis)mrcaott87949ott744785,Campylorhynchus_turdinus)mrcaott87949ott87954)Campylorhynchus)mrcaott18313ott87938,(Odontorchilus_cinereus,Odontorchilus_branickii)Odontorchilus,Ferminia_cerverai)Troglodytinae)mrcaott246ott18313,(((Certhia_hodgsoni,Certhia_familiaris)mrcaott157232ott391157,(Certhia_americana,Certhia_brachydactyla)mrcaott697024ott785711)mrcaott157232ott697024,((Certhia_nipalensis,Certhia_tianquanensis)mrcaott737469ott856513,(Certhia_himalayana,(Certhia_discolor,Certhia_manipurensis)mrcaott856514ott856515)mrcaott785709ott856514)mrcaott737469ott785709)Certhia)mrcaott246ott157232,(Salpornis_spilonota,(Salpornis_salvadori,(((((((Sitta_europaea,(Sitta_nagaensis,Sitta_cashmirensis)mrcaott3599047ott3599051)mrcaott25638ott3599047,Sitta_himalayensis)mrcaott25638ott82248,(Sitta_neumayer,Sitta_tephronota)mrcaott870132ott965418)mrcaott25638ott870132,Sitta_formosa)mrcaott25638ott3599052,((((((Sitta_whiteheadi,Sitta_villosa)mrcaott82233ott82239,Sitta_canadensis)mrcaott82233ott603923,(Sitta_ledanti,Sitta_krueperi)mrcaott82236ott82237)mrcaott82233ott82236,Sitta_yunnanensis)mrcaott82233ott3599045,(Sitta_pygmaea,Sitta_pusilla)mrcaott82240ott377450)mrcaott82233ott82240,((Sitta_frontalis,Sitta_oenochlamys)mrcaott82249ott5560439,Sitta_azurea)mrcaott82249ott3599044)mrcaott82233ott82249)mrcaott25638ott82233,(Sitta_carolinensis,Sitta_magna)mrcaott82247ott3599053)mrcaott25638ott82247,Sitta_castanea,Sitta_arctica,Sitta_solangiae,Sitta_victoriae,Sitta_leucopsis)Sitta)mrcaott25638ott946707,Tichodroma_muraria)mrcaott25638ott452744)mrcaott246ott25638,((Pastor_roseus,(Ridgwayia_pinicola,Otocichla_mupinensis,Geomalia_heinrichi,(Ficedula_sordida,(Ficedula_hodgsoni,Calliope_obscura,Brachypteryx_leucophris,Anthipes_monileger,(Larvivora_sibilans,Calliope_calliope,((((((((Rhyacornis_fuliginosa,Rhyacornis_bicolor)Rhyacornis,Chaimarrornis_leucocephalus)mrcaott1566ott33126,(((Phoenicurus_ochruros,Phoenicurus_auroreus)mrcaott33133ott33134,(Phoenicurus_moussieri,Phoenicurus_phoenicurus)mrcaott676562ott5560488)mrcaott33133ott676562,(Phoenicurus_hodgsoni,Phoenicurus_erythrogastrus)mrcaott69439ott788699)mrcaott33133ott69439)mrcaott1566ott33133,Monticola_semirufus,Phoenicurus_alaschanicus)mrcaott1566ott33131,(Monticola_cinclorhyncha,((((Oenanthe_heuglinii,(Oenanthe_albifrons,(((((Oenanthe_isabellina,Oenanthe_bottae)mrcaott33124ott936545,Oenanthe_pileata)mrcaott33124ott936542,Oenanthe_oenanthe)mrcaott33124ott360889,(((Oenanthe_hispanica,Oenanthe_pleschanka)mrcaott256337ott936541,Oenanthe_cypriaca)mrcaott256337ott936540,(Oenanthe_deserti,Oenanthe_monacha)mrcaott360893ott410718)mrcaott256337ott360893)mrcaott33124ott256337,(((((Oenanthe_leucopyga,(Oenanthe_lugubris,Oenanthe_leucura)mrcaott931169ott5560485)mrcaott256332ott931169,(((Oenanthe_lugens,(Oenanthe_xanthoprymna,Oenanthe_chrysopygia)mrcaott936543ott936546)mrcaott360884ott936543,Oenanthe_finschii)mrcaott360884ott360895,Oenanthe_albonigra)mrcaott360884ott410709)mrcaott256332ott360884,Oenanthe_picata)mrcaott256332ott360881,Oenanthe_moesta)mrcaott256332ott360888,Oenanthe_phillipsi)mrcaott256332ott275114)mrcaott33124ott256332,Oenanthe_fusca,Oenanthe_melanura,Oenanthe_dubia,Oenanthe_familiaris,Oenanthe_scotocerca)mrcaott33124ott410722,Campicoloides_bifasciatus)mrcaott33124ott696975,((Myrmecocichla_monticola,Myrmecocichla_aethiops,Myrmecocichla_tholloni,((Myrmecocichla_arnotti,Myrmecocichla_melaena)mrcaott556176ott912328,Myrmecocichla_nigra)mrcaott556176ott936581,Myrmecocichla_formicivora)Myrmecocichla,Thamnolaea_cinnamomeiventris)mrcaott87796ott936586)mrcaott33124ott87796,(Saxicola_torquatus,(Saxicola_gutturalis,((((((Saxicola_dacotiae,Saxicola_rubicola)mrcaott122864ott1062917,Saxicola_maurus)mrcaott122864ott130924,Saxicola_tectes)mrcaott122864ott811041,(Saxicola_insignis,Saxicola_caprata)mrcaott173999ott696972)mrcaott122864ott173999,Saxicola_leucurus)mrcaott122864ott696973,Saxicola_rubetra)mrcaott122864ott170383)mrcaott122862ott122864,(Saxicola_jerdoni,Saxicola_ferreus)mrcaott173998ott760327,Saxicola_macrorhynchus)Saxicola)mrcaott33124ott122862,((Monticola_solitarius,Monticola_saxatilis)mrcaott311093ott957844,(Monticola_rufiventris,Monticola_gularis)mrcaott957841ott957842)mrcaott311093ott916113,(((Monticola_sharpei,Monticola_imerina)mrcaott341214ott1098178,Monticola_explorator)mrcaott341214ott432006,Monticola_brevipes)mrcaott341214ott432000,(Monticola_angolensis,Monticola_rupestris)mrcaott432001ott432005)mrcaott33124ott311093,Monticola_rufocinereus)mrcaott33124ott957843)mrcaott1566ott33124,Calliope_pectoralis)mrcaott1566ott408566,(((((((((Ficedula_hypoleuca,Ficedula_albicollis)mrcaott22300ott107840,Ficedula_speculigera)mrcaott22300ott416089,Ficedula_semitorquata)mrcaott22300ott629342,((Ficedula_parva,Ficedula_albicilla)mrcaott416087ott859519,Ficedula_subrubra)mrcaott416087ott859520)mrcaott22300ott416087,Muscicapa_ruficauda)mrcaott22300ott3598245,((Ficedula_rufigula,(Ficedula_buruensis,Ficedula_bonthaina)mrcaott284698ott284708)mrcaott130294ott284698,(((((Ficedula_disposita,Ficedula_platenae)mrcaott174772ott284694,Ficedula_dumetoria)mrcaott174772ott284700,Ficedula_nigrorufa)mrcaott174772ott909204,(Ficedula_crypta,Ficedula_basilanica)mrcaott284693ott3598140)mrcaott174772ott284693,(Ficedula_harterti,Ficedula_timorensis)mrcaott284695ott909201)mrcaott174772ott284695)mrcaott130294ott174772)mrcaott22300ott130294,((Ficedula_mugimaki,(Ficedula_tricolor,Ficedula_hyperythra)mrcaott1058850ott5560489)mrcaott67150ott1058850,(((Ficedula_westermanni,Ficedula_superciliaris)mrcaott284707ott909205,Ficedula_sapphira)mrcaott284707ott909203,Ficedula_strophiata)mrcaott284707ott859518)mrcaott67150ott284707)mrcaott22300ott67150,(Ficedula_zanthopygia,Ficedula_narcissina)mrcaott547548ott3598138)mrcaott22300ott547548,((Myiomela_leucura,Myiomela_diana)Myiomela,((((Myophonus_glaucinus,Myophonus_caeruleus)mrcaott102468ott102470,Myophonus_melanurus,Myophonus_blighi,Myophonus_horsfieldii,Myophonus_robinsoni,Myophonus_insularis)Myophonus,Cinclidium_frontale)mrcaott102468ott878312,((Enicurus_ruficapillus,(Enicurus_leschenaulti,Enicurus_maculatus)mrcaott254683ott1022616)mrcaott153334ott254683,(Enicurus_scouleri,(Enicurus_immaculatus,Enicurus_schistaceus)mrcaott897952ott1000550)mrcaott626440ott897952,Enicurus_velatus)Enicurus)mrcaott102468ott153334)mrcaott35350ott102468)mrcaott22300ott35350)mrcaott1566ott22300,((Luscinia_luscinia,Luscinia_megarhynchos)mrcaott113980ott5560461,((Irania_gutturalis,Luscinia_svecica)mrcaott364210ott5341363,Luscinia_phaenicuroides)mrcaott364210ott3598839)mrcaott113980ott364210)mrcaott1566ott113980,((Brachypteryx_montana,Brachypteryx_hyperythra)mrcaott20498ott3598826,((Larvivora_akahige,Larvivora_komadori)mrcaott3599466ott3599819,((Larvivora_cyane,Calliope_pectardens)mrcaott3599770ott4947846,Larvivora_brunnea)mrcaott3599770ott3599820)mrcaott45312ott3599770)mrcaott20498ott45312,(((Sheppardia_polioptera,(Sheppardia_gunningi,Sheppardia_sharpei)mrcaott24297ott496609,((Sheppardia_gabela,Sheppardia_aequatorialis)mrcaott238001ott375985,Sheppardia_cyornithopsis)mrcaott238001ott897669,((Sheppardia_aurantiithorax,Sheppardia_lowei)mrcaott372336ott375986,Sheppardia_montana)mrcaott372336ott901106,Sheppardia_bocagei)Sheppardia,(((Swynnertonia_swynnertoni,(Stiphrornis_erythrothorax,Pogonocichla_stellata)mrcaott358481ott600903)mrcaott168423ott358481,(Cichladusa_guttata,Cichladusa_arquata,Cichladusa_ruficauda)Cichladusa)mrcaott168423ott878300,((Cossyphicula_roberti,Cossypha_isabellae)mrcaott237993ott434217,((((Cossypha_niveicapilla,(Cossypha_heuglini,Cossypha_semirufa)mrcaott727901ott928787)mrcaott288661ott727901,Cossypha_dichroa)mrcaott288661ott288669,Cossypha_albicapillus)mrcaott288661ott928783,Cossypha_cyanocampter)mrcaott288661ott288667,(((Cossypha_caffra,Cossypha_archeri)mrcaott288663ott288665,Cossypha_anomala)mrcaott288663ott434192,Cossypha_humeralis)mrcaott288663ott727893,Cossypha_natalensis,Cossypha_heinrichi)mrcaott237993ott288661)mrcaott168423ott237993)mrcaott24297ott168423,(Erithacus_rubecula,(Chamaetylas_poliophrys,Chamaetylas_poliocephala,(Chamaetylas_choloensis,Chamaetylas_fuelleborni)mrcaott288657ott288659)mrcaott288654ott288657,(Alethe_castanea,Alethe_diademata)mrcaott812519ott1029622)mrcaott216782ott288654)mrcaott24297ott216782,Larvivora_ruficeps)mrcaott1566ott20498,(((Vauriella_gularis,((((((Cyornis_banyumas,((Cyornis_poliogenys,Cyornis_olivaceus)mrcaott676568ott727915,Cyornis_rufigastra)mrcaott676568ott5560480)mrcaott288692ott676568,(Cyornis_tickelliae,Cyornis_magnirostris)mrcaott3598179ott3598194)mrcaott288692ott556180,Cyornis_rubeculoides)mrcaott288692ott928797,(Cyornis_ruficauda,Cyornis_umbratilis)mrcaott3598181ott3598198)mrcaott288692ott3598181,Cyornis_unicolor)mrcaott288692ott727917,Cyornis_concretus)mrcaott288692ott1064257,Heinrichia_calligyna,Cyornis_hainanus,Cyornis_lemprieri,Cyornis_hoevelli,Cyornis_colonus,Cyornis_pallidipes,Cyornis_sanfordi,Cyornis_turcosus,Cyornis_ruckii,Cyornis_caerulatus,Cyornis_hyacinthinus,Cyornis_nicobaricus,Cyornis_brunneatus,Cyornis_superbus,Cyornis_herioti,Vauriella_goodfellowi,Vauriella_albigularis,Vauriella_insignis)mrcaott32651ott288692,((Niltava_grandis,(Niltava_sundara,Niltava_davidi)mrcaott678887ott678917)mrcaott676556ott678887,(Niltava_macgrigoriae,Niltava_vivida)mrcaott676558ott676560,Niltava_sumatrana)Niltava)mrcaott32651ott287310,((Eumyias_stresemanni,Cyanoptila_cumatilis,Cyanoptila_cyanomelana,(Eumyias_oscillans,Eumyias_indigo,((Eumyias_additus,Eumyias_panayensis)mrcaott3598170ott5560477,Eumyias_thalassinus)mrcaott3598170ott3598172,Eumyias_sordidus,Eumyias_albicaudatus)Eumyias)mrcaott92668ott829681,Brachypteryx_major)mrcaott92668ott736235)mrcaott32651ott92668,Ficedula_henrici,Ficedula_riedeli,Anthipes_solitaris)mrcaott1566ott32651,((((((Muscicapa_muttui,Muscicapa_griseisticta)mrcaott35326ott271791,Muscicapa_dauurica)mrcaott35326ott5859956,(Muscicapa_ferruginea,Muscicapa_sibirica)mrcaott540009ott5859957)mrcaott35326ott540009,((((Muscicapa_gambagae,(Muscicapa_cassini,Muscicapa_aquatica)mrcaott153326ott153337)mrcaott153324ott153326,Muscicapa_striata)mrcaott153324ott5560482,Muscicapa_adusta)mrcaott153324ott626438,Muscicapa_sethsmithi)mrcaott153324ott153330)mrcaott35326ott153324,(((((Fraseria_cinerascens,(Myioparus_plumbeus,Myioparus_griseigularis)Myioparus)mrcaott152572ott556169,Fraseria_ocreata)mrcaott152572ott364241,(Melaenornis_ardesiacus,Melaenornis_edolioides,Empidornis_semipartitus,Melaenornis_pammelaina,Melaenornis_annamarulae,Melaenornis_chocolatinus,Melaenornis_fischeri,Melaenornis_brunneus)mrcaott153268ott311095)mrcaott152572ott153268,((Bradornis_infuscatus,Bradornis_pallidus)mrcaott316398ott3598205,Bradornis_microrhynchus,Bradornis_mariquensis)Bradornis)mrcaott152572ott316398,Muscicapa_infuscata,(Muscicapa_olivascens,Muscicapa_caerulescens)mrcaott675807ott812510,Namibornis_herero)mrcaott152572ott316081)mrcaott35326ott152572,(((Cercotrichas_paena,((Cercotrichas_leucophrys,Cercotrichas_hartlaubi)mrcaott237999ott364235,(Cercotrichas_galactotes,Cercotrichas_podobe)mrcaott727908ott878296)mrcaott237999ott727908)mrcaott59028ott237999,((Cercotrichas_quadrivirgata,(Cercotrichas_barbata,Cercotrichas_leucosticta)mrcaott727906ott1064273)mrcaott727897ott727906,Cercotrichas_coryphoeus)mrcaott727897ott884746,Cercotrichas_signata)Cercotrichas,((Saxicoloides_fulicatus,Copsychus_saularis)mrcaott59716ott465983,Trichixos_pyrropygus,Copsychus_albospecularis,Copsychus_sechellarum,Copsychus_mindanensis)mrcaott59716ott59725)mrcaott59028ott59716)mrcaott35326ott59028,Muscicapa_lendu,Muscicapa_tessmanni,Muscicapa_boehmi,Muscicapa_segregata,Muscicapa_comitata,Muscicapa_randi,Muscicapa_epulata,Muscicapa_ussheri)mrcaott1566ott35326,((((Turdus_lherminieri,(Turdus_eremita,(((Turdus_mandarinus,((((((((Turdus_plumbeus,Turdus_aurantius)mrcaott46396ott906448,(Turdus_pelios,Turdus_leucops)mrcaott46401ott3598818)mrcaott46396ott46401,((Turdus_niveiceps,(((Turdus_hortulorum,Turdus_cardis)mrcaott431677ott1076171,(Turdus_unicolor,Turdus_dissimilis)mrcaott906447ott1050508)mrcaott431677ott906447,(Turdus_boulboul,Turdus_simillimus)mrcaott754978ott1046630)mrcaott431677ott754978)mrcaott46399ott431677,(((((((Turdus_naumanni,Turdus_eunomus)mrcaott168079ott3598820,(Turdus_atrogularis,Turdus_ruficollis)mrcaott455488ott470052)mrcaott168079ott455488,Turdus_torquatus)mrcaott168079ott1046625,Turdus_pilaris)mrcaott168079ott1050514,(Turdus_rubrocanus,Turdus_albocinctus)mrcaott470049ott906446)mrcaott168079ott470049,(Turdus_maximus,Turdus_kessleri)mrcaott168082ott906445)mrcaott168079ott168082,((Turdus_poliocephalus,Turdus_pallidus)mrcaott470045ott653922,((Turdus_chrysolaus,Turdus_celaenops)mrcaott653925ott906451,(Turdus_obscurus,Turdus_feae)mrcaott653930ott906444)mrcaott653925ott653930)mrcaott470045ott653925)mrcaott168079ott470045)mrcaott46399ott168079,(Turdus_olivaceofuscus,Turdus_xanthorhynchus)mrcaott54196ott808874)mrcaott46396ott46399,((Turdus_reevei,(((Turdus_olivater,(((Turdus_nigriceps,Turdus_serranus)mrcaott381314ott470054,Turdus_fuscater)mrcaott381314ott1008495,Turdus_chiguanco)mrcaott381314ott574269)mrcaott381309ott381314,Turdus_fulviventris)mrcaott381309ott381311,((Turdus_maranonicus,Turdus_ignobilis)mrcaott381310ott691104,Turdus_amaurochalinus)mrcaott381310ott381318)mrcaott381309ott381310)mrcaott381308ott381309,Turdus_falcklandii)mrcaott381308ott691105)mrcaott46396ott381308,((Turdus_migratorius,Turdus_rufitorques)mrcaott168085ott1050507,(Turdus_infuscatus,Turdus_nigrescens)mrcaott381312ott906452)mrcaott168085ott381312)mrcaott46396ott168085,(Turdus_swalesi,Turdus_jamaicensis)mrcaott1046631ott1058853)mrcaott46396ott1046631,((((Turdus_olivaceus,Turdus_smithi)mrcaott46402ott1046632,(Turdus_bewsheri,Turdus_libonyana)mrcaott54199ott691109)mrcaott46402ott54199,Turdus_tephronotus)mrcaott46402ott431680,Turdus_ludoviciae)mrcaott46402ott845767)mrcaott46396ott46402,(((((Turdus_obsoletus,(Turdus_lawrencii,Turdus_flavipes)mrcaott1058858ott3598817)mrcaott46398ott1058858,((((Turdus_nudigenis,Turdus_haplochrous)mrcaott293382ott1058854,Turdus_grayi)mrcaott293382ott508849,Turdus_maculirostris)mrcaott293382ott1058851,Turdus_rufiventris)mrcaott293382ott470053,(Turdus_albicollis,Turdus_assimilis)mrcaott520374ott691108)mrcaott46398ott293382,(Turdus_leucomelas,(Turdus_fumigatus,Turdus_hauxwelli)mrcaott906942ott1058852)mrcaott691112ott906942)mrcaott46398ott691112,Turdus_rufopalliatus)mrcaott46398ott532591,(Turdus_merula,Turdus_menachensis)mrcaott168083ott431676,(Turdus_iliacus,Turdus_plebejus)mrcaott691103ott1058856)mrcaott46398ott168083)mrcaott46396ott46398,((Turdus_roehli,Turdus_helleri)mrcaott54202ott54204,Turdus_abyssinicus)mrcaott54202ott520373)mrcaott19467ott46396,Turdus_philomelos)mrcaott19467ott161293,Turdus_viscivorus)mrcaott19467ott1046624,Psophocichla_litsitsirupa,Turdus_sanchezorum,Turdus_ravidus)mrcaott19467ott378061,(Geokichla_gurneyi,Geokichla_interpres,Geokichla_citrina,Geokichla_spiloptera,Geokichla_princei,Geokichla_sibirica,Geokichla_dohertyi,Geokichla_camaronensis,Geokichla_dumasi,Geokichla_crossleyi,Geokichla_cinerea,Geokichla_wardii,Geokichla_erythronota,Geokichla_guttata,Geokichla_oberlaenderi,Geokichla_piaggiae,Geokichla_peronii,Geokichla_schistacea)mrcaott233446ott1046634)mrcaott19467ott233446,(((Cochoa_viridis,Cochoa_beccarii,Cochoa_azurea,Cochoa_purpurea)Cochoa,Chlamydochaera_jefferyi)mrcaott401023ott994021,(((((((Zoothera_talaseae,Zoothera_heinei)mrcaott482253ott482255,Zoothera_lunulata)mrcaott482253ott896889,Zoothera_dauma)mrcaott482253ott520366,Zoothera_andromedae)mrcaott482253ott482259,(Zoothera_marginata,Zoothera_monticola)mrcaott482263ott520362)mrcaott482253ott482263,Zoothera_mollissima)mrcaott482253ott4947567,Zoothera_dixoni)mrcaott482253ott482257)mrcaott401023ott482253,Zoothera_margaretae,Zoothera_machiki,Zoothera_terrestris,Zoothera_aurea,Zoothera_everetti,Zoothera_major)mrcaott19467ott401023,((((Catharus_guttatus,((Catharus_mexicanus,Catharus_aurantiirostris)mrcaott252687ott252694,(Catharus_dryas,Catharus_fuscater)mrcaott252695ott252698)mrcaott252687ott252695,(((Catharus_occidentalis,Catharus_gracilirostris)mrcaott252688ott702422,((Catharus_bicknelli,(Catharus_fuscescens,Catharus_minimus)mrcaott545761ott920831)mrcaott545760ott545761,Catharus_frantzii)mrcaott545760ott939695)mrcaott252688ott545760,Catharus_ustulatus)mrcaott252688ott489372)Catharus,((Entomodestes_leucotis,Entomodestes_coracinus)Entomodestes,Cichlopsis_leucogenys)mrcaott288678ott468127)mrcaott252687ott288678,Hylocichla_mustelina)mrcaott252687ott551578,Ixoreus_naevius)mrcaott252687ott775708)mrcaott19467ott252687,(((Sialia_currucoides,Sialia_mexicana)mrcaott431648ott1044558,Sialia_sialis)Sialia,(((Myadestes_townsendi,Myadestes_obscurus)mrcaott468120ott786482,((Myadestes_unicolor,Myadestes_occidentalis)mrcaott468121ott786479,((((Myadestes_coloratus,Myadestes_melanops)mrcaott486188ott513454,Myadestes_ralloides)mrcaott486188ott537407,Myadestes_genibarbis)mrcaott486188ott583026,Myadestes_elisabeth)mrcaott486188ott786483)mrcaott468121ott486188,Myadestes_lanaiensis,Myadestes_palmeri,Myadestes_myadestinus)Myadestes,((Neocossyphus_rufus,Stizorhina_fraseri)mrcaott537533ott1082354,Neocossyphus_poensis)mrcaott537533ott930890)mrcaott468120ott537533,Grandala_coelicolor)mrcaott431648ott468120)mrcaott19467ott431648,Gracupica_nigricollis,Cataponera_turdoides)mrcaott1566ott19467,(Gracupica_contra,Goodfellowia_miranda,((((((Sturnia_malabarica,((((Sturnia_erythropygia,Sturnia_sinensis)mrcaott844094ott3598591,Leucopsar_rothschildi)mrcaott2224ott844084,Fregilupus_varius)mrcaott2224ott355964,((Acridotheres_tristis,Acridotheres_ginginianus)mrcaott80701ott405017,((((Acridotheres_cristatellus,Acridotheres_grandis)mrcaott405018ott405024,Acridotheres_albocinctus)mrcaott405018ott544910,((Acridotheres_javanicus,Acridotheres_cinereus)mrcaott405023ott544911,Acridotheres_fuscus)mrcaott405023ott595025)mrcaott405018ott405023,(Acridotheres_melanopterus,Acridotheres_burmannicus)mrcaott848365ott4947723)mrcaott405018ott848363)mrcaott80701ott405018)mrcaott2224ott80701,Sturnia_pagodarum)mrcaott2224ott366471,Creatophora_cinerea)mrcaott2224ott79250,(Sturnus_unicolor,Sturnus_vulgaris)mrcaott366470ott565813)mrcaott2224ott366470,((((((((Onychognathus_albirostris,Onychognathus_tristramii)mrcaott204623ott218722,((Onychognathus_blythii,Onychognathus_frater)mrcaott218731ott218742,Onychognathus_salvadorii)mrcaott218731ott218739)mrcaott204623ott218731,(Onychognathus_walleri,Onychognathus_fulgidus)mrcaott218721ott218741)mrcaott204623ott218721,Onychognathus_morio)mrcaott204623ott366480,Onychognathus_nabouroup)mrcaott204623ott218740,Onychognathus_tenuirostris)Onychognathus,((((((Lamprotornis_unicolor,Lamprotornis_mevesii)mrcaott218736ott793167,(Lamprotornis_caudatus,Lamprotornis_purpuroptera)mrcaott906566ott945657)mrcaott218736ott906566,Lamprotornis_australis)mrcaott218736ott981199,((((Lamprotornis_purpureus,(Lamprotornis_nitens,Lamprotornis_chalcurus)mrcaott626442ott981200)mrcaott355767ott626442,(Lamprotornis_iris,Lamprotornis_chalybaeus)mrcaott542005ott891259)mrcaott355767ott542005,(Lamprotornis_chloropterus,Lamprotornis_acuticaudus)mrcaott981195ott981198)mrcaott355767ott981195,((Lamprotornis_ornatus,Lamprotornis_splendidus)mrcaott793168ott968668,(Lamprotornis_regius,((Lamprotornis_pulcher,Lamprotornis_fischeri)mrcaott793156ott793165,Lamprotornis_superbus)mrcaott793156ott968667)mrcaott793151ott793156)mrcaott600902ott793151)mrcaott355767ott600902)mrcaott218736ott355767,(Lamprotornis_shelleyi,Lamprotornis_hildebrandti)mrcaott355759ott793166,Notopholia_corusca,Lamprotornis_albicapillus,Lamprotornis_bicolor)mrcaott218736ott355759,((((((Poeoptera_stuhlmanni,Poeoptera_kenricki)mrcaott243246ott661304,Poeoptera_lugubris)mrcaott243246ott619186,Poeoptera_femoralis)Poeoptera,Pholia_sharpii)mrcaott243246ott945894,(Speculipastor_bicolor,Grafisia_torquata)mrcaott269657ott967023)mrcaott243246ott269657,(Saroglossa_spilopterus,Neocichla_gutturalis)mrcaott401019ott841164)mrcaott243246ott401019)mrcaott218736ott243246)mrcaott204623ott218736,(Cinnyricinclus_leucogaster,Hartlaubius_auratus)mrcaott891274ott3598628)mrcaott204623ott891274)mrcaott2224ott204623,(((((((Gracula_religiosa,Gracula_ptilogenys)Gracula,Ampeliceps_coronatus)mrcaott59905ott602124,((Mino_kreffti,Mino_dumontii)mrcaott218735ott921345,Mino_anais)Mino)mrcaott59905ott218735,((Streptocitta_albicollis,Streptocitta_albertinae)Streptocitta,Sarcops_calvus)mrcaott506262ott5560437)mrcaott59905ott164809,Basilornis_celebensis,Basilornis_corythaix,Basilornis_galeatus)mrcaott59905ott269644,((((Aplonis_metallica,Aplonis_pelzelni)mrcaott295848ott981202,Aplonis_brunneicapillus)mrcaott295848ott405022,((Aplonis_grandis,((Aplonis_panayensis,Aplonis_minor)mrcaott316270ott981201,Aplonis_cantoroides)mrcaott316270ott405021)mrcaott295849ott316270,(Aplonis_insularis,(Aplonis_cinerascens,Aplonis_tabuensis)mrcaott405016ott891275)mrcaott405015ott405016)mrcaott295849ott405015,Aplonis_feadensis,Aplonis_magna,Aplonis_mystacea,Aplonis_mysolensis,Aplonis_fusca,Aplonis_atrifusca,Aplonis_mavornata,Aplonis_zelandica,Aplonis_santovestris,Aplonis_opaca,Aplonis_crassa,Aplonis_striata,Aplonis_dichroa,Aplonis_corvina)Aplonis,(Enodes_erythrophris,Scissirostrum_dubium)mrcaott591052ott600906)mrcaott295848ott591052)mrcaott59905ott295848,(Mimus_trifasciatus,Rhabdornis_inornatus,Rhabdornis_mystacalis)Rhabdornis)mrcaott59905ott482511)mrcaott2224ott59905,(Mimus_parvulus,Allenia_fusca,(Mimus_melanotis,(Mimus_macdonaldi,Oreoscoptes_montanus,(Mimus_graysoni,((Mimus_saturninus,(Mimus_dorsalis,Mimus_triurus)mrcaott892278ott1083044)mrcaott325207ott892278,(Mimus_patagonicus,Mimus_thenca)mrcaott959453ott1083042)mrcaott325207ott959453,(((Mimus_polyglottos,Mimus_gilvus)mrcaott571310ott1000585,Mimus_longicaudatus)mrcaott349284ott817639,Mimus_gundlachii)mrcaott349284ott556541)mrcaott325207ott349284)mrcaott259082ott325207,(((Toxostoma_bendirei,Toxostoma_cinereum)mrcaott259086ott443479,((Toxostoma_lecontei,Toxostoma_crissale)mrcaott410208ott1037285,Toxostoma_redivivum)mrcaott410208ott1085996)mrcaott259086ott410208,(Toxostoma_curvirostre,((Toxostoma_rufum,(Toxostoma_guttatum,Toxostoma_longirostre)mrcaott443496ott1085998)mrcaott293380ott443496,Toxostoma_ocellatum)mrcaott293380ott1085997)mrcaott259098ott293380)Toxostoma)mrcaott259082ott259086,((((Margarops_fuscatus,(Cinclocerthia_ruficauda,Cinclocerthia_gutturalis)Cinclocerthia)mrcaott474286ott666112,(Dumetella_carolinensis,Ramphocinclus_brachyurus)mrcaott658838ott1000577)mrcaott474281ott658838,Melanoptila_glabrirostris)mrcaott474281ott1000573,(Melanotis_hypoleucus,Melanotis_caerulescens)Melanotis)mrcaott474281ott506249)mrcaott259082ott474281)mrcaott2224ott259082,(Buphagus_erythrorhynchus,Buphagus_africanus)Buphagus,Sturnornis_albofrontatus,(Agropsar_sturninus,Agropsar_philippensis)Agropsar,(Hylopsar_purpureiceps,Hylopsar_cupreocauda)Hylopsar,(Spodiopsar_sericeus,Spodiopsar_cineraceus)Spodiopsar)mrcaott2224ott968664)mrcaott1566ott2224,(Cinclus_schulzii,(Cinclus_cinclus,Cinclus_pallasii)mrcaott496009ott968660,Cinclus_mexicanus,Cinclus_leucocephalus)Cinclus)mrcaott1566ott496009)mrcaott246ott1566,((((((Ptiliogonys_cinereus,Moho_apicalis,Moho_bishopi,Moho_nobilis,Moho_braccatus)Moho,Chaetoptila_angustipluma)Mohoidae,(Ptiliogonys_caudatus,Phainopepla_nitens,Phainoptila_melanoxantha)mrcaott33427ott179330)mrcaott5934ott33427,((Rhopospina_fruticeti,Bombycilla_japonica,Bombycilla_garrulus)mrcaott496029ott5560423,Bombycilla_cedrorum)Bombycilla)mrcaott5934ott496029,(Rhopospina_carbonaria,Chlorodrepanis_virens,Hypocolius_ampelinus,Hylocitrea_bonensis)mrcaott294597ott352344)mrcaott5934ott294597,Dulus_dominicus)mrcaott5934ott33425)mrcaott246ott5934,(Rhopospina_caerulescens,Kurochkinegramma_hypogrammicum,Chlorodrepanis_stejnegeri,(Rhopospina_alaudina,Chlorodrepanis_flava,(((((Cyanomitra_verreauxii,((((((Hedydipna_collaris,Hedydipna_metallica,Hedydipna_pallidigaster,Hedydipna_platura)Hedydipna,Cinnyris_jugularis)mrcaott3364ott675812,Anthreptes_rectirostris)mrcaott3364ott797572,((((Nectarinia_kilimensis,(Chalcomitra_senegalensis,(Cinnyris_notatus,Chalcomitra_adelberti)mrcaott4131390ott4131426)mrcaott638699ott4131390)mrcaott286098ott638699,(Deleornis_fraseri,Cinnyris_erythrocercus)mrcaott520458ott4131382)mrcaott286098ott520458,(Cinnyris_superbus,Cinnyris_minullus)mrcaott797581ott4131397)mrcaott286098ott536134,((Cinnyris_coquerellii,Cinnyris_dussumieri)mrcaott529545ott4131383,Cinnyris_humbloti)mrcaott529545ott996844)mrcaott286098ott529545)mrcaott3364ott286098,Chalcomitra_fuliginosa,((Cinnyris_bouvieri,Cinnyris_venustus)mrcaott286085ott4131389,Cinnyris_talatala)mrcaott286085ott4131380,(((Cinnyris_pulchellus,Cinnyris_mariquensis)mrcaott286087ott482626,Cinnyris_chloropygius)mrcaott286087ott776922,(Anthreptes_orientalis,Chalcomitra_balfouri)mrcaott809925ott809940)mrcaott286087ott809925,Chalcomitra_hunteri,Chalcomitra_rubescens,Chalcomitra_amethystina)mrcaott3364ott139823,((Cinnyris_mediocris,(Cinnyris_afer,Cinnyris_chalybeus)mrcaott776926ott776938)mrcaott630042ott776926,Cinnyris_reichenowi)mrcaott630042ott776920,Anthreptes_seimundi,Anthreptes_longuemarei,Anthreptes_rhodolaemus,Anthreptes_simplex,Anthreptes_anchietae,Anthreptes_gabonicus,Anthreptes_reichenowi,Anthreptes_neglectus,Anthreptes_aurantius,Anthreptes_rubritorques,Nectarinia_johnstoni,Nectarinia_bocagii,Nectarinia_tacazze,Nectarinia_famosa,Nectarinia_purpureiventris,Anthreptes_malacensis)mrcaott3364ott215468,(Aethopyga_magnifica,(Aethopyga_jefferyi,(Aethopyga_guimarasensis,Cyanomitra_olivacea)mrcaott325639ott985266,Cinnyris_cupreus)mrcaott325639ott388833,Cyanomitra_oritis)mrcaott325639ott4131368,Cyanomitra_verticalis,Cyanomitra_cyanolaema,Cyanomitra_bannermani,Cyanomitra_alinae)mrcaott3364ott325639,(Aethopyga_decorosa,(((Aethopyga_christinae,(Aethopyga_primigenia,Aethopyga_boltoni)mrcaott797574ott809920)mrcaott274078ott797574,Aethopyga_flagrans)mrcaott274078ott597026,Aethopyga_siparaja,(Aethopyga_saturata,(Aethopyga_nipalensis,Aethopyga_gouldiae)mrcaott874068ott3597591)mrcaott874066ott874068)mrcaott274078ott797571,Aethopyga_duyvenbodei,Aethopyga_ignicauda,Aethopyga_vigorsii,Aethopyga_mystacalis,Aethopyga_eximia,Aethopyga_shelleyi,Aethopyga_linaraborae,Aethopyga_bella,Aethopyga_pulcherrima,Aethopyga_temminckii)Aethopyga,Cinnyris_comorensis,Cinnyris_stuhlmanni,Cinnyris_habessinicus,Cinnyris_fuelleborni,Cinnyris_usambaricus,Cinnyris_sovimanga,Cinnyris_manoensis,Cinnyris_regius,Cinnyris_fuscus,Cinnyris_solaris,Cinnyris_buettikoferi,Cinnyris_osea,Cinnyris_ursulae,Cinnyris_lotenius,Cinnyris_rufipennis,Cinnyris_oustaleti,Cinnyris_batesi,Cinnyris_nectarinioides,Cinnyris_coccinigastrus,Cinnyris_chalcomelas,Cinnyris_pembae,Cinnyris_loveridgei,Cinnyris_rockefelleri,Cinnyris_johannae,Cinnyris_neergaardi,Cinnyris_bifasciatus,Cinnyris_shelleyi,Cinnyris_tsavoensis,Cinnyris_congensis,Cinnyris_moreaui,Cinnyris_asiaticus,Cinnyris_ludovicensis)mrcaott3364ott274078,(Leptocoma_aspasia,Leptocoma_sperata,Leptocoma_zeylonica,Leptocoma_calcostetha,Leptocoma_minima)Leptocoma,Chalcoparia_singalensis)mrcaott3364ott10513,((Arachnothera_chrysogenys,(Arachnothera_affinis,Arachnothera_magna)mrcaott690539ott842501)mrcaott28222ott690539,Arachnothera_clarae,Arachnothera_modesta,Arachnothera_juliae,Arachnothera_crassirostris,Arachnothera_everetti,(Arachnothera_robusta,Arachnothera_longirostra)mrcaott842500ott865549,Arachnothera_flammifera,Arachnothera_flavigaster)mrcaott28222ott270050)mrcaott3364ott28222,((Prionochilus_maculatus,(Prionochilus_thoracicus,((Dicaeum_melanozanthum,Prionochilus_plateni,Prionochilus_xanthopygius)mrcaott172531ott1022613,Prionochilus_percussus)mrcaott172531ott172532)mrcaott172530ott172531)mrcaott77049ott172530,(Dicaeum_malaitae,((((((((Dicaeum_concolor,Dicaeum_pygmaeum)mrcaott223161ott746741,(((Dicaeum_cruentatum,Dicaeum_igniferum)mrcaott223164ott223169,Dicaeum_sanguinolentum)mrcaott223164ott746742,Dicaeum_tristrami)mrcaott223164ott746743)mrcaott223161ott223164,(((((Dicaeum_geelvinkianum,Dicaeum_pectorale)mrcaott223165ott921347,Dicaeum_hirundinaceum)mrcaott223165ott921346,(Dicaeum_eximium,Dicaeum_aeneum)mrcaott223166ott439407)mrcaott223165ott223166,(Dicaeum_ignipectus,Dicaeum_celebicum)mrcaott746745ott797567)mrcaott223165ott746745,Dicaeum_monticolum)mrcaott223165ott746748)mrcaott223161ott223165,Dicaeum_nigrilore)mrcaott223161ott746749,Dicaeum_aureolimbatum)mrcaott223161ott842497,((Dicaeum_bicolor,Dicaeum_anthonyi)mrcaott797566ott797577,(Dicaeum_australe,Dicaeum_trigonostigma)mrcaott1064683ott5561041)mrcaott797566ott1064683)mrcaott223161ott797566,Dicaeum_hypoleucum)mrcaott223161ott5561044,Dicaeum_erythrorhynchos,Prionochilus_olivaceus)mrcaott223161ott3597766,((Akialoa_stejnegeri,Dicaeum_chrysorrheum)mrcaott223162ott263358,(Pseudospingus_xanthophthalmus,Akialoa_obscura,Dicaeum_everetti,Dicaeum_agile)mrcaott223163ott797576)mrcaott223162ott223163,Dicaeum_haematostictum,Dicaeum_proprium,Dicaeum_trochileum,Dicaeum_annae,Dicaeum_maugei,Dicaeum_erythrothorax,Dicaeum_vincens,Dicaeum_nehrkorni,Dicaeum_vulneratum,Dicaeum_retrocinctum,Dicaeum_nitidum,Dicaeum_quadricolor)mrcaott223161ott223162)Dicaeidae)mrcaott3364ott77049,(Spermestes_fringilloides,Pseudospingus_verticalis,Poospizopsis_hypocondria,Akialoa_lanaiensis,(Spermestes_cucullata,Poospizopsis_caesar,Piezorina_cinerea,Phonipara_canora,Orospingus_rufosuperciliaris,Akialoa_ellisiana,Agraphospiza_rubescens,(Spermestes_bicolor,Orospingus_goeringi,Lepidopygia_nana,Granatina_ianthinogaster,(Granatina_granatina,Euodice_malabarica,(Euodice_cantans,Chloebia_gouldiae,(((Erythrura_psittacea,Erythrura_hyperythra,((Erythrura_trichroa,Erythrura_tricolor)mrcaott918904ott1016878,Erythrura_prasina)mrcaott918904ott1036272,Erythrura_papuana,Erythrura_cyaneovirens,Erythrura_kleinschmidti,Erythrura_viridifacies,Erythrura_coloria)Erythrura,((((((Uraeginthus_angolensis,(Uraeginthus_bengalus,Uraeginthus_cyanocephalus)mrcaott95951ott95955)mrcaott95949ott95951,((Lagonosticta_nitidula,Lagonosticta_rufopicta)mrcaott255270ott255273,Lagonosticta_senegala)mrcaott255270ott488857)mrcaott95949ott255270,(((Pyrenestes_sanguineus,Pyrenestes_ostrinus,Pyrenestes_minor)Pyrenestes,Lagonosticta_rubricata)mrcaott124466ott488861,(((Lagonosticta_sanguinodorsalis,Lagonosticta_umbrinodorsalis)mrcaott326779ott617291,Lagonosticta_virata)mrcaott326779ott727654,Lagonosticta_rhodopareia)mrcaott326779ott488863)mrcaott124466ott326779)mrcaott95949ott124466,((Clytospiza_monteiri,(Lagonosticta_rara,Lagonosticta_larvata)mrcaott727662ott988061)mrcaott255267ott727662,(((Pytilia_hypogrammica,Pytilia_phoenicoptera)mrcaott255284ott340689,(Pytilia_lineata,Pytilia_afra)mrcaott778430ott778436)mrcaott255284ott778430,(Spermophaga_haematina,Spermophaga_poliogenys,Spermophaga_ruficapilla)Spermophaga)mrcaott255284ott1014849,Pytilia_melba)mrcaott255267ott255284)mrcaott95949ott255267,(((Euschistospiza_cinereovinacea,Euschistospiza_dybowskii)Euschistospiza,(Hypargos_niveoguttatus,Hypargos_margaritatus)Hypargos)mrcaott105914ott326785,(Ortygospiza_atricollis,Ortygospiza_fuscocrissa,Ortygospiza_gabonensis)Ortygospiza)mrcaott105914ott966125)mrcaott95949ott105914,(((Coccopygia_quartinia,(Coccopygia_melanotis,(((Estrilda_erythronotos,Estrilda_caerulescens)mrcaott102055ott969505,Estrilda_perreini)mrcaott102055ott1014848,(((Estrilda_troglodytes,((Estrilda_melpoda,Estrilda_rhodopyga)mrcaott102066ott102068,Estrilda_paludicola)mrcaott102066ott778438)mrcaott102064ott102066,(Estrilda_nonnula,Estrilda_atricapilla)mrcaott969501ott969507)mrcaott102064ott969501,Estrilda_astrild)mrcaott102064ott604318)mrcaott102055ott102064,Estrilda_rufibarba,Estrilda_thomensis,Estrilda_poliopareia)Estrilda,(((Cryptospiza_reichenovii,Cryptospiza_shelleyi,Cryptospiza_jacksoni,Cryptospiza_salvadorii)Cryptospiza,Mandingoa_nitidula)mrcaott119042ott966121,(Nesocharis_shelleyi,Nesocharis_capistrata,Nesocharis_ansorgei)Nesocharis)mrcaott119042ott168452)mrcaott102055ott119042,((Nigrita_bicolor,(Parmoptila_woodhousei,Parmoptila_jamesoni,Parmoptila_rubrifrons)Parmoptila)mrcaott393094ott675809,Nigrita_luteifrons,Nigrita_fusconotus,Nigrita_canicapillus)mrcaott185260ott393094)mrcaott102055ott185260,(((Amandava_subflava,Amandava_amandava)mrcaott276881ott393085,Amandava_formosa)Amandava,(Amadina_erythrocephala,Amadina_fasciata)Amadina)mrcaott276881ott393083)mrcaott102055ott276881)mrcaott95949ott102055)mrcaott4083ott95949,((Lonchura_caniceps,(Odontospiza_griseicapilla,(((((Lonchura_castaneothorax,Lonchura_oryzivora)mrcaott24025ott3597691,Lonchura_quinticolor)mrcaott24025ott966120,(Lonchura_malacca,(Lonchura_maja,Lonchura_pallida)mrcaott290806ott737144)mrcaott248092ott290806)mrcaott24025ott248092,(((Lonchura_striata,Lonchura_kelaarti)mrcaott141501ott389883,Lonchura_leucogastroides)mrcaott141501ott865472,Lonchura_punctulata)mrcaott141501ott966119)mrcaott24025ott141501,Heteromunia_pectoralis)mrcaott24025ott596770)mrcaott24017ott24025,(Stagonopleura_guttata,Stagonopleura_oculata,Stagonopleura_bella)Stagonopleura,Lonchura_flaviprymna,Lonchura_hunsteini,Lonchura_monticola,Lonchura_forbesi,Lonchura_spectabilis,Lonchura_teerinki,Lonchura_melaena,Lonchura_nevermanni,Lonchura_stygia,Lonchura_tristissima,Lonchura_vana,Lonchura_molucca,Lonchura_grandis,Lonchura_fuscata,Lonchura_montana,Lonchura_fuscans,Lonchura_leucogastra)mrcaott24017ott389884,(((Neochmia_phaeton,Neochmia_temporalis)mrcaott105913ott918913,(Neochmia_modesta,(Poephila_personata,(Poephila_acuticauda,Poephila_cincta)mrcaott844234ott966129)Poephila)mrcaott124463ott769066,Neochmia_ruficauda)mrcaott105913ott124463,((Taeniopygia_bichenoii,Taeniopygia_guttata)Taeniopygia,Emblema_pictum)mrcaott311555ott1082386)mrcaott105913ott311555)mrcaott24017ott105913)mrcaott4083ott24017,((Vidua_funerea,((Vidua_macroura,((Vidua_orientalis,Vidua_interjecta)mrcaott488867ott617312,(Vidua_paradisaea,Vidua_obtusa)mrcaott507127ott617310)mrcaott488867ott507127)mrcaott175250ott488867,Vidua_hypocherina)mrcaott175250ott1040685,Vidua_nigeriae,((((Vidua_camerunensis,Vidua_wilsoni)mrcaott457394ott625058,((Vidua_chalybeata,Vidua_purpurascens)mrcaott622887ott625054,Vidua_raricola)mrcaott622887ott625052)mrcaott457394ott622887,Vidua_fischeri)mrcaott457394ott625056,Vidua_regia)mrcaott457394ott625063,Vidua_larvaticola,Vidua_codringtoni,Vidua_maryae,Vidua_togoensis)Vidua,Anomalospiza_imberbis)mrcaott52094ott148931,Oreostruthus_fuliginosus,Paludipasser_locustella)mrcaott4083ott52094,((((Ploceus_dichrocephalus,(((((((((((Euplectes_diadematus,Euplectes_hordeaceus)mrcaott11712ott617293,Euplectes_orix)mrcaott11712ott636751,Euplectes_ardens)mrcaott11712ott617299,(Euplectes_franciscanus,Euplectes_gierowii)mrcaott636750ott636753)mrcaott11712ott636750,((((Euplectes_axillaris,Euplectes_albonotatus)mrcaott636743ott636754,(Euplectes_hartlaubi,(Euplectes_jacksoni,(Euplectes_psammacromius,Euplectes_progne)mrcaott806356ott885151)mrcaott806355ott806356)mrcaott636755ott806355)mrcaott636743ott636755,Euplectes_macroura)mrcaott636743ott636744,Euplectes_capensis)mrcaott636743ott636749)mrcaott11712ott636743,Euplectes_aureus)mrcaott11712ott636748,Euplectes_afer)Euplectes,((Quelea_quelea,Quelea_cardinalis,Quelea_erythrops)Quelea,(Foudia_eminentissima,Foudia_flavicans,Foudia_madagascariensis,Foudia_sechellarum,Foudia_rubra,Foudia_omissa)Foudia)mrcaott151681ott331280)mrcaott11712ott151681,Ploceus_benghalensis)mrcaott11712ott272259,((((Ploceus_vitellinus,Ploceus_cucullatus)mrcaott280281ott370802,((Ploceus_taeniopterus,Ploceus_melanocephalus)mrcaott280282ott937182,Ploceus_intermedius)mrcaott280282ott452993)mrcaott280281ott280282,Ploceus_bicolor)mrcaott280281ott536139,(Ploceus_luteolus,(Ploceus_velatus,(Ploceus_capensis,Ploceus_ocularis)mrcaott606515ott749635)mrcaott301061ott606515)mrcaott282518ott301061)mrcaott280281ott282518)mrcaott11712ott280281,(Ploceus_hypoxanthus,(Ploceus_manyar,Ploceus_philippinus)mrcaott865478ott5267020)mrcaott865476ott865478)mrcaott11712ott865476,Ploceus_flavipes,Ploceus_superciliosus,Ploceus_baglafecht,Ploceus_katangae,Ploceus_ruweti,Ploceus_grandis,Ploceus_alienus,Ploceus_subpersonatus,Ploceus_nigricollis,Ploceus_melanogaster,Ploceus_bertrandi,Ploceus_pelzelni,Ploceus_albinucha,Ploceus_dorsomaculatus,Ploceus_preussi,Ploceus_angolensis,Ploceus_insignis,Ploceus_heuglini,Ploceus_spekeoides,Ploceus_galbula,Ploceus_nigerrimus,Ploceus_jacksoni,Ploceus_rubiginosus,Ploceus_weynsi,Ploceus_tricolor,Ploceus_spekei,Ploceus_castanops,Ploceus_xanthops,Ploceus_aurantius,Ploceus_bojeri,Ploceus_sakalava,Ploceus_nelicourvi,Ploceus_sanctithomae,Ploceus_golandi,Ploceus_nicolli,Ploceus_xanthopterus,Ploceus_subaureus,Ploceus_burnieri,Ploceus_megarhynchus,Ploceus_reichardi,Ploceus_badius,Ploceus_batesi,Ploceus_temporalis,Ploceus_princeps,Ploceus_aureonucha,Ploceus_bannermani,Ploceus_olivaceiceps,Ploceus_castaneiceps,Ploceus_nigrimentus)mrcaott11712ott18592,(Sporopipes_frontalis,Sporopipes_squamifrons)Sporopipes)mrcaott11712ott749642,(((Bubalornis_niger,Bubalornis_albirostris)Bubalornis,Dinemellia_dinemelli)mrcaott53644ott653286,(Philetairus_socius,(Microspingus_trifasciatus,Plocepasser_mahali,Plocepasser_donaldsoni,Plocepasser_superciliosus,Plocepasser_rufoscapulatus)Plocepasser)mrcaott617301ott817626)mrcaott53644ott617301,Anaplectes_rubriceps,(Microspingus_torquatus,Malimbus_cassini,Malimbus_coronatus,Malimbus_nitens,Malimbus_rubricollis,Malimbus_scutatus,Malimbus_ibadanensis,Malimbus_malimbicus,Malimbus_erythrogaster,Malimbus_ballmanni,Malimbus_racheliae)Malimbus,(Microspingus_melanoleucus,Pseudonigrita_arnaudi,Pseudonigrita_cabanisi)Pseudonigrita)mrcaott11712ott53644,Amblyospiza_albifrons,Brachycope_anomala)mrcaott11712ott276877)mrcaott4083ott11712,(Microspingus_lateralis,(Onychostruthus_taczanowskii,Microspingus_erythrophrys,(Microspingus_cinereus,Centronyx_henslowii,(Tangara_sayaca,Microspingus_cabanisi,Centronyx_bairdii,Artemisiospiza_nevadensis,(Tangara_palmarum,Microspingus_alticola,Geospizopsis_unicolor,Artemisiospiza_belli,(Tangara_ornata,Geospizopsis_plebejus,Compsospiza_garleppi,(Tangara_glaucocolpa,Compsospiza_baeri,Cnemathraupis_eximia,(Tangara_argentea,Cnemathraupis_aureodorsalis,(((((((((((((Loxigilla_barbadensis,Loxigilla_noctis)mrcaott4088ott726784,((Melanospiza_bicolor,Melanospiza_richardsoni)mrcaott349672ott1000571,((((((((Camarhynchus_psittacula,Camarhynchus_pauper)mrcaott419363ott422530,(Camarhynchus_parvulus,(Camarhynchus_pallidus,Camarhynchus_heliobates)mrcaott963505ott3597306)mrcaott419367ott963505)Camarhynchus,(((Sporophila_nuttingi,Geospiza_fortis,Geospiza_fuliginosa)mrcaott589951ott589956,(Sporophila_maximiliani,(Sporophila_funerea,Geospiza_conirostris,Geospiza_magnirostris)mrcaott589953ott589955,Geospiza_scandens)mrcaott589953ott589959)mrcaott589951ott589953,Geospiza_difficilis)Geospiza)mrcaott419363ott589951,Pinaroloxias_inornata)mrcaott419363ott992256,Platyspiza_crassirostris)mrcaott419363ott589943,Certhidea_fusca)mrcaott419363ott527327,Certhidea_olivacea)mrcaott419363ott589949,(Sporophila_fringilloides,Tiaris_fuliginosus,Tiaris_obscurus)mrcaott422527ott816895)mrcaott419363ott422527)mrcaott349672ott419363)mrcaott4088ott349672,Loxipasser_anoxanthus)mrcaott4088ott884086,(Sporophila_crassirostris,(Sporophila_beltoni,Melopyrrha_violacea,(Sporophila_atrirostris,Melopyrrha_portoricensis,Melopyrrha_nigra)mrcaott90864ott628898)mrcaott90856ott90864,Euneornis_campestris)mrcaott90856ott884088)mrcaott4088ott90856,Tiaris_olivaceus)mrcaott4088ott227256,Coereba_flaveola)mrcaott4088ott273602,(Sporophila_angolensis,((((((Sporophila_nigrorufa,(Sporophila_palustris,(Sporophila_hypoxantha,Sporophila_ruficollis)mrcaott128450ott559739)mrcaott128436ott128450,(Sporophila_hypochroma,Sporophila_bouvreuil)mrcaott128448ott650032)mrcaott7060ott128436,(Sporophila_melanogaster,Sporophila_cinnamomea)mrcaott128440ott128452)mrcaott7060ott128440,Sporophila_minuta)mrcaott7060ott128442,Sporophila_castaneiventris)mrcaott7060ott772201,(((Sporophila_telasco,Sporophila_simplex)mrcaott128438ott3597348,Sporophila_peruviana)mrcaott128438ott3597354,Sporophila_leucoptera)mrcaott128438ott128444)mrcaott7060ott128438,((((((Sporophila_nigricollis,Sporophila_caerulescens)mrcaott99176ott650030,Sporophila_luctuosa)mrcaott99176ott128446,Sporophila_frontalis)mrcaott99176ott364533,Sporophila_torqueola)mrcaott99176ott349670,((Sporophila_falcirostris,Sporophila_schistacea)mrcaott128454ott946795,(Sporophila_plumbea,(Sporophila_collaris,Sporophila_albogularis)mrcaott559741ott3597346)mrcaott238931ott559741)mrcaott128454ott238931)mrcaott99176ott128454,((Sporophila_corvina,Sporophila_americana)mrcaott99178ott772198,Sporophila_intermedia)mrcaott99178ott1050523)mrcaott99176ott99178)mrcaott7060ott99176,Sporophila_lineola,Sporophila_bouvronides,Sporophila_murallae,Sporophila_pileata)mrcaott7060ott817090)mrcaott4088ott7060,((((Poospiza_nigrorufa,(((((Nephelornis_oneilli,Urothraupis_stolzmanni)mrcaott365544ott423787,Poospiza_thoracica)mrcaott20532ott430624,(Cypsnagra_hirundinacea,Donacospiza_albifrons)mrcaott90892ott367394)mrcaott20532ott83626,(((Pyrrhocoma_ruficeps,(((Thlypopsis_pectoralis,Thlypopsis_ornata)mrcaott373417ott995539,Hemispingus_superciliaris)mrcaott373417ott578346,Thlypopsis_ruficeps)mrcaott373417ott922664)mrcaott138768ott373417,Thlypopsis_fulviceps)mrcaott138768ott995515,(Thlypopsis_sordida,Thlypopsis_inornata)mrcaott941242ott995541)mrcaott138768ott941242)mrcaott20532ott138768,((Hemispingus_atropileus,Hemispingus_auricularis,Hemispingus_reyi)mrcaott315825ott578349,(Hemispingus_calophrys,Hemispingus_parodii)mrcaott578356ott767282)mrcaott315825ott578356)mrcaott20532ott315825,((Poospiza_rubecula,Poospiza_hispaniolensis)mrcaott83619ott83623,(Poospiza_boliviana,Poospiza_ornata)mrcaott83632ott83639)mrcaott83619ott83632)mrcaott20532ott83619,Cnemoscopus_rubrirostris)mrcaott20532ott558078,Xenospingus_concolor)mrcaott20532ott423785,((((((Saltator_coerulescens,(Saltator_albicollis,Saltator_striatipectus)mrcaott817643ott913675)mrcaott99179ott817643,Saltator_similis)mrcaott99179ott547309,Saltator_orenocensis)mrcaott99179ott3597158,((((Saltator_grossus,Saltator_fuliginosus)mrcaott396685ott3597156,((Saltator_aurantiirostris,Saltator_maxillosus)mrcaott396689ott3597157,Saltator_cinctus)mrcaott396689ott3597155)mrcaott396685ott396689,Saltator_nigriceps)mrcaott396685ott922658,((Saltator_atriceps,Saltator_atripennis)mrcaott396686ott396690,Saltator_maximus)mrcaott396686ott585782)mrcaott396685ott396686)mrcaott99179ott396685,(Saltatricula_atricollis,Saltatricula_multicolor)mrcaott838937ott885165)mrcaott99179ott838937,(((Embernagra_platensis,Embernagra_longicauda)Embernagra,((Emberizoides_herbicola,Emberizoides_duidae)mrcaott885148ott3597297,Emberizoides_ypiranganus)Emberizoides)mrcaott787934ott885148,Coryphaspiza_melanotis)mrcaott787934ott3599805)mrcaott99179ott787934)mrcaott20532ott99179)mrcaott4088ott20532,((((Cyanerpes_nitidus,Cyanerpes_lucidus)mrcaott89879ott273592,(Cyanerpes_caeruleus,Cyanerpes_cyaneus)mrcaott90890ott178472)Cyanerpes,Tersina_viridis)mrcaott89879ott150653,((((Dacnis_cayana,Dacnis_flaviventer)mrcaott653292ott3597318,((Dacnis_lineata,Dacnis_viguieri)mrcaott1050032ott3597316,Dacnis_hartlaubi)mrcaott1050032ott3597322)mrcaott653292ott1050032,(Dacnis_nigripes,Dacnis_albiventris)mrcaott3597321ott3597323)mrcaott653292ott3597321,Dacnis_venusta,Dacnis_berlepschi)Dacnis)mrcaott89879ott653292)mrcaott4088ott89879,Charitospiza_eucosma)mrcaott4088ott3599764,(((((((((Lanio_fulvus,(Lanio_leucothorax,Lanio_aurantius)mrcaott694929ott972934)mrcaott20545ott694929,Lanio_versicolor)Lanio,(Rhodospingus_cruentus,Tachyphonus_delatrii)mrcaott393978ott922661)mrcaott20545ott393978,Tachyphonus_surinamus)mrcaott20545ott941244,(Coryphospingus_cucullatus,Coryphospingus_pileatus)Coryphospingus)mrcaott20545ott325412,((((((Ramphocelus_carbo,Ramphocelus_melanogaster)mrcaott107151ott916566,(Ramphocelus_dimidiatus,Ramphocelus_nigrogularis)mrcaott396688ott787421)mrcaott107151ott396688,Ramphocelus_bresilius)mrcaott107151ott1075693,(Ramphocelus_passerinii,Ramphocelus_flammigerus)mrcaott673385ott681194)mrcaott107151ott673385,Ramphocelus_sanguinolentus)Ramphocelus,(Tachyphonus_phoenicius,(Tachyphonus_rufus,Tachyphonus_coronatus)mrcaott1073501ott1073502)mrcaott916542ott1073501)mrcaott107151ott916542)mrcaott20545ott107151,((Trichothraupis_melanops,Eucometis_penicillata)mrcaott599076ott693654,(Tachyphonus_cristatus,(Tachyphonus_rufiventer,Tachyphonus_luctuosus)mrcaott916578ott922662)mrcaott916543ott916578)mrcaott599076ott916543)mrcaott20545ott599076,(((Conothraupis_speculigera,Conothraupis_mesoleuca)Conothraupis,Volatinia_jacarina)mrcaott90895ott946790,(Creurgops_verticalis,Creurgops_dentatus)Creurgops)mrcaott90895ott528634)mrcaott20545ott90895,((Chlorophanes_spiza,Iridophanes_pulcherrimus)mrcaott244603ott3599414,(((Hemithraupis_flavicollis,(Hemithraupis_guira,Hemithraupis_ruficapilla)mrcaott784528ott4947628)Hemithraupis,(Heterospingus_xanthopygius,Heterospingus_rubrifrons)Heterospingus)mrcaott315823ott315830,(Chrysothlypis_chrysomelas,Chrysothlypis_salmoni)Chrysothlypis)mrcaott315823ott819314)mrcaott244603ott315823)mrcaott20545ott244603)mrcaott4088ott20545,((Sicalis_uropigyalis,(Sicalis_mendozae,(((((Melanodera_xanthogramma,Melanodera_melanodera)Melanodera,Rowettia_goughensis)mrcaott20546ott499938,(Nesospiza_acunhae,Nesospiza_wilkinsi)Nesospiza)mrcaott20546ott499939,(((Phrygilus_atriceps,Phrygilus_punensis)mrcaott396691ott460165,Phrygilus_patagonicus)mrcaott396691ott799135,Phrygilus_gayi)mrcaott396691ott497208)mrcaott20546ott396691,Sicalis_citrina)mrcaott20546ott3597300,((((Sicalis_luteocephala,Sicalis_lebruni)mrcaott491045ott3597299,(((Sicalis_lutea,Sicalis_raimondii)mrcaott593414ott3597304,Sicalis_auriventris)mrcaott593414ott3597301,Sicalis_olivascens)mrcaott593414ott922660)mrcaott491045ott593414,Sicalis_taczanowskii)mrcaott491045ott3597298,((Sicalis_luteola,Sicalis_columbiana)mrcaott528403ott3597302,Sicalis_flaveola)mrcaott528403ott853515)mrcaott491045ott528403)mrcaott20546ott491045,(Diglossa_indigotica,(Diglossa_glauca,(Diglossa_cyanea,(Diglossa_caerulescens,((Diglossa_baritula,Diglossa_plumbea)mrcaott23956ott621193,Diglossa_sittoides)mrcaott23956ott621196,(((((((Diglossa_humeralis,Diglossa_gloriosa)mrcaott79993ott621199,Diglossa_brunneiventris)mrcaott79993ott621192,Diglossa_carbonaria)mrcaott79993ott414856,(Diglossa_venezuelensis,Diglossa_albilatera)mrcaott621195ott621198)mrcaott79993ott621195,Diglossa_major)mrcaott79993ott420989,Diglossa_duidae)mrcaott79993ott621191,((Diglossa_gloriosissima,Diglossa_lafresnayii)mrcaott621197ott665184,Diglossa_mystacalis)mrcaott621197ott621200)mrcaott79993ott621197)mrcaott23956ott79993)mrcaott23956ott99656,((Catamenia_inornata,Catamenia_homochroa)mrcaott157499ott3597344,Catamenia_analis)Catamenia)mrcaott23956ott157499,(((Idiopsar_erythronotus,(Idiopsar_dorsalis,Idiopsar_brachyurus,Diuca_speculifera)mrcaott99661ott3597355)mrcaott99661ott396696,Xenodacnis_parina)mrcaott99661ott465922,(Haplospiza_bairdi,Haplospiza_rustica,Haplospiza_unicolor)mrcaott99662ott998130)mrcaott99661ott99662)mrcaott23956ott99661)mrcaott20546ott23956,(Conirostrum_binghami,(Conirostrum_speciosum,((((Conirostrum_sitticolor,Conirostrum_ferrugineiventre)mrcaott335227ott3597294,((Conirostrum_cinereum,Conirostrum_rufum)mrcaott3597292ott3597293,Conirostrum_tamarugense)mrcaott3597292ott3597295)mrcaott335227ott3597292,Conirostrum_albifrons)mrcaott335227ott961464,Conirostrum_leucogenys)mrcaott335227ott3597296)mrcaott90855ott335227,(Conirostrum_margaritae,Conirostrum_bicolor)mrcaott621194ott757871)mrcaott90855ott621194)mrcaott20546ott90855)mrcaott4088ott20546,((Nemosia_pileata,Nemosia_rourei)Nemosia,((Sericossypha_albocristata,Compsothraupis_loricata)mrcaott415528ott754709,Cyanicterus_cyanicterus)mrcaott415528ott3599689)mrcaott365553ott415528)mrcaott4088ott365553,(((((((Chlorochrysa_phoenicotis,(Chlorochrysa_calliparaea,Chlorochrysa_nitidissima)mrcaott244597ott895350)Chlorochrysa,((((Diuca_diuca,Gubernatrix_cristata)mrcaott23961ott317731,Neothraupis_fasciata)mrcaott23961ott365559,(Lophospingus_griseocristatus,Lophospingus_pusillus)Lophospingus)mrcaott23961ott320950,((Paroaria_nigrogenis,(Paroaria_dominicana,Paroaria_coronata)mrcaott80421ott301064,((Paroaria_gularis,Paroaria_capitata)mrcaott121494ott396694,Paroaria_baeri)mrcaott121494ott718834)Paroaria,(Stephanophorus_diadematus,((Schistochlamys_ruficapillus,Schistochlamys_melanopis)Schistochlamys,Cissopis_leverianus)mrcaott320948ott583311)mrcaott320946ott320948)mrcaott80421ott320946)mrcaott23961ott80421)mrcaott9377ott23961,((Bangsia_arcaei,((Bangsia_melanochlamys,Bangsia_rothschildi)mrcaott593407ott895343,(Bangsia_edwardsi,Bangsia_aureocincta)mrcaott895344ott895345)mrcaott593407ott895344)Bangsia,Wetmorethraupis_sterrhopteron)mrcaott593405ott946075)mrcaott9377ott593405,(((((Tangara_gyrola,Tangara_lavinia)mrcaott69807ott956050,((((Tangara_mexicana,Tangara_inornata)mrcaott79257ott817641,(Tangara_chilensis,(Tangara_callophrys,Tangara_velia)mrcaott582139ott1006804)mrcaott559738ott582139)mrcaott79257ott559738,(((Tangara_cyanoventris,Tangara_desmaresti)mrcaott320945ott582133,Tangara_cyanocephala)mrcaott320945ott582135,(Tangara_seledon,Tangara_fastuosa)mrcaott885163ott956055)mrcaott320945ott885163)mrcaott79257ott320945,(((((Tangara_schrankii,Tangara_johannae)mrcaott430001ott956058,(Tangara_arthus,(Tangara_icterocephala,Tangara_florida)mrcaott940480ott956056)mrcaott582142ott940480)mrcaott430001ott582142,Tangara_parzudakii)mrcaott430001ott430005,Tangara_xanthocephala)mrcaott430001ott1006814,Tangara_chrysotis)mrcaott430001ott582140)mrcaott79257ott430001)mrcaott69807ott79257,(Tangara_cyanotis,(Tangara_labradorides,Tangara_rufigenis)mrcaott956057ott3597361)mrcaott582136ott956057)mrcaott69807ott582136,((Tangara_nigroviridis,(Tangara_dowii,Tangara_fucosa)mrcaott582134ott956054)mrcaott430017ott582134,Tangara_vassorii)mrcaott430017ott1006806)mrcaott69807ott430017,(((((((((Tangara_cayana,Tangara_cucullata)mrcaott238925ott1033355,Tangara_vitriolina)mrcaott238925ott1006808,Tangara_meyerdeschauenseei)mrcaott238925ott430013,Tangara_preciosa)mrcaott238925ott320944,((Tangara_nigrocincta,Tangara_cyanicollis)mrcaott430015ott582137,Tangara_larvata)mrcaott430015ott956051)mrcaott238925ott430015,(Tangara_cyanoptera,(((Tangara_argyrofenges,Tangara_heinei)mrcaott582141ott956059,Tangara_phillipsi)mrcaott582141ott3597359,Tangara_viridicollis)mrcaott582141ott1006810)mrcaott582138ott582141)mrcaott238925ott582138,Tangara_palmeri)mrcaott238925ott430019,((Tangara_abbas,Tangara_episcopus)mrcaott320952ott817632,Tangara_ruficervix)mrcaott320952ott430009)mrcaott238925ott320952,(Tangara_varia,((Tangara_punctata,(Tangara_guttata,Tangara_xanthogastra)mrcaott956053ott1006812)mrcaott430007ott956053,Tangara_rufigula)mrcaott430007ott430011)mrcaott430003ott430007)mrcaott238925ott430003)mrcaott69807ott238925)mrcaott9377ott69807,(((Pipraeidea_bonariensis,Pipraeidea_melanonota)mrcaott142577ott559737,((Buthraupis_montana,((((Anisognathus_lacrymosus,Anisognathus_igniventris)mrcaott593412ott593413,Anisognathus_melanogenys)mrcaott593412ott593415,(Anisognathus_notabilis,Anisognathus_somptuosus)mrcaott593416ott593418)Anisognathus,Chlorornis_riefferii)mrcaott593412ott895346)mrcaott433922ott593412,(Dubusia_rufiventris,(Dubusia_castaneoventris,Dubusia_taeniata)mrcaott665186ott665190)mrcaott665186ott922659)mrcaott433922ott665186)mrcaott142577ott433922,(Calochaetes_coccineus,(((Iridosornis_rufivertex,Iridosornis_reinhardti)mrcaott320951ott895342,Iridosornis_jelskii)mrcaott320951ott895352,(Iridosornis_analis,Iridosornis_porphyrocephalus)mrcaott636246ott895340)Iridosornis)mrcaott244599ott320951)mrcaott142577ott244599)mrcaott9377ott142577,(Parkerthraustes_humeralis,Orchesticus_abeillei)mrcaott23959ott3599594)mrcaott9377ott23959,(((Incaspiza_ortizi,Incaspiza_personata)mrcaott3599470ott3599722,Incaspiza_watkinsi,Incaspiza_laeta,Incaspiza_pulchra)Incaspiza,Catamblyrhynchus_diadema)mrcaott497207ott1036286)mrcaott9377ott497207,Tangara_peruviana,Tangara_cabanisi)mrcaott4088ott9377,(((Habia_stolzmanni,(Habia_olivacea,(Habia_carmioli,Habia_rubica,(Habia_gutturalis,(Habia_fuscicauda,Habia_atrimaxillaris)mrcaott972936ott3597338)mrcaott972933ott972936,Habia_cristata)mrcaott23955ott972933,(((Caryothraustes_erythromelas,(Caryothraustes_celaeno,Caryothraustes_poliogaster,Caryothraustes_canadensis)Caryothraustes)mrcaott23957ott545035,(Cardinalis_cardinalis,(Cardinalis_sinuatus,Cardinalis_phoeniceus)mrcaott425446ott489152)Cardinalis)mrcaott23957ott307364,((Piranga_erythrocephala,(Piranga_rubriceps,Piranga_leucoptera)mrcaott565247ott1041104)mrcaott69804ott565247,((Piranga_olivacea,((Piranga_ludoviciana,Piranga_bidentata)mrcaott565244ott1041108,(Piranga_flava,Piranga_rubra)mrcaott1041102ott1075670)mrcaott565244ott1041102)mrcaott69808ott565244,Piranga_roseogularis)mrcaott69808ott565242)Piranga)mrcaott23957ott69804)mrcaott23955ott23957,(((((Cyanoloxia_brissonii,Cyanoloxia_glaucocaerulea,Cyanoloxia_cyanoides)mrcaott75499ott486842,(Amaurospiza_concolor,(Amaurospiza_moesta,Amaurospiza_carrizalensis)mrcaott1044598ott3597356)Amaurospiza)mrcaott75499ott596726,((((Passerina_amoena,Passerina_caerulea)mrcaott119888ott486840,Passerina_cyanea)mrcaott119888ott939942,(Passerina_rositae,((Passerina_ciris,Passerina_versicolor)mrcaott887250ott887258,Passerina_leclancherii)mrcaott887250ott887253)mrcaott724916ott887250)Passerina,Cyanocompsa_parellina)mrcaott119888ott772205)mrcaott75499ott119888,Spiza_americana)mrcaott75499ott364334,(Granatellus_pelzelni,(Granatellus_venustus,Granatellus_sallaei)mrcaott972935ott972938)Granatellus)mrcaott75499ott335232)mrcaott23955ott75499,((Pheucticus_ludovicianus,Pheucticus_melanocephalus)mrcaott370813ott425436,((Pheucticus_tibialis,Pheucticus_chrysopeplus)mrcaott501889ott3597154,(Pheucticus_aureoventris,Pheucticus_chrysogaster)mrcaott874353ott3597153)mrcaott501889ott874353)Pheucticus)mrcaott23955ott370813,((Mitrospingus_cassinii,Mitrospingus_oleagineus)Mitrospingus,(Lamprospiza_melanoleuca,Orthogonys_chloricterus)mrcaott636264ott904009)mrcaott365552ott636264)mrcaott23955ott365552)mrcaott4088ott23955,((((Calcarius_lapponicus,(Calcarius_ornatus,Calcarius_pictus)mrcaott765406ott1002233)mrcaott420995ott765406,(Ammospiza_nelsoni,Plectrophenax_hyperboreus,Plectrophenax_nivalis)Plectrophenax)mrcaott420995ott948132,Rhynchophanes_mccownii)mrcaott420995ott3599737,Rhodinocichla_rosea)mrcaott420995ott817637)mrcaott4088ott420995,(Ptiloxena_atroviolacea,Procacicus_solitarius,Ammospiza_maritima,(Ammospiza_leconteii,(Ammospiza_caudacuta,(((((((Chlorospingus_semifuscus,Chlorospingus_inornatus)mrcaott5621ott588602,Chlorospingus_tacarcunae)mrcaott5621ott588603,Chlorospingus_pileatus)mrcaott5616ott819309,Chlorospingus_canigularis)mrcaott5616ott670572,(Chlorospingus_parvirostris,Chlorospingus_flavigularis)mrcaott96277ott670573,Chlorospingus_flavopectus,Chlorospingus_flavovirens)Chlorospingus,Oreothraupis_arremonops)mrcaott5616ott567615,(((((Arremonops_conirostris,Arremonops_tocuyensis)mrcaott6030ott3597247,(Arremonops_rufivirgatus,Arremonops_chloronotus)mrcaott97317ott578730)Arremonops,(Ammodramus_savannarum,(Ammodramus_aurifrons,Ammodramus_humeralis)mrcaott4131481ott4131482)mrcaott603334ott4131481)mrcaott6024ott603334,(((Peucaea_botterii,(Peucaea_aestivalis,Peucaea_cassinii)mrcaott961462ott3597174)mrcaott24666ott961462,(Peucaea_ruficauda,(Peucaea_humeralis,Peucaea_mystacalis)mrcaott3597178ott3597179)mrcaott3597173ott3597178)mrcaott6025ott24666,(Peucaea_sumichrasti,Peucaea_carpalis)mrcaott3597175ott3597176)mrcaott6025ott6028)mrcaott6024ott6025,(Rhynchospiza_stolzmanni,Rhynchospiza_strigiceps)Rhynchospiza)mrcaott6024ott3599687)mrcaott5616ott6024,(Amphispiza_quinquestriata,((((((((((Aimophila_notosticta,Aimophila_ruficeps)mrcaott6023ott292634,Aimophila_rufescens)mrcaott6023ott630696,(Melozone_leucotis,Melozone_biarcuata)mrcaott934468ott5857269)mrcaott6023ott934468,(Kieneria_kieneri,(Kieneria_fusca,(Kieneria_crissalis,Kieneria_aberti)mrcaott3597248ott3597250)mrcaott463029ott3597248,Kieneria_albicollis)Kieneria)mrcaott6023ott97315,Torreornis_inexpectata)mrcaott6023ott1027553,Pezopetes_capitalis)mrcaott6023ott262696,((((Pipilo_maculatus,Pipilo_erythrophthalmus)mrcaott97318ott453762,Pipilo_ocai)mrcaott97318ott97319,Pipilo_chlorurus)Pipilo,(((Pselliophorus_tibialis,Pselliophorus_luteoviridis)Pselliophorus,((((Atlapetes_rufinucha,(Atlapetes_fulviceps,Atlapetes_citrinellus)mrcaott561201ott934461)mrcaott561197ott561201,((Atlapetes_semirufus,Atlapetes_melanocephalus)mrcaott3597268ott3597269,Atlapetes_albofrenatus)mrcaott3597268ott3597287)mrcaott561197ott3597268,(((Atlapetes_rufigenis,((Atlapetes_schistaceus,(((Atlapetes_pallidiceps,Atlapetes_leucopterus)mrcaott3597270ott5859880,(Atlapetes_seebohmi,Atlapetes_nationi)mrcaott3597274ott3597276)mrcaott3597270ott3597274,(Atlapetes_pallidinucha,Atlapetes_latinuchus)mrcaott3597275ott5859882)mrcaott3597270ott3597275)mrcaott1087581ott3597270,Atlapetes_tricolor)mrcaott1087581ott1087585)mrcaott561204ott1087581,((Atlapetes_fuscoolivaceus,Atlapetes_flaviceps)mrcaott3597271ott3597282,Atlapetes_leucopis)mrcaott3597271ott3597283)mrcaott561204ott3597271,Atlapetes_albiceps)mrcaott561204ott3597284)mrcaott561197ott561204,(((Atlapetes_melanopsis,(Atlapetes_canigenis,Atlapetes_terborghi)mrcaott3597273ott3597279)mrcaott561203ott3597273,Atlapetes_forbesi)mrcaott561203ott3597286,Atlapetes_personatus)mrcaott561203ott595227)mrcaott561197ott561203)mrcaott408447ott561197,(Atlapetes_albinucha,Atlapetes_pileatus)mrcaott410565ott596725,Atlapetes_melanolaemus,Atlapetes_blancae)mrcaott408447ott410565)mrcaott97318ott408447)mrcaott6023ott97318,(((((Melospiza_melodia,(Melospiza_lincolnii,Melospiza_georgiana)mrcaott265550ott837203)Melospiza,Xenospiza_baileyi)mrcaott261498ott408446,Passerculus_sandwichensis)mrcaott261498ott292636,Pooecetes_gramineus)mrcaott261498ott292635,Oriturus_superciliosus)mrcaott261498ott934463)mrcaott6023ott261498,(((((Zonotrichia_leucophrys,Zonotrichia_atricapilla)mrcaott125079ott265554,(Zonotrichia_albicollis,Zonotrichia_querula)mrcaott265547ott265552)mrcaott125079ott265547,Zonotrichia_capensis)Zonotrichia,((Arremon_virenticeps,Junco_phaeonotus,Junco_hyemalis)mrcaott765405ott989502,Junco_vulcani)Junco)mrcaott125079ott765405,(Passerella_arborea,Arremon_torquatus,Passerella_iliaca)mrcaott463026ott789028)mrcaott125079ott463026)mrcaott6023ott125079,(Arremon_assimilis,((((Arremon_taciturnus,Arremon_semitorquatus)mrcaott101225ott598887,(Arremon_flavirostris,Arremon_schlegeli)mrcaott417259ott463777)mrcaott101225ott417259,(Arremon_aurantiirostris,Arremon_abeillei)mrcaott169523ott3597263)mrcaott101225ott169523,(((Arremon_basilicus,Arremon_perijanus)mrcaott478182ott3597258,(Arremon_phygas,(Arremon_atricapillus,Arremon_phaeopleurus)mrcaott3597256ott3597266)mrcaott569569ott3597256)mrcaott208864ott569569,Arremon_costaricensis)mrcaott208864ott3597260)mrcaott101225ott208864,((Arremon_crassirostris,Arremon_castaneiceps)mrcaott501790ott938824,Arremon_brunneinucha)mrcaott501790ott628531,Arremon_franciscanus)mrcaott101225ott501790)mrcaott6023ott101225,(((((((Schoeniclus_variabilis,Spizella_breweri)mrcaott243614ott463034,Spizella_wortheni)mrcaott243614ott567431,Spizella_pusilla)mrcaott243614ott989508,Spizella_atrogularis)mrcaott243614ott463036,Spizella_pallida)mrcaott243614ott989506,Spizella_passerina)mrcaott243614ott989504,(Schoeniclus_tristrami,(Schoeniclus_sulphuratus,Amphispiza_bilineata)mrcaott292646ott630695,(Schoeniclus_schoeniclus,Granativora_melanocephala,Chondestes_grammacus,Calamospiza_melanocorys)mrcaott890355ott948123)mrcaott292646ott890355)mrcaott243614ott292646)mrcaott6023ott243614)mrcaott5616ott6023,(Schoeniclus_rutilus,Granativora_bruniceps,(Schoeniclus_pusillus,(Schoeniclus_pallasi,(Schoeniclus_chrysophrys,((Schoeniclus_aureolus,Schoeniclus_spodocephala)mrcaott412643ott1097114,Schoeniclus_rusticus)mrcaott28339ott124457,((Schoeniclus_siemsseni,Schoeniclus_elegans)mrcaott516969ott519716,(Fringillaria_striolata,Fringillaria_socotrana,Schoeniclus_yessoensis)mrcaott659875ott1097113)mrcaott516969ott659875)mrcaott28339ott516969,(Fringillaria_flaviventris,Fringillaria_capensis,(Fringillaria_cabanisi,(Fringillaria_affinis,Fringillaria_impetuani,Fringillaria_tahapisi,Fringillaria_poliopleura)mrcaott519729ott1097112)mrcaott519723ott519729)mrcaott412647ott519723)mrcaott28339ott412647,(((((((Emberiza_hortulana,Emberiza_caesia)mrcaott145223ott679086,Emberiza_buchanani)mrcaott145223ott412648,((Emberiza_citrinella,Emberiza_leucocephalos)mrcaott519717ott519728,Emberiza_stewarti)mrcaott519717ott972937)mrcaott145223ott519717,Emberiza_cirlus)mrcaott145223ott519724,(((Emberiza_godlewskii,Emberiza_cia)mrcaott519718ott519722,Emberiza_cioides)mrcaott519718ott519725,Emberiza_jankowskii)mrcaott519718ott679102)mrcaott145223ott519718,(Leistes_superciliaris,Emberiza_fucata,Emberiza_calandra)mrcaott519721ott972939)mrcaott145223ott519721,(Leistes_militaris,Leistes_loyca,Melophus_lathami)mrcaott178468ott922666)mrcaott145223ott178468)mrcaott28339ott145223,Emberiza_cineracea,Emberiza_koslowi)mrcaott28339ott699946)mrcaott5616ott28339,(Leistes_defilippii,(Leistes_bellicosus,Cassiculus_melanicterus,(Myiothlypis_signata,(Myiothlypis_leucoblephara,(Myiothlypis_flaveola,(Myiothlypis_conspicillata,(Myiothlypis_chrysogaster,(Myiothlypis_bivittata,(Myiothlypis_basilica,Myiothlypis_nigrocristata,(Myiothlypis_coronata,(Myiothlypis_cinereicollis,Myiothlypis_fraseri)mrcaott3599392ott3599779)mrcaott384904ott384910,(((Myiothlypis_rivularis,Myiothlypis_fulvicauda)mrcaott3599526ott3599607,Myiothlypis_leucophrys)mrcaott3599512ott3599765,Myiothlypis_luteoviridis)mrcaott3599512ott3599766)mrcaott5620ott384904,((((((((Myioborus_albifrons,(Myioborus_melanocephalus,Myioborus_ornatus)mrcaott315419ott449735)mrcaott85245ott315419,Myioborus_flavivertex)mrcaott85245ott992009,(((Myioborus_albifacies,(Myioborus_cardonai,Myioborus_castaneocapilla)mrcaott992007ott3597186)mrcaott659607ott992007,Myioborus_pariae)mrcaott659607ott992008,Myioborus_torquatus)mrcaott659607ott992006)mrcaott85245ott659607,Myioborus_brunniceps)mrcaott85245ott859999,Myioborus_miniatus)mrcaott85245ott859998,Myioborus_pictus)Myioborus,(((Cardellina_rubrifrons,(Cardellina_rubra,Cardellina_versicolor)mrcaott3597183ott3597184)mrcaott1061912ott3597183,Cardellina_pusilla)mrcaott1061912ott3597185,Cardellina_canadensis)Cardellina)mrcaott85245ott1061912,(((Basileuterus_culicivorus,(Basileuterus_trifasciatus,Basileuterus_tristriatus)mrcaott384908ott1034074)mrcaott289268ott384908,((Basileuterus_melanogenys,Basileuterus_belli)mrcaott384916ott410568,Basileuterus_rufifrons)mrcaott384916ott1034067)mrcaott289268ott384916,Basileuterus_lachrymosus)mrcaott289268ott3597220)mrcaott85245ott289268,Basileuterus_griseiceps,Basileuterus_ignotus)mrcaott5620ott85245,(((((((((Setophaga_petechia,(Setophaga_striata,Setophaga_pensylvanica)mrcaott60236ott3597208)mrcaott22834ott60236,(Setophaga_castanea,Setophaga_fusca)mrcaott3597188ott3597193)mrcaott22834ott3597188,Setophaga_magnolia)mrcaott22834ott3597209,(((((Setophaga_coronata,Setophaga_dominica)mrcaott349904ott3597194,(Setophaga_pinus,Setophaga_pityophila)mrcaott3597210ott3597214)mrcaott349904ott3597210,Setophaga_palmarum)mrcaott349904ott3597202,((((Setophaga_graciae,Setophaga_nigrescens)mrcaott455853ott3597216,((Setophaga_chrysoparia,Setophaga_virens)mrcaott3597192ott3597195,(Setophaga_occidentalis,Setophaga_townsendi)mrcaott3597213ott3597215)mrcaott3597192ott3597213)mrcaott455853ott3597192,((Setophaga_subita,Setophaga_delicata)mrcaott3597204ott3597206,Setophaga_adelaidae)mrcaott3597204ott3597207)mrcaott455853ott3597204,(Setophaga_vitellina,Setophaga_discolor)mrcaott478049ott3597197)mrcaott455853ott478049)mrcaott349904ott455853,Setophaga_caerulescens)mrcaott349904ott3597187)mrcaott22834ott349904,((((Setophaga_americana,Setophaga_pitiayumi)mrcaott3597189ott5861001,Setophaga_cerulea)mrcaott3597189ott3597212,Setophaga_tigrina)mrcaott3597189ott3597199,Setophaga_kirtlandii)mrcaott3597189ott3597203)mrcaott22834ott3597189,Setophaga_ruticilla)mrcaott22834ott285200,Setophaga_citrina)mrcaott22834ott3597211,((Setophaga_pharetra,Setophaga_angelae)mrcaott3597190ott3597191,Setophaga_plumbea)mrcaott3597190ott3597205,Setophaga_flavescens)Setophaga,Catharopeza_bishopi)mrcaott22834ott335225)mrcaott5620ott22834,((((((Geothlypis_beldingi,(((Geothlypis_nelsoni,Geothlypis_trichas)mrcaott63582ott998127,Geothlypis_flavovelata)mrcaott63582ott63583,Geothlypis_rostrata)mrcaott63582ott375821)mrcaott63581ott63582,(Geothlypis_speciosa,Geothlypis_semiflava)mrcaott85253ott636992)mrcaott63581ott85253,Geothlypis_formosa)mrcaott63581ott3597225,((Leiothlypis_virginiae,Geothlypis_poliocephala,Geothlypis_aequinoctialis)mrcaott63586ott669575,(Leiothlypis_ruficapilla,Geothlypis_philadelphia,Geothlypis_tolmiei)mrcaott3597222ott3597226)mrcaott63586ott3597222)Geothlypis,(Leiothlypis_luciae,Leucopeza_semperi,Oporornis_agilis)mrcaott636990ott659603)mrcaott63581ott636990,(Leiothlypis_crissalis,(Leiothlypis_celata,Leiothlypis_peregrina)mrcaott85251ott430151,(Oreothlypis_superciliosa,Oreothlypis_gutturalis)mrcaott430147ott956238)mrcaott85251ott430147)mrcaott63581ott85251)mrcaott5620ott63581,((((Vermivora_chrysoptera,Vermivora_cyanoptera)mrcaott85247ott85249,Vermivora_bachmanii)Vermivora,((Agelasticus_xanthophthalmus,Protonotaria_citrea,Limnothlypis_swainsonii)mrcaott285212ott1024615,Mniotilta_varia)mrcaott285212ott757859)mrcaott85247ott285212,(Agelasticus_thilius,Parkesia_noveboracensis,Parkesia_motacilla)Parkesia)mrcaott85247ott4132022)mrcaott5620ott85247,Helmitheros_vermivorum)mrcaott5620ott860003,Seiurus_aurocapilla)mrcaott5620ott285207,(Agelasticus_cyanopus,(((((Icterus_pyrrhopterus,(((Icterus_graduacauda,Icterus_chrysater)mrcaott29804ott550991,Icterus_parisorum)mrcaott29804ott788031,((((Icterus_gularis,Icterus_nigrogularis)mrcaott29805ott400587,Icterus_auratus)mrcaott29805ott500913,((Icterus_pustulatus,Icterus_bullockii)mrcaott33735ott550998,(Icterus_galbula,Icterus_abeillei)mrcaott300876ott875833)mrcaott33735ott300876)mrcaott29805ott33735,Icterus_leucopteryx)mrcaott29805ott788028)mrcaott29804ott29805,(((((((((Icterus_dominicensis,Icterus_laudabilis)mrcaott29809ott1077604,(Icterus_cayanensis,Icterus_auricapillus)mrcaott321814ott875836)mrcaott29809ott321814,(Icterus_bonana,(Icterus_oberi,Icterus_portoricensis)mrcaott1077606ott3597166)mrcaott500912ott1077606)mrcaott29809ott500912,(Icterus_northropi,Icterus_melanopsis)mrcaott335470ott3597165)mrcaott29809ott335470,(Icterus_spurius,Icterus_prosthemelas)mrcaott126995ott169952)mrcaott29809ott126995,Icterus_cucullatus)mrcaott29809ott551001,Icterus_wagleri)mrcaott29809ott400588,Icterus_maculialatus)mrcaott29809ott1077605,(((Icterus_pectoralis,Icterus_graceannae)mrcaott169950ott198162,((Icterus_croconotus,Icterus_icterus)mrcaott169960ott400584,Icterus_jamacaii)mrcaott169960ott400582)mrcaott169950ott169960,Icterus_mesomelas)mrcaott169950ott400580)mrcaott29809ott169950)Icterus,((Agelaioides_badius,(((((Macroagelaius_subalaris,Macroagelaius_imthurni)Macroagelaius,Gymnomystax_mexicanus)mrcaott93045ott264482,(Hypopyrrhus_pyrohypogaster,Lampropsar_tanagrinus)mrcaott798659ott839106)mrcaott93045ott798659,(((((((Pseudoleistes_virescens,Pseudoleistes_guirahuro)Pseudoleistes,Xanthopsar_flavus)mrcaott364339ott698643,(Chrysomus_icterocephalus,Chrysomus_ruficapillus)mrcaott608733ott994343)mrcaott364339ott608733,Oreopsar_bolivianus)mrcaott125474ott939939,Gnorimopsar_chopi)mrcaott125474ott839100,Curaeus_forbesi)mrcaott125474ott3597162,(Amblyramphus_holosericeus,Curaeus_curaeus)mrcaott264487ott858278)mrcaott125474ott264487)mrcaott93045ott125474,((Dives_warczewiczi,Dives_dives)mrcaott264496ott388540,((Euphagus_cyanocephalus,Euphagus_carolinus)Euphagus,(Quiscalus_quiscula,((((Quiscalus_major,Quiscalus_mexicanus)mrcaott283673ott743411,Quiscalus_palustris)mrcaott283673ott735243,Quiscalus_niger)mrcaott283673ott741944,(Quiscalus_nicaraguensis,Quiscalus_lugubris)mrcaott673386ott673389)mrcaott283673ott673386)Quiscalus)mrcaott264500ott283668)mrcaott264496ott264500)mrcaott93045ott264496,((((Molothrus_aeneus,Molothrus_ater)mrcaott213448ott213450,Molothrus_bonariensis)mrcaott213448ott213451,Molothrus_oryzivorus)mrcaott213448ott1009279,Molothrus_rufoaxillaris)mrcaott213448ott213452)mrcaott93045ott213448,(Nesopsar_nigerrimus,(((Agelaius_phoeniceus,Agelaius_assimilis)mrcaott430627ott3597159,Agelaius_tricolor)mrcaott430627ott617797,(Agelaius_xanthomus,Agelaius_humeralis)mrcaott498751ott498752)mrcaott430627ott498751)mrcaott213454ott430627)mrcaott93045ott213454)mrcaott29804ott93045,(Cacicus_oseryi,(Cacicus_latirostris,((((Cacicus_haemorrhous,Cacicus_chrysonotus)mrcaott86894ott264489,(Cacicus_uropygialis,Cacicus_cela)mrcaott383910ott383914)mrcaott86894ott383910,(Cacicus_chrysopterus,(Cacicus_sclateri,Cacicus_koepckeae)mrcaott549647ott3597160)mrcaott383908ott549647)mrcaott86894ott383908,((Psarocolius_decumanus,((Psarocolius_bifasciatus,(Psarocolius_montezuma,(Psarocolius_guatimozinus,Psarocolius_cassini)mrcaott3597169ott3597170)mrcaott1026889ott3597169)mrcaott699290ott1026889,Psarocolius_viridis)mrcaott699290ott909234)mrcaott277659ott699290,((Psarocolius_angustifrons,Psarocolius_atrovirens)mrcaott699299ott939938,Psarocolius_wagleri)mrcaott699299ott699302)mrcaott277659ott699299)mrcaott86894ott277659)mrcaott86894ott125175,Amblycercus_holosericeus)mrcaott86894ott549645)mrcaott29804ott86894,(((Sturnella_magna,Sturnella_neglecta)mrcaott99175ott283666,Dolichonyx_oryzivorus)mrcaott99175ott858292,Xanthocephalus_xanthocephalus)mrcaott99175ott364331)mrcaott29804ott99175,(Teretistris_fernandinae,Teretistris_fornsi)Teretistris)mrcaott29804ott449562,(Zeledonia_coronata,Icteria_virens)mrcaott449580ott998133)mrcaott29804ott449580)mrcaott5620ott29804,(((Spindalis_dominicensis,Spindalis_zena,Spindalis_portoricensis,Spindalis_nigricephala)Spindalis,Nesospingus_speculiferus)mrcaott254662ott884090,(((Microligea_palustris,Xenoligea_montana)mrcaott309808ott808917,(Phaenicophilus_palmarum,Phaenicophilus_poliocephalus)Phaenicophilus)mrcaott309808ott943092,(Carpodacus_waltoni,Calyptophilus_frugivorus,Calyptophilus_tertius)Calyptophilus)mrcaott309808ott454127)mrcaott254662ott309808)mrcaott5620ott254662)mrcaott5616ott5620)mrcaott4088ott5616,(Carpodacus_subhimachalus,(Carpodacus_stoliczkae,(Carpodacus_sibiricus,(Carpodacus_roborowskii,(((Crithagra_striatipectus,Chloris_chloris,(Crithagra_dorsostriata,(((((Acanthis_yemenensis,Loxia_curvirostra,Loxia_pytyopsittacus)mrcaott80775ott438238,Loxia_scotica)mrcaott80775ott682433,(Acanthis_johannis,Loxia_leucoptera,Loxia_megaplaga)mrcaott80776ott602508)Loxia,(Acanthis_hornemanni,Acanthis_flammea)Acanthis)mrcaott80775ott631058,(((Spinus_thibetanus,(Spinus_pinus,(((((((((Spinus_magellanicus,Spinus_yarrellii)mrcaott6375ott631060,Spinus_xanthogastrus)mrcaott6375ott3597396,Spinus_olivaceus)mrcaott6375ott238138,Spinus_atratus)mrcaott6375ott637971,((Spinus_crassirostris,Spinus_uropygialis)mrcaott550145ott559268,Spinus_siemiradzkii)mrcaott6377ott550145)mrcaott6375ott6377,Spinus_cucullatus)mrcaott6375ott1047669,Spinus_barbatus,Spinus_spinescens)mrcaott6375ott550149,Spinus_notatus)mrcaott6375ott6378,Spinus_spinus)mrcaott6375ott6380,(Spinus_tristis,(Spinus_psaltria,Spinus_lawrencei)mrcaott913586ott913590)mrcaott521840ott913586,Spinus_dominicensis,Spinus_atriceps)mrcaott6375ott521840)mrcaott6375ott903269,((Serinus_serinus,Serinus_canaria)mrcaott238137ott464865,((Serinus_pusillus,Serinus_syriacus)mrcaott328909ott399225,(Serinus_alario,(Serinus_canicollis,Serinus_flavivertex)mrcaott913585ott969217)mrcaott471168ott913585)mrcaott328909ott471168)mrcaott238137ott328909)mrcaott6375ott238137,(Carduelis_citrinella,Carduelis_carduelis)mrcaott119724ott455544)mrcaott6375ott119724)mrcaott6366ott6375,Linurgus_olivaceus,Serinus_nigriceps,Crithagra_scotops,Crithagra_xanthopygia,Crithagra_striolata,Crithagra_burtoni,Crithagra_capistrata,Crithagra_citrinipectus,Crithagra_leucoptera,Crithagra_buchanani,Crithagra_tristriata,Crithagra_rothschildi,Crithagra_gularis,Crithagra_hyposticta,Crithagra_canicapilla,Crithagra_citrinelloides,Crithagra_albogularis,Crithagra_donaldsoni,Crithagra_symonsi,Crithagra_xantholaema,Crithagra_ankoberensis,Crithagra_leucopygia,Crithagra_koliensis,Crithagra_flavigula,Crithagra_totta,Crithagra_mozambica,Crithagra_flaviventris,Crithagra_reichenowi,Crithagra_melanochroa,Crithagra_rufobrunnea,Crithagra_menachensis,Crithagra_atrogularis,Crithagra_sulphurata,Crithagra_mennelli,Crithagra_reichardi,Crithagra_frontalis)mrcaott6366ott238142,(((Chloris_spinoides,Chloris_ambigua)mrcaott3597444ott3597467,Chloris_sinica)mrcaott3597444ott3597455,((Rhynchostruthus_socotranus,Rhynchostruthus_louisae,Rhynchostruthus_percivali)Rhynchostruthus,Rhodospiza_obsoleta)mrcaott455541ott1076199)mrcaott28346ott455541,Chloris_monguilloti)mrcaott6366ott28346,((Haemorhous_purpureus,Haemorhous_cassinii)mrcaott641497ott664801,Haemorhous_mexicanus)Haemorhous)mrcaott6366ott641497,((((((Leucosticte_arctoa,Leucosticte_tephrocotis)mrcaott178457ott235456,Leucosticte_brandti)mrcaott178457ott995755,Leucosticte_nemoricola,Leucosticte_sillemi)Leucosticte,(Callacanthis_burtoni,Pyrrhoplectes_epauletta)mrcaott405220ott550156)mrcaott178457ott242207,((Eremopsaltria_mongolica,Bucanetes_githagineus)mrcaott235463ott580158,Rhodopechys_sanguineus)mrcaott235463ott1031938)mrcaott178457ott235463,(((Pyrrhula_nipalensis,Pyrrhula_leucogenis)mrcaott186933ott351893,(((Pyrrhula_erythaca,Pyrrhula_erythrocephala)mrcaott368828ott901358,Pyrrhula_aurantiaca)mrcaott368828ott977520,(Pyrrhula_pyrrhula,Pyrrhula_murina)mrcaott388146ott927470)mrcaott368828ott388146)Pyrrhula,Pinicola_enucleator)mrcaott186933ott328129)mrcaott178457ott186933)mrcaott6366ott178457,((((((((((Carpodacus_thura,Carpodacus_dubius)mrcaott157599ott3597376,Carpodacus_trifasciatus)mrcaott157599ott815421,Carpodacus_roseus)mrcaott157599ott815419,Carpodacus_puniceus)mrcaott157599ott473007,(Carpodacus_rubicilla,Carpodacus_rubicilloides)mrcaott235455ott815422)mrcaott157599ott235455,Carpodacus_synoicus)mrcaott157599ott873486,(((((Carpodacus_rodopeplus,(Carpodacus_vinaceus,Carpodacus_formosanus)mrcaott977522ott977524)mrcaott277039ott977522,(Carpodacus_rodochroa,Carpodacus_verreauxii)mrcaott747629ott3597378)mrcaott277039ott747629,Carpodacus_edwardsii)mrcaott277039ott473006,(Carpodacus_pulcherrimus,Carpodacus_davidianus)mrcaott563259ott3597375)mrcaott277039ott563259,(Carpodacus_rhodochlamys,Carpodacus_grandis)mrcaott405217ott3597377)mrcaott277039ott405217)mrcaott157599ott277039,Chaunoproctus_ferreorostris)mrcaott157599ott242220,Haematospiza_sipahi)mrcaott157599ott341467,(((Hemignathus_wilsoni,(Hemignathus_hanapepe,(Hemignathus_affinis,Pseudonestor_xanthophrys,(Loxops_wolstenholmei,(Loxops_ochraceus,(Loxops_coccineus,Loxops_caeruleirostris)mrcaott1016648ott1089641)Loxops)mrcaott298768ott324558,Hemignathus_lucidus)mrcaott157614ott298768,((Himatione_fraithii,Palmeria_dolei,Himatione_sanguinea)mrcaott298765ott298780,Vestiaria_coccinea)mrcaott298765ott823302)mrcaott157614ott298765,((Telespiza_cantans,Telespiza_ultima)Telespiza,Loxioides_bailleui)mrcaott213516ott221897)mrcaott157614ott213516,(Oreomystis_bairdi,(Paroreomyza_montana,Paroreomyza_maculata,Paroreomyza_flammea)Paroreomyza)mrcaott298769ott823298)mrcaott157614ott298769,Melamprosops_phaeosoma)mrcaott157614ott221515)mrcaott157599ott157614)mrcaott6366ott157599,((Hesperiphona_abeillei,((Eophona_migratoria,Eophona_personata)Eophona,Coccothraustes_coccothraustes)mrcaott341465ott1083711,Hesperiphona_vespertina)mrcaott341465ott518149,((Mycerobas_carnipes,Mycerobas_melanozanthos)mrcaott341476ott3597382,(Mycerobas_affinis,Mycerobas_icterioides)mrcaott947027ott3597383)Mycerobas)mrcaott341465ott341476)mrcaott6366ott341465,((((Euphonia_gouldi,Euphonia_fulvicrissa)mrcaott88283ott761503,((Euphonia_laniirostris,Euphonia_violacea)mrcaott495433ott699786,Euphonia_hirundinacea,Euphonia_minuta)mrcaott495433ott815424,((Euphonia_rufiventris,Euphonia_cayennensis)mrcaott1031942ott1031946,Euphonia_xanthogaster)mrcaott1031942ott1031954)mrcaott88283ott495433,((Euphonia_affinis,(Euphonia_chlorotica,Euphonia_finschi)mrcaott885153ott998124)mrcaott388533ott885153,Euphonia_pectoralis,Euphonia_saturata)mrcaott388533ott943087)mrcaott88283ott388533,((Chlorophonia_occipitalis,Chlorophonia_flavirostris,Chlorophonia_cyanea,Chlorophonia_callophrys,Chlorophonia_pyrrhophrys)Chlorophonia,(Euphonia_musica,Euphonia_cyanocephala)mrcaott198161ott943090)mrcaott178463ott198161,Euphonia_anneae,Euphonia_elegantissima,Euphonia_luteicapilla,Euphonia_chrysopasta,Euphonia_plumbea,Euphonia_concinna,Euphonia_trinitatis,Euphonia_chalybea,Euphonia_imitans,Euphonia_jamaica,Euphonia_mesochrysa)mrcaott88283ott178463)mrcaott6366ott88283,(Fringilla_montifringilla,(Fringilla_teydea,Fringilla_coelebs)mrcaott488358ott5561114)Fringilla)mrcaott6366ott28332)mrcaott4088ott6366,((Hemimacronyx_chloris,Amaurocichla_bocagii,(Motacilla_maderaspatensis,(((((Motacilla_flava,Motacilla_tschutschensis)mrcaott8371ott24521,Motacilla_citreola)mrcaott8371ott994568,Motacilla_cinerea)mrcaott8371ott62669,(Motacilla_alba,Motacilla_grandis)mrcaott534884ott613890)mrcaott8371ott534884,Motacilla_aguimp)mrcaott8371ott5861009,(Motacilla_flaviventris,(Motacilla_capensis,Motacilla_clara)mrcaott5861008ott5861010)mrcaott483330ott5861008,Motacilla_samveasnae)Motacilla,((((((((Anthus_petrosus,Anthus_spinoletta)mrcaott59184ott59186,Anthus_pratensis)mrcaott59184ott59185,Anthus_rubescens)mrcaott59184ott5861006,Anthus_cervinus)mrcaott59184ott695341,(Anthus_hodgsoni,Anthus_trivialis)mrcaott660550ott5561040)mrcaott59184ott660550,Anthus_gustavi)mrcaott59184ott505527,(((Macronyx_croceus,Macronyx_capensis,Macronyx_aurantiigula,Macronyx_flavicollis,Macronyx_grimwoodi,Macronyx_fuelleborni,Macronyx_ameliae,Macronyx_sharpei)Macronyx,(Anthus_lutescens,Anthus_spragueii)mrcaott417260ott664788)mrcaott165981ott417260,(Anthus_hellmayri,Anthus_correndera)mrcaott417261ott5861003)mrcaott165981ott417261,Anthus_roseatus)mrcaott59184ott165981,(((Anthus_cinnamomeus,Anthus_brachyurus)mrcaott151679ott1059776,Anthus_godlewskii)mrcaott151679ott947052,(((Anthus_berthelotii,Anthus_campestris)mrcaott635040ott695343,(Anthus_richardi,Anthus_similis)mrcaott635041ott1092187)mrcaott292898ott635041,Anthus_novaeseelandiae,Anthus_rufulus)mrcaott292898ott3597132,Anthus_sylvanus)mrcaott151679ott292898,Anthus_vaalensis,Anthus_lineiventris,Anthus_furcatus,Anthus_pallidiventris,Anthus_leucophrys,Anthus_longicaudatus,Anthus_crenatus,Anthus_antarcticus,Anthus_australis,Anthus_nilghiriensis,Anthus_nattereri,Anthus_caffer,Anthus_nyassae,Anthus_chacoensis,Anthus_sokokensis,Anthus_bogotensis,Anthus_hoeschi,Anthus_melindae,Anthus_pseudosimilis,Anthus_gutturalis)mrcaott59184ott151679,Dendronanthus_indicus,Tmetothylacus_tenellus)Motacillidae,Carpospiza_brachydactyla)mrcaott8371ott580155)mrcaott4088ott8371,(((Passer_zarudnyi,(Passer_yatii,(Passer_cinnamomeus,((((Passer_hispaniolensis,Passer_domesticus)mrcaott9416ott73636,Passer_insularis)mrcaott9416ott68955,(Passer_flaveolus,Passer_luteus)mrcaott407764ott710451)mrcaott9416ott407764,Passer_montanus)mrcaott9416ott25628,((Passer_griseus,Passer_melanurus)mrcaott407761ott624928,Passer_ammodendri)mrcaott407761ott407763,Passer_italiae,Passer_simplex,Passer_moabiticus,Passer_diffusus,Passer_motitensis,Passer_pyrrhonotus,Passer_euchlorus,Passer_eminibey,Passer_castanopterus,Passer_cordofanicus,Passer_iagoensis)Passer,(Gymnoris_pyrgita,Gymnoris_dentata,Gymnoris_superciliaris,Gymnoris_xanthocollis)Gymnoris)mrcaott9416ott4131543,Petronia_petronia)mrcaott9416ott407760,(((Montifringilla_nivalis,Montifringilla_adamsi)mrcaott96147ott96149,(Pyrgilauda_ruficollis,Pyrgilauda_blanfordi,Pyrgilauda_theresae,Pyrgilauda_davidiana)Pyrgilauda)mrcaott96147ott96152,Montifringilla_henrici)mrcaott96147ott96150)mrcaott9416ott96147,Hypocryptadius_cinnamomeus)mrcaott9416ott840030)mrcaott4088ott9416,(((Curruca_undata,Prunella_montanella,(Curruca_subcoerulea,Prunella_rubida,(Curruca_subalpina,Prunella_modularis,Prunella_collaris)mrcaott4947634ott5223338)mrcaott795158ott4947634)mrcaott95302ott795158,(Curruca_sarda,(Curruca_ruppeli,(Curruca_nisoria,Prunella_fulvescens,Prunella_strophiata)mrcaott795160ott3597474,Prunella_rubeculoides)mrcaott795160ott3597473,Prunella_immaculata,Prunella_atrogularis)mrcaott795160ott3597475)mrcaott95302ott795160,Prunella_himalayana,Prunella_ocularis,Prunella_koslowi)Prunella)mrcaott4088ott95302,Urocynchramus_pylzowi,(Curruca_nana,Histurgops_ruficauda)Histurgops)mrcaott4083ott4088,Peucedramus_taeniatus,Psittirostra_psittacea,Dysmorodrepanis_munroi,(Curruca_mystacea,Rhodacanthis_flaviceps,Rhodacanthis_palmeri)Rhodacanthis,Ciridops_anna,Neospiza_concolor,Chloridops_kona,(Curruca_melanothorax,Drepanis_funerea,Drepanis_pacifica)Drepanis)mrcaott4083ott370807,(Curruca_melanocephala,(Curruca_lugens,Chloropsis_kinabaluensis,Chloropsis_media,Chloropsis_palawanensis,(Curruca_leucomelaena,(Curruca_layardi,Chloropsis_sonnerati,Chloropsis_aurifrons)mrcaott35048ott290966,Chloropsis_cochinchinensis)mrcaott35048ott290963,Chloropsis_venusta,Chloropsis_cyanopogon,Chloropsis_hardwickii,Chloropsis_flavipennis,Chloropsis_jerdoni)Chloropsis,(Curruca_inornata,Irena_cyanogastra,Irena_puella)Irena)Irenidae)mrcaott4083ott35042)mrcaott3364ott4083,(Curruca_hortensis,Anabathmis_reichenbachii,Anabathmis_newtonii,Anabathmis_hartlaubii)Anabathmis,(Curruca_deserticola,(Curruca_deserti,(Curruca_curruca,(Sibia_waldeni,Curruca_crassirostris,Arcanator_orostruthus,Kakamega_poliothorax)mrcaott310375ott451625)mrcaott310375ott1042777,Modulatrix_stictigula)mrcaott310375ott1015936,(Sibia_souliei,Curruca_conspicillata,Promerops_gurneyi,Promerops_cafer)Promerops)mrcaott310375ott638686,Dreptes_thomensis,Anthobaphes_violacea,Drepanorhynchus_reichenowi)mrcaott3364ott73828)mrcaott246ott3364,(Sibia_nipalensis,Curruca_communis,(Sibia_morrisoniana,Leioptila_annectens,Laniellus_langbianis,Curruca_cantillans,(Laniellus_albonotatus,Grammatoptila_striata,Curruca_buryi,Chrysominla_strigula,Chatarrhaea_longirostris,Ammomanopsis_grayi,(Poliolophus_urostictus,Microtarsus_melanoleucos,Euptilotus_eutilotus,Curruca_boehmi,Chatarrhaea_gularis,Atimastillas_flavicollis,Argya_subrufa,(Poliolais_lopezi,Phyllergates_cucullatus,Hemitesia_pallidipes,Curruca_balearica,Chamaea_fasciata,Argya_squamiceps,(Cettia_castaneocoronata,Argya_rubiginosa,(Argya_malcolmi,(Schoeniparus_rufogularis,Argya_fulva,(Schoeniparus_dubius,Argya_earlei,(Schoeniparus_cinereus,Argya_caudata,(Schoeniparus_castaneceps,Argya_aylmeri,(Schoeniparus_brunneus,Argya_altirostris,Acanthoptila_nipalensis,(((Moupinia_poecilotis,((Paradoxornis_heudei,(Conostoma_aemodium,Paradoxornis_guttaticollis,Paradoxornis_flavirostris)mrcaott482565ott552311)mrcaott11421ott174157,(Rhopophilus_pekinensis,(Sylvia_dohrni,Chrysomma_sinense,Chrysomma_altirostre)Chrysomma)mrcaott39589ott353129)mrcaott11421ott39589)mrcaott1488ott11421,Myzornis_pyrrhoura)mrcaott1488ott482566,(Sylvia_abyssinica,(((Parophasma_galinieri,Lioptilus_nigricapillus)mrcaott11419ott262615,Sylvia_borin)mrcaott11419ott5560975,Sylvia_atricapilla)mrcaott11419ott830714)mrcaott11419ott101238)mrcaott1488ott11419,(Stachyris_humei,((Garrulax_waddelli,(Garrulax_lanceolatus,(Garrulax_koslowi,(((((((Turdoides_plebejus,Turdoides_jardineii)mrcaott3358ott697077,Turdoides_reinwardtii)mrcaott3358ott1022696,Turdoides_bicolor)mrcaott3358ott574271,((Kupeornis_chapini,Kupeornis_rufocinctus,Kupeornis_gilberti)Kupeornis,Phyllanthus_atripennis)mrcaott153255ott252775)mrcaott3358ott153255,Turdoides_squamulata,Turdoides_striata,Turdoides_hindei,Turdoides_tenebrosa,Turdoides_leucopygia,Turdoides_hypoleuca,Turdoides_gymnogenys,Turdoides_sharpei,Turdoides_rufescens,Turdoides_hartlaubii,Turdoides_affinis,Turdoides_leucocephala,Turdoides_melanops)mrcaott3358ott177063,((((Garrulax_vassali,((Garrulax_maximus,Garrulax_ocellatus)mrcaott215733ott824642,Garrulax_lunulatus)mrcaott215733ott539935)mrcaott7487ott215733,Garrulax_cineraceus,Garrulax_rufogularis)mrcaott7487ott632989,((((Garrulax_nuchalis,Garrulax_chinensis)mrcaott178820ott499576,Garrulax_mitratus)mrcaott178820ott965380,(Garrulax_perspicillatus,Garrulax_sannio)mrcaott479291ott600904)mrcaott178820ott479291,((Garrulax_caerulatus,(Garrulax_davidi,(Garrulax_poecilorhynchus,Garrulax_albogularis)mrcaott673515ott1055603)mrcaott632992ott673515)mrcaott286594ott632992,Garrulax_pectoralis)mrcaott286594ott824641,(Garrulax_gularis,Garrulax_ruficollis)mrcaott3598474ott3598477)mrcaott178820ott286594)mrcaott7487ott178820,((((Garrulax_palliatus,(Garrulax_milleti,Garrulax_maesi)mrcaott263341ott546871)mrcaott24739ott263341,Garrulax_leucolophus)mrcaott24739ott294062,Garrulax_monileger)mrcaott24739ott5925692,(Garrulax_canorus,Garrulax_merulinus)mrcaott518063ott546865)mrcaott24739ott518063)mrcaott7487ott24739)mrcaott3358ott7487,(((((Heterophasia_gracilis,Heterophasia_melanoleuca,Heterophasia_desgodinsi)mrcaott25700ott539923,(Heterophasia_pulchella,Heterophasia_capistrata)mrcaott25704ott539939)mrcaott25700ott25704,(Heterophasia_picaoides,Heterophasia_auricularis)mrcaott25708ott824646)mrcaott25700ott25708,(((Minla_ignotincta,((Liocichla_omeiensis,Liocichla_phoenicea)mrcaott300223ott451636,Liocichla_steerii,Liocichla_ripponi,Liocichla_bugunorum)Liocichla)mrcaott155396ott300223,(Leiothrix_argentauris,Leiothrix_lutea)Leiothrix)mrcaott155396ott451623,((Actinodura_egertoni,Actinodura_ramsayi)mrcaott695506ott715046,Actinodura_sodangorum)mrcaott300218ott353117)mrcaott155396ott300218)mrcaott25700ott155396,(Trochalopteron_variegatum,(Trochalopteron_subunicolor,(Trochalopteron_squamatum,(Trochalopteron_lineatum,Trochalopteron_henrici)mrcaott302445ott843831)mrcaott302445ott401611,(Trochalopteron_erythrocephalum,Trochalopteron_elliotii,(Trochalopteron_affine,Trochalopteron_milnei,Trochalopteron_austeni,Trochalopteron_cachinnans,Trochalopteron_yersini,Trochalopteron_morrisonianum,Trochalopteron_fairbanki,Trochalopteron_virgatum,Trochalopteron_formosum)Trochalopteron)mrcaott632986ott824640)mrcaott302445ott632986)mrcaott227762ott302445)mrcaott25700ott227762)mrcaott3358ott25700,Garrulax_strepitans,Cutia_nipalensis,Garrulax_sukatschewi,Garrulax_galbanus,Garrulax_lugubris,Garrulax_rufifrons,Garrulax_bieti,Garrulax_delesserti,Garrulax_calvus,Garrulax_bicolor,Garrulax_ferrarius,Garrulax_cinereifrons,Garrulax_konkakinhensis)mrcaott3358ott66828,(((Alcippe_morrisonia,Alcippe_peracensis)mrcaott421978ott665674,Alcippe_nipalensis)mrcaott421978ott546869,(Alcippe_brunneicauda,(Alcippe_grotei,Alcippe_poioicephala)mrcaott665672ott665675)mrcaott421980ott665672)mrcaott421978ott421980)mrcaott3358ott421978,(Turdinus_crispifrons,(Turdinus_crassus,((((Trichastoma_pyrrogenys,(Trichastoma_cinereiceps,((Trichastoma_bicolor,(Trichastoma_celebense,Trichastoma_rostratum)mrcaott641384ott1022708)mrcaott26168ott641384,Trichastoma_tickelli)mrcaott26168ott499577,Trichastoma_malaccense,Trichastoma_buettikoferi)mrcaott26168ott28218,Pellorneum_albiventre)mrcaott26168ott496775,(Pellorneum_ruficeps,Pellorneum_capistratum)mrcaott243729ott265354,Pellorneum_fuscocapillus,Pellorneum_palustre)mrcaott26168ott243729,((Robsonius_rabori,(((Rimator_malacoptilus,Jabouilleia_danjoui)mrcaott381513ott451620,Napothera_epilepidota)mrcaott381513ott502099,((Ptilocichla_falcata,Ptilocichla_leucogrammica)mrcaott446177ott1073077,Ptilocichla_mindanensis)Ptilocichla,Laticilla_burnesii)mrcaott381513ott446177,((Malacocincla_sepiaria,Malacocincla_abbotti)mrcaott405545ott1078789,(Illadopsis_turdina,Turdinus_brevicaudatus)mrcaott502093ott1073087)mrcaott405545ott502091)mrcaott381513ott381518,Kenopia_striata)mrcaott381513ott1078795,Malacocincla_perspicillata)mrcaott26168ott381513,(Illadopsis_pyrrhoptera,((Illadopsis_puveli,Illadopsis_rufescens)mrcaott72518ott909951,(Illadopsis_albipectus,Illadopsis_cleaveri)mrcaott126367ott1059051)mrcaott72518ott126367,(Illadopsis_fulvescens,Illadopsis_rufipennis)mrcaott334360ott503733)mrcaott72518ott334360)mrcaott26168ott72518,(Gampsorhynchus_rufulus,(((((Malacopteron_magnirostre,Malacopteron_palawanense)mrcaott265353ott728857,Malacopteron_magnum)mrcaott265353ott728854,(Malacopteron_cinereum,Turdinus_macrodactylus)mrcaott1078792ott4947706)mrcaott265353ott1078792,Malacopteron_albogulare)mrcaott265353ott552898,Malacopteron_affine)mrcaott265353ott779250)mrcaott39591ott265353,Turdinus_rufipectus,Turdinus_marmoratus,Turdinus_atrigularis)mrcaott26168ott39591,Graminicola_bengalensis)mrcaott26168ott401422)mrcaott3358ott26168,((Timalia_pileata,(Dumetia_hyperythra,Rhopocichla_atriceps)mrcaott353128ott840093)mrcaott19368ott353128,((Pomatorhinus_superciliaris,(((Pomatorhinus_montanus,Pomatorhinus_horsfieldii)mrcaott25606ott503937,(Pomatorhinus_ruficollis,Pomatorhinus_schisticeps)mrcaott52568ott503931)mrcaott25606ott52568,(Pomatorhinus_ochraceiceps,Pomatorhinus_ferruginosus)mrcaott25608ott25614)mrcaott25606ott25608,(((((Stachyris_poliocephala,Stachyris_nigriceps)mrcaott26183ott628816,((Stachyris_strialata,Stachyris_oglei)mrcaott381510ott980004,(Stachyris_thoracica,Stachyris_leucotis)mrcaott453422ott1022701)mrcaott381510ott453422)mrcaott26183ott381510,Stachyris_maculata)mrcaott26183ott180849,(Erythrogenys_hypoleucos,Stachyris_grammiceps,Stachyris_nigricollis)mrcaott446191ott1022691)mrcaott26183ott446191,(Erythrogenys_erythrogenys,Erythrogenys_erythrocnemis)mrcaott154443ott773109)mrcaott26183ott154443)mrcaott25606ott26183,(Spelaeornis_troglodytoides,(Zosterops_superciliosus,Spelaeornis_chocolatinus,Spelaeornis_caudatus)mrcaott459933ott3598445)mrcaott446189ott459933)mrcaott25606ott446189)mrcaott19368ott25606)mrcaott3358ott19368,(Zosterops_lugubris,(Zosterops_lacertosus,(((((Yuhina_occipitalis,Yuhina_gularis)mrcaott19370ott381516,(Yuhina_flavicollis,Yuhina_bakeri)mrcaott238878ott1050510)mrcaott19370ott238878,(Yuhina_brunneiceps,Yuhina_nigrimenta)mrcaott697076ott697088)mrcaott19370ott697076,(((((((((Zosterops_lateralis,(((Zosterops_inornatus,Zosterops_rennellianus)mrcaott530395ott935794,(Zosterops_griseotinctus,Zosterops_murphyi)mrcaott530398ott758760)mrcaott530395ott530398,Zosterops_conspicillatus)mrcaott530395ott972800)mrcaott22609ott530395,((((Zosterops_kulambangrae,Zosterops_splendidus)mrcaott530399ott758765,Zosterops_rendovae)mrcaott530399ott758759,Zosterops_luteirostris)mrcaott530399ott1056576,Zosterops_vellalavella)mrcaott530399ott758766)mrcaott22609ott530399,(Zosterops_flavifrons,Zosterops_fuscicapilla)mrcaott310292ott530396)mrcaott22609ott310292,((Zosterops_rotensis,((Zosterops_oleagineus,Rukia_longirostra,Rukia_ruki)Rukia,Zosterops_cinereus)mrcaott83053ott3598274)mrcaott83019ott83053,(Zosterops_metcalfii,Zosterops_stresemanni)mrcaott758761ott758764)mrcaott83019ott758761)mrcaott22609ott83019,Zosterops_ugiensis,(Zosterops_luteus,Zosterops_citrinella)mrcaott1080592ott3598278)mrcaott22609ott758767,Zosterops_nigrorum)mrcaott22609ott66402,((((Zosterops_japonicus,Zosterops_montanus)mrcaott25635ott66404,((Zosterops_abyssinicus,Zosterops_erythropleurus)mrcaott335474ott446681,Zosterops_atricapilla)mrcaott335474ott940090)mrcaott25635ott335474,Chlorocharis_emiliae)mrcaott25635ott965385,(((Zosterops_poliogastrus,Zosterops_senegalensis)mrcaott66394ott101615,(Zosterops_brunneus,Zosterops_melanocephalus)mrcaott3598262ott3598286)mrcaott66394ott381512,(Zosterops_pallidus,(Zosterops_maderaspatanus,Zosterops_modestus)mrcaott241907ott534840)mrcaott66399ott241907)mrcaott66394ott66399)mrcaott25635ott66394)mrcaott22609ott25635,(Lophozosterops_wallacei,(Lophozosterops_squamifrons,(Lophozosterops_muelleri,(Lophozosterops_crassirostris,Lophozosterops_superciliaris,Lophozosterops_javanicus,(Lophozosterops_squamiceps,Lophozosterops_goodfellowi)mrcaott840024ott840028,Lophozosterops_pinaiae,Lophozosterops_dohertyi)mrcaott353135ott482572)mrcaott265355ott353135)mrcaott235462ott265355,(Apalopteron_familiare,Cleptornis_marchei)mrcaott554721ott699514)mrcaott235462ott554721)mrcaott22609ott235462,(Dasycrotapha_speciosa,Dasycrotapha_plateni)Dasycrotapha)mrcaott22609ott174120)mrcaott19370ott22609,(Yuhina_castaniceps,Yuhina_everetti)mrcaott684691ott697079)mrcaott19370ott684691,Zosterops_gibbsi,Zosterops_palpebrosus,(Zosterops_olivaceus,((Zosterops_mouroniensis,Zosterops_semiflavus)mrcaott66403ott335476,Zosterops_borbonicus)mrcaott66403ott145011)mrcaott66401ott66403,Zosterops_capensis,Zosterops_albogularis,(Zosterops_atrifrons,Zosterops_chloris)mrcaott179612ott214250,Zosterops_chloronothos,Zosterops_mauritianus,Zosterops_semperi,Zosterops_hypolais,Zosterops_griseovirescens,Zosterops_explorator,Zosterops_tenuirostris,Zosterops_minutus,Zosterops_xanthochroa,Zosterops_ficedulinus,Zosterops_strenuus,Zosterops_kuehni,Zosterops_everetti,Zosterops_buruensis,Zosterops_novaeguineae,Zosterops_leucophaeus,Zosterops_anomalus,Zosterops_vaughani,Zosterops_meeki,Zosterops_natalis,Zosterops_mysorensis,Zosterops_atriceps,Zosterops_samoensis,Zosterops_feae,Zosterops_somadikartai,Zosterops_nehrkorni,Zosterops_minor,Zosterops_hypoxanthus,Zosterops_ceylonensis,Zosterops_salvadorii,Zosterops_flavus,Zosterops_consobrinorum,Zosterops_uropygialis,Zosterops_sanctaecrucis,Zosterops_grayi,Zosterops_stalkeri,Zosterops_meyeni,(Zosterornis_hypogrammicus,(Zosterornis_whiteheadi,Zosterornis_latistriatus)mrcaott3599502ott3599623,Zosterornis_nigrorum,Zosterornis_striatus)Zosterornis,(Sterrhoptilus_nigrocapitatus,(Sterrhoptilus_dennistouni,Sterrhoptilus_capitalis)mrcaott3599624ott3599674)Sterrhoptilus)mrcaott19370ott59038,Yuhina_diademata)mrcaott19370ott697080,Stachyris_herberti,Stachyris_nonggangensis)mrcaott3358ott19370,Alcippe_pyrrhoptera,Schoeniparus_variegaticeps)mrcaott1488ott3358,(((((((((Ixonotus_guttatus,Thescelocichla_leucopleura)mrcaott4470ott434236,Chlorocichla_laetissima,Chlorocichla_prigoginei,Chlorocichla_flaviventris,Chlorocichla_simplex,Chlorocichla_falkensteini)mrcaott4470ott455556,(Baeopogon_indicator,Baeopogon_clamans)Baeopogon)mrcaott4470ott117655,(Arizelocichla_tephrolaema,Bleda_syndactylus,(Arizelocichla_nigriceps,Bleda_eximius,(Arizelocichla_milanjensis,Bleda_canicapillus,Bleda_notatus)mrcaott334209ott938243)mrcaott334206ott334209)Bleda)mrcaott4470ott204778,(Arizelocichla_masukuensis,Arizelocichla_fusciceps,Arizelocichla_montana)mrcaott62251ott687883)mrcaott4470ott62251,((((Criniger_olivaceus,Criniger_calurus)mrcaott204769ott204775,Criniger_ndussumensis)mrcaott204769ott204771,(Criniger_barbatus,Criniger_chloronotus)mrcaott204777ott859170)Criniger,(Eurillas_latirostris,Eurillas_virens,((Eurillas_ansorgei,Eurillas_gracilis)mrcaott3599745ott3599859,Eurillas_curvirostris)mrcaott3599745ott3599771)mrcaott334217ott684399)mrcaott204769ott334217)mrcaott4470ott204769,(((((Phyllastrephus_xavieri,Phyllastrephus_albigularis)mrcaott258275ott778854,Phyllastrephus_icterinus)mrcaott258275ott647941,Phyllastrephus_debilis)mrcaott258275ott825085,((((Phyllastrephus_strepitans,Phyllastrephus_poensis)mrcaott314970ott912557,((Phyllastrephus_fischeri,Phyllastrephus_cabanisi)mrcaott314973ott889491,Phyllastrephus_cerviniventris)mrcaott314973ott889487)mrcaott314970ott314973,Phyllastrephus_terrestris)mrcaott314970ott753179,Phyllastrephus_scandens)mrcaott314970ott647945)mrcaott258275ott314970,(Phyllastrephus_lorenzi,(Phyllastrephus_flavostriatus,Phyllastrephus_hypochloris)mrcaott314972ott753178)mrcaott314971ott314972,Phyllastrephus_albigula,Phyllastrephus_baumanni,Phyllastrephus_leucolepis,Phyllastrephus_fulviventris,Phyllastrephus_poliocephalus)mrcaott258275ott314971)mrcaott4470ott258275,Neolestes_torquatus)mrcaott4470ott912554,(((((((((((Hypsipetes_philippinus,(Hypsipetes_amaurotis,(((Hypsipetes_madagascariensis,Hypsipetes_olivaceus)mrcaott258265ott443916,Hypsipetes_borbonicus)mrcaott258265ott832756,(Hypsipetes_crassirostris,(Hypsipetes_parvirostris,Hypsipetes_leucocephalus)mrcaott258271ott274984)mrcaott258269ott258271)mrcaott258265ott258269,Hypsipetes_guimarasensis,(Hypsipetes_rufigularis,Hypsipetes_everetti)mrcaott3598309ott3598312,Hypsipetes_siquijorensis,Hypsipetes_moheliensis,Hypsipetes_mindorensis)mrcaott25629ott3598302)mrcaott25629ott147271,Ixos_mcclellandii)mrcaott25629ott274986,(Hemixos_flavala,Ixos_malaccensis)mrcaott304540ott434240)mrcaott25629ott304540,Ixos_virescens,Ixos_nicobariensis)mrcaott25629ott3598339,(Iole_viridescens,(Iole_propinqua,Iole_charlottae)mrcaott567656ott1010885,Iole_palawanensis)Iole)mrcaott25629ott567656,Pycnonotus_striatus)mrcaott25629ott3598330,(((((Alophoixus_ochraceus,Alophoixus_pallidus)mrcaott122177ott498606,Alophoixus_flaveolus)mrcaott122177ott204772,Alophoixus_bres)mrcaott122177ott304545,Alophoixus_phaeocephalus,Alophoixus_finschii,Alophoixus_frater)Alophoixus,Setornis_criniger)mrcaott122177ott1010887)mrcaott25629ott122177,Tricholestes_criniger)mrcaott25629ott177065,((((((Pycnonotus_brunneus,Pycnonotus_plumosus)mrcaott202629ott260080,Pycnonotus_simplex)mrcaott202629ott631583,(Pycnonotus_zeylanicus,Pycnonotus_finlaysoni)mrcaott284401ott5925734)mrcaott202629ott284401,(((Pycnonotus_xanthorrhous,(Pycnonotus_sinensis,Pycnonotus_taivanus)mrcaott773108ott817372)mrcaott274931ott773108,((Pycnonotus_goiavier,Pycnonotus_jocosus)mrcaott299281ott684397,(((Pycnonotus_capensis,(Pycnonotus_xanthopygos,Pycnonotus_leucogenis)mrcaott761328ott5925740)mrcaott314981ott761328,(Pycnonotus_nigricans,Pycnonotus_barbatus)mrcaott597127ott1009604)mrcaott314981ott597127,Pycnonotus_cafer)mrcaott314981ott5266904)mrcaott299281ott314981)mrcaott274931ott299281,Pycnonotus_flavescens)mrcaott274931ott5925735)mrcaott202629ott274931,(((Pycnonotus_squamatus,Pycnonotus_cyaniventris)mrcaott448937ott597116,Pycnonotus_erythropthalmos)mrcaott448937ott597115,Pycnonotus_melanicterus)mrcaott448937ott653291)mrcaott202629ott448937,(Spizixos_semitorques,Spizixos_canifrons)Spizixos)mrcaott202629ott600909)mrcaott25629ott202629,(Brachypodius_priocephalus,(Brachypodius_fuscoflavescens,Brachypodius_atriceps)mrcaott260081ott5925730)mrcaott202631ott260081,Pycnonotus_bimaculatus,Pycnonotus_penicillatus,Pycnonotus_cinereifrons,Pycnonotus_xantholaemus,Pycnonotus_aurigaster,Pycnonotus_nieuwenhuisii,Pycnonotus_luteolus,Pycnonotus_leucogrammicus,Pycnonotus_tympanistrigus,Pycnonotus_hualon,Pycnonotus_blanfordi,Pycnonotus_leucotis)mrcaott25629ott202631,(Andropadus_importunus,(Calyptocichla_serinus,Stelgidillas_gracilirostris)mrcaott1010889ott3599683)mrcaott113703ott1010889)mrcaott25629ott113703)mrcaott4470ott25629)mrcaott1488ott4470,(((Seicercus_trochiloides,(Seicercus_trivirgatus,(Seicercus_sarasinorum,(Seicercus_ruficapilla,(Seicercus_ricketti,(Seicercus_reguloides,(Seicercus_presbytes,(Seicercus_plumbeitarsus,Cettia_brunnifrons)mrcaott5805ott865554,Cettia_major)mrcaott5805ott305435,(Seicercus_olivaceus,(Seicercus_ogilviegranti,(Seicercus_occipitalis,Tesia_olivea,Tesia_cyaniventer,Tesia_everetti,Tesia_superciliaris)Tesia,(Seicercus_nitidus,Urosphena_whiteheadi,Urosphena_squameiceps,Urosphena_subulata)Urosphena)mrcaott258688ott346549,Cettia_cetti)mrcaott258688ott305436)mrcaott5805ott258688)mrcaott5805ott829624,(Seicercus_makirensis,(Seicercus_magnirostris,Abroscopus_schisticeps,Abroscopus_albogularis)mrcaott54175ott912455,Abroscopus_superciliaris)Abroscopus)mrcaott5805ott54175,Scotocerca_inquieta)mrcaott5805ott1009606,(Seicercus_maforensis,Erythrocercus_mccallii,Erythrocercus_holochlorus,Erythrocercus_livingstonei)Erythrocercus)mrcaott5805ott72470,(Seicercus_laurae,(Seicercus_laetus,(Seicercus_klossi,Psaltriparus_minimus)Psaltriparus_minimus,(Seicercus_herberti,(Seicercus_hainanus,(Seicercus_goodsoni,Aegithalos_caudatus,Aegithalos_glaucogularis)mrcaott98685ott5560982,(Seicercus_emeiensis,(Seicercus_coronatus,(Seicercus_claudiae,Seicercus_cebuensis)mrcaott538160ott538171,Aegithalos_iouschistos)mrcaott538160ott538178,Aegithalos_niveogularis)mrcaott538160ott1014281)mrcaott98685ott538160,(Seicercus_cantator,Aegithalos_leucogenys,Aegithalos_concinnus)mrcaott538164ott538169)Aegithalos)mrcaott45508ott98685,(Seicercus_calciatilis,Rhadina_sibilatrix,Leptopoecile_sophiae,Leptopoecile_elegans)Leptopoecile)mrcaott45508ott684392)mrcaott5805ott45508,(Seicercus_budongoensis,Rhadina_orientalis,Pholidornis_rushiae,Hylia_prasina)mrcaott134629ott1009614)mrcaott5805ott134629,(Seicercus_borealoides,Rhadina_bonelli,(Seicercus_amoenus,Seicercus_xanthodryas,(((Seicercus_xanthoschistos,((Seicercus_grammiceps,Seicercus_castaniceps)mrcaott383580ott383591,Seicercus_montis)mrcaott383580ott908745)mrcaott51891ott383580,(Seicercus_tenellipes,Seicercus_borealis)mrcaott71803ott570882)mrcaott51891ott71803,(((((Seicercus_tephrocephalus,Seicercus_burkii)mrcaott175274ott565702,Seicercus_affinis)mrcaott175274ott383589,Seicercus_poliogenys)mrcaott175274ott908741,(Seicercus_omeiensis,((Seicercus_valentini,Seicercus_whistleri)mrcaott383581ott908743,Seicercus_soror)mrcaott383581ott1040776)mrcaott175287ott383581)mrcaott175274ott175287,Seicercus_umbrovirens)mrcaott175274ott383586)mrcaott51891ott175274,Seicercus_ijimae,Seicercus_examinandus)mrcaott45321ott51891,((((Phylloscopus_subaffinis,(Phylloscopus_trochilus,(((Phylloscopus_canariensis,Phylloscopus_sindianus)mrcaott204587ott506936,Phylloscopus_collybita)mrcaott204587ott506935,Phylloscopus_ibericus)mrcaott204587ott5342871)mrcaott78958ott204587)mrcaott54174ott78958,(Phylloscopus_fuligiventer,Phylloscopus_fuscatus)mrcaott391155ott547089)mrcaott54174ott391155,(((Phylloscopus_schwarzi,Phylloscopus_armandii)mrcaott354802ott468485,(Abrornis_subviridis,Phylloscopus_griseolus,Phylloscopus_affinis)mrcaott853511ott930303)mrcaott354802ott853511,Phylloscopus_tytleri)mrcaott354802ott720188)mrcaott54174ott354802,(Abrornis_pulchra,((((Abrornis_chloronotus,(Abrornis_kansuensis,Abrornis_proregulus)mrcaott803126ott930298)mrcaott110322ott803126,Abrornis_forresti)mrcaott110322ott1002596,Abrornis_yunnanensis)mrcaott110322ott803128,(Abrornis_humei,Abrornis_inornata)mrcaott830716ott930297)mrcaott110322ott830716,Abrornis_maculipennis)mrcaott110322ott383584)mrcaott54174ott110322,Phylloscopus_occisinensis,Phylloscopus_lorenzii,Phylloscopus_neglectus)Phylloscopidae)mrcaott5805ott45321)mrcaott1488ott5805,(Phedinopsis_brazzae,Neophedina_cincta,(((((((Orochelidon_murina,Orochelidon_andecola,(Alopochelidon_fucata,Orochelidon_flavipes)mrcaott537126ott4131815)mrcaott16185ott537126,(Pygochelidon_cyanoleuca,Pygochelidon_melanoleuca)Pygochelidon)mrcaott16185ott877579,(Atticora_fasciata,(Atticora_tibialis,Atticora_pileata)mrcaott1063653ott3597804)mrcaott650618ott1063653)mrcaott16185ott650618,((((((Progne_sinaloae,(Progne_cryptoleuca,Progne_dominicensis)mrcaott537121ott1063654)mrcaott119535ott537121,(Progne_elegans,Progne_chalybea)mrcaott154004ott154012)mrcaott119535ott154004,Progne_subis)mrcaott119535ott154014,(Progne_murphyi,Progne_modesta)mrcaott154000ott1063655)mrcaott119535ott154000,Progne_tapera)Progne,(Stelgidopteryx_ruficollis,Stelgidopteryx_serripennis)Stelgidopteryx)mrcaott119535ott136035)mrcaott16185ott119535,((Tachycineta_leucopyga,(Tachycineta_bicolor,((Tachycineta_euchrysea,Tachycineta_cyaneoviridis)mrcaott621794ott621800,Tachycineta_thalassina)mrcaott621794ott621801)mrcaott136028ott621794,(((Tachycineta_albiventer,Tachycineta_albilinea)mrcaott621796ott621797,Tachycineta_stolzmanni)mrcaott621796ott621798,Tachycineta_leucorrhoa)mrcaott621796ott621802)Tachycineta,((Riparia_diluta,Riparia_riparia)mrcaott840532ott5560429,Riparia_paludicola)mrcaott840532ott1050413)mrcaott136028ott840532)mrcaott16185ott136028,Phedina_borbonica)mrcaott16185ott16194,((((((((Petrochelidon_spilodera,Cecropis_striolata)mrcaott67916ott641124,Cecropis_daurica)mrcaott67916ott588836,Cecropis_cucullata)mrcaott67916ott641117,(Petrochelidon_preussi,Cecropis_abyssinica,Cecropis_semirufa)mrcaott641114ott744787,Cecropis_badia,Cecropis_senegalensis)Cecropis,(Petrochelidon_nigricans,Petrochelidon_rufigula,(Petrochelidon_fluvicola,Petrochelidon_ariel)mrcaott67919ott658130,((Petrochelidon_rufocollaris,Petrochelidon_fulva)mrcaott152806ott152808,Petrochelidon_pyrrhonota)mrcaott152806ott302798,Petrochelidon_perdita,Petrochelidon_fuliginosa)Petrochelidon)mrcaott67916ott67918,((Delichon_dasypus,Delichon_nipalense)mrcaott67920ott119536,Delichon_urbicum)Delichon)mrcaott67916ott67920,((((((((Hirundo_rustica,(Hirundo_angolensis,(Hirundo_lucida,Hirundo_aethiopica)mrcaott641122ott980335)mrcaott487356ott641122)mrcaott368059ott487356,Hirundo_nigrita)mrcaott368059ott641113,Hirundo_smithii)mrcaott368059ott487358,Hirundo_albigularis)mrcaott368059ott487353,(Hirundo_neoxena,Hirundo_tahitica)mrcaott487354ott487355)mrcaott368059ott487354,((Hirundo_dimidiata,Hirundo_megaensis)mrcaott487357ott795248,Hirundo_leucosoma)mrcaott487357ott641112)mrcaott368059ott487357,(Hirundo_atrocaerulea,Hirundo_nigrorufa)mrcaott487359ott795245)mrcaott368059ott487359,(Ptyonoprogne_rupestris,(Ptyonoprogne_concolor,Ptyonoprogne_fuligula)mrcaott641123ott877583,Ptyonoprogne_obsoleta)Ptyonoprogne)mrcaott368059ott641120)mrcaott67916ott119539,((Psalidoprocne_nitens,(((Psalidoprocne_fuliginosa,Psalidoprocne_pristoptera)mrcaott67922ott759560,Psalidoprocne_obscura)mrcaott67922ott588837,Psalidoprocne_albiceps)mrcaott67922ott67924)Psalidoprocne,(Pseudhirundo_griseopyga,Cheramoeca_leucosterna)mrcaott190307ott537130)mrcaott67921ott190307)mrcaott67916ott67921)mrcaott16185ott67916,(Pseudochelidon_eurystomina,Pseudochelidon_sirintarae)Pseudochelidon,Riparia_congica)Hirundinidae)mrcaott1488ott16185,((Calamonastides_gracilirostris,Arundinax_aedon,(Acrocephalus_nijoi,(Acrocephalus_astrolabii,(Acrocephalus_luscinius,Acrocephalus_percernis,((((((Acrocephalus_stentoreus,Acrocephalus_orientalis)mrcaott104673ott1010421,(((Acrocephalus_australis,Acrocephalus_aequinoctialis)mrcaott104676ott626214,(Acrocephalus_mendanae,((Acrocephalus_caffer,((Acrocephalus_vaughani,Acrocephalus_taiti)mrcaott496021ott956610,Acrocephalus_atyphus)mrcaott496021ott685085)mrcaott481197ott496021,(Acrocephalus_rimitarae,Acrocephalus_kerearako)mrcaott956607ott956609)mrcaott481197ott956607)mrcaott395401ott481197)mrcaott104676ott395401,Acrocephalus_familiaris)mrcaott104676ott1033727)mrcaott104673ott104676,Acrocephalus_arundinaceus)mrcaott104673ott499578,((Acrocephalus_gracilirostris,(Acrocephalus_brevipennis,Acrocephalus_rufescens)mrcaott496015ott899381)mrcaott374223ott496015,(Acrocephalus_sechellensis,Acrocephalus_newtoni)mrcaott1010424ott1010425)mrcaott374223ott1010424)mrcaott104673ott374223,Acrocephalus_griseldis)mrcaott104673ott383142,(((Acrocephalus_melanopogon,Acrocephalus_paludicola)mrcaott245256ott383152,Acrocephalus_bistrigiceps)mrcaott245256ott959332,Acrocephalus_schoenobaenus)mrcaott245256ott1071378)mrcaott104673ott245256,Acrocephalus_longirostris,(((Acrocephalus_concinens,Acrocephalus_tangorum)mrcaott374220ott383145,Acrocephalus_agricola)mrcaott374220ott479524,((Acrocephalus_dumetorum,Acrocephalus_orinus)mrcaott383146ott672177,(Acrocephalus_palustris,Acrocephalus_scirpaceus)mrcaott502272ott768380)mrcaott383146ott502272)mrcaott374220ott383146,Acrocephalus_syrinx,Acrocephalus_rehsei,Acrocephalus_hiwae,Acrocephalus_musae,Acrocephalus_yamashinae,Acrocephalus_sorghophilus,Acrocephalus_rodericanus)Acrocephalus,(Iduna_similis,(Iduna_natalensis,(Iduna_pallida,Iduna_opaca)mrcaott177566ott443686,(Iduna_rama,Iduna_caligata)mrcaott374225ott433847)mrcaott177566ott374225)mrcaott177566ott3598127)mrcaott44217ott177566,((Hippolais_languida,Hippolais_olivetorum)mrcaott433848ott433850,(Hippolais_polyglotta,Hippolais_icterina)mrcaott433853ott580152)Hippolais)mrcaott44217ott433848,(Nesillas_typica,Nesillas_brevicaudata,Nesillas_mariae,Nesillas_aldabrana,Nesillas_lantzii)Nesillas)mrcaott44217ott601619,((Bradypterus_lopezi,Pnoepyga_immaculata,Pnoepyga_pusilla)mrcaott286599ott957739,Pnoepyga_albiventer,Pnoepyga_formosana)Pnoepyga)mrcaott44217ott286599)mrcaott1488ott44217,(Bradypterus_centralis,(Bradypterus_brunneus,(Bradypterus_barratti,((((((Locustella_thoracica,(Locustella_tacsanowskia,Locustella_pryeri)mrcaott107476ott947645,Bradypterus_cinnamomeus)mrcaott107476ott337756,Bradypterus_bangwaensis)mrcaott107476ott912450,(Locustella_major,(Locustella_luteoventris,(Locustella_kashmirensis,Bradypterus_baboecala)Bradypterus_baboecala,Locustella_davidi)mrcaott374217ott853104,Bradypterus_carpalis)mrcaott374217ott650458)mrcaott107476ott374217,Locustella_caudata,(Locustella_castanea,Bradypterus_sylvaticus,(Locustella_alishanensis,Schoenicola_brevirostris,Schoenicola_platyurus)Schoenicola)mrcaott660863ott732986,Bradypterus_graueri)mrcaott107476ott319835,(Locustella_accentor,(((Locustella_ochotensis,Locustella_pleskei)mrcaott326781ott496025,Locustella_certhiola)mrcaott326781ott496023,(Locustella_amnicola,Locustella_fasciolata)mrcaott480677ott964916)mrcaott326781ott480677,((((Locustella_montis,Locustella_mandelli)mrcaott987300ott987315,Locustella_naevia)mrcaott337755ott337758,Locustella_lanceolata)mrcaott337755ott480675,(Locustella_fluviatilis,Locustella_luscinioides)mrcaott433841ott964917)mrcaott337755ott433841,Locustella_timorensis,Locustella_seebohmi)mrcaott326781ott337755)mrcaott107476ott326781,((Cincloramphus_timoriensis,(Cincloramphus_macrurus,Cincloramphus_cruralis,Cincloramphus_mathewsi)Cinclorhamphus)mrcaott337752ott337762,Megalurus_palustris)mrcaott337752ott374222)mrcaott107476ott271376,Bradypterus_alfredi,Bradypterus_grandis)mrcaott107463ott107476,((Bernieria_madagascariensis,((Xanthomixis_zosterops,(Xanthomixis_apperti,Xanthomixis_cinereiceps)mrcaott959905ott959907)mrcaott177060ott959905,(Crossleyia_xanthophrys,Xanthomixis_tenebrosa)mrcaott177072ott4947599)mrcaott177060ott177072)mrcaott177058ott177060,Donacobius_atricapilla)mrcaott177058ott381521)mrcaott107463ott177058,(((Oxylabes_madagascariensis,Cryptosylvicola_randrianasoloi)mrcaott353520ott3599668,Hartertula_flavoviridis)mrcaott353520ott4131611,Thamnornis_chloropetoides)mrcaott353520ott3599786,Chaetornis_striata)mrcaott107463ott353520)mrcaott1488ott107463,((((((((((Artisornis_metopias,Artisornis_moreaui)Artisornis,Urolais_epichlorus)mrcaott17016ott850802,(Schistolais_leucopogon,Schistolais_leontica)Schistolais)mrcaott17016ott19921,Spiloptila_clamans)mrcaott17016ott131341,(Apalis_thoracica,(((Apalis_flavida,Apalis_binotata)mrcaott110313ott799756,((Apalis_cinerea,Apalis_rufogularis)mrcaott263600ott786965,(Apalis_melanocephala,Apalis_porphyrolaema)mrcaott276416ott276423)mrcaott263600ott276416)mrcaott110313ott263600,Apalis_jacksoni)mrcaott110313ott786959)mrcaott17017ott110313,Apalis_goslingi,Apalis_personata,Apalis_ruddi,Apalis_chapini,Apalis_bamendae,Apalis_sharpii,Apalis_chariessa,Apalis_karamojae,Apalis_nigriceps,Apalis_chirindensis,Oreolais_pulcher)mrcaott17016ott17017,(Eremomela_gregalis,Eremomela_pusilla,Eremomela_scotops,Eremomela_usticollis,Eremomela_badiceps,Eremomela_icteropygialis,Eremomela_turneri,Eremomela_atricollis,Eremomela_flavicrissalis)Eremomela)mrcaott17016ott853109,((Camaroptera_brachyura,Camaroptera_superciliaris,Camaroptera_chloronota)Camaroptera,(Calamonastes_simplex,Calamonastes_undosus,Calamonastes_fasciolatus)Calamonastes)mrcaott17025ott954668)mrcaott17016ott17025,(((Scepomycter_winifredae,(((Cisticola_galactotes,(Cisticola_brachypterus,Cisticola_cantans)mrcaott485550ott485552)mrcaott19913ott485550,(Cisticola_juncidis,Cisticola_cherina)mrcaott25633ott869003)mrcaott19913ott25633,(Cisticola_anonymus,Cisticola_fulvicapilla)mrcaott189137ott901159,Cisticola_erythrops,Cisticola_tinniens,Cisticola_chubbi,Cisticola_carruthersi,Cisticola_subruficapilla,Cisticola_textrix,Cisticola_ayresii,Cisticola_chiniana,Cisticola_nana,Cisticola_guinea,Cisticola_hunteri,Cisticola_aridulus,Cisticola_bulliens,Cisticola_nigriloris,Cisticola_ruficeps,Cisticola_aberdare,Cisticola_natalensis,Cisticola_cinnamomeus,Cisticola_dambo,Cisticola_cinereolus,Cisticola_melanurus,Cisticola_woosnami,Cisticola_robustus,Cisticola_troglodytes,Cisticola_njombe,Cisticola_haesitatus,Cisticola_lais,Cisticola_lateralis,Cisticola_angusticauda,Cisticola_brunnescens,Cisticola_rufilatus,Cisticola_bodessa,Cisticola_eximius,Cisticola_restrictus,Cisticola_pipiens,Cisticola_rufus,Cisticola_aberrans,Cisticola_exilis)Cisticola)mrcaott19906ott19913,(((Bathmocercus_rufus,Bathmocercus_cerviniventris)Bathmocercus,((Hypergerus_atriceps,Eminia_lepida)mrcaott294054ott294065,Euryptila_subcinnamomea)mrcaott294054ott1093822)mrcaott19923ott294054,Incana_incana)mrcaott19923ott954666)mrcaott19906ott19923,((Prinia_rufifrons,(((Prinia_erythroptera,Prinia_subflava)mrcaott110315ott162583,Prinia_bairdii)mrcaott110315ott881025,((Prinia_crinigera,Prinia_sylvatica)mrcaott110317ott3598869,Prinia_atrogularis)mrcaott110317ott1021038,(Prinia_buchanani,Prinia_inornata)mrcaott3598851ott3598859)mrcaott110315ott110317,Prinia_flavicans,(((Prinia_flaviventris,Prinia_socialis)mrcaott185640ott3598861,Prinia_gracilis)mrcaott185640ott409125,(Prinia_hodgsonii,(Prinia_cinereocapilla,Prinia_rufescens)mrcaott3598868ott3598870)mrcaott3598855ott3598868)mrcaott185640ott3598855,Prinia_familiaris,Prinia_somalica,Prinia_molleri,Prinia_polychroa,Prinia_hypoxantha,Prinia_maculosa,Prinia_fluviatilis)Prinia,(Orthotomus_sutorius,(Horornis_vulcanius,Orthotomus_atrogularis,Orthotomus_sericeus)mrcaott110319ott534583)mrcaott110318ott110319)mrcaott110315ott110318)mrcaott19906ott110315)mrcaott17016ott19906,(Horornis_ruficapilla,(Horornis_parens,Neomixis_striatigula,Neomixis_tenella)mrcaott321119ott631130,Neomixis_viridis)Neomixis)mrcaott17016ott321119,Orthotomus_nigriceps,Orthotomus_cinereiceps,(Horornis_haddeni,(Horornis_fortipes,(Horornis_carolinae,((Horornis_seebohmi,Horornis_annae)mrcaott147444ott721920,Horornis_diphone)mrcaott147444ott1076190,(Horornis_flavolivaceus,(Horornis_acanthizoides,Horornis_brunnescens)mrcaott396749ott1031171)mrcaott258690ott396749,Horornis_canturians)mrcaott147444ott258690,Tickellia_hodgsoni)mrcaott147444ott382666)mrcaott147444ott534579,Orthotomus_samarensis,Orthotomus_frontalis,Orthotomus_derbianus,Orthotomus_sepium,Orthotomus_ruficeps,Orthotomus_chloronotus,Orthotomus_castaneiceps,Orthotomus_chaktomuk)mrcaott17016ott35027,Malcorus_pectoralis,Drymocichla_incana,Phragmacia_substriata,Oreophilais_robertsi,Phyllolais_pulchella)mrcaott1488ott5819,(((Melocichla_mentalis,(Sphenoeacus_afer,Achaetops_pycnopygius)mrcaott158200ott1093796)mrcaott110316ott158200,((Sylvietta_whytii,Sylvietta_rufescens)mrcaott110321ott737232,((Sylvietta_leucophrys,Sylvietta_brachyura)mrcaott328520ott1042780,Sylvietta_virens)mrcaott328520ott759577,Sylvietta_denti,Sylvietta_ruficapilla,Sylvietta_philippae,Sylvietta_isabellina)Sylvietta)mrcaott110316ott110321,(Macrosphenus_kretschmeri,Macrosphenus_flavicans,Macrosphenus_pulitzeri,Macrosphenus_concolor,Macrosphenus_kempi)Macrosphenus,Cryptillas_victorini)mrcaott110316ott161290,Graueria_vittata,Hemitesia_neumanni,Buettikoferella_bivittata,(Psittiparus_gularis,Psittiparus_ruficeps)Psittiparus,Chleuasicus_atrosuperciliaris,(Cholornis_paradoxus,Cholornis_unicolor)Cholornis,Amphilais_seebohmi,(Megalurulus_rufus,Megalurulus_whitneyi,Megalurulus_mariae,Megalurulus_rubiginosus)Megalurulus,(Suthora_fulvifrons,Suthora_nipalensis,Suthora_verreauxi)Suthora,Alaudala_somalica,Randia_pseudozosterops,Neosuthora_davidiana)mrcaott1488ott110316,(Alaudala_rufescens,Nicator_vireo,Nicator_chloris,Nicator_gularis)Nicator,Malia_grata,Acritillas_indica,(Alaudala_raytal,Thapsinillas_affinis)Thapsinillas,Cerasophila_thompsoni)mrcaott1488ott284404,(Alaudala_cheleensis,((((((((Mirafra_assamica,((Mirafra_affinis,Mirafra_erythroptera)mrcaott3597527ott5223387,Mirafra_erythrocephala)mrcaott3597527ott3597531)mrcaott63797ott3597527,Mirafra_microptera)mrcaott63797ott3597541,((Mirafra_passerina,Mirafra_williamsi)mrcaott156658ott3597529,((Mirafra_javanica,Mirafra_cantillans)mrcaott161292ott5223395,Mirafra_cheniana)mrcaott161292ott3597528)mrcaott156658ott161292)mrcaott63797ott156658,(Mirafra_angolensis,Mirafra_rufocinnamomea)mrcaott5223385ott5223398)mrcaott63797ott5223385,((Mirafra_africana,Mirafra_hypermetra)mrcaott5223384ott5223386,(Mirafra_fasciolata,Mirafra_apiata)mrcaott5223388ott5223394)mrcaott5223384ott5223388)mrcaott63797ott5223384,(Heteromirafra_ruddi,Heteromirafra_archeri)Heteromirafra)mrcaott63797ott3597579,((((Calendulauda_erythrochlamys,Calendulauda_barlowi)mrcaott140582ott3597563,Calendulauda_burra)mrcaott140582ott3597561,Calendulauda_albescens)mrcaott140582ott5223372,(Calendulauda_poecilosterna,Calendulauda_africanoides)mrcaott3597565ott5223369,Calendulauda_sabota)Calendulauda)mrcaott63797ott140582,(((((Melanocorypha_calandra,((Melanocorypha_mongolica,Melanocorypha_maxima)mrcaott518141ott3597557,Melanocorypha_yeltoniensis)mrcaott518141ott3597558)mrcaott110606ott518141,Melanocorypha_bimaculata)mrcaott110606ott580149,(Eremalauda_dunni,Chersophilus_duponti)mrcaott5223380ott5223400)mrcaott110606ott3597509,((Eremophila_alpestris,Eremophila_bilopha)Eremophila,((Calandrella_cinerea,Calandrella_brachydactyla)mrcaott5223345ott5223349,Calandrella_acutirostris)mrcaott5223345ott5223347)mrcaott580153ott5223345,Calandrella_blanfordi)mrcaott110606ott580153,((Spizocorys_starki,(Spizocorys_fremantlii,Spizocorys_sclateri,Spizocorys_obbiensis,(Spizocorys_fringillaris,Spizocorys_personata,Spizocorys_conirostris)mrcaott3597545ott5223381)mrcaott156647ott781897,Lullula_arborea)mrcaott156647ott5223383,(((Galerida_magnirostris,Galerida_modesta)mrcaott156649ott5223361,(Galerida_theklae,(Galerida_malabarica,Galerida_cristata)mrcaott839851ott1089982)mrcaott809949ott839851,Galerida_deva)Galerida,(Alauda_leucoptera,Alauda_arvensis,Alauda_razae,Alauda_gulgula)Alauda)mrcaott156649ott381522)mrcaott156647ott156649)mrcaott110606ott156647)mrcaott63797ott110606,(((((((Certhilauda_brevirostris,Certhilauda_curvirostris)mrcaott140581ott140586,Certhilauda_semitorquata)mrcaott140581ott5223377,(Certhilauda_benguelensis,Certhilauda_subcoronata)mrcaott5223374ott5223376)mrcaott140581ott5223374,Certhilauda_chuana)Certhilauda,(Chersomanes_beesleyi,Chersomanes_albofasciata)Chersomanes)mrcaott140581ott3597502,(Alaemon_hamertoni,Alaemon_alaudipes)Alaemon)mrcaott140581ott3597503,((((Ammomanes_deserti,(Ammomanes_phoenicura,Ammomanes_cinctura)mrcaott3597504ott5223355)mrcaott985726ott3597504,Ramphocoris_clotbey)mrcaott985726ott3597571,(Pinarocorys_erythropygia,Pinarocorys_nigricans)Pinarocorys)mrcaott207743ott985726,(Eremopterix_hova,Eremopterix_australis,((((Sittiparus_varius,Eremopterix_leucopareia,Eremopterix_verticalis)mrcaott3597550ott5223358,Eremopterix_signatus)mrcaott3597550ott3597554,Eremopterix_griseus)mrcaott3597550ott3597555,Eremopterix_nigriceps)mrcaott3597550ott5223356,Eremopterix_leucotis)mrcaott636366ott3597518)mrcaott207743ott636366)mrcaott140581ott207743,Mirafra_albicauda,Mirafra_ashi,Mirafra_somalica,Mirafra_pulpa,Mirafra_rufa,Mirafra_gilletti,Mirafra_collaris,Mirafra_cordofanica)Alaudidae)mrcaott1488ott63797,(Sittiparus_semilarvatus,((((((Poecile_hudsonicus,(Poecile_atricapillus,((((Poecile_carolinensis,(Poecile_gambeli,Poecile_sclateri)mrcaott45509ott171825)mrcaott17262ott45509,(Poecile_rufescens,Poecile_cinctus)mrcaott119889ott951128)mrcaott17262ott119889,((((Poecile_montanus,Poecile_hypermelaenus)mrcaott410089ott3598720,Poecile_hyrcanus)mrcaott410089ott3598722,Poecile_palustris)mrcaott410089ott4947671,Poecile_davidi)mrcaott410089ott694656)mrcaott17262ott410089,(Poecile_superciliosus,Poecile_lugubris)mrcaott171826ott171830)mrcaott17262ott171826,Poecile_weigoldicus)Poecile,(Lophophanes_dichrous,Lophophanes_cristatus)Lophophanes)mrcaott2375ott222481,(((Baeolophus_ridgwayi,Baeolophus_inornatus)mrcaott582675ott641521,(Baeolophus_atricristatus,Baeolophus_bicolor)mrcaott809013ott922720)mrcaott582675ott809013,Baeolophus_wollweberi)Baeolophus)mrcaott2375ott582675,((Periparus_ater,(Periparus_rubidiventris,Periparus_rufonuchalis)mrcaott263624ott3598705)mrcaott222472ott263624,(Pardaliparus_elegans,Pardaliparus_venustulus,Pardaliparus_amabilis)mrcaott509775ott900165)Periparus)mrcaott2375ott222472,((((((Parus_major,Parus_bokharensis,Parus_cinereus)mrcaott84656ott387300,Parus_monticolus)Parus,Pseudopodoces_humilis)mrcaott24855ott875992,((Machlolophus_holsti,(Machlolophus_spilonotus,Machlolophus_xanthogenys)mrcaott5223424ott5223427)mrcaott325806ott5223424,Machlolophus_nuchalis)Machlolophus)mrcaott24855ott325806,(((((Melaniparus_niger,Melaniparus_carpi)mrcaott325811ott4131694,Melaniparus_albiventris)mrcaott325811ott4131691,Melaniparus_rufiventris)mrcaott325811ott852353,(Melaniparus_guineensis,Melaniparus_leucomelas)mrcaott4131701ott5223421)mrcaott325811ott4131701,(((Melaniparus_fasciiventer,Melaniparus_griseiventris)mrcaott573492ott4131702,Melaniparus_funereus)mrcaott573492ott4131696,(((Melaniparus_cinerascens,Melaniparus_afer)mrcaott4131692ott4131698,Melaniparus_leuconotus)mrcaott4131692ott4131700,(Melaniparus_thruppi,Melaniparus_fringillinus)mrcaott4131695ott4131699)mrcaott4131692ott4131695)mrcaott573492ott4131692)Melaniparus)mrcaott24855ott325811,((Cyanistes_cyanus,Cyanistes_caeruleus)mrcaott123763ott258794,Cyanistes_teneriffae)Cyanistes)mrcaott24855ott61147)mrcaott2375ott24855,Melanochlora_sultanea)mrcaott2375ott814750,Sylviparus_modestus)mrcaott2375ott71358,(((Anthoscopus_minutus,(Remiz_consobrinus,Remiz_pendulinus,Remiz_macronyx)Remiz)mrcaott73144ott148779,Anthoscopus_musculus,Anthoscopus_flavifrons,Anthoscopus_punctifrons,Anthoscopus_caroli,Anthoscopus_parvulus)mrcaott73144ott798100,Auriparus_flaviceps)mrcaott73144ott1093469,Cephalopyrus_flammiceps)mrcaott2375ott73144)mrcaott1488ott2375,((((Culicicapa_helianthea,Culicicapa_ceylonensis)Culicicapa,((Elminia_nigromitrata,(Elminia_albiventris,Elminia_albonotata)mrcaott949771ott1042774)mrcaott542035ott949771,(Elminia_longicauda,Elminia_albicauda)mrcaott570978ott949780)Elminia)mrcaott72472ott542035,Stenostira_scita)mrcaott72472ott158197,Chelidorhynx_hypoxanthus)Stenostiridae)mrcaott1488ott72472,Spelaeornis_kinneari,Spelaeornis_reptatus,Spelaeornis_oatesi,Spelaeornis_longicaudatus,Spelaeornis_badeigularis,Madanga_ruficollis,Megazosterops_palauensis,Xenocopsychus_ansorgei,Tephrozosterops_stalkeri,Pinarornis_plumosus,Humblotia_flavirostris,(Kempiella_griseoceps,Emarginata_schlegelii,Emarginata_sinuata,Emarginata_tractrac)Emarginata)mrcaott246ott1488,(Kempiella_flavovirescens,Heteromyias_cinereifrons,(Heteromyias_albispecularis,Gennaeodryas_placens,Devioeca_papuana,Cryptomicroeca_flaviventris,(((((((((Petroica_boodang,Petroica_multicolor)mrcaott10351ott324038,Petroica_phoenicea)mrcaott10351ott172677,(Petroica_rosea,Petroica_rodinogaster)mrcaott282510ott590095)mrcaott10351ott282510,Eugerygone_rubra)mrcaott10351ott903810,(Petroica_macrocephala,Petroica_traversi)mrcaott214280ott918823)mrcaott10351ott214280,Petroica_australis)mrcaott10351ott324055,Petroica_goodenovii,Petroica_longipes,Petroica_archboldi,Petroica_bivittata)mrcaott10351ott247355,(Amalocichla_sclateriana,Amalocichla_incerta)Amalocichla)mrcaott10351ott279427,(Pachycephalopsis_poliosoma,Pachycephalopsis_hattamensis)Pachycephalopsis)mrcaott10351ott160138,((((((Tregellasia_leucops,Tregellasia_capito)Tregellasia,(Eopsaltria_griseogularis,Eopsaltria_australis)mrcaott445671ott903821)mrcaott27048ott445671,(Peneothello_pulverulenta,(Peneothello_sigillata,Peneothello_cyanus)mrcaott160129ott160131,(Peneothello_bimaculata,(Melanodryas_westralensis,Melanodryas_cucullata,Melanodryas_vittata)Melanodryas)mrcaott160133ott329397,Peneothello_cryptoleuca)mrcaott160129ott160133)mrcaott27048ott160129,(Poecilodryas_superciliosa,Poecilodryas_cerviniventris,Poecilodryas_hypoleuca,Poecilodryas_brachyura)Poecilodryas)mrcaott27048ott172671,(Drymodes_beccarii,Drymodes_superciliaris,Drymodes_brunneopygia)Drymodes)mrcaott27048ott279435,((Microeca_fascinans,Microeca_flavigaster)mrcaott329389ott329391,Microeca_hemixantha)Microeca)mrcaott27048ott329389,Monachella_muelleriana)Petroicidae,((Eupetes_macrocerus,Chaetops_frenatus)mrcaott193904ott360543,(Picathartes_gymnocephalus,Picathartes_oreas)Picathartes)mrcaott193904ott699623)mrcaott10351ott193904)mrcaott246ott10351,((Melanocharis_nigra,Melanocharis_versteri,Melanocharis_longicauda,Melanocharis_arfakiana,Melanocharis_striativentris)Melanocharis,((Oedistoma_pygmaeum,Oedistoma_iliolophus)Oedistoma,(Toxorhamphus_poliopterus,Toxorhamphus_novaeguineae)Toxorhamphus)mrcaott684480ott684482,Rhamphocharis_crassirostris)Melanocharitidae)mrcaott246ott176461,((((Philesturnus_carunculatus,Heteralocha_acutirostris)mrcaott22325ott61986,(Callaeas_cinereus,Callaeas_wilsoni)Callaeas)Callaeatidae,Notiomystis_cincta)mrcaott22325ott1097188,((Cnemophilus_loriae,Loboparadisea_sericea)mrcaott310390ott808251,Cnemophilus_macgregorii)mrcaott310390ott808267)mrcaott22325ott310390)mrcaott246ott22325,(((Malindangia_mcgregori,(((((((((((((((Cyanolyca_turcosa,Cyanolyca_viridicyanus)mrcaott4820ott3598035,Cyanolyca_armillata)mrcaott4820ott4821,(Cyanolyca_cucullata,Cyanolyca_pulchra)mrcaott291082ott526170)mrcaott4820ott291082,((Cyanolyca_nanus,Cyanolyca_mirabilis)mrcaott526167ott937737,(Cyanolyca_argentigula,Cyanolyca_pumilo)mrcaott526169ott526171)mrcaott526167ott526169)Cyanolyca,(((Cyanocitta_cristata,Cyanocitta_stelleri)Cyanocitta,(((((Aphelocoma_californica,Aphelocoma_woodhouseii)mrcaott77753ott299592,Aphelocoma_insularis)mrcaott77753ott440878,Aphelocoma_coerulescens)mrcaott77753ott175629,((Aphelocoma_wollweberi,(Cyanocorax_formosus,Aphelocoma_ultramarina)Aphelocoma_ultramarina)mrcaott127740ott129441,Aphelocoma_unicolor)mrcaott127740ott147505)Aphelocoma,Gymnorhinus_cyanocephalus)mrcaott77753ott979211)mrcaott30736ott77753,(Cyanocorax_colliei,((Cyanocorax_mystacalis,Cyanocorax_yncas)mrcaott39825ott937732,(((((Cyanocorax_chrysops,Cyanocorax_cyanopogon)mrcaott60463ott740597,Cyanocorax_cayanus)mrcaott60463ott851510,(Cyanocorax_heilprini,Cyanocorax_affinis)mrcaott740600ott804650)mrcaott60463ott740600,Cyanocorax_dickeyi)mrcaott60463ott851515,(((Cyanocorax_beecheii,Cyanocorax_sanblasianus)mrcaott740587ott740603,Cyanocorax_yucatanicus)mrcaott740587ott851507,Cyanocorax_melanocyaneus)mrcaott740587ott937729)mrcaott60463ott740587)mrcaott39825ott60463,(((Cyanocorax_cyanomelas,Cyanocorax_cristatellus)mrcaott60460ott740594,Cyanocorax_violaceus)mrcaott60460ott740606,(Cyanocorax_morio,Cyanocorax_caeruleus)mrcaott130898ott740591)mrcaott60460ott130898)mrcaott39825ott60460)mrcaott30736ott39825)mrcaott4820ott30736,((Corvus_philippinus,(Corvus_compilator,((Corvus_nasicus,(Corvus_jamaicensis,Corvus_leucognaphalus)mrcaott48922ott995878)mrcaott5933ott48922,(((((((((Corvus_macrorhynchos,Corvus_kubaryi)mrcaott25637ott669405,Corvus_splendens)mrcaott25637ott269193,((((((Corvus_meeki,Corvus_woodfordi)mrcaott48946ott1066695,Corvus_moneduloides)mrcaott48946ott200022,Corvus_validus)mrcaott48946ott872556,(((Corvus_fuscicapillus,Corvus_tristis)mrcaott269185ott872550,(((Corvus_insularis,Corvus_bennetti)mrcaott289433ott318529,Corvus_orru)mrcaott289433ott1052542,((Corvus_mellori,Corvus_tasmanicus)mrcaott289472ott833207,Corvus_coronoides)mrcaott289472ott318519)mrcaott289433ott289472)mrcaott269185ott289433,Corvus_violaceus)mrcaott269185ott5560983)mrcaott48946ott269185,(Corvus_unicolor,Corvus_typicus)mrcaott872547ott872553)mrcaott48946ott872547,Corvus_enca)mrcaott48946ott197189)mrcaott25637ott48946,Corvus_florensis)mrcaott25637ott249747,((Corvus_caurinus,Corvus_brachyrhynchos)mrcaott183621ott503209,Corvus_corone)mrcaott183621ott501241)mrcaott25637ott183621,((((Corvus_corax,Corvus_rhipidurus)mrcaott111993ott473452,Corvus_cryptoleucus)mrcaott111993ott754774,((Corvus_edithae,Corvus_albus)mrcaott197467ott711837,Corvus_ruficollis)mrcaott197467ott995784)mrcaott111993ott197467,(Corvus_albicollis,Corvus_crassirostris)mrcaott127684ott348668)mrcaott111993ott127684)mrcaott25637ott111993,(Corvus_frugilegus,Corvus_hawaiiensis)mrcaott686166ott883103)mrcaott25637ott686166,Corvus_capensis)mrcaott25637ott473431,((Corvus_minutus,Corvus_palmarum)mrcaott199843ott690782,(Corvus_ossifragus,(Corvus_imparatus,Corvus_sinaloae)mrcaott569586ott984751)mrcaott406128ott569586)mrcaott199843ott406128)mrcaott25637ott199843)mrcaott5933ott25637,Corvus_pectoralis,(Corvus_dauuricus,Corvus_monedula)mrcaott686165ott686168)mrcaott5933ott282315,(Nucifraga_caryocatactes,Nucifraga_columbiana)Nucifraga)mrcaott5933ott60465,(((Pica_nutalli,Pica_pica,Pica_hudsonia)Pica,((Garrulus_lanceolatus,Garrulus_lidthi)mrcaott75990ott140437,Garrulus_glandarius)Garrulus)mrcaott60456ott75990,((Ptilostomus_afer,(Podoces_hendersoni,Podoces_biddulphi,Podoces_panderi,Podoces_pleskei)Podoces)mrcaott662804ott1019681,Zavattariornis_stresemanni)mrcaott662804ott894604)mrcaott60456ott662804)mrcaott5933ott60456)mrcaott4820ott5933,(Cyanopica_cyanus,((Perisoreus_infaustus,Perisoreus_internigrans)mrcaott60464ott320094,Perisoreus_canadensis)Perisoreus)mrcaott11315ott60464)mrcaott4820ott11315,((Urocissa_flavirostris,Urocissa_erythroryncha,Urocissa_whiteheadi,Urocissa_ornata,Urocissa_caerulea)Urocissa,(Cissa_jefferyi,Cissa_chinensis,Cissa_hypoleuca,Cissa_thalassina)Cissa)mrcaott75978ott662796)mrcaott4820ott75978,((Dendrocitta_baileii,Dendrocitta_vagabunda,(Dendrocitta_frontalis,Dendrocitta_formosae)mrcaott197508ott320096,Dendrocitta_leucogastra,Dendrocitta_cinerascens,Dendrocitta_occipitalis)Dendrocitta,((Temnurus_temnurus,Platysmurus_leucopterus)mrcaott320088ott320091,(Crypsirina_temia,Crypsirina_cucullata)Crypsirina)mrcaott320088ott320099)mrcaott197505ott320088)mrcaott4820ott197505,(Pyrrhocorax_graculus,Pyrrhocorax_pyrrhocorax)Pyrrhocorax)mrcaott4820ott140440,(Lanius_giganteus,(Lanius_borealis,(((((((((Lanius_collurio,Lanius_phoenicuroides)mrcaott11462ott3597875,Lanius_isabellinus)mrcaott11462ott11465,(((Lanius_bucephalus,Lanius_tephronotus)mrcaott45316ott143573,Lanius_cristatus)mrcaott45316ott802894,(Lanius_schach,Lanius_validirostris)mrcaott548751ott592243)mrcaott45316ott548751)mrcaott11462ott45316,Lanius_vittatus)mrcaott11462ott75988,Lanius_tigrinus)mrcaott11462ott666133,((((Lanius_collaris,Lanius_souzae)mrcaott11463ott397150,Lanius_mackinnoni)mrcaott11463ott548752,Lanius_newtoni)mrcaott11463ott253447,(Lanius_minor,Lanius_senator)mrcaott11464ott304532)mrcaott11463ott11464)mrcaott11462ott11463,Lanius_nubicus)mrcaott11462ott879200,(((((Lanius_meridionalis,Lanius_sphenocercus)mrcaott290375ott548742,Lanius_ludovicianus)mrcaott290375ott304530,Lanius_somalicus)mrcaott290375ott548743,Lanius_excubitor)mrcaott290375ott304531,(Lanius_dorsalis,Corvinella_corvina)mrcaott579308ott901158)mrcaott290375ott579308)mrcaott11462ott290375,Lanius_excubitoroides)mrcaott11462ott548748,Lanius_collurioides,Lanius_cabanisi,Lanius_gubernator,Lanius_humeralis)mrcaott11462ott105682,(Platylophus_galericulatus,(Eurocephalus_anguitimens,Eurocephalus_ruppelli)Eurocephalus)mrcaott106246ott326783,Urolestes_melanoleucus)mrcaott11462ott106246)mrcaott4820ott11462,(((((Hypothymis_helenae,Hypothymis_coelestis)mrcaott20996ott131232,(Terpsiphone_incei,Hypothymis_azurea)mrcaott131264ott593814)Hypothymis,(Terpsiphone_affinis,((Terpsiphone_atrocaudata,Terpsiphone_paradisi)mrcaott131211ott257340,Terpsiphone_cyanescens)mrcaott131211ott780370,(((((((Terpsiphone_viridis,Terpsiphone_rufocinerea)mrcaott142607ott950262,((Terpsiphone_batesi,Terpsiphone_bedfordi)mrcaott374078ott950259,Terpsiphone_rufiventer)mrcaott374078ott585662)mrcaott142607ott374078,Terpsiphone_atrochalybeia)mrcaott142607ott283818,Terpsiphone_mutata)mrcaott142607ott283810,Terpsiphone_corvina)mrcaott142607ott255598,Terpsiphone_bourbonnensis)mrcaott142607ott780377,Terpsiphone_cinnamomea)mrcaott142607ott283812)Terpsiphone)mrcaott20996ott131211,(Trochocercus_nitens,Trochocercus_cyanomelas)Trochocercus)mrcaott20996ott542034,(((Monarcha_ugiensis,((((((Monarcha_castaneiventris,Monarcha_richardsii)mrcaott23803ott921355,Monarcha_cinerascens)mrcaott23803ott981965,(Monarcha_frater,Monarcha_melanopsis)mrcaott355985ott5560456)mrcaott23803ott355985,(Metabolus_takatsukasae,Pomarea_nigra,(Metabolus_godeffroyi,Metabolus_rugensis,Pomarea_dimidiata)mrcaott355986ott608635)mrcaott103137ott355986)mrcaott23803ott103137,((((Pomarea_iphis,(Pomarea_mendozae,Pomarea_whitneyi)mrcaott103165ott103166)mrcaott103162ott103165,(((Mayrornis_lessoni,Mayrornis_schistaceus)mrcaott355980ott3597960,Neolalage_banksiana)mrcaott355980ott931452,(((Clytorhynchus_pachycephaloides,Clytorhynchus_vitiensis)mrcaott355982ott3597962,Clytorhynchus_nigrogularis)mrcaott355982ott3597963,Clytorhynchus_hamlini,Clytorhynchus_sanctaecrucis)Clytorhynchus)mrcaott355980ott355982)mrcaott103162ott355980,(Chasiempis_sandwichensis,Chasiempis_sclateri,Chasiempis_ibidis)Chasiempis)mrcaott103162ott319311,Mayrornis_versicolor)mrcaott103162ott3597959,Pomarea_fluxa,Pomarea_pomarea,Pomarea_nukuhivae,Pomarea_mira)mrcaott23803ott103162,(Symposiachrus_trivirgatus,(Symposiachrus_manadensis,Carterornis_leucotis,Carterornis_pileatus)mrcaott405649ott4947766,Carterornis_chrysomela)Carterornis)mrcaott23803ott405649,(Symposiachrus_malaitae,Symposiachrus_axillaris,(((((((Symposiachrus_guttula,Symposiachrus_infelix)mrcaott355983ott4947767,Symposiachrus_leucurus)mrcaott355983ott4947765,(Symposiachrus_loricatus,((Symposiachrus_browni,Symposiachrus_vidua)mrcaott5860974ott5860980,Symposiachrus_barbatus)mrcaott5860974ott5860978)mrcaott4947762ott5860974)mrcaott355983ott4947762,Symposiachrus_mundus)mrcaott355983ott981954,(Symposiachrus_boanensis,Symposiachrus_menckei)mrcaott4947752ott4947782)mrcaott355983ott4947752,Symposiachrus_everetti)mrcaott355983ott921356,Symposiachrus_verticalis)mrcaott355983ott981970,Symposiachrus_sacerdotum,Symposiachrus_brehmii,Symposiachrus_julianae,Symposiachrus_rubiensis)mrcaott176459ott355983)mrcaott23803ott176459,((((((Myiagra_inquieta,Myiagra_nana)mrcaott346152ott3597968,Myiagra_ruficollis)mrcaott346152ott5266979,(((((Myiagra_cyanoleuca,Myiagra_rubecula)mrcaott542040ott5266974,Myiagra_ferrocyanea)mrcaott542040ott5266973,Myiagra_galeata)mrcaott542040ott3597971,(((Myiagra_albiventris,Myiagra_vanikorensis)mrcaott3597966ott5266981,Myiagra_caledonica)mrcaott3597966ott5266968,Myiagra_cervinicauda)mrcaott3597966ott3597974)mrcaott542040ott3597966,Myiagra_oceanica)mrcaott542040ott3597964)mrcaott346152ott542040,((Myiagra_atra,Myiagra_alecto)mrcaott3597975ott5266976,Myiagra_hebetior)mrcaott3597975ott5266972)mrcaott346152ott3597975,Myiagra_azureocapilla)Myiagra,(((Arses_lorealis,Arses_telescopthalmus)mrcaott3597955ott5266983,Arses_kaupi)mrcaott3597955ott3597958,Arses_insularis)Arses)mrcaott346152ott3597955)mrcaott23803ott346152,(Grallina_cyanoleuca,Grallina_bruijnii)Grallina)mrcaott23803ott754846,Eutrichomyias_rowleyi)Monarchidae)mrcaott4820ott20996,(((((((((Astrapia_carunculata,(Astrapia_brevicauda,(Astrapia_splendidissima,Astrapia_nigra)mrcaott23690ott23692,((Astrapia_stephaniae,Astrapia_mayeri)mrcaott23691ott143296,Astrapia_rothschildi)mrcaott23691ott143309)Astrapia)mrcaott23690ott544653,Epimachus_meyeri)mrcaott23690ott499632,((Cicinnurus_magnificus,Cicinnurus_respublica,Cicinnurus_regius)mrcaott28327ott813780,((Paradisaea_guilielmi,(((Paradisaea_raggiana,Paradisaea_apoda)mrcaott499638ott544658,Paradisaea_minor)mrcaott499638ott762101,(Paradisaea_decora,Paradisaea_rubra)mrcaott544657ott762087)mrcaott499638ott544657)mrcaott291932ott499638,Paradisaea_rudolphi)Paradisaea)mrcaott28327ott291932)mrcaott23690ott28327,(((Lophorina_victoriae,(Lophorina_paradisea,Lophorina_magnifica,(Lophorina_intercedens,Lophorina_superba)mrcaott187883ott291937)mrcaott30732ott187883,Semioptera_wallacii)mrcaott30732ott866756,(Drepanornis_albertisi,Drepanornis_bruijnii)mrcaott515147ott544649)mrcaott30732ott515147,Seleucidis_melanoleucus)mrcaott30732ott813729,Epimachus_fastosus)mrcaott23690ott30732,((Parotia_carolae,((Parotia_sefilata,Parotia_wahnesi)mrcaott291933ott291936,(Parotia_helenae,Parotia_lawesii)mrcaott291934ott762097)mrcaott291933ott291934,Parotia_berlepschi)Parotia,Pteridophora_alberti)mrcaott291931ott291938)mrcaott23690ott291931,((((Manucodia_ater,Manucodia_jobiensis)mrcaott489932ott544651,(Manucodia_comrii,Manucodia_chalybatus)mrcaott499634ott1015953)Manucodia,Phonygammus_keraudrenii)mrcaott489932ott551825,Lycocorax_pyrrhopterus)mrcaott489932ott544652)Paradisaeidae,(Corcorax_melanoramphos,Struthidea_cinerea)Corcoracidae)mrcaott23690ott520286,Melampitta_lugubris)mrcaott23690ott749725,Ifrita_kowaldi)mrcaott23690ott242575)mrcaott4820ott23690,(Dicrurus_annectens,(((((((Dicrurus_fuscipennis,Dicrurus_modestus)mrcaott58860ott753449,((Dicrurus_forficatus,Dicrurus_aldabranus)mrcaott439114ott489683,Dicrurus_waldenii)mrcaott439114ott489691)mrcaott58860ott439114,(Dicrurus_adsimilis,Dicrurus_macrocercus)mrcaott263357ott943593)mrcaott58860ott263357,Dicrurus_leucophaeus)mrcaott58860ott597536,(Dicrurus_ludwigii,Dicrurus_atripennis)mrcaott207205ott489681)mrcaott58860ott207205,((Dicrurus_paradiseus,((Dicrurus_bracteatus,Dicrurus_megarhynchus)mrcaott524120ott597537,(Dicrurus_balicassius,Dicrurus_hottentottus)mrcaott5561032ott5561034)mrcaott524120ott5561032)mrcaott72475ott524120,Dicrurus_remifer)mrcaott72475ott554101)mrcaott58860ott72475,Dicrurus_aeneus)mrcaott58860ott554123,Dicrurus_caerulescens,Dicrurus_menagei,Dicrurus_montanus,Dicrurus_andamanensis)Dicrurus)mrcaott4820ott58860,((Rhipidura_nigritorquis,(((((Rhipidura_albicollis,Rhipidura_aureola)mrcaott20989ott871302,Rhipidura_javanica)mrcaott20989ott467529,Rhipidura_leucophrys)mrcaott20989ott467517,((Rhipidura_leucothorax,Rhipidura_threnothorax)mrcaott121365ott768640,Rhipidura_diluta)mrcaott121365ott871289)mrcaott20989ott121365,((((((Edolisoma_tenuirostre,(Edolisoma_sula,(Edolisoma_schisticeps,(Edolisoma_salomonis,Rhipidura_rufifrons,Rhipidura_dryas)mrcaott26185ott695489,Rhipidura_teysmanni)mrcaott26185ott121359,Rhipidura_superflua)mrcaott26185ott3597848,Rhipidura_dahli)mrcaott26185ott871288,Rhipidura_brachyrhyncha)mrcaott26185ott695491,Rhipidura_rufidorsa)mrcaott26185ott768648,(Edolisoma_remotum,(Edolisoma_parvulum,(Edolisoma_ostentum,Rhipidura_tenebrosa,(Edolisoma_morio,(Edolisoma_montanum,(Edolisoma_mindanense,Rhipidura_phasiana,(Edolisoma_melas,Rhipidura_albiscapa,Rhipidura_fuliginosa)mrcaott200834ott346153)mrcaott121367ott200834,Rhipidura_rennelliana)mrcaott121367ott212288,Rhipidura_dedemi)mrcaott121367ott3597834)mrcaott121360ott121367,Rhipidura_verreauxi)mrcaott121360ott121362,(Edolisoma_incertum,Rhipidura_hyperythra,Rhipidura_albolimbata)mrcaott768645ott871310)mrcaott121360ott768645)mrcaott26185ott121360,(Edolisoma_holopolium,Rhipidura_nigrocinnamomea,(Edolisoma_dohertyi,Rhipidura_cyaniceps,Rhipidura_superciliaris)mrcaott5561037ott5561038)mrcaott121363ott5561037)mrcaott26185ott121363,(Edolisoma_dispar,(Edolisoma_coerulescens,(Edolisoma_ceramense,Rhipidura_cockerelli,Rhipidura_rufiventris)mrcaott346155ott768649,Rhipidura_fuscorufa)mrcaott346155ott695490,Rhipidura_perlata)mrcaott346155ott631582)mrcaott26185ott346155)mrcaott20989ott26185,Rhipidura_atra,Rhipidura_personata,Rhipidura_euryura,Rhipidura_malaitae,Rhipidura_matthiae,Rhipidura_drownei,Rhipidura_semirubra,Rhipidura_phoenicura,Rhipidura_opistherythra,Rhipidura_nebulosa,Rhipidura_maculipectus,Rhipidura_lepida,Rhipidura_albiventris)Rhipidura,(Edolisoma_anale,Lamprolia_victoriae,Chaetorhynchus_papuensis)mrcaott80696ott310386)Rhipiduridae)mrcaott4820ott20989,(Edolisoma_admiralitatis,Celebesica_abbotti,((((((Bocagia_minuta,((Malaconotus_alius,Malaconotus_blanchoti,Malaconotus_monteiri,Malaconotus_lagdeni,Malaconotus_cruentus,Malaconotus_gladiator)Malaconotus,(((Tchagra_senegalus,Tchagra_australis)mrcaott200973ott1042803,Tchagra_tchagra,Tchagra_jamesi)Tchagra,(Dryoscopus_gambensis,Dryoscopus_cubla,Dryoscopus_pringlii,Dryoscopus_angolensis,Dryoscopus_senegalensis,Dryoscopus_sabini)Dryoscopus)mrcaott200973ott331949)mrcaott20998ott200973,(((Laniarius_sublacteus,(Laniarius_holomelas,(((((((((Laniarius_aethiopicus,Laniarius_ferrugineus)mrcaott187386ott490463,Laniarius_turatii)mrcaott187386ott322289,Laniarius_bicolor)mrcaott187386ott1066958,Laniarius_luehderi)mrcaott187386ott490464,Laniarius_ruficeps)mrcaott187386ott617804,((Laniarius_mufumbiri,(Laniarius_erythrogaster,Laniarius_barbarus)mrcaott515124ott1066939)mrcaott290201ott515124,Laniarius_atroflavus)mrcaott290201ott1066938)mrcaott187386ott290201,Laniarius_funebris)mrcaott187386ott490465,Laniarius_leucorhynchus)mrcaott187386ott515129,(Laniarius_fuelleborni,Laniarius_poensis)mrcaott490462ott490466)mrcaott187386ott490462,Laniarius_atrococcineus,Laniarius_nigerrimus)Laniarius,(Chlorophoneus_sulfureopectus,(Chlorophoneus_nigrifrons,Chlorophoneus_bocagei,Chlorophoneus_kupeensis,Chlorophoneus_multicolor,Chlorophoneus_olivaceus)Chlorophoneus)mrcaott322276ott419137)mrcaott187386ott302285,((Telophorus_dohertyi,Telophorus_zeylonus)mrcaott319144ott672867,Rhodophoneus_cruentus)mrcaott319144ott1035476,Telophorus_viridis)mrcaott187386ott319144,Nilaus_afer)mrcaott187386ott252048)Malaconotidae,Pityriasis_gymnocephala)mrcaott20998ott639780,(Aegithina_tiphia,Aegithina_lafresnayei,Aegithina_viridissima,Aegithina_nigrolutea)Aegithina)mrcaott20998ott1054561,((((((((Platysteira_cyanea,Platysteira_albifrons)mrcaott21003ott436721,(Platysteira_laticincta,Platysteira_peltata)mrcaott412589ott989570)mrcaott21003ott412589,((Dyaphorophyia_chalybea,Dyaphorophyia_jamesoni)mrcaott252028ott412583,Dyaphorophyia_concreta)mrcaott252028ott989571)mrcaott21003ott252028,((((Batis_mixta,Batis_crypta)mrcaott36837ott772295,Batis_diops)mrcaott36837ott1038726,Batis_capensis)mrcaott36837ott1038728,Batis_molitor)mrcaott36837ott1038727)mrcaott21003ott36837,(Dyaphorophyia_tonsa,Dyaphorophyia_castanea)mrcaott436723ott471073,Dyaphorophyia_blissetti)mrcaott21003ott436723,((Batis_minor,Batis_poensis)mrcaott512192ott826467,(Batis_pririt,Batis_soror)mrcaott1038740ott1038741)mrcaott512192ott1038740)mrcaott21003ott512192,(Lanioturdus_torquatus,Batis_erlangeri)mrcaott400829ott1031961,Batis_margaritae,Batis_fratrum,Batis_ituriensis,Batis_perkeo,Batis_minulla,Batis_senegalensis,Batis_orientalis,Batis_minima)mrcaott21003ott400829,(Megabyas_flammulatus,(((((Tephrodornis_virgatus,Tephrodornis_pondicerianus)Tephrodornis,(Hemipus_picatus,Hemipus_hirundinaceus)Hemipus)mrcaott656025ott967492,Bias_musicus)mrcaott656025ott826470,((Prionops_plumatus,Prionops_scopifrons)mrcaott266384ott724313,Prionops_retzii,Prionops_poliolophus,Prionops_gabela,Prionops_caniceps,Prionops_alberti)Prionops)mrcaott252044ott266384,((((((((Falculea_palliata,Artamella_viridis)mrcaott317248ott891678,((Xenopirostris_polleni,(Xenopirostris_damii,Xenopirostris_xenopirostris)mrcaott891681ott976176)Xenopirostris,Oriolia_bernieri)mrcaott511247ott666917)mrcaott317248ott511247,(Euryceros_prevostii,Schetba_rufa)mrcaott799934ott1015787)mrcaott317248ott799934,(Vanga_curvirostris,Pseudobias_wardi)mrcaott317262ott1079364)mrcaott317248ott317262,(Mystacornis_crossleyi,Cyanolanius_madagascarinus)mrcaott503738ott666904)mrcaott317248ott503738,(Hypositta_corallirostris,Leptopterus_chabert)mrcaott317255ott613875)mrcaott317248ott317255,((Calicalicus_rufocarpalis,Calicalicus_madagascariensis)Calicalicus,Tylas_eduardi)mrcaott511250ott891675)mrcaott317248ott511250,(((Newtonia_fanovanae,Newtonia_amphichroa)mrcaott511253ott1088165,Newtonia_brunneicauda)mrcaott511253ott613886,Newtonia_archboldi)Newtonia)mrcaott317248ott511253)mrcaott252044ott317248,(Philentoma_velata,Philentoma_pyrhoptera)Philentoma)mrcaott252044ott692855)mrcaott21003ott252044)mrcaott20998ott21003,(Machaerirhynchus_nigripectus,Machaerirhynchus_flaviventer)Machaerirhynchus)mrcaott20998ott523967,((Melloria_quoyi,(((Gymnorhina_tibicen,((Cracticus_mentalis,(Cracticus_argenteus,Cracticus_torquatus)mrcaott72039ott415458)mrcaott72035ott72039,((Cracticus_louisiadensis,Cracticus_cassicus)mrcaott72037ott72041,Cracticus_nigrogularis)mrcaott72037ott393232)mrcaott72035ott72037)mrcaott31161ott72035,((Strepera_versicolor,Strepera_graculina)mrcaott71163ott319139,Strepera_fuliginosa)Strepera)mrcaott31161ott71163,(Artamus_leucoryn,(Artamus_cyanopterus,(((Ceblepyris_pectoralis,Artamus_maximus)mrcaott523976ott1054555,Artamus_minor)mrcaott523976ott563267,Artamus_cinereus)mrcaott523976ott563266)mrcaott310380ott523976,(Ceblepyris_graueri,Artamus_personatus,Artamus_superciliosus)mrcaott563268ott563269,Artamus_fuscus,Artamus_monachus,Artamus_mentalis,Artamus_insignis)Artamus)mrcaott31161ott293721,(Ceblepyris_cinereus,Peltops_montanus,Peltops_blainvillii)Peltops)mrcaott31161ott72045,Rhagologus_leucostigma)mrcaott31161ott226273)mrcaott20998ott31161,(Ceblepyris_caesius,(((((Pericrocotus_flammeus,((Pericrocotus_tegimae,(Pericrocotus_cantonensis,Pericrocotus_roseus)mrcaott412522ott781946)mrcaott207803ott412522,Pericrocotus_divaricatus)mrcaott207803ott588178)mrcaott75981ott207803,(Pericrocotus_miniatus,((Pericrocotus_lansbergei,Pericrocotus_ethologus)mrcaott207809ott457926,Pericrocotus_brevirostris)mrcaott207809ott462917)mrcaott139917ott207809)mrcaott75981ott139917,Pericrocotus_solaris)mrcaott75981ott436108,(Pericrocotus_cinnamomeus,Pericrocotus_igneus)mrcaott436106ott588183)mrcaott75981ott436106,Pericrocotus_erythropygius)Pericrocotus,(((Lobotos_lobatus,((Lalage_typica,(Lalage_polioptera,Campephaga_flava,Campephaga_petiti)mrcaott80432ott877141,Campephaga_phoenicea)mrcaott80432ott3597987,Campephaga_quiscalina)Campephaga,Lobotos_oriolinus)mrcaott80432ott634894,(Lalage_newtoni,(Lalage_melaschistos,(Lalage_melanoptera,(Lalage_fimbriata,(((Lalage_leucopygialis,Lalage_nigra)mrcaott352336ott961543,Lalage_melanoleuca)mrcaott174107ott1030770,(Lalage_leucomela,Lalage_atrovirens)mrcaott754854ott976605)mrcaott174107ott754854,(((Lalage_leucopyga,(Lalage_tricolor,Lalage_sueurii)mrcaott408047ott632503)mrcaott352337ott408047,Lalage_maculosa)mrcaott352337ott842491,Lalage_sharpei)mrcaott352337ott634888,Lalage_aurea,Lalage_moesta)mrcaott174107ott352337)mrcaott174107ott309058,Cyanograucalus_azureus)mrcaott174107ott258829,Campochaera_sloetii)mrcaott174107ott877146)mrcaott80432ott174107,((Coracina_longicauda,Coracina_caeruleogrisea)mrcaott258831ott833379,((((((((((Coracina_leucopygia,Coracina_schistacea)mrcaott258832ott833376,Coracina_striata)mrcaott258832ott877148,Coracina_larvata)mrcaott258832ott833374,Coracina_caledonica)mrcaott258832ott833378,(((Coracina_ingens,Coracina_atriceps)mrcaott366180ott833377,Coracina_papuensis)mrcaott366180ott366196,Coracina_novaehollandiae)mrcaott366180ott884904)mrcaott258832ott366180,Coracina_welchmani)mrcaott258832ott877153,Coracina_boyeri)mrcaott258832ott258833,Coracina_lineata)mrcaott258832ott366204,(Coracina_bicolor,Coracina_maxima)mrcaott258834ott833373)mrcaott258832ott258834,Coracina_temminckii)mrcaott258832ott258837)mrcaott258831ott258832,Coracina_javensis,Coracina_fortis,Coracina_dobsoni,Coracina_personata)mrcaott80432ott258828)mrcaott75981ott80432)mrcaott20998ott75981)mrcaott4820ott20998,((((((((Androphobus_viridis,Psophodes_olivaceus)mrcaott17162ott242579,(Psophodes_occidentalis,Psophodes_cristatus)mrcaott3597922ott3597923)mrcaott17162ott3597922,Psophodes_nigrogularis)mrcaott17162ott3597924,(((((((((Vireo_nanus,((Vireo_modestus,(((Vireo_crassirostris,Vireo_griseus)mrcaott498776ott621714,Vireo_pallens)mrcaott498776ott3598046,Vireo_bairdi)mrcaott498776ott3598045)mrcaott27872ott498776,(((Vireo_atricapilla,Vireo_brevipennis)mrcaott392755ott3598055,Vireo_bellii)mrcaott392755ott5925684,Vireo_latimeri)mrcaott392755ott583037)mrcaott27872ott392755)mrcaott27870ott27872,Vireo_osburni)mrcaott27870ott3598057,((((Vireo_solitarius,(Vireo_plumbeus,Vireo_cassinii)mrcaott490473ott1062427)mrcaott48936ott490473,Vireo_carmioli)mrcaott48936ott454015,Vireo_flavifrons)mrcaott48936ott289080,(Vireo_vicinior,Vireo_huttoni)mrcaott48938ott119885)mrcaott48936ott48938)mrcaott27870ott48936,((((Vireo_altiloquus,Vireo_flavoviridis)mrcaott48944ott293381,(Vireo_olivaceus,Vireo_magister)mrcaott604019ott3598053)mrcaott48944ott604019,(Hylophilus_sclateri,(Vireo_philadelphicus,(Vireo_gilvus,Vireo_leucophrys)mrcaott621716ott626323)mrcaott621708ott621716)mrcaott227776ott621708)mrcaott48944ott227776,((Hylophilus_decurtatus,(((Hylophilus_muscicapinus,Hylophilus_hypoxanthus)mrcaott227778ott968228,Hylophilus_aurantiifrons)mrcaott227778ott3598061,Hylophilus_semibrunneus)mrcaott227778ott3598062)mrcaott227263ott227778,Vireo_hypochryseus)mrcaott227263ott3598047)mrcaott48944ott227263,Vireo_caribaeus,Vireo_masteri,Vireo_gundlachii,Vireo_nelsoni,Vireo_gracilirostris)mrcaott27870ott48944,Hylophilus_ochraceiceps)mrcaott27870ott669566,(((Vireolanius_leucotis,Vireolanius_eximius)mrcaott289083ott3598042,Vireolanius_pulchellus)mrcaott289083ott3598043,Vireolanius_melitophrys)Vireolanius)mrcaott27870ott289083,(((((Hylophilus_thoracicus,Hylophilus_brunneiceps)mrcaott141913ott3598059,(Hylophilus_semicinereus,Hylophilus_flavipes)mrcaott505669ott3598063)mrcaott141913ott505669,(Pteruthius_intermedius,Hylophilus_pectoralis,Hylophilus_olivaceus)mrcaott750155ott3598060)mrcaott141913ott750155,Hylophilus_poicilotis)mrcaott141913ott754852,(Pteruthius_annamensis,Cyclarhis_gujanensis,Cyclarhis_nigrirostris)Cyclarhis)mrcaott141913ott289072,Hylophilus_amaurocephalus)Vireonidae,Erpornis_zantholeuca)mrcaott27870ott602539,(Pteruthius_aeralatus,((Pteruthius_rufiventer,Pteruthius_flaviscapis)mrcaott31188ott209291,(Pteruthius_aenobarbus,Pteruthius_melanotis)mrcaott231815ott768130)mrcaott31188ott231815,Pteruthius_xanthochlorus,Pteruthius_ripleyi)Pteruthius)mrcaott27870ott31188)mrcaott17162ott19371,(Oreocharis_arfaki,Paramythia_montium)Paramythiidae)mrcaott17162ott875031,(((((Oriolus_flavocinctus,Oriolus_melanotis)mrcaott55849ott144737,Oriolus_szalayi)mrcaott55849ott667442,(((Oriolus_bouroensis,Oriolus_forsteni)mrcaott63086ott636488,Oriolus_phaeochromus)mrcaott63086ott667452,Oriolus_sagittatus)mrcaott63086ott293726)mrcaott55849ott63086,((((Oriolus_albiloris,Oriolus_isabellae)mrcaott63088ott114668,Oriolus_steerii)mrcaott63088ott667444,Oriolus_xanthonotus)mrcaott63088ott353511,((((((Oriolus_kundoo,(Oriolus_tenuirostris,Oriolus_oriolus)mrcaott197499ott299687)mrcaott114674ott197499,Oriolus_chinensis)mrcaott114674ott524117,Oriolus_auratus)mrcaott114674ott1013348,(Oriolus_monacha,(Oriolus_larvatus,(Oriolus_nigripennis,Oriolus_percivali)mrcaott667450ott667454)mrcaott433927ott667450)mrcaott144733ott433927)mrcaott114674ott144733,(Oriolus_xanthornus,(Oriolus_chlorocephalus,Oriolus_crassirostris)mrcaott636499ott675806)mrcaott583087ott636499)mrcaott114674ott583087,((Oriolus_mellianus,Oriolus_traillii)mrcaott144735ott667447,(Oriolus_hosii,Oriolus_cruentus)mrcaott636490ott639778)mrcaott144735ott636490)mrcaott114674ott144735)mrcaott63088ott114674,Oriolus_brachyrynchus)Oriolus,((Pitohui_kirhocephalus,Pitohui_dichrous)mrcaott89233ott749722,((Sphecotheres_viridis,Sphecotheres_vieilloti,Sphecotheres_hypoleucus)Sphecotheres,(Turnagra_capensis,Turnagra_tanagra)Turnagra)mrcaott319134ott896902)mrcaott89233ott319134)mrcaott55849ott89233)mrcaott17162ott55849,((Daphoenositta_chrysoptera,Daphoenositta_papuensis,Daphoenositta_miranda)Daphoenositta,Eulacestoma_nigropectus)mrcaott379708ott663331)mrcaott17162ott379708,((Melanorectes_nigrescens,((Pseudorectes_incertus,Pseudorectes_ferrugineus)mrcaott89237ott527030,(Colluricincla_tenebrosa,((Colluricincla_harmonica,Colluricincla_boweri)mrcaott310388ott675870,Colluricincla_woodwardi)mrcaott310388ott715129,Colluricincla_megarhyncha)Colluricincla)mrcaott89237ott310388,(((((Pachycephala_soror,(((Pachycephala_citreogaster,((Pachycephala_vitiensis,(Pachycephala_jacquinoti,Pachycephala_flavifrons)mrcaott4947725ott4947727)mrcaott249319ott4947725,(((Pachycephala_pectoralis,(Pachycephala_melanura,Pachycephala_aurea)mrcaott357419ott4947735)mrcaott357407ott357419,(Pachycephala_macrorhyncha,Pachycephala_mentalis)mrcaott893698ott5561002)mrcaott357407ott893698,Pachycephala_orioloides)mrcaott357407ott357413)mrcaott249319ott357407)mrcaott140655ott249319,((((((Pachycephala_griseonota,(Pachycephala_rufiventris,Pachycephala_lanioides)mrcaott346147ott665636)mrcaott143158ott346147,Pachycephala_arctitorquis)mrcaott143158ott665637,Pachycephala_orpheus)mrcaott143158ott4947734,(Pachycephala_simplex,(Pachycephala_phaionota,Pachycephala_hyperythra)mrcaott717316ott717317)mrcaott534614ott717316)mrcaott143158ott534614,Pachycephala_fulvotincta)mrcaott143158ott5561007,((Pachycephala_tenebrosa,(Pachycephala_modesta,Pachycephala_lorentzi)mrcaott717311ott849598,Pachycephala_meyeri)mrcaott675876ott717311,((((Pachycephala_cinerea,Pachycephala_albiventris)mrcaott675868ott1013787,Pachycephala_hypoxantha)mrcaott675868ott717312,Pachycephala_sulfuriventer)mrcaott675868ott1001526,Pachycephala_philippinensis)mrcaott675868ott5561005)mrcaott663342ott675868)mrcaott143158ott663342)mrcaott140655ott143158,((Pachycephala_homeyeri,Pachycephala_implicata)mrcaott4947730ott5561000,Pachycephala_caledonica)mrcaott4947730ott5561017)mrcaott140655ott4947730)mrcaott95987ott140655,Pachycephala_schlegelii)mrcaott95987ott95994,Pachycephala_nudigula)mrcaott95987ott849630,(Pachycephala_inornata,Pachycephala_olivacea)mrcaott193897ott193910,Pachycephala_rufogularis,Pachycephala_monacha,Pachycephala_leucogastra)mrcaott89243ott95987,(Coracornis_sanghirensis,Coracornis_raveni)Coracornis)mrcaott89243ott101677)mrcaott89237ott89243,((Ornorectes_cristatus,(Falcunculus_whitei,Aleadryas_rufinucha)mrcaott89244ott269011,Oreoica_gutturalis)mrcaott89244ott540001,(Falcunculus_leucogaster,((Cinclosoma_marginatum,((Cinclosoma_cinnamomeum,Cinclosoma_castaneothorax)mrcaott294601ott294604,(Cinclosoma_castanotum,Cinclosoma_punctatum)mrcaott879898ott1061823)mrcaott294601ott879898,Cinclosoma_ajax)Cinclosoma,(Ptilorrhoa_leucosticta,(Ptilorrhoa_castanonota,Ptilorrhoa_caerulescens)mrcaott665635ott843511,Ptilorrhoa_geislerorum)Ptilorrhoa)mrcaott294599ott665634,Falcunculus_frontatus)mrcaott294599ott965222)mrcaott89244ott294599)mrcaott89237ott89244)mrcaott17162ott89237)mrcaott4820ott17162,(Mohoua_ochrocephala,Finschia_novaeseelandiae)mrcaott409116ott4947751)mrcaott4820ott409116,Psaltria_exilis,Yuhina_humilis)mrcaott246ott4820,Micromacronus_leytensis,((Garritornis_isidorei,(Pomatostomus_halli,Pomatostomus_temporalis)mrcaott96288ott565800,(Pomatostomus_superciliosus,Pomatostomus_ruficeps)mrcaott565802ott565804)mrcaott96288ott565802,((Orthonyx_temminckii,Orthonyx_spaldingii)mrcaott191995ott221182,Orthonyx_novaeguineae)Orthonyx)mrcaott96288ott191995,Leonardina_woodi,(Macronus_striaticeps,Macronus_ptilosus)Macronus)mrcaott246ott32658,(((((((((((Gymnomyza_samoensis,Gymnomyza_aubryana,Gymnomyza_viridis)Gymnomyza,Foulehaio_carunculatus)mrcaott5929ott1053661,((Trichodere_cockerelli,((Lichmera_indistincta,Lichmera_alboauricularis,Lichmera_squamata,Lichmera_incana,Lichmera_flavicans,Lichmera_notabilis,Lichmera_monticola,Lichmera_lombokia,Lichmera_argentauris,Lichmera_deningeri)Lichmera,((Phylidonyris_novaehollandiae,Phylidonyris_niger)mrcaott927345ott3598744,Phylidonyris_pyrrhopterus)mrcaott927345ott5857279)mrcaott527600ott927344)mrcaott376599ott527600,Cissomela_pectoralis)mrcaott376599ott3599723)mrcaott5929ott376599,(Nesoptilotis_flavicollis,Nesoptilotis_leucotis,(((((Melithreptus_gularis,Melithreptus_brevirostris)mrcaott471798ott630943,Melithreptus_validirostris)mrcaott471798ott471800,(Melithreptus_lunatus,Melithreptus_affinis)mrcaott598350ott812823)mrcaott471798ott598350,Melithreptus_albogularis,Melithreptus_chloropsis)Melithreptus,Entomyzon_cyanotis)mrcaott471798ott477311)mrcaott264927ott471798)mrcaott5929ott264927,(((Plectorhyncha_lanceolata,Grantiella_picta)mrcaott6261ott527599,((Philemon_eichhorni,(Philemon_buceroides,(Philemon_argenticeps,Philemon_corniculatus)mrcaott630942ott757331)mrcaott630941ott630942,(Philemon_meyeri,Philemon_citreogularis)mrcaott630948ott630949,Philemon_cockerelli,Philemon_fuscicapillus,Philemon_albitorques,Philemon_diemenensis,Philemon_brassi,Philemon_plumigenis,Philemon_inornatus,Philemon_moluccensis,Philemon_subcorniculatus)Philemon,(Myzomela_wakoloensis,Xanthotis_flaviventer,Xanthotis_provocator,Xanthotis_macleayanus,Xanthotis_polygrammus)Xanthotis)mrcaott354281ott376608)mrcaott6261ott354281,(Myzomela_dammermani,(Myzomela_chloroptera,(Myzomela_chermesina,Myzomela_rubratra,((((Myzomela_cardinalis,Myzomela_sanguinolenta)mrcaott232057ott630939,Myzomela_lafargei)mrcaott232057ott346145,Myzomela_erythrocephala)mrcaott232057ott630946,((Myzomela_cineracea,Myzomela_obscura)mrcaott346146ott630945,Myzomela_eques)mrcaott346146ott598353)mrcaott232057ott346146,Myzomela_rosenbergii,Myzomela_vulnerata,Myzomela_cruentata,Myzomela_jugularis,Myzomela_pulchella,Myzomela_blasii,Myzomela_tristrami,Myzomela_sclateri,Myzomela_kuehni,Myzomela_pammelaena,Myzomela_boiei,Myzomela_malaitae,Myzomela_adolphinae,Myzomela_erythromelas,Myzomela_eichhorni,Myzomela_albigula,Myzomela_melanocephala,Myzomela_nigrita)Myzomela,Sugomel_nigrum)mrcaott26177ott477305,Certhionyx_variegatus)mrcaott26177ott477304)mrcaott6261ott26177)mrcaott5929ott6261,(((Pycnopygius_cinereus,Pycnopygius_stictocephalus,Pycnopygius_ixoides)Pycnopygius,(Prosthemadera_novaeseelandiae,(Anthornis_melanura,Anthornis_melanocephala)Anthornis)mrcaott6264ott935032)mrcaott6262ott6264,((Purnella_albifrons,((((Manorina_flavigula,Manorina_melanocephala)mrcaott58049ott465906,Manorina_melanophrys)Manorina,((Melidectes_ochromelas,Melidectes_belfordi)mrcaott58050ott463178,Melidectes_torquatus,Melidectes_foersteri,Melidectes_whitemanensis,Melidectes_princeps,Melidectes_rufocrissalis,Melidectes_nouhuysi,Melidectes_leucostephes,Melidectes_fuscus)Melidectes)mrcaott58049ott58050,((((Anthochaera_paradoxa,Anthochaera_carunculata)mrcaott527595ott527605,Anthochaera_phrygia)mrcaott376597ott527595,(Anthochaera_lunulata,Anthochaera_chrysoptera)mrcaott527596ott527604)mrcaott376597ott527596,Acanthagenys_rufogularis)mrcaott376597ott927350)mrcaott58049ott376597,(Lichenostomus_cratitius,Lichenostomus_melanops)mrcaott261570ott5560445)mrcaott45233ott58048,((((Meliphaga_albonotata,Meliphaga_gracilis)mrcaott58052ott817309,(Meliphaga_analoga,Meliphaga_orientalis)mrcaott191561ott817308)mrcaott58052ott191561,((((Meliphaga_albilineata,Meliphaga_fordiana)mrcaott191556ott191563,Meliphaga_reticulata)mrcaott191556ott191562,Meliphaga_flavirictus)mrcaott191556ott191560,(Meliphaga_cinereifrons,(Meliphaga_montana,Meliphaga_mimikae)mrcaott817317ott817320)mrcaott191565ott817317)mrcaott191556ott191565)mrcaott58052ott191556,(Meliphaga_aruensis,(Meliphaga_notata,Meliphaga_lewinii)mrcaott817307ott817310)mrcaott191566ott817307,Meliphaga_vicina)Meliphaga)mrcaott45233ott58052)mrcaott6262ott45233)mrcaott5929ott6262,((((Ramsayornis_fasciatus,Ramsayornis_modestus)Ramsayornis,(Conopophila_rufogularis,Conopophila_albogularis,Conopophila_whitei)Conopophila)mrcaott6258ott477307,(((Melipotes_fumigatus,Melipotes_gymnops,Melipotes_carolae,Melipotes_ater)Melipotes,Macgregoria_pulchra)mrcaott284584ott598334,((Timeliopsis_griseigula,Timeliopsis_fulvigula)Timeliopsis,Melilestes_megarhynchus)mrcaott376601ott527602)mrcaott284584ott376601)mrcaott6258ott284584,(Ashbyia_lovensis,((Epthianura_tricolor,Epthianura_crocea)mrcaott1053659ott5925695,(Epthianura_albifrons,Epthianura_aurifrons)mrcaott1053664ott1053666)Epthianura)mrcaott109326ott1053659)mrcaott6258ott109326)mrcaott5929ott6258,(((Acanthorhynchus_tenuirostris,Acanthorhynchus_superciliosus)Acanthorhynchus,Glycichaera_fallax)mrcaott109304ott1053669,(Ptiloprora_guisei,Ptiloprora_plumbea,Ptiloprora_perstriata,Ptiloprora_meekiana,Ptiloprora_erythropleura,Ptiloprora_mayri)Ptiloprora)mrcaott109304ott109311)mrcaott5929ott109304,((((((Acanthiza_cinerea,(((Acanthiza_murina,Acanthiza_nana)mrcaott32480ott161775,Acanthiza_chrysorrhoa)mrcaott32480ott808269,Acanthiza_lineata)mrcaott32480ott161777,(((Acanthiza_uropygialis,(Acanthiza_robustirostris,Acanthiza_iredalei)mrcaott161781ott736612)mrcaott161770ott161781,(Acanthiza_reguloides,Acanthiza_inornata)mrcaott161784ott736610)mrcaott161770ott161784,(((Acanthiza_pusilla,Acanthiza_katherina)mrcaott161773ott161779,Acanthiza_ewingii)mrcaott161773ott736622,Acanthiza_apicalis)mrcaott161773ott736620)mrcaott161770ott161773)Acanthiza,(Acanthornis_magna,(Aphelocephala_nigricincta,Aphelocephala_leucopsis,Aphelocephala_pectoralis)Aphelocephala)mrcaott201676ott839544)mrcaott32480ott201676,(((((Sericornis_papuensis,Sericornis_perspicillatus)mrcaott45221ott109310,((Sericornis_nouhuysi,Sericornis_magnirostra)mrcaott45224ott3599290,(Sericornis_keri,Sericornis_frontalis)mrcaott45236ott144077)mrcaott45224ott45236)mrcaott45221ott45224,(Sericornis_citreogularis,(Origma_solitaria,(Crateroscelis_robusta,Crateroscelis_nigrorufa,Crateroscelis_murina)Crateroscelis)mrcaott827145ott830250)mrcaott488739ott827145,Sericornis_rufescens,Sericornis_spilodera,Sericornis_arfakianus)mrcaott45221ott488739,Smicrornis_brevirostris)mrcaott45221ott918675,(((Pyrrholaemus_sagittatus,Pyrrholaemus_brunneus)Pyrrholaemus,Pycnoptilus_floccosus)mrcaott201669ott827157,(Calamanthus_cautus,(Calamanthus_fuliginosus,Calamanthus_campestris)mrcaott315047ott839541,Calamanthus_pyrrhopygius,Calamanthus_montanellus)Calamanthus)mrcaott201669ott264923)mrcaott45221ott201669)mrcaott32480ott45221,(((Gerygone_olivacea,(Gerygone_levigaster,Gerygone_fusca)mrcaott315041ott918678)mrcaott32484ott315041,(Gerygone_mouki,Gerygone_chrysogaster)mrcaott32490ott109309)mrcaott32484ott32490,((Gerygone_magnirostris,Gerygone_igata)mrcaott315044ott452023,(Gerygone_palpebrosa,Gerygone_chloronota)mrcaott315057ott677564)mrcaott315044ott315057,Gerygone_ruficollis,Gerygone_inornata,Gerygone_tenebrosa,Gerygone_albofrontata,Gerygone_dorsalis,Gerygone_sulphurea,Gerygone_flavolateralis)Gerygone)mrcaott32480ott32484,(Pachycare_flavogriseum,Oreoscopus_gutturalis)mrcaott255826ott935199)mrcaott32480ott255826,(Pardalotus_rubricatus,(Pardalotus_striatus,Pardalotus_punctatus)mrcaott757323ott1066393,Pardalotus_quadragintus)Pardalotus)mrcaott32480ott45239)mrcaott5929ott32480,((Chenorhamphus_grayi,Dasyornis_broadbenti,Dasyornis_longirostris)mrcaott196938ott3599279,Dasyornis_brachypterus)Dasyornis)mrcaott5929ott196938,(Chenorhamphus_campbelli,(((((((Malurus_lamberti,Malurus_amabilis)mrcaott35023ott325204,(Malurus_pulcherrimus,Malurus_elegans)mrcaott45229ott827140)mrcaott35023ott45229,((Malurus_leucopterus,(Malurus_alboscapulatus,Malurus_melanocephalus)mrcaott804475ott1064199)mrcaott168420ott804475,(Malurus_splendens,Malurus_cyaneus)mrcaott436423ott563582)mrcaott168420ott436423)mrcaott35023ott168420,Malurus_coronatus)mrcaott35023ott804479,Malurus_cyanocephalus)Malurus,(Sipodotus_wallacii,Clytomyias_insignis)mrcaott650063ott804473)mrcaott35023ott650063,(Amytornis_whitei,(Amytornis_rowleyi,Stipiturus_ruficeps,Stipiturus_mallee)mrcaott287283ott952648,Stipiturus_malachurus)Stipiturus)mrcaott35023ott287283,(Amytornis_oweni,((((Amytornis_housei,((Amytornis_ballarae,Amytornis_purnelli)mrcaott839514ott839538,Amytornis_goyderi)mrcaott839514ott839529)mrcaott466541ott839514,Amytornis_textilis)mrcaott466541ott642604,Amytornis_merrotsyi)mrcaott466541ott1030849,(Amytornis_striatus,(Amytornis_dorotheae,Amytornis_woodwardi)mrcaott883987ott883990)mrcaott590159ott883987)mrcaott466541ott590159,Amytornis_barbatus,Amytornis_modestus)Amytornis)Maluridae)mrcaott5929ott35023,Stresemannia_bougainvillei,Melitograis_gilolensis,(Myza_sarasinorum,Myza_celebensis)Myza,Guadalcanaria_inexpectata,Oreornis_chrysogenys,(Glycifohia_undulata,Glycifohia_notabilis)Glycifohia,Meliarchus_sclateri)mrcaott246ott5929,((((((Amblyornis_macgregoriae,(Archboldia_papuensis,Amblyornis_inornata)mrcaott202349ott5857376)mrcaott44866ott202349,Prionodura_newtoniana)mrcaott44866ott107068,Amblyornis_subalaris,Amblyornis_flavifrons)mrcaott44866ott260004,Scenopoeetes_dentirostris)mrcaott44866ott776465,((((Sericulus_chrysocephalus,((Sericulus_ardens,Sericulus_aureus)mrcaott446284ott446286,Sericulus_bakeri)mrcaott446284ott446287)Sericulus,(Chlamydera_maculata,((Chlamydera_nuchalis,Chlamydera_cerviniventris)mrcaott202353ott226694,Chlamydera_lauterbachi)mrcaott202353ott793510,Chlamydera_guttata)Chlamydera)mrcaott107065ott107081,Ptilonorhynchus_violaceus)mrcaott107065ott187409,(Ailuroedus_buccoides,Ailuroedus_crassirostris)Ailuroedus)mrcaott107065ott187400)mrcaott44866ott107065,(Cormobates_leucophaea,((Climacteris_picumnus,Climacteris_rufus)mrcaott308793ott531212,Climacteris_erythrops,Climacteris_melanurus,Climacteris_affinis)Climacteris,Cormobates_placens)Climacteridae)mrcaott44866ott308793)mrcaott246ott44866,((Silvicultrix_pulchella,Menura_alberti,Menura_novaehollandiae)Menura,(Silvicultrix_jelskii,Euchrepomis_spodioptila,Atrichornis_clamosus,Atrichornis_rufescens)Atrichornis)Menuridae)mrcaott246ott428578,(Silvicultrix_diadema,Euchrepomis_sharpei,(Euchrepomis_humeralis,(Euchrepomis_callinota,Aprositornis_disjuncta,Ampelornis_griseiceps,Ammonastes_pelzelni,(((Tarphonomus_harterti,(Tarphonomus_certhioides,Ochetorhynchus_ruficaudus,(Ochetorhynchus_phoenicurus,(Ochetorhynchus_melanurus,Drymotoxeres_pucheranii,(Xenops_rutilus,Ochetorhynchus_andaecola,Microxenops_milleri,Geocerthia_serrana,((((((((Margarornis_bellulus,Margarornis_stellatus)mrcaott3212ott138173,Margarornis_squamiger)mrcaott3212ott997975,Margarornis_rubiginosus)Margarornis,(Premnoplex_tatei,Premnoplex_brunnescens)Premnoplex)mrcaott3212ott361542,((((Asthenes_helleri,(Asthenes_fuliginosa,(((Thripophaga_gutturata,(Thripophaga_amacurensis,Cranioleuca_berlepschi,((((((((Cranioleuca_subcristata,Cranioleuca_hellmayri)mrcaott3214ott355992,Cranioleuca_semicinerea)mrcaott3214ott814283,Cranioleuca_demissa)mrcaott3214ott1074336,(((Cranioleuca_curtata,Cranioleuca_antisiensis)mrcaott478665ott548202,Cranioleuca_baroni)mrcaott478665ott548200,Cranioleuca_erythrops)mrcaott478665ott1074337)mrcaott3214ott478665,(Cranioleuca_albicapilla,((Cranioleuca_pallida,Cranioleuca_pyrrhophia)mrcaott814285ott1074341,(Cranioleuca_henricae,Cranioleuca_obsoleta)mrcaott1074338ott1074340)mrcaott814285ott1074338)mrcaott548203ott814285)mrcaott3214ott548203,(Cranioleuca_vulpecula,(Cranioleuca_muelleri,Cranioleuca_vulpina)mrcaott814287ott1074342)mrcaott814278ott814287)mrcaott3214ott814278,(Cranioleuca_albiceps,Cranioleuca_marcapatae)mrcaott548201ott1074339)mrcaott3214ott548201,(Limnoctites_rectirostris,Cranioleuca_sulphurifera)mrcaott213255ott222068)mrcaott3214ott213255,((Thripophaga_fusciceps,Thripophaga_cherriei)mrcaott29992ott733322,Roraimia_adusta)mrcaott29992ott551163,Thripophaga_macroura)mrcaott3214ott29992,Siptornis_striaticollis)mrcaott3214ott551166,(Acrobatornis_fonsecai,((Xenerpestes_singularis,Xenerpestes_minlosi)Xenerpestes,Metopothrix_aurantiaca)mrcaott494066ott494073)mrcaott286119ott494066)mrcaott3214ott286119,((Synallaxis_hypochondriaca,(Synallaxis_hellmayri,((((Synallaxis_tithys,((Synallaxis_candei,Synallaxis_erythrothorax)mrcaott173806ott213252,Synallaxis_kollari)mrcaott173806ott885465)mrcaott173117ott173806,(((Synallaxis_cherriei,Synallaxis_rutilans)mrcaott310957ott457464,Synallaxis_cinnamomea)mrcaott310957ott1050778,(Synallaxis_castanea,Synallaxis_unirufa)mrcaott310959ott914282)mrcaott310957ott310959)mrcaott173117ott310957,(((Synallaxis_brachyura,Synallaxis_subpudica)mrcaott177246ott914295,((((((Synallaxis_azarae,Synallaxis_courseni)mrcaott289379ott762050,Synallaxis_frontalis)mrcaott289379ott886241,Synallaxis_albescens)mrcaott289379ott860403,Synallaxis_albigularis)mrcaott289379ott832259,(Synallaxis_hypospodia,Synallaxis_spixi)mrcaott885463ott929232)mrcaott289379ott885463,(((Synallaxis_cabanisi,Synallaxis_moesta)mrcaott457466ott885456,Synallaxis_macconnelli)mrcaott457466ott885467,Synallaxis_ruficapilla)mrcaott457466ott521793)mrcaott289379ott457466)mrcaott177246ott289379,(Synallaxis_stictothorax,Synallaxis_zimmeri)mrcaott551161ott914284)mrcaott177246ott213253)mrcaott173117ott177246,(((Synallaxis_albilora,Synallaxis_maranonica)mrcaott310954ott885469,Synallaxis_gujanensis)mrcaott310954ott762048,(Synallaxis_scutata,Synallaxis_cinerascens)mrcaott745714ott806160)mrcaott310954ott745714)mrcaott173117ott310954,(((Certhiaxis_mustelinus,Certhiaxis_cinnamomeus)Certhiaxis,Schoeniophylax_phryganophilus)mrcaott355999ott745716,Synallaxis_propinqua)mrcaott355999ott885458,Synallaxis_infuscata,Synallaxis_beverlyae,Synallaxis_fuscorufa,Synallaxis_cinerea)mrcaott173117ott355999,(Spartonoica_maluroides,(Pseudoseisura_unirufa,(Pseudoseisura_lophotes,Pseudoseisura_gutturalis)mrcaott997973ott1023140,Pseudoseisura_cristata)Pseudoseisura)mrcaott547314ott835377)mrcaott173117ott547314,(Pseudasthenes_steinbachi,(Pseudasthenes_patagonica,(Pseudasthenes_cactorum,Pseudasthenes_humicola)mrcaott384629ott5341201)mrcaott314655ott384629)mrcaott314655ott417253)mrcaott173117ott259134)mrcaott3214ott173117,(((((((((Asthenes_virgata,Asthenes_maculicauda)mrcaott23744ott550143,Asthenes_flammulata)mrcaott23744ott838818,((Asthenes_humilis,Asthenes_modesta)mrcaott286115ott417256,(Asthenes_sclateri,Asthenes_wyatti)mrcaott550141ott838825)mrcaott286115ott550141)mrcaott23744ott286115,Asthenes_urubambensis)mrcaott23744ott443377,(Asthenes_hudsoni,Asthenes_anthoides)mrcaott132844ott417258)mrcaott23744ott132844,Asthenes_luizae)mrcaott23744ott788594,(Asthenes_pyrrholeuca,(Asthenes_ottonis,Asthenes_pudibunda)mrcaott835369ott838820,(Asthenes_harterti,Asthenes_moreirae)mrcaott3598376ott3598383)mrcaott71225ott213260)mrcaott23744ott71225,(Asthenes_baeri,Asthenes_dorbignyi)mrcaott417257ott464872)mrcaott23744ott417257,(Anumbius_annumbi,Coryphistera_alaudina)mrcaott471428ott639878)mrcaott23744ott471428,Asthenes_griseomurina,Asthenes_heterura,Asthenes_coryi,Asthenes_perijana,Asthenes_palpebralis,Asthenes_berlepschi,Asthenes_vilcabambae)mrcaott3214ott23744,Hellmayrea_gularis)mrcaott3214ott1074335,(((Phacellodomus_dorsalis,Phacellodomus_maculipectus)mrcaott138179ott490363,(Phacellodomus_erythrophthalmus,(Phacellodomus_striaticollis,Phacellodomus_ruber)mrcaott446651ott759506)mrcaott213254ott446651)mrcaott138179ott213254,Phacellodomus_ferrugineigula,((Phacellodomus_sibilatrix,Phacellodomus_striaticeps)mrcaott138183ott446649,Phacellodomus_rufifrons)mrcaott138183ott446648)Phacellodomus)mrcaott3214ott138179,(Sylviorthorhynchus_yanacensis,Sylviorthorhynchus_desmurii,((((Leptasthenura_striata,Leptasthenura_pileata)mrcaott239633ott759512,((Leptasthenura_andicola,Leptasthenura_aegithaloides)mrcaott239635ott475739,Leptasthenura_fuliginiceps)mrcaott239635ott892285)mrcaott239633ott239635,(Leptasthenura_setaria,(Leptasthenura_striolata,Leptasthenura_platensis)mrcaott239639ott892286)mrcaott239637ott239639)mrcaott239633ott239637,Leptasthenura_xenothorax)mrcaott239633ott239641)mrcaott213263ott239633)mrcaott3214ott213263,(Aphrastura_masafucrae,Aphrastura_spinicauda)Aphrastura)mrcaott3214ott84307)mrcaott3212ott3214,((Automolus_subulatus,(((((((Automolus_paraensis,(Automolus_lammi,Automolus_leucophthalmus)mrcaott1096494ott5223416)mrcaott23742ott1096494,Automolus_infuscatus)mrcaott23742ott5223408,Automolus_ochrolaemus)mrcaott23742ott5223404,(Automolus_melanopezus,Automolus_rufipileatus)mrcaott684454ott5223410)mrcaott23742ott684454,(((Thripadectes_scrutator,Thripadectes_flammulatus)mrcaott360800ott5223419,Thripadectes_ignobilis)mrcaott360800ott787773,(Thripadectes_holostictus,(Clibanornis_rufipectus,(Clibanornis_rubiginosus,Thripadectes_rufobrunneus,Thripadectes_melanorhynchus)mrcaott475731ott5223417,Thripadectes_virgaticeps)mrcaott475731ott5223418)mrcaott360804ott475731)Thripadectes)mrcaott23742ott360800,(Clibanornis_rectirostris,(Clibanornis_erythrocephalus,Clibanornis_dendrocolaptoides)mrcaott213261ott239643)mrcaott213261ott550133)mrcaott23742ott213261,((Philydor_erythropterum,Philydor_rufum)mrcaott138185ott818323,Ancistrops_strigilatus)mrcaott138185ott286121)mrcaott23742ott138185,(((((Philydor_fuscipenne,Philydor_erythrocercum)mrcaott138187ott435406,Megaxenops_parnaguae)mrcaott138187ott1019855,(Cichlocolaptes_leucophrus,((Philydor_pyrrhodes,Heliobletus_contaminatus)mrcaott475730ott476539,Philydor_atricapillus)mrcaott475730ott997977)mrcaott356010ott475730)mrcaott138187ott356010,(Syndactyla_roraimae,(Syndactyla_dimidiata,(Syndactyla_guttulata,(Syndactyla_ruficollis,Syndactyla_subalaris)mrcaott360807ott1066114)mrcaott310952ott360807,(Anabacerthia_ruficaudata,Syndactyla_rufosuperciliata)mrcaott671298ott1066121,Syndactyla_ucayalae,Syndactyla_striata)mrcaott310952ott671298,(Anabacerthia_lichtensteini,(Anabacerthia_variegaticeps,Anabacerthia_amaurotis)mrcaott457475ott808272,Anabacerthia_striaticollis)mrcaott457475ott476571)mrcaott310952ott457475)mrcaott138187ott310952,(Anabazenops_fuscus,Anabazenops_dorsalis)Anabazenops)mrcaott138187ott286123,Philydor_novaesi)mrcaott23742ott138187,(((((Limnornis_curvirostris,Phleocryptes_melanops)mrcaott222067ott222073,Lochmias_nematura)mrcaott222067ott521806,((Cinclodes_pabsti,((((Cinclodes_palliatus,Cinclodes_atacamensis)mrcaott403348ott929239,(Cinclodes_patagonicus,(Cinclodes_taczanowskii,Cinclodes_nigrofumosus)mrcaott403358ott929219)mrcaott403356ott403358)mrcaott403348ott403356,(Cinclodes_aricomae,Cinclodes_excelsior)mrcaott929241ott929243)mrcaott403348ott929241,(((((Cinclodes_olrogi,Cinclodes_albiventris)mrcaott403350ott1036911,Cinclodes_oustaleti)mrcaott403350ott403352,Cinclodes_albidiventris)mrcaott403350ott586857,Cinclodes_comechingonus)mrcaott403350ott929245,(Cinclodes_fuscus,Cinclodes_antarcticus)mrcaott531680ott929236)mrcaott403350ott531680)mrcaott403348ott403350)Cinclodes,(Upucerthia_validirostris,((Upucerthia_dumetaria,Upucerthia_albigula)mrcaott428151ott428154,Upucerthia_saturatior)mrcaott428151ott3598370)mrcaott403354ott428151)mrcaott403346ott403354)mrcaott222067ott403346,(((Furnarius_leucopus,Furnarius_figulus)mrcaott222069ott475744,Furnarius_torridus)mrcaott222069ott814272,((Furnarius_cristatus,Furnarius_rufus)mrcaott348850ott799151,Furnarius_minor)mrcaott348850ott814270)Furnarius)mrcaott222067ott222069,(Premnornis_guttuliger,(Pseudocolaptes_boissonneauii,Pseudocolaptes_lawrencii)Pseudocolaptes)mrcaott428133ott448923)mrcaott222067ott428133)mrcaott23742ott222067)mrcaott3212ott23742,Pygarrhichas_albogularis)mrcaott3212ott29984,Berlepschia_rikeri)mrcaott3212ott759508,(Xenops_minutus,(Dendroplex_picus,Xenops_tenuirostris)mrcaott759511ott1096535)mrcaott733319ott759511)mrcaott3212ott733319,(Dendroplex_kienerii,Certhiasomus_stictolaemus,(((((((Campylorhamphus_procurvoides,Campylorhamphus_trochilirostris)mrcaott12255ott231529,Campylorhamphus_pusillus)mrcaott12255ott632735,Campylorhamphus_falcularius)mrcaott12255ott231532,(Drymornis_bridgesii,(((Lepidocolaptes_souleyetii,(Lepidocolaptes_albolineatus,Lepidocolaptes_angustirostris)mrcaott729973ott729977)mrcaott694920ott729973,(((Lepidocolaptes_leucogaster,Lepidocolaptes_affinis)mrcaott694922ott694928,Lepidocolaptes_lacrymiger)mrcaott694922ott694925,Lepidocolaptes_falcinellus)mrcaott694922ott892284)mrcaott694920ott694922,Lepidocolaptes_squamatus)Lepidocolaptes)mrcaott25820ott694920)mrcaott12255ott25820,(((Xiphorhynchus_erythropygius,Xiphorhynchus_triangularis)mrcaott28769ott602006,(((Xiphorhynchus_susurrans,Xiphorhynchus_guttatus)mrcaott244766ott549900,(Xiphorhynchus_lachrymosus,Xiphorhynchus_flavigaster)mrcaott889579ott968976)mrcaott244766ott889579,Xiphorhynchus_obsoletus)mrcaott244766ott602005)mrcaott28769ott244766,(((Xiphorhynchus_pardalotus,Xiphorhynchus_ocellatus)mrcaott28770ott107560,(Xiphorhynchus_spixii,Xiphorhynchus_elegans)mrcaott107923ott443021)mrcaott28770ott107923,Xiphorhynchus_fuscus)mrcaott28770ott493346)mrcaott28769ott28770)mrcaott12255ott28769,((Nasica_longirostris,Dendrexetastes_rufigula)mrcaott12259ott231535,(((Hylexetastes_perrotii,Hylexetastes_stresemanni)Hylexetastes,(((Xiphocolaptes_promeropirhynchus,Xiphocolaptes_major)mrcaott414804ott471433,Xiphocolaptes_falcirostris)mrcaott414804ott733326,Xiphocolaptes_albicollis)Xiphocolaptes)mrcaott73553ott414804,((Dendrocolaptes_sanctithomae,Dendrocolaptes_certhia)mrcaott205253ott814277,((Dendrocolaptes_hoffmannsi,Dendrocolaptes_picumnus)mrcaott205254ott273604,Dendrocolaptes_platyrostris)mrcaott205254ott694295)Dendrocolaptes)mrcaott73553ott205253)mrcaott12259ott73553)mrcaott12255ott12259,Glyphorynchus_spirurus)mrcaott12255ott5859889,((Sittasomus_griseicapillus,Deconychura_longicauda)mrcaott99177ott273596,((Dendrocincla_merula,(Dendrocincla_turdina,Dendrocincla_tyrannina)mrcaott367392ott579306)mrcaott361637ott367392,((Dendrocincla_fuliginosa,Dendrocincla_anabatina)mrcaott427191ott1016277,Dendrocincla_homochroa)mrcaott427191ott427192)Dendrocincla)mrcaott99177ott361637)mrcaott12255ott99177)mrcaott3212ott12255,((((((Geositta_saxicolina,Geositta_isabellina)mrcaott44693ott617625,Geositta_antarctica)mrcaott44693ott617624,Geositta_maritima)mrcaott44693ott617626,((Geositta_crassirostris,Geositta_rufipennis)mrcaott617609ott759514,Geositta_poeciloptera)mrcaott617609ott910739)mrcaott44693ott617609,((Geositta_tenuirostris,(Geositta_punensis,Geositta_cunicularia)mrcaott617608ott806158)mrcaott236153ott617608,Geositta_peruviana)mrcaott236153ott617627)Geositta,((Sclerurus_mexicanus,Sclerurus_rufigularis)mrcaott46091ott176768,((Sclerurus_caudacutus,Sclerurus_guatemalensis)mrcaott310950ott699573,(Sclerurus_scansor,Sclerurus_albigularis)mrcaott743729ott1088698)mrcaott310950ott743729)Sclerurus)mrcaott44693ott46091)mrcaott3212ott44693,((Formicarius_rufipectus,Formicarius_colma,(Formicarius_analis,Formicarius_nigricapillus)mrcaott683058ott946566,Formicarius_rufifrons,Formicarius_moniliger)Formicarius,((Chamaeza_meruloides,Chamaeza_nobilis)mrcaott743731ott910735,(Chamaeza_campanisona,Chamaeza_mollissima)mrcaott959339ott3598994,Chamaeza_turdina,Chamaeza_ruficauda)Chamaeza)mrcaott227774ott743731)mrcaott3212ott227774,((((Scytalopus_notorius,Scytalopus_schulenbergi,((((Scytalopus_magellanicus,(Scytalopus_unicolor,Scytalopus_atratus)mrcaott877554ott1098852)mrcaott44861ott877554,(Scytalopus_argentifrons,((Scytalopus_spillmanni,Scytalopus_latebricola)mrcaott521795ott877551,Scytalopus_parvirostris)mrcaott521795ott622150)mrcaott366094ott521795)mrcaott44861ott366094,(((Scytalopus_iraiensis,(Scytalopus_speluncae,((Scytalopus_pachecoi,Scytalopus_diamantinensis)mrcaott786306ott1077111,Scytalopus_novacapitalis)mrcaott786306ott786354)mrcaott706958ott786306)mrcaott85065ott706958,(((Scytalopus_affinis,Scytalopus_canus)mrcaott366096ott1098902,Scytalopus_fuscus)mrcaott366096ott840818,(Scytalopus_zimmeri,Scytalopus_superciliaris)mrcaott366097ott840823)mrcaott366096ott366097)mrcaott85065ott366096,((Scytalopus_griseicollis,(Scytalopus_latrans,(Scytalopus_femoralis,Scytalopus_micropterus)mrcaott877559ott1098853)mrcaott840816ott877559)mrcaott366095ott840816,Scytalopus_vicinior,Scytalopus_stilesi)mrcaott366095ott452473)mrcaott85065ott366095)mrcaott44861ott85065,Eugralla_paradoxa)mrcaott44861ott874631,Scytalopus_simonsi,Scytalopus_acutirostris,Scytalopus_urubambae,Scytalopus_caracae,Scytalopus_macropus,Scytalopus_robbinsi,Scytalopus_meridanus,Scytalopus_rodriguezi,Scytalopus_parkeri,Scytalopus_altirostris,Scytalopus_panamensis,Scytalopus_bolivianus,Scytalopus_sanctaemartae,Scytalopus_opacus,Scytalopus_chocoensis,Scytalopus_gettyae)mrcaott12994ott44861,Myornis_senilis)mrcaott12994ott419291,((Eleoscytalopus_psychopompus,Eleoscytalopus_indigoticus)Eleoscytalopus,(Merulaxis_ater,Merulaxis_stresemanni)Merulaxis)mrcaott706952ott938327)mrcaott12994ott706952,((((Teledromas_fuscus,Rhinocrypta_lanceolata)mrcaott29990ott873515,Acropternis_orthonyx)mrcaott29990ott286117,(Liosceles_thoracicus,Psilorhamphus_guttatus)mrcaott332218ott706950)mrcaott29990ott332218,(((Pteroptochos_tarnii,Pteroptochos_castaneus)mrcaott710518ott710522,(Scelorchilus_rubecula,Scelorchilus_albicollis)Scelorchilus)mrcaott710518ott710529,Pteroptochos_megapodius)mrcaott710518ott710520)mrcaott29990ott710518)mrcaott12994ott29990)mrcaott3212ott12994,((Grallaria_fenwickorum,((((Grallaria_ridgelyi,(((Grallaria_ruficapilla,Grallaria_watkinsi)mrcaott464218ott1091678,Grallaria_hypoleuca)mrcaott464218ott1041034,Grallaria_nuchalis)mrcaott464218ott1041036)mrcaott32482ott464218,Grallaria_andicolus)mrcaott32482ott910737,(Grallaria_eludens,Grallaria_dignissima)mrcaott959333ott1041030)mrcaott32482ott959333,(Grallaria_rufula,Grallaria_blakei)mrcaott464216ott1041028)mrcaott32482ott464216,Grallaria_albigula,((Grallaria_guatimalensis,Grallaria_varia)mrcaott1041032ott1091665,Grallaria_squamigera)mrcaott1041032ott1091661,Grallaria_carrikeri,Grallaria_rufocinerea,Grallaria_haplonota,Grallaria_excelsa,Grallaria_przewalskii,Grallaria_erythrotis,Grallaria_erythroleuca,Grallaria_griseonucha,Grallaria_gigantea,Grallaria_capitalis,Grallaria_quitensis,Grallaria_milleri,Grallaria_flavotincta,Grallaria_alleni,Grallaria_kaestneri,Grallaria_bangsi,Grallaria_chthonia)Grallaria,(((Hylopezus_whittakeri,Grallaricula_nana,Grallaricula_lineifrons)mrcaott77816ott514515,Grallaricula_flavirostris,Grallaricula_cucullata,Grallaricula_ferrugineipectus,Grallaricula_ochraceifrons,Grallaricula_loricata,Grallaricula_peruviana,Grallaricula_cumanensis)Grallaricula,(Hylopezus_paraensis,Hylopezus_nattereri,((Hylopezus_berlepschi,Hylopezus_fulviventris)mrcaott412581ott514527,(Myrmothera_simplex,Myrmothera_campanisona)Myrmothera)mrcaott412581ott433839,Hylopezus_auricularis,Hylopezus_macularius,Hylopezus_ochroleucus,Hylopezus_dives,Hylopezus_perspicillatus)mrcaott160385ott160393)mrcaott77816ott160385)mrcaott32482ott77816)mrcaott3212ott32482,((((Conopophaga_lineata,(Conopophaga_aurita,Conopophaga_peruviana)mrcaott430738ott683051)mrcaott45219ott430738,Conopophaga_melanogaster,Conopophaga_roberti,Conopophaga_melanops,Conopophaga_ardesiaca,Conopophaga_castaneiceps)Conopophaga,(Pittasoma_rufopileatum,Pittasoma_michleri)Pittasoma)mrcaott45219ott412590,((Akletos_melanoceps,Melanopareia_torquata,Melanopareia_maximiliani)mrcaott77826ott452469,Melanopareia_elegans,Melanopareia_maranonica)Melanopareia)mrcaott45219ott77826)mrcaott3212ott45219,(Akletos_goeldii,(((((((((((((Rhegmatorhina_gymnops,Rhegmatorhina_hoffmannsi)mrcaott417526ott1092626,Rhegmatorhina_melanosticta,Rhegmatorhina_cristata,Rhegmatorhina_berlepschi)Rhegmatorhina,((Gymnopithys_rufigula,Gymnopithys_leucaspis)mrcaott294047ott848078,Gymnopithys_bicolor)mrcaott294047ott294048)mrcaott27869ott294047,(Gymnopithys_lunulatus,Gymnopithys_salvini)mrcaott294052ott658369)mrcaott27869ott294052,(Phlegopsis_borbae,Phlegopsis_nigromaculata,Phlegopsis_erythroptera)mrcaott183319ott266040)mrcaott27869ott183319,((Pithys_albifrons,Pithys_castaneus)Pithys,Phaenostictus_mcleannani)mrcaott77818ott673388)mrcaott27869ott77818,(Willisornis_poecilinotus,Willisornis_vidua)Willisornis)mrcaott27869ott323529,(Hylophylax_punctulatus,(Hylophylax_naevius,Hylophylax_naevioides)mrcaott501727ott848070)Hylophylax)mrcaott27869ott294042,(((Hypocnemis_peruviana,Hypocnemis_flavescens,(Drymophila_rubricollis,(Drymophila_ferruginea,Hypocnemis_hypoxantha)mrcaott683462ott860394)mrcaott367393ott683462,(Drymophila_ochropyga,Hypocnemis_cantator)mrcaott683463ott872130,Hypocnemis_subflava,Hypocnemis_ochrogyna,Hypocnemis_rondoni,Hypocnemis_striata)mrcaott47846ott313291,Drymophila_striaticeps,Drymophila_klagesi,Drymophila_hellmayri,((Drymophila_genei,Drymophila_squamata)mrcaott101446ott946567,(Drymophila_devillei,Drymophila_caudata)mrcaott144888ott677222)mrcaott101446ott144888,Drymophila_malura)mrcaott47846ott100226,(((((Cercomacra_serva,Cercomacra_tyrannina)mrcaott101443ott273601,Cercomacra_nigrescens)mrcaott101443ott797064,Cercomacra_parkeri)mrcaott101443ott913345,Cercomacra_laeta)mrcaott101443ott797063,(((((Cercomacra_cinerascens,Cercomacra_carbonaria)mrcaott128719ott913349,Cercomacra_nigricans)mrcaott128719ott273598,Cercomacra_melanaria)mrcaott128719ott743733,Cercomacra_brasiliana)mrcaott128719ott913351,Cercomacra_manu)mrcaott128719ott983478,Cercomacra_ferdinandi)Cercomacra)mrcaott47846ott101443)mrcaott27869ott47846,(((Hypocnemoides_melanopogon,Hypocnemoides_maculicauda)Hypocnemoides,Sclateria_naevia)mrcaott105693ott206391,((((((Pyriglena_atra,Pyriglena_leuconota,Pyriglena_leucoptera)Pyriglena,Gymnocichla_nudiceps)mrcaott119088ott848076,(Myrmoborus_lophotes,Myrmoborus_leucophrys,Myrmoborus_myotherinus,Myrmoborus_lugubris,Myrmoborus_melanurus)Myrmoborus)mrcaott119088ott551165,(Percnostola_rufifrons,Percnostola_arenarum)Percnostola)mrcaott119088ott228415,Rhopornis_ardesiacus)mrcaott119088ott683470,Myrmeciza_longipes)mrcaott119088ott201583)mrcaott105693ott119088)mrcaott27869ott105693,((Formicivora_paludicola,(Formicivora_acutirostris,Myrmotherula_unicolor,(((Myrmotherula_ignota,Myrmotherula_brachyura)mrcaott82227ott515436,(Myrmotherula_ambigua,Myrmotherula_sclateri)mrcaott332268ott381760)mrcaott82227ott332268,(Myrmotherula_klagesi,Myrmotherula_longicauda)mrcaott381754ott515435)mrcaott82227ott381754,((Myrmotherula_menetriesii,Myrmotherula_assimilis)mrcaott82231ott893785,(((Myrmotherula_behni,Myrmotherula_grisea)mrcaott82232ott381752,Myrmotherula_schisticolor)mrcaott82232ott150443,((((Formicivora_rufa,Formicivora_grisea)mrcaott144889ott872125,Formicivora_melanogaster)mrcaott144889ott857171,Myrmotherula_iheringi)mrcaott144889ott5560426,(Myrmotherula_longipennis,Myrmotherula_axillaris)mrcaott144902ott150433)mrcaott144889ott144902)mrcaott82232ott144889)mrcaott82231ott82232,(Myrmotherula_multostriata,(Myrmotherula_surinamensis,Myrmotherula_pacifica)mrcaott673393ott893949)mrcaott150439ott673393,Formicivora_serrana,Myrmotherula_cherriei,Formicivora_erythronotos,Formicivora_grantsaui,Formicivora_iheringi,Formicivora_littoralis,Myrmotherula_fluminensis,Myrmotherula_minor,Myrmotherula_sunensis,Myrmotherula_snowi,Myrmotherula_urosticta)mrcaott68876ott77821,Myrmochanes_hemileucus)mrcaott68876ott501724,(((Epinecrophylla_fulviventris,((((Epinecrophylla_haematonota,Epinecrophylla_spodionota)mrcaott294046ott857173,Epinecrophylla_gutturalis)mrcaott294046ott913359,Epinecrophylla_ornata)mrcaott294046ott1033816,(Epinecrophylla_leucophthalma,Epinecrophylla_erythrura)mrcaott857175ott913362)mrcaott294046ott857175,Epinecrophylla_fjeldsaai)Epinecrophylla,Neoctantes_niger)mrcaott150440ott1078383,(Microrhopias_quixensis,Myrmorchilus_strigilatus)mrcaott694919ott1078392)mrcaott150440ott694919)mrcaott68876ott150440)mrcaott27869ott68876,(((((Thamnomanes_ardesiacus,Thamnomanes_saturninus)mrcaott29991ott1041841,(Thamnomanes_caesius,Thamnomanes_schistogynus)mrcaott134534ott381762)Thamnomanes,((((((((((Thamnophilus_unicolor,(Thamnophilus_aroyae,Thamnophilus_aethiops)mrcaott648991ott804859)mrcaott82234ott648991,Thamnophilus_caerulescens)mrcaott82234ott221411,((Thamnophilus_cryptoleucus,Thamnophilus_nigrocinereus)mrcaott260888ott413004,(((Thamnophilus_pelzelni,Thamnophilus_sticturus)mrcaott648987ott648988,Thamnophilus_ambiguus)mrcaott648987ott970540,(Thamnophilus_stictocephalus,Thamnophilus_punctatus)mrcaott648989ott648990)mrcaott648987ott648989)mrcaott260888ott648987)mrcaott82234ott260888,(Thamnophilus_nigriceps,Thamnophilus_praecox)mrcaott648994ott952791)mrcaott82234ott648994,((((Thamnophilus_insignis,Thamnophilus_divisorius)mrcaott970538ott970544,Thamnophilus_melanothorax)mrcaott970538ott4947792,Thamnophilus_amazonicus)mrcaott970538ott970539,Thamnophilus_melanonotus)mrcaott970538ott4947791)mrcaott82234ott970538,(Thamnophilus_murinus,Thamnophilus_schistaceus)mrcaott648992ott648993)mrcaott82234ott648992,((Thamnophilus_atrinucha,Thamnophilus_bridgesi)mrcaott414808ott648995,Thamnophilus_bernardi)mrcaott414808ott4947790)mrcaott82234ott414808,(((Thamnophilus_multistriatus,(Thamnophilus_tenuepunctatus,Thamnophilus_palliatus)mrcaott127435ott648996)mrcaott127434ott127435,Thamnophilus_zarumae)mrcaott127434ott970543,(Thamnophilus_doliatus,(Thamnophilus_ruficapillus,Thamnophilus_torquatus)mrcaott970542ott970545)mrcaott414806ott970542)mrcaott127434ott414806)Thamnophilus,((Sakesphorus_luctuosus,Sakesphorus_canadensis)mrcaott394152ott970546,Sakesphorus_cristatus)Sakesphorus)mrcaott82234ott394152,((((((Herpsilochmus_atricapillus,(Herpsilochmus_parkeri,Herpsilochmus_motacilloides)mrcaott857167ott857169)mrcaott82235ott857167,(Herpsilochmus_stictocephalus,Herpsilochmus_dorsimaculatus)mrcaott332276ott857182)mrcaott82235ott332276,Herpsilochmus_rufimarginatus)mrcaott82235ott872128,Herpsilochmus_sticturus,Herpsilochmus_roraimae,(Herpsilochmus_longirostris,Herpsilochmus_axillaris)mrcaott857180ott910734,Herpsilochmus_sellowi,Herpsilochmus_gentryi,Herpsilochmus_dugandi,Herpsilochmus_pileatus,Herpsilochmus_pectoralis,Herpsilochmus_praedictus,Herpsilochmus_stotzi)Herpsilochmus,(Dysithamnus_plumbeus,Dysithamnus_mentalis)mrcaott683460ott848072)mrcaott82235ott683460,Dysithamnus_puncticeps,Dysithamnus_striaticeps,Dysithamnus_leucostictus,Dysithamnus_stictothorax,Dysithamnus_occidentalis,Dysithamnus_xanthopterus)mrcaott82235ott848073)mrcaott82234ott82235)mrcaott29991ott82234,((((Cymbilaimus_lineatus,Cymbilaimus_sanctaemariae)Cymbilaimus,Taraba_major)mrcaott273595ott940479,((Batara_cinerea,Hypoedaleus_guttatus)mrcaott338586ott603917,((Frederickena_fulva,Frederickena_viridis,Frederickena_unduliger)Frederickena,(Mackenziaena_severa,Mackenziaena_leachii)Mackenziaena)mrcaott438724ott603919)mrcaott338586ott438724)mrcaott273595ott338586,Dichrozona_cincta)mrcaott273595ott827592)mrcaott29991ott273595,Megastictus_margaritatus)mrcaott29991ott134532)mrcaott27869ott29991,((Pygiptila_stellaris,Thamnistes_anabatinus)mrcaott134530ott134537,Myrmornis_torquata)mrcaott134530ott201585)mrcaott27869ott134530,(Terenura_maculata,Terenura_sicki)Terenura,Xenornis_setifrons,Biatas_nigropectus,(Clytoctantes_alixii,Clytoctantes_atrogularis)Clytoctantes)mrcaott27869ott181572)mrcaott3212ott27869,((((((((((((((Anairetes_reguloides,Anairetes_nigrocristatus)mrcaott8441ott453386,((Anairetes_parulus,Anairetes_fernandezianus)mrcaott24693ott453387,(Anairetes_flavirostris,Anairetes_alpinus)mrcaott24697ott24703)mrcaott24693ott24697)Anairetes,(((Polystictus_superciliaris,Polystictus_pectoralis)Polystictus,(((Serpophaga_munda,Serpophaga_subcristata)mrcaott256512ott605699,Serpophaga_hypoleuca)mrcaott256512ott361709,(((Pseudocolopteryx_acutipennis,Pseudocolopteryx_flaviventris)mrcaott277539ott644686,Pseudocolopteryx_sclateri,Pseudocolopteryx_citreola,Pseudocolopteryx_dinelliana)Pseudocolopteryx,(Serpophaga_cinerea,Serpophaga_nigricans)mrcaott361711ott1071405)mrcaott277539ott361711,Serpophaga_griseicapilla)mrcaott256512ott277539)mrcaott126788ott256512,Culicivora_caudacuta)mrcaott126788ott361533)mrcaott8441ott126788,(((Capsiempis_flaveola,Phaeomyias_murina)mrcaott179650ott411522,(Phyllomyias_fasciatus,Phyllomyias_griseiceps)mrcaott411521ott988332)mrcaott179650ott411521,(Suiriri_suiriri,Suiriri_islerorum)Suiriri)mrcaott179650ott886236)mrcaott8441ott179650,(Tyrannulus_elatus,((Myiopagis_caniceps,Myiopagis_olallai)mrcaott412024ott5859893,((Myiopagis_subplacens,Myiopagis_gaimardii)mrcaott412039ott988873,(Myiopagis_flavivertex,Myiopagis_viridicata)mrcaott526649ott988867)mrcaott412039ott526649,Myiopagis_cotta)Myiopagis)mrcaott127704ott412024)mrcaott8441ott127704,(((((((((Elaenia_pallatangae,(Elaenia_albiceps,(Elaenia_olivina,Elaenia_frantzii)mrcaott462404ott1039402)mrcaott462403ott462404)mrcaott283259ott462403,Elaenia_martinica)mrcaott283259ott474279,Elaenia_fallax)mrcaott283259ott462406,(Elaenia_mesoleuca,Elaenia_chiriquensis)mrcaott863640ott1039398)mrcaott283259ott863640,((Elaenia_parvirostris,Elaenia_flavogaster)mrcaott311607ott683056,(Elaenia_spectabilis,Elaenia_pelzelni)mrcaott412035ott412036)mrcaott311607ott412035)mrcaott283259ott311607,Elaenia_strepera)mrcaott283259ott487015,(Elaenia_dayi,Elaenia_obscura)mrcaott462405ott1039404)mrcaott283259ott462405,Elaenia_gigas)mrcaott283259ott1039403,(Elaenia_ruficeps,Elaenia_cristata)mrcaott857822ott1059191,Elaenia_ridleyana)Elaenia)mrcaott8441ott283259,(((((Inezia_inornata,Inezia_subflava)mrcaott32467ott105306,Inezia_caudata,Inezia_tenuirostris)Inezia,(Euscarthmus_meloryphus,Euscarthmus_rufomarginatus)Euscarthmus)mrcaott32467ott361520,(Stigmatura_napensis,Stigmatura_budytoides)Stigmatura)mrcaott32467ott133154,(((Phyllomyias_uropygialis,Phyllomyias_burmeisteri)mrcaott121889ott411518,(Ornithion_brunneicapillus,((Ornithion_inerme,Camptostoma_imberbe)mrcaott411520ott664800,Camptostoma_obsoletum)mrcaott411520ott482813,Ornithion_semiflavum)mrcaott187660ott411520)mrcaott121889ott187660,(Zimmerius_petersi,(Zimmerius_chicomendesi,((Zimmerius_albigularis,Zimmerius_vilissimus)mrcaott362196ott5560431,(((Zimmerius_viridiflavus,Zimmerius_gracilipes)mrcaott362201ott1075011,Zimmerius_chrysops)mrcaott362201ott362212,Zimmerius_bolivianus)mrcaott362201ott362207)mrcaott362196ott362201,Zimmerius_acer,Zimmerius_villarejoi,Zimmerius_cinereicapilla,Zimmerius_improbus)Zimmerius,((Phyllomyias_virescens,Phyllomyias_plumbeiceps)mrcaott411517ott988333,(Pseudelaenia_leucospodia,(((Mecocerculus_minor,Mecocerculus_calopterus)mrcaott636757ott1008948,Mecocerculus_poecilocercus)mrcaott636757ott1008934,Mecocerculus_leucophrys,Mecocerculus_stictopterus,Mecocerculus_hellmayri)Mecocerculus)mrcaott420341ott636757)mrcaott411517ott420341)mrcaott362196ott411517)mrcaott121889ott362196)mrcaott32467ott121889,Phyllomyias_sclateri,Phyllomyias_urichi,Phyllomyias_cinereiceps,Phyllomyias_griseocapilla,Phyllomyias_reiseri,Phyllomyias_weedeni,Phyllomyias_nigrocapillus)mrcaott8441ott32467,(((((((((Xolmis_salinarum,Cnemarchus_erythropygius,Polioxolmis_rufipennis)mrcaott20892ott541985,(Xolmis_dominicanus,(((((Myiotheretes_striaticollis,Myiotheretes_fumigatus,Myiotheretes_pernix,Myiotheretes_fuscorufus)Myiotheretes,((((Agriornis_micropterus,Agriornis_montanus)mrcaott305334ott5857304,Agriornis_murinus)mrcaott305334ott727889,Agriornis_albicauda,Agriornis_lividus)Agriornis,Neoxolmis_rufiventris)mrcaott238487ott541979)mrcaott105302ott238487,Xolmis_coronatus,Xolmis_rubetra)mrcaott105302ott599071,Xolmis_cinereus)mrcaott105302ott599074,Xolmis_pyrope)mrcaott105302ott1036000,(Xolmis_irupero,Xolmis_velatus)mrcaott541981ott886242)mrcaott105302ott541981)mrcaott20892ott105302,(((((Muscisaxicola_albilora,(Muscisaxicola_alpinus,((Muscisaxicola_capistratus,Muscisaxicola_frontalis)mrcaott1086405ott1086417,Muscisaxicola_maclovianus)mrcaott1086405ott1086412)mrcaott459144ott1086405)mrcaott459135ott459144,(((Muscisaxicola_rufivertex,(Muscisaxicola_cinereus,Muscisaxicola_flavinucha)mrcaott509711ott1086403)mrcaott509706ott509711,Muscisaxicola_albifrons)mrcaott509706ott567830,Muscisaxicola_juninensis)mrcaott509706ott1086410)mrcaott459135ott509706,Muscisaxicola_maculirostris)mrcaott459135ott1086397,Satrapa_icterophrys)mrcaott459135ott1070310,Muscisaxicola_griseus,Muscisaxicola_fluviatilis)mrcaott459135ott459139)mrcaott20892ott459135,((Knipolegus_cabanisi,(((((Knipolegus_striaticeps,(Knipolegus_cyanirostris,Knipolegus_aterrimus)mrcaott311610ott317733)mrcaott32465ott311610,((Knipolegus_lophotes,Knipolegus_nigerrimus)mrcaott311608ott311613,Knipolegus_franciscanus)mrcaott311608ott311609)mrcaott32465ott311608,Knipolegus_hudsoni)mrcaott32465ott317728,Knipolegus_signatus)mrcaott32465ott317727,Hymenops_perspicillatus)mrcaott32465ott541983,Knipolegus_poecilurus,Knipolegus_orenocensis,Knipolegus_poecilocercus)mrcaott32465ott105305,(Lessonia_oreas,Lessonia_rufa)Lessonia)mrcaott32465ott1023106)mrcaott20892ott32465,(((((((((Empidonax_traillii,Empidonax_alnorum)mrcaott67288ott203084,Empidonax_albigularis)mrcaott67288ott203095,((((Empidonax_oberholseri,Empidonax_affinis)mrcaott119887ott151894,Empidonax_hammondii)mrcaott119887ott146936,(Empidonax_minimus,Empidonax_wrightii)mrcaott604018ott675006)mrcaott119887ott604018,(Empidonax_atriceps,Empidonax_fulvifrons)mrcaott675000ott675005)mrcaott119887ott675000)mrcaott67288ott119887,((Empidonax_flavescens,(Empidonax_occidentalis,Empidonax_difficilis)mrcaott675002ott675004)mrcaott674999ott675002,Empidonax_flaviventris)mrcaott674999ott1095264)mrcaott67288ott674999,(((Contopus_fumigatus,Contopus_cooperi)mrcaott367389ott1095262,((Contopus_cinereus,Contopus_sordidulus)mrcaott482799ott1095259,Contopus_virens)mrcaott482799ott1095258)mrcaott367389ott482799,Empidonax_virescens)mrcaott367389ott675007)mrcaott67288ott367389,Contopus_pertinax,Contopus_nigrescens,Contopus_latirostris,Contopus_lugubris,Contopus_ochraceus,Contopus_pallidus,Contopus_hispaniolensis,Contopus_caribaeus,Contopus_albogularis)mrcaott67288ott512129,((Sayornis_nigricans,Sayornis_phoebe)mrcaott568706ott1065604,Sayornis_saya)Sayornis)mrcaott67288ott568706,(Mitrephanes_olivaceus,Mitrephanes_phaeocercus)Mitrephanes)mrcaott67288ott1044512,(Ochthornis_littoralis,(((Lathrotriccus_euleri,Lathrotriccus_griseipectus)Lathrotriccus,(Aphanotriccus_audax,Aphanotriccus_capitalis)Aphanotriccus)mrcaott568700ott568710,Cnemotriccus_fuscatus)mrcaott568700ott1044510)mrcaott420339ott568700)mrcaott67288ott420339)mrcaott20892ott67288,(((Ochthoeca_salvini,(Colorhamphus_parvirostris,(Myiophobus_cryptoxanthus,Myiophobus_fasciatus)mrcaott171759ott636758)mrcaott105309ott171759,(Ochthoeca_oenanthoides,Ochthoeca_cinnamomeiventris)mrcaott280287ott411523,Ochthoeca_rufipectoralis,Ochthoeca_piurae,Ochthoeca_fumicolor,Ochthoeca_leucophrys)mrcaott105309ott280287,((Myiophobus_roraimae,Myiophobus_flavicans)mrcaott171714ott187664,Myiophobus_phoenicomitra)mrcaott171714ott187663)mrcaott105309ott171714,((((Fluvicola_pica,Fluvicola_albiventer)mrcaott129414ott5560064,((((Alectrurus_risora,Gubernetes_yetapa)mrcaott238477ott348853,Alectrurus_tricolor)mrcaott238477ott258072,Arundinicola_leucocephala)mrcaott238477ott307215,Pyrocephalus_rubinus)mrcaott238477ott5925764)mrcaott129414ott238477,Fluvicola_nengeta)mrcaott129414ott311606,((Sublegatus_arenarum,Sublegatus_obscurior)mrcaott361708ott361718,Sublegatus_modestus)Sublegatus)mrcaott129414ott361708)mrcaott105309ott129414)mrcaott20892ott105309,Colonia_colonus)mrcaott20892ott703030,(((((((((((Tyrannus_savana,Tyrannus_dominicensis)mrcaott36409ott381848,Tyrannus_melancholicus)mrcaott36409ott1068161,Tyrannus_couchii)mrcaott36409ott951133,Tyrannus_crassirostris)mrcaott36409ott951134,(((Griseotyrannus_aurantioatrocristatus,Empidonomus_varius)mrcaott279128ott361535,Tyrannus_caudifasciatus)mrcaott279128ott730977,(Tyrannus_tyrannus,Tyrannus_vociferans)mrcaott463183ott618382)mrcaott279128ott463183)mrcaott36409ott279128,(Tyrannus_forficatus,Tyrannus_verticalis)mrcaott618377ott618385,Tyrannus_niveigularis,Tyrannus_cubensis,Tyrannus_albogularis)mrcaott36409ott618377,((Myiodynastes_hemichrysus,Myiodynastes_maculatus,Myiodynastes_luteiventris,Myiodynastes_bairdii,Myiodynastes_chrysocephalus)Myiodynastes,(Megarynchus_pitangua,Tyrannopsis_sulphurea)mrcaott937059ott997457)mrcaott182053ott937059)mrcaott36409ott182053,((Myiozetetes_luteiventris,Myiozetetes_similis)mrcaott105301ott279103,Myiozetetes_cayanensis,Myiozetetes_granadensis)Myiozetetes)mrcaott36409ott105301,(Machetornis_rixosa,(Pitangus_lictor,Pitangus_sulphuratus)mrcaott375105ott411373)mrcaott175389ott375105)mrcaott36409ott175389,((Deltarhynchus_flammulatus,(Ramphotrigon_fuscicauda,Ramphotrigon_ruficauda)mrcaott175385ott753797)mrcaott175384ott175385,Ramphotrigon_megacephalum)mrcaott175384ott753791)mrcaott36409ott175384,((((((Myiarchus_swainsoni,(Myiarchus_barbirostris,Myiarchus_tuberculifer)mrcaott105678ott730978)mrcaott105673ott105678,((Myiarchus_phaeocephalus,(Myiarchus_panamensis,(Myiarchus_ferox,Myiarchus_venezuelensis)mrcaott105676ott835025)mrcaott105675ott105676)mrcaott105674ott105675,Myiarchus_cephalotes)mrcaott105674ott105677)mrcaott105673ott105674,(((Myiarchus_tyrannulus,Myiarchus_nugator)mrcaott129415ott906949,(((((Myiarchus_sagrae,Myiarchus_stolidus)mrcaott138461ott835033,Myiarchus_validus)mrcaott138461ott260466,(Myiarchus_antillarum,Myiarchus_oberi)mrcaott906943ott906944)mrcaott138461ott906943,Myiarchus_crinitus)mrcaott138461ott835027,Myiarchus_cinerascens)mrcaott138461ott501679)mrcaott129415ott138461,Myiarchus_yucatanensis)mrcaott129415ott835031)mrcaott105673ott129415,Myiarchus_magnirostris,Myiarchus_nuttingi,Myiarchus_semirufus,Myiarchus_apicalis)Myiarchus,((Rhytipterna_simplex,(Sirystes_subcanescens,Casiornis_fuscus,Casiornis_rufus)Casiornis)mrcaott175386ott279106,Rhytipterna_holerythra,Rhytipterna_immunda)mrcaott175386ott304298)mrcaott105673ott175386,(Sirystes_albocinereus,Sirystes_sibilator,Sirystes_albogriseus)Sirystes)mrcaott105673ott1023181,(((Attila_phoenicurus,Attila_rufus)mrcaott361529ott1023154,((Attila_spadiceus,Attila_torridus)mrcaott411376ott473386,Attila_citriniventris)mrcaott411376ott679158,Attila_cinnamomeus,Attila_bolivianus)Attila,Legatus_leucophaius)mrcaott361529ott937062)mrcaott36409ott105673)mrcaott20892ott36409,Muscigralla_brevicauda)mrcaott20892ott1035997)mrcaott8441ott20892,((Hirundinea_ferruginea,Pyrrhomyias_cinnamomeus)mrcaott72378ott72380,((Nephelomyias_ochraceiventris,Nephelomyias_lintoni,Nephelomyias_pulcher)mrcaott171722ott171727,Myiotriccus_ornatus)mrcaott171722ott187324)mrcaott72378ott171722,Myiophobus_inornatus)mrcaott8441ott72378,(((Platyrinchus_mystaceus,Platyrinchus_saturatus)mrcaott32470ott946229,((Platyrinchus_leucoryphus,Platyrinchus_coronatus)mrcaott179654ott946230,Platyrinchus_platyrhynchos)mrcaott179654ott753796,Platyrinchus_cancrominus,Platyrinchus_flavigularis)Platyrinchus,Neopipo_cinnamomea)mrcaott32470ott636756)mrcaott8441ott32470,((((((Mionectes_striaticollis,Mionectes_olivaceus)mrcaott103931ott581548,(Mionectes_rufiventris,(Mionectes_oleagineus,Mionectes_macconnelli)mrcaott683047ott1015939)mrcaott128721ott683047)Mionectes,((Pseudotriccus_simplex,Pseudotriccus_ruficeps,Pseudotriccus_pelzelni)Pseudotriccus,(Corythopis_delalandi,Corythopis_torquatus)Corythopis)mrcaott230699ott716362)mrcaott103931ott230699,(((((Phylloscartes_nigrifrons,Phylloscartes_ventralis)mrcaott105308ott1071419,((Pogonotriccus_venezuelanus,Phylloscartes_superciliaris)mrcaott946235ott988330,(Pogonotriccus_eximius,Phylloscartes_sylviolus)mrcaott1071423ott3599188)mrcaott946235ott1071423)mrcaott105308ott946235,Phylloscartes_virescens,Phylloscartes_oustaleti,Phylloscartes_roquettei,Phylloscartes_parkeri,Phylloscartes_kronei,Phylloscartes_paulista,Phylloscartes_flaviventris,Phylloscartes_beckeri,Phylloscartes_flavovirens,Phylloscartes_difficilis,Phylloscartes_gualaquizae,Phylloscartes_ceciliae)Phylloscartes,(Pogonotriccus_chapmani,Pogonotriccus_poecilotis,Pogonotriccus_ophthalmicus,Pogonotriccus_lanyoni,Pogonotriccus_orbitalis)Pogonotriccus)mrcaott105308ott698565,(Leptopogon_amaurocephalus,Leptopogon_superciliaris,Leptopogon_rufipectus,Leptopogon_taczanowskii)Leptopogon)mrcaott105308ott129406)mrcaott103931ott105308,(((Hemitriccus_cohnhafti,((((Lophotriccus_galeatus,Lophotriccus_vitiosus)mrcaott105303ott753799,(Hemitriccus_minor,(((Oncostoma_cinereigulare,Oncostoma_olivaceum)Oncostoma,Atalotriccus_pilaris)mrcaott179646ott703028,Lophotriccus_pileatus)mrcaott179646ott703024)mrcaott128717ott179646,Lophotriccus_eulophotes)mrcaott105303ott128717,(Hemitriccus_zosterops,Hemitriccus_griseipectus)mrcaott128722ott457470)mrcaott105303ott128722,Hemitriccus_diops)mrcaott105303ott311605,((((((Hemitriccus_margaritaceiventer,Hemitriccus_iohannis)mrcaott232050ott679147,Hemitriccus_striaticollis)mrcaott232050ott311611,Hemitriccus_nidipendulus)mrcaott232050ott311604,(Hemitriccus_josephinae,(Myiornis_ecaudatus,Hemitriccus_minimus)mrcaott703026ott1008945)mrcaott679148ott703026)mrcaott232050ott679148,Myiornis_auricularis,Myiornis_atricapillus,Myiornis_albiventris)mrcaott232050ott886240,Hemitriccus_flammulatus)mrcaott232050ott457473,Hemitriccus_orbitatus,Hemitriccus_kaempferi,Hemitriccus_mirandae,Hemitriccus_granadensis,Hemitriccus_obsoletus,Hemitriccus_inornatus,Hemitriccus_rufigularis,Hemitriccus_furcatus,Hemitriccus_spodiops,Hemitriccus_cinnamomeipectus)mrcaott105303ott232050,(((((Todirostrum_maculatum,Todirostrum_pictum)mrcaott128712ott946236,Todirostrum_cinereum)mrcaott128712ott610954,Poecilotriccus_russatus)mrcaott128712ott946228,((Poecilotriccus_capitalis,Poecilotriccus_albifacies)mrcaott230701ott3599231,Poecilotriccus_ruficeps)mrcaott128720ott230701,Todirostrum_viridanum,Todirostrum_chrysocrotaphum,Todirostrum_poliocephalum,Todirostrum_nigriceps)mrcaott128712ott128720,(Poecilotriccus_sylvia,(Poecilotriccus_latirostris,Poecilotriccus_plumbeiceps)mrcaott886234ott886235)mrcaott227264ott886234,Poecilotriccus_senex,Poecilotriccus_pulchellus,Poecilotriccus_fumifrons,Poecilotriccus_luluae,Poecilotriccus_calopterus)mrcaott128712ott227264)mrcaott105303ott128712,((Rhynchocyclus_fulvipectus,((Rhynchocyclus_olivaceus,Rhynchocyclus_brevirostris)mrcaott274613ott946237,(((Tolmomyias_assimilis,Tolmomyias_sulphurescens)mrcaott753798ott937200,Tolmomyias_flaviventris)mrcaott753798ott937196,Tolmomyias_poliocephalus,Tolmomyias_traylori)Tolmomyias)mrcaott274613ott753798,Rhynchocyclus_pacificus)mrcaott187655ott274613,(Ceratopipra_rubrocapilla,Taeniotriccus_andrei,(Ceratopipra_mentalis,Cnipodectes_subbrunneus,Cnipodectes_superrufus)Cnipodectes)mrcaott420327ott703020)mrcaott187655ott420327)mrcaott105303ott187655)mrcaott103931ott105303,Tachuris_rubrigastra)mrcaott103931ott187657)mrcaott8441ott103931,(Ceratopipra_erythrocephala,Piprites_pileata,Piprites_chloris,Piprites_griseiceps)Piprites)mrcaott8441ott32471,(Ceratopipra_cornuta,(Ceratopipra_chloromeros,((((((Antilophia_bokermanni,Antilophia_galeata)Antilophia,Chiroxiphia_boliviana)mrcaott25827ott679160,Chiroxiphia_lanceolata,((Chiroxiphia_caudata,Chiroxiphia_pareola)mrcaott919109ott983386,Chiroxiphia_linearis)mrcaott919109ott1061605)mrcaott25827ott590809,(Ilicura_militaris,((Corapipo_leucorrhoa,Masius_chrysopterus)mrcaott319674ott1061601,(Corapipo_gutturalis,Corapipo_altera)mrcaott775796ott1061608)mrcaott319674ott775796)mrcaott134638ott319674)mrcaott25827ott134638,(Chloropipo_unicolor,Chloropipo_flavicapilla)mrcaott485120ott3598413)mrcaott25827ott485120,(((((Lepidothrix_coronata,((Lepidothrix_nattereri,Lepidothrix_iris)mrcaott165537ott5859884,(Lepidothrix_coeruleocapilla,Lepidothrix_isidorei)mrcaott388714ott3599060)mrcaott165537ott388714)mrcaott49248ott165537,(Lepidothrix_suavissima,Lepidothrix_serena)mrcaott319677ott1027024,Lepidothrix_vilasboasi)Lepidothrix,Cryptopipo_holochlora)mrcaott49248ott5223433,((Heterocercus_flavivertex,Heterocercus_linteatus,Heterocercus_aurantiivertex)Heterocercus,(((Dixiphia_pipra,((Machaeropterus_deliciosus,Machaeropterus_pyrocephalus)mrcaott232048ott881034,Machaeropterus_regulus)mrcaott232048ott960223)mrcaott128718ott232048,(Pipra_filicauda,(Pipra_fasciicauda,Pipra_aureola)mrcaott982239ott983394)mrcaott946233ott982239)mrcaott128718ott946233,Manacus_manacus)mrcaott128718ott129404)mrcaott105307ott128718)mrcaott49248ott105307,(Xenopipo_uniformis,Xenopipo_atronitens)mrcaott771685ott1083283)mrcaott49248ott771685)mrcaott25827ott49248,((Neopelma_aurifrons,(Neopelma_pallescens,(Neopelma_chrysocephalum,Neopelma_sulphureiventer)mrcaott356287ott1061598)mrcaott175383ott356287,Neopelma_chrysolophum)Neopelma,(Tyranneutes_virescens,Tyranneutes_stolzmanni)Tyranneutes)mrcaott105300ott260633)mrcaott25827ott105300,(((Schiffornis_veraepacis,(Schiffornis_stenorhyncha,Laniocera_hypopyrra,Laniocera_rufescens)Laniocera,(Schiffornis_olivacea,Laniisoma_elegans)Laniisoma)mrcaott232053ott306230,(Schiffornis_aenea,(Schiffornis_turdina,Schiffornis_virescens)mrcaott260625ott610946,Schiffornis_major)Schiffornis)mrcaott232053ott260625,((Iodopleura_fusca,Iodopleura_isabellae,Iodopleura_pipra)Iodopleura,(((((((Pachyramphus_xanthogenys,Pachyramphus_viridis)mrcaott260629ott260630,(Pachyramphus_rufus,Pachyramphus_spodiurus)mrcaott835166ott835167)mrcaott260629ott835166,Pachyramphus_versicolor)mrcaott260629ott931732,(((Pachyramphus_aglaiae,Pachyramphus_homochrous)mrcaott490200ott835171,Pachyramphus_minor)mrcaott490200ott835165,Pachyramphus_validus)mrcaott490200ott835163)mrcaott260629ott490200,((((Pachyramphus_polychopterus,Pachyramphus_albogriseus)mrcaott610948ott835168,Pachyramphus_marginatus)mrcaott610948ott931723,Pachyramphus_major)mrcaott610948ott835164,(Pachyramphus_surinamus,(Pachyramphus_cinnamomeus,Pachyramphus_castaneus)mrcaott835170ott1041306)mrcaott835162ott835170)mrcaott610948ott835162,Pachyramphus_niger)Pachyramphus,Xenopsaris_albinucha)mrcaott260629ott885075,((Tityra_semifasciata,Tityra_cayana)mrcaott319142ott857132,Tityra_inquisitor,Tityra_leucura)Tityra)mrcaott260629ott319142)mrcaott260624ott260629)mrcaott232053ott260624)mrcaott25827ott232053)mrcaott8441ott25827,(((Terenotriccus_erythrurus,((Myiobius_atricaudus,Myiobius_barbatus)mrcaott311612ott474791,Myiobius_villosus)Myiobius)mrcaott41222ott311612,Onychorhynchus_coronatus)mrcaott41222ott179648,Oxyruncus_cristatus)mrcaott41222ott931726,(((Zaratornis_stresemanni,(((Ampelion_rufaxilla,Ampelion_rubrocristatus)Ampelion,(Doliornis_sclateri,Doliornis_remseni)Doliornis)mrcaott258071ott1012089,(Phytotoma_rara,Phytotoma_rutila,Phytotoma_raimondii)Phytotoma)mrcaott258071ott812954)mrcaott73040ott258071,(((((((((Lipaugus_streptophorus,Lipaugus_vociferans)mrcaott105304ott260631,(Tijuca_atra,Tijuca_condita)Tijuca)mrcaott105304ott542662,Lipaugus_fuscocinereus)mrcaott105304ott881039,Lipaugus_unirufus,Lipaugus_uropygialis,Lipaugus_weberi,Lipaugus_lanioides)mrcaott105304ott881041,(((Gymnoderus_foetidus,Conioptilon_mcilhennyi)mrcaott306233ott1012080,(((Xipholena_atropurpurea,Xipholena_punicea,Xipholena_lamellipennis)Xipholena,(Carpodectes_hopkei,Carpodectes_antoniae,Carpodectes_nitidus)Carpodectes)mrcaott420335ott860313,Porphyrolaema_porphyrolaema)mrcaott420335ott1032645)mrcaott306233ott420335,(Procnias_nudicollis,Procnias_tricarunculatus,Procnias_albus,Procnias_averano)Procnias)mrcaott306233ott705969)mrcaott105304ott306233,(Cotinga_maynana,Cotinga_cotinga,Cotinga_cayana,Cotinga_ridgwayi,Cotinga_amabilis,Cotinga_maculata,Cotinga_nattererii)Cotinga)mrcaott105304ott542680,(Haematoderus_militaris,((((Cephalopterus_glabricollis,Cephalopterus_ornatus,Cephalopterus_penduliger)Cephalopterus,Perissocephalus_tricolor)mrcaott746246ott931729,Pyroderus_scutatus)mrcaott746246ott1032637,Querula_purpurata)mrcaott746246ott1032627)mrcaott306243ott746246)mrcaott105304ott306243,(Snowornis_subalaris,Snowornis_cryptolophus)Snowornis)mrcaott105304ott542681,(((Phoenicircus_carnifex,Phoenicircus_nigricollis)Phoenicircus,(Rupicola_rupicola,Rupicola_peruvianus)Rupicola)mrcaott354279ott857122,(Carpornis_melanocephala,Carpornis_cucullata)Carpornis)mrcaott354279ott420337)mrcaott105304ott354279)mrcaott73040ott105304,((((Pipreola_pulchra,Pipreola_whitelyi)mrcaott260622ott946231,(Pipreola_arcuata,Pipreola_intermedia)mrcaott456276ott946232)mrcaott260622ott456276,(Pipreola_frontalis,Pipreola_chlorolepidota)mrcaott260623ott456274,Pipreola_riefferii,Pipreola_lubomirskii,Pipreola_formosa,Pipreola_aureopectus,Pipreola_jucunda)Pipreola,Ampelioides_tschudii)mrcaott260622ott860316)mrcaott73040ott260622,Calyptura_cristata,Phibalura_flavirostris)mrcaott8441ott41222)mrcaott3212ott8441,((((Calyptomena_viridis,Calyptomena_whiteheadi,Calyptomena_hosii)Calyptomena,(Smithornis_sharpei,(Smithornis_capensis,Smithornis_rufolateralis)mrcaott283120ott592204)Smithornis)mrcaott26175ott50165,((Pitta_venusta,(Pitta_soror,(Pitta_phayrei,(Pitta_oatesi,(Pitta_nipalensis,(Pitta_gurneyi,Eurylaimus_ochromalus,Eurylaimus_javanicus)mrcaott184248ott857812,(Pitta_guajana,Cymbirhynchus_macrorhynchos,Serilophus_lunatus)mrcaott395865ott768994)mrcaott184248ott395865)mrcaott184248ott793322,(Pitta_granatina,Corydon_sumatranus,Psarisomus_dalhousiae)mrcaott857810ott895684)mrcaott184248ott857810,Pseudocalyptomena_graueri)mrcaott184248ott857821,(Pitta_erythrogaster,(Pitta_elliotii,Neodrepanis_coruscans,Neodrepanis_hypoxantha)Neodrepanis,(Pitta_cyanea,Philepitta_castanea,Philepitta_schlegeli)Philepitta)Philepittidae)mrcaott184248ott540005,Sapayoa_aenigma)mrcaott184248ott395861,(Pitta_caerulea,Sarcophanops_steerii)Sarcophanops)mrcaott26175ott184248,(Pitta_baudii,(Pitta_arquata,(Pitta_angolensis,((((Pitta_steerii,((Pitta_versicolor,Pitta_maxima)mrcaott413075ott660691,(Pitta_anerythra,Pitta_elegans)mrcaott793323ott793324)mrcaott413075ott793323)mrcaott269788ott413075,(Pitta_superba,Pitta_iris)mrcaott660692ott857811)mrcaott269788ott660692,((Pitta_nympha,Pitta_sordida)mrcaott269795ott5560448,Pitta_moluccensis)mrcaott269795ott269796)mrcaott269788ott269795,Pitta_brachyura)mrcaott269788ott269794)mrcaott33874ott269788,Pitta_kochi,Pitta_schneideri,Pitta_megarhyncha)mrcaott33874ott269789)Pittidae)mrcaott26175ott33874,(Conopias_parvus,Conopias_albovittatus,Conopias_trivirgatus,Conopias_cinchoneti)Conopias,Silvicultrix_frontalis,(Xenotriccus_callizonus,Xenotriccus_mexicanus)Xenotriccus,Muscipipra_vetula,Phelpsia_inornata,Nesotriccus_ridgwayi)mrcaott3212ott26175)mrcaott246ott3212,(((Zanda_latirostris,(Zanda_funerea,Psephotellus_varius,Xenicus_gilviventris)mrcaott3599123ott3599127,Xenicus_longipes)mrcaott3599123ott3599125,Acanthisitta_chloris)mrcaott3599123ott4947806,Traversia_lyalli)Acanthisittidae,Elaphrornis_palliseri)Passeriformes,(Zanda_baudinii,Psephotellus_pulcherrimus,(Psephotellus_dissimilis,(Psephotellus_chrysopterygius,(((((((((((((((((Trichoglossus_johnstoniae,(Trichoglossus_ornatus,Trichoglossus_flavoviridis)mrcaott276607ott3600300)mrcaott7113ott276607,(Trichoglossus_chlorolepidotus,((Trichoglossus_haematodus,Trichoglossus_euteles)mrcaott749197ott943740,Trichoglossus_rubritorquis)mrcaott749197ott3600301)mrcaott293722ott749197,Trichoglossus_rubiginosus,Trichoglossus_weberi,Trichoglossus_capistratus,Trichoglossus_forsteni)Trichoglossus,(((((Eos_squamata,Eos_bornea)mrcaott417926ott417928,(Eos_histrio,Eos_semilarvata)mrcaott893364ott3600337)mrcaott417926ott893364,Eos_cyanogenia)mrcaott417926ott547240,Eos_reticulata)Eos,Psitteuteles_iris)mrcaott417926ott3600338)mrcaott7113ott417926,Glossopsitta_concinna)mrcaott7113ott225747,((Chalcopsitta_cardinalis,Pseudeos_fuscata)mrcaott276605ott396440,((Chalcopsitta_atra,Chalcopsitta_scintillata)mrcaott417918ott417920,Chalcopsitta_duivenbodei)mrcaott417918ott417923)mrcaott276605ott417918)mrcaott7113ott276605,Psitteuteles_goldiei)mrcaott7113ott799913,Psitteuteles_versicolor)mrcaott7113ott3600339,(((Lorius_hypoinochrous,Lorius_lory)mrcaott76698ott417932,(Lorius_albidinucha,Lorius_chlorocercus)mrcaott771942ott3600318)mrcaott76698ott771942,(Lorius_garrulus,Lorius_domicella)mrcaott312140ott3600319)Lorius)mrcaott7113ott76698,(Glossopsitta_pusilla,Glossopsitta_porphyrocephala)mrcaott224907ott717638)mrcaott7113ott224907,(Neopsittacus_musschenbroekii,Neopsittacus_pullicauda)Neopsittacus)mrcaott7113ott771941,(Charmosyna_amabilis,((Charmosyna_pulchella,(((Vini_peruviana,Vini_australis,Vini_ultramarina,Vini_stepheni,Vini_kuhlii)Vini,Phigys_solitarius)mrcaott724141ott771947,Charmosyna_meeki)mrcaott724141ott3600308)mrcaott58941ott724141,(Charmosyna_papou,Charmosyna_multistriata)mrcaott749200ott3600307)mrcaott58941ott749200,(Charmosyna_placentis,Charmosyna_rubronotata)mrcaott749199ott749205,Charmosyna_toxopei,Charmosyna_palmarum,Charmosyna_wilhelminae,Charmosyna_diadema,Charmosyna_rubrigularis,Charmosyna_josefinae,Charmosyna_margarethae)mrcaott58941ott749199)mrcaott7113ott58941,Oreopsittacus_arfaki)mrcaott7113ott799914,Melopsittacus_undulatus)mrcaott7113ott734818,(Psittaculirostris_salvadorii,(Cyclopsitta_nigrifrons,(Cyclopsitta_melanogenia,Cyclopsitta_diophthalma,Cyclopsitta_gulielmitertii)Cyclopsitta,Psittaculirostris_desmarestii)mrcaott717629ott995019,Psittaculirostris_edwardsii)mrcaott437680ott717629)mrcaott7113ott437680,(((((((((Neophema_pulchella,Neophema_chrysogaster)mrcaott7124ott7127,Neophema_petrophila)mrcaott7124ott145563,Neophema_splendida)mrcaott7124ott435949,Neophema_elegans)mrcaott7124ott651479,Neophema_chrysostoma)Neophema,Neopsephotus_bourkii)mrcaott7124ott108574,(Pezoporus_flaviventris,Pezoporus_wallicus,Pezoporus_occidentalis)Pezoporus)mrcaott7124ott37182,(((((((Agapornis_nigrigenis,Agapornis_lilianae)mrcaott174390ott174391,Agapornis_personatus)mrcaott174390ott174393,Agapornis_fischeri)mrcaott174390ott174397,Agapornis_roseicollis)mrcaott174390ott174401,((Agapornis_pullarius,Agapornis_taranta)mrcaott174392ott174400,Agapornis_canus)mrcaott174392ott174398,Agapornis_swindernianus)Agapornis,(Loriculus_tener,((Loriculus_pusillus,Loriculus_catamene)mrcaott417930ott579828,(Loriculus_philippensis,Loriculus_galgulus)mrcaott579827ott697455)mrcaott417930ott579827,(Loriculus_stigmatus,Loriculus_beryllinus)mrcaott600843ott600845,Loriculus_vernalis,Loriculus_sclateri,Loriculus_flosculus,Loriculus_exilis,Loriculus_amabilis,Loriculus_aurantiifrons)Loriculus)mrcaott174390ott417930,Bolbopsittacus_lunulatus)mrcaott174390ott717636)mrcaott7124ott174390,((((((((Platycercus_eximius,(Platycercus_venustus,Platycercus_adscitus)mrcaott209187ott771955)mrcaott19460ott209187,Platycercus_icterotis)mrcaott19460ott893569,(Platycercus_elegans,Platycercus_caledonicus)mrcaott224308ott638633)Platycercus,Barnardius_zonarius)mrcaott7125ott320132,Purpureicephalus_spurius)mrcaott7125ott14155,Northiella_haematogaster)mrcaott7125ott233194,Psephotus_haematonotus)mrcaott7125ott225745,(Lathamus_discolor,((Eunymphicus_uvaeensis,Eunymphicus_cornutus)Eunymphicus,(((((Cyanoramphus_unicolor,Cyanoramphus_malherbi)mrcaott344229ott818317,Cyanoramphus_novaezelandiae)mrcaott344229ott818309,Cyanoramphus_auriceps)mrcaott344229ott818314,Cyanoramphus_forbesi)mrcaott344229ott818312,Cyanoramphus_cookii,Cyanoramphus_zealandicus,Cyanoramphus_ulietanus,Cyanoramphus_saisseti)Cyanoramphus)mrcaott198675ott198683)mrcaott58949ott198675)mrcaott7125ott58949)mrcaott7124ott7125)mrcaott7113ott7124,(Psittacella_picta,Psittacella_brehmii,Psittacella_modesta,Psittacella_madaraszi)Psittacella)mrcaott7113ott225201,(((((Psittacula_calthrapae,(((((Tanygnathus_megalorynchos,Psittacula_columboides)mrcaott7116ott864236,Psittacula_longicauda)mrcaott7116ott79210,(Psittacula_derbiana,Psittacula_alexandri)mrcaott509062ott600850)mrcaott7116ott509062,(Psittinus_cyanurus,Tanygnathus_sumatranus)mrcaott528631ott995017)mrcaott7116ott528631,(((Tanygnathus_lucionensis,Psittacula_eques)mrcaott57354ott3600369,Psittacula_krameri)mrcaott57354ott79220,Psittacula_eupatria)mrcaott57354ott79216,Tanygnathus_gramineus)mrcaott7116ott57354,Psittacula_wardi,((((Psittacula_finschii,Psittacula_himalayana)mrcaott79217ott1015675,(Geoffroyus_heteroclitus,Geoffroyus_simplex,Geoffroyus_geoffroyi)Geoffroyus)mrcaott79217ott717631,Psittacula_cyanocephala)mrcaott79217ott87218,Psittacula_roseata)mrcaott79217ott864238,Psittacula_caniceps,Psittacula_exsul)mrcaott7116ott79211,Eclectus_roratus)mrcaott7116ott445306,((Prioniturus_platurus,Prioniturus_mada)mrcaott18318ott591212,((Prioniturus_verticalis,((Prioniturus_discurus,Prioniturus_luconensis)mrcaott70125ott771954,Prioniturus_flavicans)mrcaott70125ott591214)mrcaott18323ott70125,(Prioniturus_waterstradti,((Prioniturus_mindorensis,Prioniturus_platenae)mrcaott591223ott1015530,Prioniturus_montanus)mrcaott591223ott681045)mrcaott18325ott591223)mrcaott18323ott18325)Prioniturus)mrcaott7116ott18318,(((Alisterus_amboinensis,(Alisterus_scapularis,Alisterus_chloropterus)mrcaott183243ott631901)Alisterus,((Aprosmictus_erythropterus,Aprosmictus_jonquillaceus)Aprosmictus,Polytelis_alexandrae)mrcaott417916ott435948)mrcaott108562ott417916,Polytelis_anthopeplus,Polytelis_swainsonii)mrcaott108562ott512916)mrcaott7116ott108562,((Micropsitta_finschii,(Micropsitta_pusio,Micropsitta_keiensis)mrcaott224909ott921343)mrcaott7126ott224909,Micropsitta_bruijnii,Micropsitta_meeki,Micropsitta_geelvinkiana)Micropsitta)mrcaott7116ott7126)mrcaott7113ott7116,(((((((((((((Pyrrhura_frontalis,((Pyrrhura_lepida,Pyrrhura_perlata)mrcaott442813ott442814,Pyrrhura_molinae)mrcaott442813ott442816)mrcaott33330ott442813,((Pyrrhura_rhodocephala,Pyrrhura_hoffmanni)mrcaott229282ott442830,Pyrrhura_orcesi)mrcaott229282ott466987)mrcaott33330ott229282,Pyrrhura_rupicola)mrcaott33330ott744927,(Pyrrhura_albipectus,Pyrrhura_melanura)mrcaott442815ott467016)mrcaott33330ott442815,Pyrrhura_egregia,((((Pyrrhura_pfrimeri,Pyrrhura_picta)mrcaott316865ott968775,((Pyrrhura_griseipectus,Pyrrhura_leucotis)mrcaott442820ott442821,Pyrrhura_amazonum)mrcaott442820ott968773)mrcaott316865ott442820,Pyrrhura_roseifrons)mrcaott316865ott968780,Pyrrhura_cruentata)mrcaott316865ott744928,Pyrrhura_calliptera,Pyrrhura_devillei,Pyrrhura_hoematotis,Pyrrhura_lucianii,Pyrrhura_viridicata)Pyrrhura,(Rhynchopsitta_pachyrhyncha,Rhynchopsitta_terrisi)Rhynchopsitta)mrcaott33330ott630227,(((((Psittacara_strenuus,((Eupsittula_canicularis,(Eupsittula_pertinax,Eupsittula_aurea)mrcaott297382ott717641,(Eupsittula_cactorum,Eupsittula_nana)mrcaott789654ott954895)Eupsittula,Psittacara_leucophthalmus)mrcaott181128ott789655,Psittacara_erythrogenys,((((Orthopsittaca_manilatus,((Primolius_couloni,(Primolius_auricollis,Primolius_maracana)mrcaott215182ott215187)Primolius,((Ara_glaucogularis,Ara_ararauna)mrcaott300972ott1020127,(Ara_severus,(Ara_macao,Ara_chloropterus)mrcaott851014ott851015)mrcaott789646ott851014,Ara_rubrogenys,Ara_ambiguus,Ara_tricolor,Ara_militaris)Ara)mrcaott215178ott300972)mrcaott215177ott215178,(Psittacara_acuticaudatus,Psittacara_mitratus)mrcaott787637ott5925787)mrcaott215177ott787637,Cyanopsitta_spixii)mrcaott215177ott416113,(Aratinga_nenday,((Aratinga_jandaya,Aratinga_solstitialis)mrcaott226416ott851008,Aratinga_auricapillus)mrcaott226416ott1034560,Aratinga_weddellii,Aratinga_maculata)mrcaott226416ott1064252)mrcaott215177ott226416,Psittacara_wagleri,Psittacara_holochlorus,Psittacara_euops,Psittacara_chloropterus,Psittacara_finschi)mrcaott181128ott186442,(Leptosittaca_branickii,(Guaruba_guarouba,Diopsittaca_nobilis)mrcaott416104ott789639)mrcaott194310ott416104)mrcaott181128ott194310,(Anodorhynchus_hyacinthinus,Anodorhynchus_leari,Anodorhynchus_glaucus)Anodorhynchus)mrcaott181128ott416115,Cyanoliseus_patagonus)mrcaott181128ott256405,(Enicognathus_leptorhynchus,Enicognathus_ferrugineus)Enicognathus)mrcaott181128ott648765)mrcaott33330ott181128,((Pionites_leucogaster,Pionites_melanocephalus)Pionites,Deroptyus_accipitrinus)mrcaott267638ott416108)mrcaott33330ott267638,(((((Forpus_conspicillatus,(Forpus_coelestis,Forpus_xanthops)mrcaott630221ott803501)mrcaott279894ott630221,Forpus_passerinus)mrcaott279894ott495037,Forpus_xanthopterygius)mrcaott279894ott495023,Forpus_cyanopygius)mrcaott267640ott558234,Forpus_modestus)Forpus)mrcaott33330ott267640,(((((((((((((((Amazona_ochrocephala,((Amazona_oratrix,Amazona_auropalliata)mrcaott400198ott550600,Amazona_aestiva)mrcaott165621ott550595)mrcaott165615ott165621,Amazona_barbadensis)mrcaott165615ott4947539,(Amazona_versicolor,Amazona_arausiaca)mrcaott256849ott307002)mrcaott165615ott256849,(Amazona_rhodocorytha,Amazona_dufresniana)mrcaott400201ott831220)mrcaott165615ott400201,(Amazona_kawalli,Amazona_farinosa)mrcaott717534ott873598)mrcaott165615ott717534,(Amazona_autumnalis,(Amazona_finschi,Amazona_viridigenalis)mrcaott831228ott919810)mrcaott550592ott831228)mrcaott165615ott550592,(((Amazona_amazonica,Amazona_guildingii)mrcaott636289ott1073065,Amazona_brasiliensis)mrcaott636289ott1077162,Amazona_imperialis)mrcaott636289ott831222)mrcaott165615ott636289,(((Amazona_pretrei,Amazona_tucumana)mrcaott400199ott400203,Amazona_vinacea)mrcaott400199ott400205,Amazona_festiva)mrcaott400199ott1077170)mrcaott165615ott400199,(((((Amazona_leucocephala,Amazona_vittata)mrcaott256844ott256853,Amazona_ventralis)mrcaott256844ott291861,Amazona_collaria)mrcaott256844ott256847,Amazona_agilis)mrcaott256844ott256845,Amazona_albifrons)mrcaott256844ott550593,Amazona_mercenarius,Amazona_xantholora)Amazona,((((Pionus_chalcopterus,Pionus_senilis)mrcaott165630ott1028838,Pionus_menstruus)mrcaott165630ott183244,Pionus_tumultuosus)mrcaott165630ott757505,((Pionus_maximiliani,Pionus_sordidus)mrcaott183241ott183246,Pionus_fuscus)mrcaott183241ott250897)Pionus)mrcaott165400ott165630,(Pyrilia_vulturina,Graydidascalus_brachyurus,Alipiopsitta_xanthops)mrcaott400211ott3600448)mrcaott165400ott400211,(Pyrilia_caica,(Pyrilia_barrabandi,(Pyrilia_pyrilia,Pyrilia_aurantiocephala)mrcaott238144ott238149,(Pyrilia_haematotis,Pyrilia_pulchra)mrcaott5857031ott5857032)mrcaott238144ott238155,((Hapalopsittaca_amazonina,(Hapalopsittaca_fuertesi,Hapalopsittaca_pyrrhops)mrcaott642316ott1064717)mrcaott642310ott642316,Hapalopsittaca_melanotis)Hapalopsittaca)mrcaott238144ott642310)mrcaott165400ott238144,Triclaria_malachitacea)mrcaott165400ott250892,Pionopsitta_pileata)mrcaott165400ott238140,((((Brotogeris_chrysoptera,Brotogeris_cyanoptera)mrcaott183230ott847705,(Brotogeris_jugularis,Brotogeris_pyrrhoptera)mrcaott717634ott851024)mrcaott183230ott717634,((Brotogeris_sanctithomae,(Brotogeris_chiriri,Brotogeris_versicolurus)mrcaott648764ott789650)mrcaott372340ott648764,Brotogeris_tirica)mrcaott372340ott847706)Brotogeris,Myiopsitta_monachus)mrcaott183230ott276609)mrcaott165400ott183230)mrcaott33330ott165400,((Psilopsiagon_aymara,Psilopsiagon_aurifrons)mrcaott57356ott1023130,((((Bolborhynchus_lineola,Nannopsittaca_dachilleae)mrcaott213645ott667525,Nannopsittaca_panychlora)mrcaott213645ott706776,Touit_purpuratus)mrcaott213645ott706782,Touit_batavicus,Touit_huetii,Touit_dilectissimus,Touit_stictopterus,Touit_costaricensis,Touit_melanonotus,Touit_surdus)mrcaott213645ott721567,Bolborhynchus_ferrugineifrons,Bolborhynchus_orbygnesius)mrcaott57356ott213645)mrcaott33330ott57356,(((((Poicephalus_rufiventris,Poicephalus_senegalus)mrcaott300261ott749198,(Poicephalus_meyeri,Poicephalus_cryptoxanthus)mrcaott600851ott685334)mrcaott300261ott600851,Poicephalus_gulielmi)mrcaott300261ott5859701,Poicephalus_robustus,Poicephalus_crassus,Poicephalus_rueppellii,Poicephalus_flavifrons)Poicephalus,Psittacus_erithacus)mrcaott300261ott359591)mrcaott33330ott300261,Psittrichas_fulgidus)mrcaott33330ott412123,(Coracopsis_barklyi,(Coracopsis_nigra,Mascarinus_mascarin)mrcaott433588ott600838,Coracopsis_vasa)mrcaott433588ott433589)mrcaott7113ott33330,((((Eolophus_roseicapilla,((((((Cacatua_galerita,Cacatua_sulphurea)mrcaott58938ott290348,(Cacatua_alba,Cacatua_moluccensis)mrcaott579824ott959831)mrcaott58938ott579824,Cacatua_ophthalmica)mrcaott58938ott579832,(Cacatua_haematuropygia,(Cacatua_goffiniana,(Cacatua_pastinator,Cacatua_sanguinea,Cacatua_ducorpsii)mrcaott848113ott995013)mrcaott619331ott848113)mrcaott579823ott619331)mrcaott58938ott579823,Cacatua_tenuirostris)Cacatua,Cacatua_leadbeateri)mrcaott58938ott209184)mrcaott58938ott900913,Probosciger_aterrimus)mrcaott58938ott645854,(Calyptorhynchus_lathami,Calyptorhynchus_banksii)mrcaott716372ott848105)mrcaott58938ott119421,Nymphicus_hollandicus)Cacatuidae)mrcaott7113ott58938,((Nestor_meridionalis,Nestor_notabilis,Nestor_productus)Nestor,Strigops_habroptila)mrcaott225753ott809432,Callocephalon_fimbriatum,Conuropsis_carolinensis,Ognorhynchus_icterotis)Psittaciformes)mrcaott246ott7113,(Ibycter_americanus,(((((((((Falco_peregrinus,(Falco_biarmicus,((Falco_cherrug,Falco_subniger)mrcaott518147ott877345,(Falco_jugger,Falco_rusticolus)mrcaott518152ott748840)mrcaott518147ott518152)mrcaott48171ott518147)mrcaott47588ott48171,Falco_mexicanus)mrcaott47588ott183625,(Falco_chicquera,Falco_berigora)mrcaott352522ott877343)mrcaott47588ott352522,(Falco_femoralis,Falco_novaeseelandiae)mrcaott352524ott877341)mrcaott47588ott352524,(((((((Falco_subbuteo,Falco_cuvierii)mrcaott137528ott302608,Falco_eleonorae)mrcaott137528ott352519,Falco_concolor)mrcaott137528ott352518,Falco_longipennis)mrcaott137528ott728397,Falco_rufigularis)mrcaott137528ott582950,Falco_deiroleucus)mrcaott137528ott302610,((Falco_amurensis,Falco_vespertinus)mrcaott352517ott748843,Falco_dickinsoni)mrcaott352517ott775464)mrcaott137528ott352517)mrcaott47588ott137528,(Falco_sparverius,Falco_columbarius)mrcaott201377ott773020)mrcaott47588ott201377,(((((Falco_tinnunculus,Falco_cenchroides)mrcaott179290ott432111,(Falco_punctatus,(Falco_newtoni,Falco_araeus)mrcaott624975ott826777)mrcaott624974ott624975)mrcaott179290ott624974,Falco_rupicoloides)mrcaott179290ott624973,Falco_naumanni)mrcaott179290ott624976,Falco_zoniventris)mrcaott179290ott352521,Falco_fasciinucha,Falco_ardosiaceus,Falco_hypoleucos,Falco_severus,Falco_alopex,Falco_moluccensis)Falco,((Microhierax_caerulescens,Microhierax_fringillarius,Microhierax_latifrons,Microhierax_melanoleucos,Microhierax_erythrogenys)Microhierax,(Polihierax_semitorquatus,Polihierax_insignis)Polihierax)mrcaott748842ott748858)mrcaott47588ott748842,(((Caracara_plancus,Caracara_cheriway,Caracara_lutosa)Caracara,((Phalcoboenus_chimango,Phalcoboenus_australis,((Phalcoboenus_megalopterus,Phalcoboenus_albogularis)mrcaott728383ott943734,Phalcoboenus_carunculatus)mrcaott728383ott943736)Phalcoboenus,(Daptrius_ater,Milvago_chimachima)mrcaott438664ott1015193)mrcaott438657ott438664)mrcaott225286ott438657,Spiziapteryx_circumcincta)mrcaott225286ott1015196)mrcaott47588ott225286,(((((Micrastur_plumbeus,Micrastur_mintoni)mrcaott192481ott749748,Micrastur_ruficollis)mrcaott192481ott273700,Micrastur_gilvicollis)mrcaott192481ott1015190,((Micrastur_mirandollei,Micrastur_semitorquatus)mrcaott749743ott1015189,Micrastur_buckleyi)mrcaott749743ott901268)Micrastur,Herpetotheres_cachinnans)mrcaott192481ott438655)Falconidae)mrcaott246ott47588,(Chunga_burmeisteri,Cariama_cristata)Cariamidae)mrcaott246ott3600042,(((Psiloscops_flammeolus,Margarobyas_lawrencii,(((((((((((Strix_aluco,Strix_uralensis)mrcaott2907ott54242,(Strix_butleri,(Strix_leptogrammica,Strix_nebulosa)mrcaott395194ott1052346)mrcaott116538ott395194)mrcaott2907ott116538,Strix_woodfordii)mrcaott2907ott1052347,(((Ciccaba_virgata,Ciccaba_nigrolineata,Ciccaba_huhula,Ciccaba_albitarsis)Ciccaba,Strix_occidentalis)mrcaott116486ott273905,(Strix_varia,Strix_rufipes)mrcaott464570ott1021960)mrcaott116486ott464570)mrcaott2907ott116486,Lophostrix_cristata,Strix_fulvescens,Strix_seloputo,Strix_ocellata,Strix_hylophila,Strix_chacoensis)mrcaott2907ott178674,(((Bubo_virginianus,Bubo_scandiacus)mrcaott4797ott514178,((Bubo_capensis,(Bubo_bubo,Bubo_ascalaphus)mrcaott4800ott971547)mrcaott4798ott4800,(Bubo_africanus,Bubo_bengalensis)mrcaott526154ott971545)mrcaott4798ott526154)mrcaott4797ott4798,(((Ketupa_zeylonensis,Ketupa_ketupu,Ketupa_flavipes)Ketupa,Bubo_nipalensis)mrcaott445323ott546095,Bubo_lacteus)mrcaott445323ott971551,Bubo_blakistoni,Bubo_sumatranus,Bubo_philippensis,Bubo_coromandus,Bubo_leucostictus,Bubo_shelleyi,Bubo_poensis)mrcaott4797ott408411)mrcaott2907ott4797,(Pulsatrix_perspicillata,Pulsatrix_koeniswaldiana,Pulsatrix_melanota)Pulsatrix)mrcaott2907ott116528,(((((((((Megascops_atricapilla,Megascops_watsonii)mrcaott4792ott1027761,Megascops_roboratus)mrcaott4792ott5857170,Megascops_sanctaecatarinae)mrcaott4792ott921084,Megascops_guatemalae)mrcaott4792ott475894,((Megascops_kennicottii,Megascops_asio)mrcaott78676ott78681,Megascops_cooperi)mrcaott78676ott4131240)mrcaott4792ott78676,Megascops_barbarus)mrcaott4792ott1021962,(((Megascops_hoyi,Megascops_marshalli)mrcaott4806ott4131238,Megascops_petersoni)mrcaott4806ott5857171,(Megascops_colombianus,Megascops_ingens)mrcaott4131249ott4131250)mrcaott4806ott4131249)mrcaott4792ott4806,(((Megascops_choliba,Megascops_koepckeae)mrcaott4802ott851808,Megascops_albogularis)mrcaott4802ott424112,(Megascops_trichopsis,Megascops_clarkii)mrcaott621249ott1027748)mrcaott4802ott621249)mrcaott4792ott4802,Megascops_nudipes,Megascops_seductus)mrcaott4792ott178676)mrcaott2907ott4792,((Asio_clamator,(Asio_otus,Pseudoscops_grammicus)mrcaott526158ott1023137,Asio_stygius,(Asio_capensis,Asio_flammeus)mrcaott951079ott5560417,Asio_madagascariensis,Asio_abyssinicus)mrcaott526158ott595225,(Ptilopsis_granti,Ptilopsis_leucotis)Ptilopsis)mrcaott526158ott1052339)mrcaott2907ott526158,((((Otus_elegans,(((((Otus_rutilus,Otus_mayottensis)mrcaott61752ott851814,Otus_capnodes)mrcaott61752ott851805,(Otus_pauliani,Otus_moheliensis)mrcaott277289ott851815)mrcaott61752ott277289,(Otus_sunia,Otus_insularis)mrcaott475887ott851812)mrcaott61752ott475887,((Otus_mindorensis,Otus_mirus)mrcaott1029146ott1086562,Otus_longicornis)mrcaott1029146ott1086559)mrcaott61752ott1029146)mrcaott17176ott61752,((Otus_pembaensis,(Otus_hartlaubi,Otus_senegalensis)mrcaott3595727ott4947544)mrcaott277288ott3595727,(Otus_brucei,Otus_scops)mrcaott445330ott475889)mrcaott277288ott445330)mrcaott17176ott277288,(Ninox_spilonotus,(Ninox_rumseyi,(Ninox_reyi,(Ninox_mindorensis,(Ninox_lurida,Otus_megalotis)mrcaott218920ott771056,Mimizuku_gurneyi)mrcaott218920ott767828)mrcaott218920ott475890,(Ninox_leventisi,Otus_bakkamoena)mrcaott546103ott1021966)mrcaott218920ott546103,Otus_spilocephalus)mrcaott218920ott475888)mrcaott17176ott218920,Otus_ireneae)mrcaott17176ott851813,Otus_beccarii,Otus_balli,Otus_collari,Otus_alfredi,Otus_sagittatus,Otus_silvicola,Otus_thilohoffmanni,Otus_mantananensis,Otus_manadensis,Otus_icterorhynchus,Otus_brookii,Otus_angelinae,Otus_umbra,Otus_nigrorum,Otus_everetti,Otus_alius,Otus_rufescens,Otus_mentawi,Otus_magicus,Otus_fuliginosus)mrcaott2907ott17176,(Ninox_leucopsis,(((((Ninox_novaeseelandiae,Ninox_connivens)mrcaott144167ott669205,((Ninox_rudolfi,Ninox_squamipila)mrcaott475892ott829322,Ninox_boobook)mrcaott475892ott475893)mrcaott144167ott475892,Ninox_natalis,Sceloglaux_albifacies)mrcaott144167ott829320,(Ninox_strenua,Ninox_rufa)mrcaott525625ott970646)mrcaott144167ott525625,Ninox_philippensis)mrcaott144167ott5560418,(Ninox_scutulata,Ninox_japonica)mrcaott546091ott3595710,Ninox_variegata,Ninox_punctulata,Ninox_burhani,Ninox_odiosa,Ninox_affinis,Ninox_ochracea,Ninox_hypogramma,Ninox_meeki,Ninox_jacquinoti,Ninox_sumbaensis,Ninox_randi,Ninox_ios,Ninox_theomacha,Ninox_forbesi,Ninox_spilocephala)mrcaott144167ott546091)mrcaott2907ott144167,((((Athene_superciliaris,((Athene_brama,Athene_noctua)mrcaott98069ott526159,Athene_cunicularia)mrcaott98069ott649945)Athene,(((((Glaucidium_gnoma,Glaucidium_minutissimum)mrcaott178693ott462552,(((Glaucidium_bolivianum,Glaucidium_jardinii)mrcaott226995ott332039,Glaucidium_hardyi)mrcaott226995ott381785,(((Glaucidium_peruanum,Glaucidium_brasilianum)mrcaott381775ott768376,Glaucidium_griseiceps)mrcaott381775ott533374,Glaucidium_nana)mrcaott332037ott381775)mrcaott226995ott332037)mrcaott178693ott226995,Glaucidium_perlatum)mrcaott178693ott1016849,(Glaucidium_tephronotum,Glaucidium_passerinum)mrcaott546089ott1072145)mrcaott178693ott546089,((Glaucidium_cuculoides,Surnia_ulula)mrcaott277290ott440408,Glaucidium_capense)mrcaott277290ott971549,Glaucidium_radiatum)mrcaott178693ott277290)mrcaott98069ott178693,((Aegolius_acadicus,Aegolius_harrisii)mrcaott176475ott546098,Aegolius_funereus,Aegolius_ridgwayi)Aegolius)mrcaott98069ott176475,Micrathene_whitneyi,Glaucidium_sjostedti,Glaucidium_palmarum,Glaucidium_costaricanum,Glaucidium_mooreorum,Glaucidium_parkeri,Glaucidium_siju,Glaucidium_nubicola,Glaucidium_sanchezi,Glaucidium_castanotum,Glaucidium_castanopterum,Glaucidium_brodiei)mrcaott98069ott254541,(Scotopelia_ussheri,Scotopelia_peli,Scotopelia_bouvieri)Scotopelia,Nesasio_solomonensis,Uroglaux_dimorpha,Jubula_lettii,Pyrroglaux_podargina,Xenoglaux_loweryi,Heteroglaux_blewitti)Strigidae,(Phodilus_badius,(Tyto_prigoginei,((Tyto_alba,Tyto_delicatula,Tyto_glaucops)mrcaott224922ott224927,(Tyto_multipunctata,Tyto_tenebricosa)mrcaott496493ott1030067)mrcaott224922ott496493,((Tyto_castanops,Tyto_novaehollandiae)mrcaott224926ott5341362,(Tyto_capensis,Tyto_longimembris)mrcaott794579ott799259)mrcaott224926ott794579,Tyto_manusi,Tyto_deroepstorffi,Tyto_soumagnei,Tyto_inexspectata,Tyto_rosenbergii,Tyto_aurantia,Tyto_nigrobrunnea,Tyto_sororcula)Tyto)Tytonidae)Strigiformes,(((((Ptilolaemus_tickelli,(Ptilolaemus_austeni,(((((((Penelopides_panini,(Rhyticeros_waldeni,(Rhyticeros_leucocephalus,Penelopides_exarhatus)mrcaott211108ott4130578)mrcaott6906ott211108)mrcaott6895ott6906,(Rhyticeros_corrugatus,(Rhyticeros_cassidix,((Rhyticeros_subruficollis,(Rhyticeros_narcondami,Rhyticeros_plicatus)mrcaott3600754ott4130579)mrcaott530446ott3600754,Rhyticeros_undulatus)mrcaott530446ott823087,Rhyticeros_everetti)Rhyticeros)mrcaott211113ott530446)mrcaott6895ott211113,Aceros_nipalensis)mrcaott6895ott889017,((((Ocyceros_gingalensis,Ocyceros_griseus)mrcaott248506ott3600758,Ocyceros_birostris)Ocyceros,((((Anthracoceros_albirostris,Anthracoceros_marchei)mrcaott291854ott3600759,Anthracoceros_coronatus)mrcaott291854ott3600760,Anthracoceros_montani)mrcaott291854ott3600761,Anthracoceros_malayanus)Anthracoceros)mrcaott248506ott291854,Anorrhinus_galeritus)mrcaott248506ott888996)mrcaott6895ott248506,(Rhinoplax_vigil,((Buceros_bicornis,Buceros_rhinoceros)mrcaott785181ott785190,Buceros_hydrocorax)Buceros)mrcaott248499ott785181)mrcaott6895ott248499,((Berenicornis_comatus,(Tropicranus_albocristatus,Tockus_hartlaubi)mrcaott4130573ott4130580)mrcaott159830ott4130573,((Bycanistes_brevis,((((Bycanistes_bucinator,Bycanistes_fistulator)mrcaott159839ott4130570,Bycanistes_albotibialis)mrcaott159839ott3600739,Bycanistes_cylindricus)mrcaott159839ott3600737,Bycanistes_subcylindricus)mrcaott159839ott159841)Bycanistes,(Ceratogymna_atrata,Ceratogymna_elata)mrcaott785184ott3600742)mrcaott159833ott785184)mrcaott159830ott159833)mrcaott6895ott159830,((((Tockus_fasciatus,Tockus_hemprichii)mrcaott211116ott3600748,(Tockus_pallidirostris,Tockus_nasutus)mrcaott4130584ott4130590)mrcaott211116ott4130584,((Tockus_bradfieldi,Tockus_alboterminatus)mrcaott3600750ott4130588,Tockus_camurus)mrcaott3600750ott4130583)mrcaott211116ott3600750,(((Tockus_erythrorhynchus,Tockus_damarensis)mrcaott414335ott3600745,Tockus_monteiri)mrcaott414335ott4130593,((Tockus_deckeni,Tockus_leucomelas)mrcaott836533ott4130594,Tockus_flavirostris)mrcaott836533ott4130586)mrcaott414335ott836533)mrcaott211116ott414335)Bucerotidae,(Bucorvus_leadbeateri,Bucorvus_abyssinicus)Bucorvus)Bucerotiformes,(((Phoeniculus_damarensis,Phoeniculus_purpureus,Phoeniculus_castaneiceps,Phoeniculus_somaliensis,Phoeniculus_bollei)Phoeniculus,(Rhinopomastus_cyanomelas,Rhinopomastus_aterrimus,Rhinopomastus_minor)Rhinopomastus)mrcaott33689ott49610,Upupa_epops)Upupiformes)mrcaott6895ott33689,((((Verreauxia_africana,Reinwardtipicus_validus,Chloropicus_xantholophus,(Chloropicus_pyrrhogaster,((((((((Campephilus_imperialis,Campephilus_principalis)mrcaott12995ott768159,((((((Campephilus_gayaquilensis,Campephilus_guatemalensis)mrcaott64702ott704538,Campephilus_melanoleucos)mrcaott64702ott724190,Campephilus_pollens)mrcaott64702ott78216,Campephilus_robustus)mrcaott64702ott3600233,(Campephilus_leucopogon,Campephilus_rubricollis)mrcaott499963ott704536)mrcaott64702ott499963,Campephilus_magellanicus)mrcaott64702ott64703)mrcaott12995ott64702,Campephilus_haematogaster)Campephilus,(Dendrocopos_temminckii,(Dendrocopos_moluccensis,Blythipicus_rubiginosus,Blythipicus_pyrrhotis)Blythipicus,(Dendrocopos_medius,Chrysocolaptes_festivus,Chrysocolaptes_lucidus)Chrysocolaptes)mrcaott77828ott3600180)mrcaott12995ott77828,(Dendrocopos_mahrattensis,(Dendrocopos_kizuki,(Dendrocopos_auriceps,(((((((((Picoides_arizonae,Picoides_stricklandi)mrcaott45511ott178446,Picoides_albolarvatus)mrcaott45511ott878373,Picoides_villosus)mrcaott45511ott55488,Picoides_fumigatus)mrcaott45511ott3600220,Picoides_borealis)mrcaott45511ott701708,(((((Veniliornis_callonotus,Veniliornis_dignus)mrcaott65431ott876884,(Veniliornis_nigriceps,Veniliornis_affinis)mrcaott65433ott860562)mrcaott65431ott65433,(Veniliornis_sanguineus,(Veniliornis_passerinus,Veniliornis_frontalis)mrcaott612926ott876878)mrcaott454017ott612926)mrcaott65431ott454017,((Veniliornis_spilogaster,(Veniliornis_lignarius,Veniliornis_mixtus)mrcaott3600253ott3600254)mrcaott302153ott3600253,(Veniliornis_cassini,Veniliornis_kirkii)mrcaott860564ott876870)mrcaott302153ott860564)mrcaott65431ott302153,Veniliornis_chocoensis,Veniliornis_maculifrons)Veniliornis)mrcaott45511ott65431,((Picoides_scalaris,Picoides_nuttallii)mrcaott701702ott701703,(Picoides_pubescens,Dendrocopos_minor)mrcaott873958ott5859735,Dendrocopos_cathpharius)mrcaott701702ott873958)mrcaott45511ott701702,((((((Dendrocopos_major,Dendrocopos_himalayensis)mrcaott435834ott3600201,Dendrocopos_syriacus)mrcaott435834ott792919,Dendrocopos_darjellensis)mrcaott435834ott3600200,(Dendrocopos_noguchii,Dendrocopos_leucotos)mrcaott534442ott792917)mrcaott435834ott534442,(Dendrocopos_macei,Dendrocopos_atratus)mrcaott3600194ott3600205)mrcaott435834ott3600194,Dendrocopos_hyperythrus)mrcaott435834ott5859732)mrcaott45511ott435834,(Dendropicos_gabonensis,(Dendropicos_fuscescens,Ipophilus_obsoletus,Mesopicos_elliotii)mrcaott329875ott329876,Dendropicos_stierlingi,Dendropicos_abyssinicus,Dendropicos_elachus,Dendropicos_poecilolaemus,(Mesopicos_griseocephalus,Mesopicos_goertae)mrcaott4130733ott4130735)mrcaott123173ott151678)mrcaott45511ott123173,(((Picoides_dorsalis,Picoides_tridactylus)mrcaott183619ott673077,Picoides_arcticus)mrcaott183619ott329874,(Dendrocopos_maculatus,Dendrocopos_canicapillus)mrcaott1050030ott1076482)mrcaott183619ott1050030,Dendrocopos_leucopterus,Dendrocopos_dorae,Dendrocopos_assimilis)mrcaott45511ott183619,((((((Sphyrapicus_nuchalis,Sphyrapicus_ruber)mrcaott90562ott200801,Sphyrapicus_varius)mrcaott90562ott744570,Sphyrapicus_thyroideus)Sphyrapicus,(((Melanerpes_lewis,Melanerpes_erythrocephalus)mrcaott90564ott800693,((Melanerpes_candidus,(Melanerpes_cactorum,Melanerpes_herminieri)mrcaott199362ott925306)mrcaott90565ott199362,Melanerpes_formicivorus)mrcaott90565ott502057)mrcaott90564ott90565,((((Melanerpes_cruentatus,Melanerpes_flavifrons)mrcaott90567ott499949,Melanerpes_pucherani)mrcaott90567ott199361,((((((Melanerpes_carolinus,Melanerpes_aurifrons)mrcaott119082ott425443,Melanerpes_superciliaris)mrcaott119082ott3600225,Melanerpes_uropygialis)mrcaott119082ott122918,Melanerpes_hoffmannii)mrcaott119082ott3600222,Melanerpes_chrysogenys)mrcaott119082ott3600232,Melanerpes_pygmaeus)mrcaott119082ott199360)mrcaott90567ott119082,Melanerpes_hypopolius)mrcaott90567ott3600227)mrcaott90564ott90567)mrcaott90562ott90564,Melanerpes_striatus,Melanerpes_chrysauchen,Melanerpes_portoricensis,Melanerpes_radiolatus,Melanerpes_rubricapillus,Melanerpes_pulcher)mrcaott90562ott122919,Xiphidiopicus_percussus)mrcaott90562ott122921)mrcaott45511ott90562,(((Mulleripicus_pulverulentus,(Mulleripicus_fulvus,Mulleripicus_funebris)Mulleripicus,(Dryocopus_galeatus,(Dryocopus_lineatus,Dryocopus_pileatus)mrcaott290738ott733984,((Dryocopus_hodgei,Dryocopus_javensis)mrcaott3600189ott5859747,Dryocopus_martius)mrcaott3600189ott5560389,Dryocopus_schulzi)Dryocopus)mrcaott149816ott290738,((Piculus_litae,(Piculus_chrysochloros,(Piculus_flavigula,Piculus_leucolaemus,Piculus_callopterus)mrcaott876872ott876874)mrcaott149826ott876872,((((((Colaptes_rubiginosus,Colaptes_atricollis)mrcaott210496ott290736,Colaptes_auricularis)mrcaott210496ott3600179,(Colaptes_punctigula,Colaptes_campestris)mrcaott923815ott994349)mrcaott210496ott923815,((Colaptes_melanochloros,Colaptes_rivolii)mrcaott499950ott3600177,(Colaptes_pitius,Colaptes_rupicola)mrcaott994333ott1020134)mrcaott499950ott994333)mrcaott210496ott290740,(Colaptes_chrysoides,Colaptes_auratus)mrcaott3600175ott5925775)mrcaott210496ott3600175,Colaptes_fernandinae)mrcaott210496ott838427,Piculus_simplex,Piculus_aurulentus)mrcaott149826ott210496,(Celeus_ochraceus,(((Celeus_lugubris,Celeus_elegans)mrcaott499951ott5859753,Celeus_flavescens)mrcaott499951ott704537,(((Celeus_grammicus,Celeus_undatus)mrcaott499964ott724966,Celeus_castaneus)mrcaott499964ott724960,((Celeus_obrieni,Celeus_spectabilis)mrcaott724964ott983476,Celeus_flavus)mrcaott724964ott5859754)mrcaott499964ott724964)mrcaott499951ott499964,(Celeus_torquatus,Celeus_loricatus)mrcaott724968ott5859752)mrcaott499951ott724968)mrcaott149826ott499951)mrcaott149816ott149826,(((((((((Picus_viridis,Picus_vaillantii)mrcaott218452ott282399,Picus_canus)mrcaott218452ott792915,Picus_erythropygius)mrcaott218452ott5859729,((Picus_xanthopygaeus,Picus_squamatus)mrcaott454978ott5859730,((Picus_viridanus,Picus_vittatus)mrcaott1031330ott1031343,Picus_rabieri)mrcaott1031330ott1031331)mrcaott454978ott1031330)mrcaott218452ott454978,Picus_awokera)mrcaott218452ott1086622,(Picus_puniceus,Picus_chlorolophus)mrcaott1031329ott1076474)Picus,((Geocolaptes_olivaceus,(Campethera_cailliautii,Campethera_nubica)mrcaott724180ott3600213)mrcaott724169ott724180,Campethera_tullbergi,Campethera_abingoni,Campethera_bennettii,Campethera_mombassica,Campethera_punctuligera,Campethera_notata,Campethera_maculosa,(Campethera_nivosa,Campethera_caroli)mrcaott5859745ott5859746)mrcaott724169ott3600210)mrcaott218452ott724169,((Chrysophlegma_mentale,Chrysophlegma_flavinucha)mrcaott738744ott968224,Chrysophlegma_miniaceum)Chrysophlegma)mrcaott218452ott738744,((Gecinulus_viridis,Gecinulus_grantia,((Dinopium_shorii,Dinopium_javanense)mrcaott704547ott5859749,Dinopium_rafflesii,Dinopium_benghalense)Dinopium)mrcaott449214ott704547,((Meiglyptes_jugularis,Meiglyptes_tristis,Meiglyptes_tukki)Meiglyptes,Micropternus_brachyurus)mrcaott3600184ott5859751)mrcaott449214ott3600184)mrcaott218452ott449214)mrcaott149816ott218452)mrcaott45511ott149816)mrcaott12995ott45511,(Hemicircus_canente,Hemicircus_concretus)Hemicircus)mrcaott12995ott1025757,Nesoctites_micromegas)mrcaott12995ott130077,((Sasia_ochracea,Sasia_abnormis)mrcaott104712ott149822,(((((Picumnus_exilis,(Picumnus_aurifrons,Picumnus_lafresnayi)mrcaott706454ott945031)mrcaott130072ott706454,Picumnus_rufiventris)mrcaott130072ott952672,(((Picumnus_spilogaster,Picumnus_temminckii)mrcaott130074ott678452,Picumnus_pygmaeus)mrcaott130074ott945043,Picumnus_cirratus)mrcaott130074ott839547)mrcaott130072ott130074,Picumnus_nebulosus)mrcaott130072ott130075,Picumnus_innominatus,Picumnus_granadensis,Picumnus_squamulatus,Picumnus_cinnamomeus,Picumnus_subtilis,Picumnus_dorbignyanus,Picumnus_minutissimus,Picumnus_albosquamatus,Picumnus_castelnau,Picumnus_pumilus,Picumnus_olivaceus,Picumnus_fulvescens,Picumnus_limae,Picumnus_varzeae,Picumnus_sclateri,Picumnus_steindachneri,Picumnus_fuscus)Picumnus)mrcaott104712ott130072)mrcaott12995ott104712,Chloropicus_namaquus,(Jynx_ruficollis,Jynx_torquilla)Jynx)Picidae,(((Pogonornis_rolleti,Indicator_exilis,Indicator_minor)mrcaott130073ott494191,Indicator_willcocksi,(Pogonornis_minor,Indicator_variegatus,Indicator_maculatus)mrcaott467837ott552486,Indicator_meliphilus,Indicator_indicator,Indicator_archipelagicus,Indicator_pumilio,Indicator_xanthonotus)Indicator,Melichneutes_robustus,(Pogonornis_melanopterus,Melignomon_eisentrauti,Melignomon_zenkeri)Melignomon,(Pogonornis_dubius,Prodotiscus_insignis,Prodotiscus_regulus,Prodotiscus_zambesiae)Prodotiscus)Indicatoridae)mrcaott12995ott130073,(Pogonornis_bidentatus,Cryptolybia_olivacea,((((((Pteroglossus_bailloni,(Pteroglossus_viridis,Pteroglossus_inscriptus)mrcaott246963ott305170)mrcaott130076ott246963,((Aulacorhynchus_prasinus,Aulacorhynchus_huallagae,((((Aulacorhynchus_derbianus,Aulacorhynchus_sulcatus)mrcaott764291ott818159,Aulacorhynchus_whitelianus)mrcaott764291ott3600281,Aulacorhynchus_haematopygus)mrcaott764291ott818175,Aulacorhynchus_coeruleicinctis)mrcaott764291ott818176)Aulacorhynchus,(((((Selenidera_gouldii,Selenidera_maculirostris)mrcaott316538ott640532,Selenidera_reinwardtii)mrcaott316538ott5223330,Selenidera_nattereri)mrcaott316538ott3600271,Selenidera_piperivora)mrcaott316538ott3600272,((((Andigena_cucullata,Andigena_hypoglauca)mrcaott485268ott5223327,Andigena_nigrirostris)mrcaott485268ott5223329,Andigena_laminirostris)Andigena,Selenidera_spectabilis)mrcaott485268ott542001)mrcaott316538ott485268)mrcaott263564ott316538)mrcaott130076ott263564,(((((Ramphastos_vitellinus,Ramphastos_brevis)mrcaott179925ott397816,Ramphastos_dicolorus)mrcaott179925ott1030675,Ramphastos_sulfuratus)mrcaott179925ott179926,(Ramphastos_tucanus,Ramphastos_ambiguus)mrcaott179929ott535536)mrcaott179925ott179929,Ramphastos_toco)Ramphastos)mrcaott130076ott179925,(Semnornis_frantzii,Semnornis_ramphastinus)Semnornis)mrcaott130076ott542000,((Pteroglossus_torquatus,((Pteroglossus_azara,(Pteroglossus_beauharnaesii,Pteroglossus_bitorquatus)mrcaott640525ott829347)mrcaott263560ott640525,((Pteroglossus_pluricinctus,Pteroglossus_castanotis)mrcaott769998ott829343,Pteroglossus_aracari)mrcaott769998ott1031356)mrcaott263560ott769998)mrcaott246960ott263560,((((((Capito_maculicoronatus,Capito_squamatus)mrcaott370836ott712005,((Capito_brunneipectus,Capito_auratus)mrcaott965757ott965762,Capito_niger)mrcaott965757ott1068254)mrcaott370836ott965757,Capito_wallacei)mrcaott370836ott712006,(Capito_quinticolor,Capito_dayi)mrcaott712004ott815708)mrcaott370836ott712004,Capito_aurovirens,Capito_fitzpatricki,Capito_hypoleucus)Capito,(Eubucco_richardsoni,Eubucco_bourcierii,Eubucco_tucinkae,Eubucco_versicolor)Eubucco)mrcaott370836ott541994)mrcaott246960ott370836,Caloramphus_fuliginosus,Trachylaemus_purpuratus)Ramphastidae,((((((((Lybius_vieilloti,Lybius_torquatus)mrcaott789433ott789435,Tricholaema_lacrymosa)mrcaott789430ott789433,Lybius_rubrifacies,Lybius_chaplini,Lybius_guifsobalito,Lybius_undatus,Lybius_leucocephalus)mrcaott153261ott291636,(Tricholaema_diademata,Tricholaema_leucomelas)mrcaott214984ott214987)mrcaott153261ott214984,Tricholaema_hirsuta,Tricholaema_melanocephala,Tricholaema_frontata)mrcaott153261ott214989,((((Pogoniulus_scolopaceus,(Pogoniulus_chrysoconus,Pogoniulus_pusillus)mrcaott214978ott314749)mrcaott214976ott214978,Pogoniulus_atroflavus)mrcaott214976ott214982,Pogoniulus_bilineatus)mrcaott214976ott291639,Pogoniulus_subsulphureus,Pogoniulus_simplex,Pogoniulus_coryphaea,Pogoniulus_leucomystax)Pogoniulus)mrcaott153261ott214976,((((Stactolaema_whytii,Stactolaema_leucotis)mrcaott214972ott214974,(Gymnobucco_sladeni,Gymnobucco_calvus,Gymnobucco_bonapartei,Gymnobucco_peli)Gymnobucco)mrcaott214972ott727815,Buccanodon_duchaillui)mrcaott214972ott789428,Stactolaema_anchietae)mrcaott214972ott374076)mrcaott153261ott214972,((Psilopogon_zeylanicus,Trachyphonus_erythrocephalus,(Psilopogon_viridis,Trachyphonus_darnaudii)mrcaott741577ott1068258)mrcaott266067ott741577,Trachyphonus_margaritatus,Trachyphonus_vaillantii)Trachyphonus)Lybiidae)mrcaott130076ott153261,(Psilopogon_virens,(Psilopogon_rubricapillus,(Psilopogon_rafflesii,(Psilopogon_pulcherrimus,(Psilopogon_oorti,(Psilopogon_nuchalis,Psilopogon_mystacophanos)mrcaott291637ott3600166,(Psilopogon_monticola,(Psilopogon_malabaricus,(Psilopogon_lineatus,(Psilopogon_lagrandieri,(Psilopogon_javensis,(Psilopogon_incognitus,(Psilopogon_henricii,Psilopogon_haemacephalus)mrcaott384582ott960892,(Psilopogon_franklinii,Psilopogon_flavifrons)mrcaott3600155ott3600157)mrcaott384582ott3600155,(Psilopogon_faiostrictus,Psilopogon_faber)mrcaott738742ott909900)mrcaott384582ott738742)mrcaott351693ott384582,(Psilopogon_eximius,(Psilopogon_corvinus,Psilopogon_chrysopogon)mrcaott876386ott3600165)mrcaott738737ott876386)mrcaott351693ott738737)mrcaott351693ott3600161,(Psilopogon_australis,Psilopogon_asiaticus)mrcaott3600154ott3600160)mrcaott351693ott3600154)mrcaott291637ott351693,(Psilopogon_armillaris,Psilopogon_pyrolophus)mrcaott291641ott1019972)mrcaott291637ott291641)mrcaott291637ott3600159)mrcaott291637ott351694)Megalaimidae)mrcaott130076ott291637)Piciformes,(((((Notharchus_tectus,Notharchus_macrorhynchos,Notharchus_pectoralis,Notharchus_hyperrhynchus,Notharchus_swainsoni,Notharchus_ordii)Notharchus,(Nonnula_rubecula,Nonnula_amaurocephala,Nonnula_frontalis,Nonnula_brunnea,Nonnula_ruficapilla,Nonnula_sclateri)Nonnula)mrcaott53912ott308594,(Malacoptila_semicincta,Malacoptila_fusca,Malacoptila_panamensis,Malacoptila_striata,Malacoptila_rufa,Malacoptila_fulvogularis,Malacoptila_mystacalis)Malacoptila)mrcaott53912ott314748,(Bucco_noanamae,((Nystalus_chacuru,Nystalus_striolatus,Nystalus_maculatus,Nystalus_radiatus)Nystalus,Bucco_capensis)mrcaott150669ott483807,Bucco_tamatia,Bucco_macrodactylus)mrcaott150669ott595235,(Monasa_morphoeus,Monasa_nigrifrons,Monasa_atra,Monasa_flavirostris)Monasa,Chelidoptera_tenebrosa,Hypnelus_ruficollis,Hapaloptila_castanea,Micromonacha_lanceolata)Bucconidae,(Jacamerops_aureus,(((Galbula_albirostris,Galbula_cyanescens)mrcaott383931ott1009856,Galbula_ruficauda)mrcaott383931ott986893,Galbula_pastazae,Galbula_dea,Galbula_galbula,Galbula_leucogastra,Galbula_tombacea,Galbula_cyanicollis,Galbula_chalcothorax)Galbula,(Brachygalba_lugubris,Brachygalba_albogularis,Brachygalba_salmoni,Brachygalba_goeringi)Brachygalba,Jacamaralcyon_tridactyla,(Galbalcyrhynchus_leucotis,Galbalcyrhynchus_purusianus)Galbalcyrhynchus)Galbulidae)Galbuliformes)mrcaott12995ott53912,(Ispidina_picta,(Ispidina_lecontei,Ceyx_websteri,(Ceyx_pusillus,(Ceyx_cyanopectus,(Ceyx_argentatus,((((((Alcedo_quadribrachys,Alcedo_semitorquata)mrcaott26078ott838175,(Alcedo_coerulescens,Alcedo_atthis)mrcaott624772ott861000)mrcaott26078ott624772,(Alcedo_meninting,Alcedo_hercules)mrcaott838168ott838172)mrcaott26078ott838168,Alcedo_euryzona)mrcaott26078ott838173,((((Ceyx_erithaca,Ceyx_lepidus)mrcaott215691ott547241,Ceyx_melanurus)mrcaott215691ott547238,Ceyx_azureus)mrcaott215691ott838167,Ceyx_fallax)mrcaott215691ott313662)mrcaott26078ott215691,(((Corythornis_leucogaster,Corythornis_cristatus)mrcaott3596453ott3596459,Corythornis_vintsioides)mrcaott3596453ott3596463,Corythornis_madagascariensis)Corythornis)mrcaott26078ott3596453)mrcaott26078ott26086,(((Ceryle_rudis,(((Chloroceryle_inda,Chloroceryle_americana)mrcaott485385ott1039522,Chloroceryle_aenea)mrcaott485385ott986901,Chloroceryle_amazona)Chloroceryle)mrcaott26085ott485385,(Megaceryle_maxima,(Megaceryle_torquata,Megaceryle_alcyon)mrcaott314750ott839181,Megaceryle_lugubris)Megaceryle)Cerylidae,(((((Halcyon_badia,(Halcyon_senegalensis,Halcyon_malimbica)mrcaott234474ott551379)mrcaott26092ott234474,Halcyon_leucocephala)mrcaott26092ott26093,(Pelargopsis_capensis,Pelargopsis_amauroptera,Pelargopsis_melanorhyncha)Pelargopsis)mrcaott26092ott589619,Lacedo_pulchella)mrcaott26092ott485388,(((Cittura_cyanotis,(Tanysiptera_galatea,Tanysiptera_ellioti,Tanysiptera_danae,Tanysiptera_sylvia,Tanysiptera_nympha,Tanysiptera_riedelii,Tanysiptera_hydrocharis,Tanysiptera_carolinae)Tanysiptera)mrcaott234469ott234476,(((Dacelo_rex,Dacelo_gaudichaud,(Dacelo_novaeguineae,Dacelo_leachii)mrcaott938422ott3596367,Dacelo_tyro)Dacelo,Melidora_macrorrhina)mrcaott234479ott757734,(Halcyon_smyrnensis,Halcyon_coromanda)mrcaott704458ott5560500)mrcaott234479ott704458)mrcaott234469ott234479,(((Syma_torotoro,Syma_megarhyncha)Syma,((((Todiramphus_macleayii,Todiramphus_tutus)mrcaott494182ott5857393,(Todiramphus_sanctus,Todiramphus_chloris)mrcaott526776ott5859978)mrcaott494182ott526776,Todiramphus_leucopygius)mrcaott494182ott3596387,Todiramphus_funebris,Todiramphus_albonotatus,Todiramphus_pyrrhopygius,Todiramphus_farquhari,Todiramphus_godeffroyi,Todiramphus_diops,Todiramphus_lazuli,Todiramphus_nigrocyaneus,Todiramphus_australasia,Todiramphus_gambieri,Todiramphus_enigma,Todiramphus_miyakoensis,Todiramphus_winchelli,Todiramphus_saurophagus,Todiramphus_veneratus,Todiramphus_cinnamominus)mrcaott494182ott3596376)mrcaott234478ott494182,(Actenoides_lindsayi,Actenoides_concretus,Actenoides_princeps,Actenoides_hombroni,Actenoides_bougainvillei,Actenoides_monachus)Actenoides)mrcaott234478ott571605)mrcaott234469ott234478,Halcyon_senegaloides,Halcyon_chelicuti,Halcyon_pileata,Halcyon_albiventris,Halcyon_cyanoventris)mrcaott26092ott26094)mrcaott26085ott26092,Caridonax_fulgidus)mrcaott26078ott26085,(Hylomanes_momotula,(Baryphthengus_martii,((Baryphthengus_ruficapillus,Momotus_momota)mrcaott483796ott989081,Momotus_mexicanus)mrcaott483796ott989083)mrcaott88377ott483796,(Electron_platyrhynchum,Electron_carinatum)Electron,Eumomota_superciliosa,Momotus_aequatorialis,Momotus_coeruliceps,Momotus_subrufescens,Momotus_bahamensis,Aspatha_gularis)Momotidae)mrcaott26078ott88365,(((Todus_todus,Todus_mexicanus)mrcaott284298ott741575,Todus_subulatus)mrcaott284298ott986890,(Todus_multicolor,Todus_angustirostris)mrcaott986891ott986892)Todus)mrcaott26078ott284298,(((Merops_nubicoides,(Merops_lafresnayii,(((((Merops_hirundineus,(Merops_pusillus,Merops_variegatus)mrcaott948865ott948874)mrcaott150514ott948865,(Merops_gularis,Merops_muelleri)mrcaott150515ott150518)mrcaott150514ott150515,Merops_boehmi)mrcaott150514ott423285,((((((Merops_viridis,Merops_leschenaulti)mrcaott372774ott372778,Merops_orientalis)mrcaott372774ott423282,(((Merops_superciliosus,Merops_persicus)mrcaott372776ott898071,Merops_philippinus)mrcaott372776ott372777,(Merops_ornatus,Merops_apiaster)mrcaott614658ott755107)mrcaott372776ott614658)mrcaott372774ott372776,Merops_nubicus)mrcaott372774ott989087,Merops_malimbicus)mrcaott372774ott1050190,Merops_albicollis)mrcaott372774ott423284)mrcaott150514ott372774,Merops_breweri)mrcaott150514ott724987,(Merops_bullockoides,Merops_bulocki)mrcaott423281ott704136,Merops_revoilii,Merops_mentalis)Merops,Meropogon_forsteni)mrcaott150514ott1050191,(Nyctyornis_amictus,Nyctyornis_athertoni)Nyctyornis)Meropidae,((((Coracias_caudatus,(Coracias_garrulus,Coracias_abyssinicus)mrcaott372551ott5857416)mrcaott244691ott372551,Coracias_cyanogaster,Coracias_naevius,Coracias_temminckii,Coracias_benghalensis,Coracias_spatulatus)Coracias,(Eurystomus_gularis,(Eurystomus_orientalis,Eurystomus_glaucurus)mrcaott897864ott5223332,Eurystomus_azureus)Eurystomus)Coraciidae,(((Atelornis_pittoides,Atelornis_crossleyi)Atelornis,Uratelornis_chimaera)mrcaott372536ott897865,Brachypteracias_leptosomus,Geobiastes_squamiger)Brachypteraciidae)mrcaott244691ott372535)mrcaott150514ott244691)mrcaott26078ott150514)mrcaott12995ott26078)mrcaott6895ott12995,((((Apaloderma_aequatoriale,Apaloderma_narina)mrcaott95396ott392077,Apaloderma_vittatum)Apaloderma,((((((((Trogon_citreolus,Trogon_melanocephalus)mrcaott196945ott236084,((Trogon_viridis,Trogon_chionurus)mrcaott717092ott3600780,Trogon_bairdii)mrcaott717092ott1016281)mrcaott196945ott717092,(Trogon_surrucura,(Trogon_violaceus,Trogon_curucui)mrcaott917893ott917898)mrcaott452892ott917893)mrcaott196945ott452892,(((Trogon_massena,Trogon_melanurus)mrcaott452890ott1065612,Trogon_comptus)mrcaott452890ott917905,Trogon_clathratus)mrcaott452890ott969703)mrcaott196945ott452890,((((Trogon_personatus,(Trogon_collaris,Trogon_aurantiiventris)mrcaott917904ott979037)mrcaott284302ott917904,Trogon_mexicanus)mrcaott284302ott917900,Trogon_elegans)mrcaott284302ott917899,Trogon_rufus)mrcaott284302ott917901,Trogon_mesurus,Trogon_caligatus,Trogon_ramonianus)Trogon,(Priotelus_temnurus,Priotelus_roseigaster)Priotelus)mrcaott196945ott412121,((((Pharomachrus_antisianus,Pharomachrus_fulgidus)mrcaott412119ott969704,(Pharomachrus_auriceps,Pharomachrus_pavoninus)mrcaott917902ott917903)mrcaott412119ott917902,Pharomachrus_mocinno)Pharomachrus,Euptilotis_neoxenus)mrcaott412119ott462555)mrcaott196945ott412119,(((Harpactes_fasciatus,((Harpactes_diardii,((Harpactes_erythrocephalus,Harpactes_whiteheadi)mrcaott452900ott861101,Harpactes_kasumba)mrcaott452900ott861099)mrcaott392091ott452900,(Harpactes_wardi,Harpactes_ardens)mrcaott861097ott5560502)mrcaott392091ott861097)mrcaott336449ott392091,Harpactes_oreskios)mrcaott336449ott462543,(Harpactes_duvaucelii,Harpactes_orrhophaeus)mrcaott452894ott452898)Harpactes)mrcaott196945ott336449)mrcaott95396ott196945,(Apalharpactes_mackloti,Apalharpactes_reinwardtii)Apalharpactes)Trogonidae)mrcaott6895ott95396,Leptosomus_discolor)mrcaott6895ott897867,(((Pseudastur_polionotus,Colius_striatus,Colius_colius)mrcaott462544ott462548,(Pseudastur_occidentalis,Colius_leucocephalus,Urocolius_indicus)mrcaott585913ott1094061,Colius_castanotus)mrcaott36453ott462544,Urocolius_macrourus)Coliidae)mrcaott6895ott36453)mrcaott2907ott6895)mrcaott246ott2907,(Pseudastur_albicollis,Morphnarchus_princeps,Cryptoleucopteryx_plumbea,Clanga_pomarina,(Clanga_hastata,(Clanga_clanga,((((((Spizaetus_melanoleucus,(((Aquila_fasciata,(Aquila_africana,((((Hieraaetus_morphnoides,(Hieraaetus_pennatus,Hieraaetus_weiskei)mrcaott347890ott626722)mrcaott1864ott347890,Hieraaetus_ayresii)mrcaott1864ott283158,Hieraaetus_wahlbergi)mrcaott1864ott283172,(((Aquila_rapax,(Aquila_adalberti,Aquila_heliaca)mrcaott15445ott506940)mrcaott1867ott15445,Aquila_nipalensis)mrcaott1867ott5925676,(((Aquila_spilogaster,Aquila_verreauxii)mrcaott14657ott283156,(Aquila_gurneyi,Aquila_audax)mrcaott624767ott842012)mrcaott14657ott624767,Aquila_chrysaetos)mrcaott14657ott479314)mrcaott1867ott14657)mrcaott1858ott1864,(Ictinaetus_malaiensis,Lophaetus_occipitalis)mrcaott14661ott901444)mrcaott1858ott14661,Polemaetus_bellicosus)mrcaott1858ott806935,Lophotriorchis_kienerii)mrcaott1858ott5857385,(Spizaetus_tyrannus,(Spizaetus_ornatus,Spizaetus_isidori)mrcaott307990ott5859960)mrcaott1866ott307990)mrcaott1858ott1866,((Nisaetus_cirrhatus,(((Nisaetus_bartelsi,Nisaetus_alboniger)mrcaott317641ott1027126,Nisaetus_nipalensis)mrcaott317641ott317644,Nisaetus_nanus)mrcaott317641ott327089,(Nisaetus_philippensis,Nisaetus_lanceolatus)mrcaott792923ott5859962,Nisaetus_pinskeri)mrcaott317639ott317641,Stephanoaetus_coronatus)mrcaott317639ott1094464)mrcaott1858ott317639,(((Morphnus_guianensis,Harpia_harpyja)mrcaott283151ott783378,Harpyopsis_novaeguineae)mrcaott283151ott327091,Macheiramphus_alcinus)mrcaott283151ott307991)mrcaott1858ott238260,((((((((Buteo_trizonatus,(Buteo_plagiatus,((((((Buteo_jamaicensis,(((((Buteo_lagopus,Buteo_regalis)mrcaott33796ott155919,(((Buteo_buteo,Buteo_oreophilus)mrcaott215782ott805051,(Buteo_hemilasius,Buteo_rufinus)mrcaott433865ott790130)mrcaott215782ott433865,(Buteo_augur,Buteo_rufofuscus)mrcaott236917ott883027)mrcaott215782ott236917)mrcaott33796ott215782,(Buteo_japonicus,Buteo_refectus)mrcaott554772ott954496)mrcaott33796ott554772,Buteo_albonotatus)mrcaott33796ott33797,(((Buteo_brachyurus,(Buteo_galapagoensis,Buteo_swainsoni)mrcaott213673ott1026126)mrcaott34349ott213673,Buteo_albigula)mrcaott34349ott155924,Buteo_solitarius)mrcaott34349ott34350)mrcaott33796ott34349)mrcaott33792ott33796,Buteo_platypterus)mrcaott33792ott458099,(Buteo_ridgwayi,Buteo_lineatus)mrcaott34339ott288733)mrcaott33792ott34339,((Leucopternis_semiplumbeus,(Leucopternis_melanops,Leucopternis_kuhli)mrcaott624762ott624763)mrcaott120833ott624762,Buteo_nitidus)mrcaott120833ott243418)mrcaott33792ott120833,(Geranoaetus_polyosoma,(Geranoaetus_albicaudatus,Buteogallus_solitarius,Geranoaetus_melanoleucus)mrcaott243423ott954491)mrcaott243423ott458092)mrcaott33792ott243423,(Parabuteo_leucorrhous,Buteogallus_schistaceus,Parabuteo_unicinctus)mrcaott1034654ott3596267)mrcaott8285ott1034654,Buteo_ventralis,Buteo_auguralis,Buteo_brachypterus)mrcaott8285ott33791,(Buteogallus_lacernulatus,(Buteogallus_coronatus,(Buteogallus_aequinoctialis,Buteogallus_anthracinus)mrcaott33798ott326519,(Buteogallus_urubitinga,Buteogallus_meridionalis)mrcaott326513ott1034657,Buteogallus_gundlachii)mrcaott33798ott326513)mrcaott33798ott523017)mrcaott8285ott33798,((Geranospiza_caerulescens,Busarellus_nigricollis)mrcaott376409ott954488,Rostrhamus_sociabilis)mrcaott376409ott852778)mrcaott8285ott376409,(Ictinia_plumbea,Ictinia_mississippiensis)Ictinia)mrcaott8285ott327100,((Butastur_teesa,Butastur_indicus)mrcaott243416ott441595,Butastur_rufipennis,Butastur_liventer)Butastur)mrcaott8285ott243416,(((Milvus_migrans,Milvus_milvus)Milvus,(Haliastur_indus,Haliastur_sphenurus)Haliastur)mrcaott68001ott108505,(((Haliaeetus_vociferoides,Haliaeetus_vocifer)mrcaott95329ott970753,(Haliaeetus_leucogaster,Haliaeetus_sanfordi)mrcaott437769ott970752)mrcaott95329ott437769,(Haliaeetus_leucoryphus,((Haliaeetus_leucocephalus,Haliaeetus_albicilla)mrcaott506937ott773042,Haliaeetus_pelagicus)mrcaott506937ott773043)mrcaott327488ott506937)mrcaott95329ott327488)mrcaott68001ott95329)mrcaott8285ott68001,(Harpagus_bidentatus,Harpagus_diodon)Harpagus)mrcaott8285ott919198,(((((Accipiter_gentilis,(Accipiter_cooperii,Accipiter_bicolor)mrcaott764598ott901450)mrcaott11582ott764598,((Accipiter_nisus,(Accipiter_striatus,Accipiter_rufiventris)mrcaott244846ott326515)mrcaott137526ott244846,(Accipiter_tachiro,(Accipiter_imitator,Accipiter_novaehollandiae)mrcaott767913ott818177)mrcaott305884ott767913)mrcaott137526ott305884)mrcaott11582ott137526,((((Circus_ranivorus,(Circus_approximans,Circus_aeruginosus)mrcaott766820ott5560963,Circus_melanoleucos)mrcaott624765ott766820,Circus_pygargus)mrcaott624765ott766811,Circus_buffoni)mrcaott624765ott766824,(((Circus_cyaneus,Circus_cinereus)mrcaott766812ott994347,(Circus_macrourus,Circus_maurus)mrcaott766813ott3596194)mrcaott766812ott766813,Circus_assimilis)mrcaott766812ott766823,Circus_spilonotus,Circus_maillardi,Circus_macrosceles)Circus)mrcaott11582ott624765,(Accipiter_soloensis,(Accipiter_cirrocephalus,(Accipiter_gularis,Accipiter_virgatus)mrcaott1075021ott5560964)mrcaott851067ott1075021)mrcaott818181ott851067)mrcaott11582ott818181,((((Melierax_metabates,Melierax_canorus,Melierax_poliopterus)Melierax,Urotriorchis_macrourus)mrcaott192482ott951837,(Micronisus_gabar,Accipiter_superciliosus)mrcaott919193ott1036189)mrcaott192482ott919193,Kaupifalco_monogrammicus)mrcaott192482ott326522)mrcaott11582ott192482)mrcaott8285ott11582,Accipiter_badius,Accipiter_castanilius,Accipiter_erythropus,Accipiter_francesiae,Accipiter_gundlachi,Accipiter_melanochlamys,Accipiter_henstii,Accipiter_brevipes,Accipiter_ovampensis,Accipiter_melanoleucus,Accipiter_poliogaster,Accipiter_minullus,Accipiter_madagascariensis,Accipiter_erythrauchen,Accipiter_meyerianus,Accipiter_henicogrammus,Accipiter_poliocephalus,Accipiter_fasciatus,Accipiter_rufitorques,Accipiter_rhodogaster,Accipiter_haplochrous,Accipiter_brachyurus,Accipiter_princeps,Accipiter_hiogaster,Accipiter_luteoschistaceus,Accipiter_butleri,Accipiter_collaris,Accipiter_trinotatus,Accipiter_griseiceps,Accipiter_albogularis,Accipiter_nanus,Accipiter_trivirgatus)mrcaott8285ott34284)mrcaott1858ott8285,(((Pithecophaga_jefferyi,(((Circaetus_fasciolatus,Circaetus_cinerascens)mrcaott103123ott103124,((Circaetus_pectoralis,(Circaetus_cinereus,Circaetus_gallicus)mrcaott103129ott193718)mrcaott103125ott103129,Dryotriorchis_spectabilis)mrcaott103125ott327094,Circaetus_beaudouini)mrcaott103123ott103125,Terathopius_ecaudatus)mrcaott103123ott327096)mrcaott103122ott103123,((Spilornis_cheela,Spilornis_rufipectus)mrcaott103130ott103131,Spilornis_elgini,Spilornis_kinabaluensis,Spilornis_klossi)Spilornis)mrcaott103122ott103130,(((Gyps_rueppelli,(((Gyps_fulvus,((Gyps_coprotheres,Gyps_indicus)mrcaott263136ott907309,Gyps_tenuirostris)mrcaott263136ott332779)mrcaott263132ott263136,Gyps_africanus)mrcaott263132ott315690,Gyps_himalayensis)mrcaott263132ott549509,Gyps_bengalensis)Gyps,Necrosyrtes_monachus)mrcaott263132ott707369,(((Aegypius_monachus,Torgos_tracheliotos)mrcaott786449ott3596185,Trigonoceps_occipitalis)mrcaott786449ott837582,Sarcogyps_calvus)mrcaott786449ott985504)mrcaott263132ott786449)mrcaott103122ott263132)mrcaott1858ott103122,((((Neophron_percnopterus,Gypaetus_barbatus)mrcaott47576ott317001,Gypohierax_angolensis)mrcaott47576ott677101,(Polyboroides_typus,Polyboroides_radiatus)Polyboroides)mrcaott47576ott677096,(((((Leptodon_cayanensis,Leptodon_forbesi)Leptodon,Chondrohierax_uncinatus)mrcaott103132ott574399,Aviceda_cuculoides)mrcaott103132ott1005585,Eutriorchis_astur)mrcaott103132ott677099,((Elanoides_forficatus,(Pernis_ptilorhynchus,(Pernis_celebensis,Pernis_apivorus)mrcaott897288ott1035863,Pernis_steerei)Pernis)mrcaott307993ott322724,(Aviceda_subcristata,((Lophoictinia_isura,(Henicopernis_longicauda,Henicopernis_infuscatus)Henicopernis)mrcaott494344ott985620,Hamirostra_melanosternon)mrcaott494344ott624761)mrcaott307994ott494344)mrcaott307993ott307994,Aviceda_leuphotes,Aviceda_madagascariensis,Aviceda_jerdoni)mrcaott103132ott307993)mrcaott47576ott103132)mrcaott1858ott47576,((Elanus_leucurus,Elanus_scriptus,Elanus_caeruleus,Elanus_axillaris)Elanus,Gampsonyx_swainsonii)mrcaott153874ott307992,Megatriorchis_doriae,(Erythrotriorchis_buergersi,Erythrotriorchis_radiatus)Erythrotriorchis)mrcaott1858ott153874,Pandion_haliaetus,Chelictinia_riocourii,(Icthyophaga_humilis,Icthyophaga_ichthyaetus)Icthyophaga,Helicolestes_hamatus)Accipitridae,Sagittarius_serpentarius)mrcaott1858ott1036186,((Gymnogyps_californianus,(Vultur_gryphus,Sarcoramphus_papa)mrcaott363015ott819160)mrcaott316992ott363015,(Coragyps_atratus,((Cathartes_burrovianus,Cathartes_melambrotus)mrcaott316998ott651476,Cathartes_aura)Cathartes)mrcaott316995ott316998)Cathartidae)mrcaott1858ott316992)mrcaott246ott1858,Opisthocomus_hoazin)mrcaott246ott928360,(((((((((((Microparra_capensis,Irediparra_gallinacea)mrcaott5272ott332002,Metopidius_indicus)mrcaott5272ott526689,(Actophilornis_africanus,Actophilornis_albinucha)Actophilornis)mrcaott5272ott977428,((Jacana_jacana,Jacana_spinosa)Jacana,Hydrophasianus_chirurgus)mrcaott332005ott977453)Jacanidae,(Rostratula_australis,Rostratula_benghalensis,Nycticryphes_semicollaris)Rostratulidae)mrcaott5272ott311533,(Pedionomus_torquatus,((Attagis_malouinus,Attagis_gayi)Attagis,(Thinocorus_rumicivorus,Thinocorus_orbignyianus)Thinocorus)Thinocoridae)mrcaott163953ott417274)mrcaott5272ott163953,(Steganopus_tricolor,(Calidris_virgata,(Calidris_subruficollis,(Calidris_pygmea,(Calidris_falcinellus,((((Calidris_ruficollis,(Calidris_temminckii,Calidris_subminuta)mrcaott149072ott271794)mrcaott24121ott149072,(Calidris_ferruginea,Calidris_himantopus)mrcaott236666ott633931)mrcaott24121ott236666,((((Calidris_melanotos,(Calidris_mauri,Calidris_pusilla)mrcaott234671ott1092981)mrcaott57825ott234671,((Calidris_fuscicollis,Calidris_minutilla)mrcaott234673ott654822,Calidris_minuta)mrcaott234673ott271793)mrcaott57825ott234673,Calidris_bairdii)mrcaott57825ott654826,(((Calidris_ptilocnemis,Calidris_maritima)mrcaott236664ott855479,Calidris_alpina)mrcaott236664ott5560398,Calidris_alba)mrcaott236664ott654824)mrcaott57825ott236664)mrcaott24121ott57825,(Calidris_acuminata,Calidris_pugnax)mrcaott651066ott1090732)mrcaott24121ott651066,(Calidris_canutus,Calidris_tenuirostris)mrcaott214779ott341981)mrcaott24121ott214779,(Arenaria_melanocephala,Arenaria_interpres)Arenaria)mrcaott24121ott654830,(((((((Gallinago_stenura,Gallinago_megala)mrcaott45306ott518139,Gallinago_media)mrcaott45306ott848007,(((Gallinago_delicata,Gallinago_gallinago)mrcaott234669ott1069109,Gallinago_nigripennis)mrcaott234669ott512604,Gallinago_paraguaiae)mrcaott234669ott943096)mrcaott45306ott234669,Gallinago_undulata,((Coenocorypha_huegeli,Coenocorypha_aucklandica,Coenocorypha_pusilla)Coenocorypha,Gallinago_imperialis)mrcaott448962ott565611,Gallinago_hardwickii,Gallinago_macrodactyla,Gallinago_jamesoni,Gallinago_nobilis,Gallinago_andina,Gallinago_solitaria,Gallinago_nemoricola,Gallinago_stricklandii)mrcaott45306ott227768,(Scolopax_minor,Scolopax_rusticola,Scolopax_celebensis,Scolopax_rosenbergii,Scolopax_bukidnonensis,Scolopax_rochussenii,Scolopax_mira,Scolopax_saturata)Scolopax)mrcaott45306ott244702,(((Limnodromus_griseus,Limnodromus_scolopaceus)mrcaott234683ott530284,Limnodromus_semipalmatus)Limnodromus,Lymnocryptes_minimus)mrcaott234683ott615387)mrcaott45306ott234683,((((((Tringa_flavipes,Tringa_semipalmata)mrcaott55408ott446288,(((Tringa_melanoleuca,Tringa_nebularia)mrcaott304017ott917055,Tringa_erythropus)mrcaott304017ott596861,((Tringa_glareola,Tringa_stagnatilis)mrcaott341975ott1030678,Tringa_totanus)mrcaott341975ott5560396)mrcaott304017ott341975)mrcaott55408ott304017,(Tringa_brevipes,Tringa_incana)mrcaott596102ott596104)mrcaott55408ott596102,(Tringa_ochropus,Tringa_solitaria)mrcaott165976ott5223315,Tringa_guttifer)Tringa,(Actitis_macularius,Actitis_hypoleucos)Actitis)mrcaott55408ott792983,((Phalaropus_fulicarius,Phalaropus_lobatus)Phalaropus,Xenus_cinereus)mrcaott57821ott917049)mrcaott55408ott57821)mrcaott45306ott55408)mrcaott24121ott45306,((Limosa_limosa,(Limosa_fedoa,Limosa_haemastica)mrcaott413323ott413324)mrcaott217797ott413323,Limosa_lapponica)Limosa)mrcaott24121ott217797,((((((Numenius_madagascariensis,Numenius_arquata)mrcaott341976ott5560397,Numenius_americanus)mrcaott341976ott808998,Numenius_minutus)mrcaott341976ott651069,Numenius_phaeopus)mrcaott341976ott821655,Numenius_tahitiensis,Numenius_tenuirostris,Numenius_borealis)Numenius,Bartramia_longicauda)mrcaott341976ott654835,(Prosobonia_parvirostris,Prosobonia_leucoptera,Prosobonia_ellisi,Prosobonia_cancellata)Prosobonia)Scolopacidae)mrcaott5272ott24121,(((((Chroicocephalus_novaehollandiae,((((((((((Onychoprion_anaethetus,Onychoprion_lunatus)mrcaott7639ott7642,Onychoprion_fuscatus)mrcaott7639ott651055,Onychoprion_aleuticus)Onychoprion,((((((Sterna_dougallii,Sterna_striata)mrcaott285543ott966604,Sterna_sumatrana)mrcaott285543ott966606,Sterna_hirundo)mrcaott285543ott5560401,((Thalasseus_elegans,Sterna_hirundinacea,Sterna_vittata)mrcaott738509ott966611,Sterna_paradisaea)mrcaott738509ott809006)mrcaott285543ott738509,(Thalasseus_bernsteini,Sterna_forsteri,Sterna_trudeaui)mrcaott341030ott1031870)mrcaott285543ott341030,Thalasseus_bergii,Sterna_aurantia,Sterna_virgata,Sterna_acuticauda,Sterna_repressa)Sterna)mrcaott7639ott285543,(Thalasseus_bengalensis,Thalasseus_sandvicensis,(Chlidonias_hybrida,Thalasseus_maximus)Thalasseus_maximus)Thalasseus)mrcaott7639ott966608,(Chlidonias_albostriatus,(Chlidonias_niger,Chlidonias_leucopterus)mrcaott234666ott915891)Chlidonias)mrcaott7639ott234666,(Larosterna_inca,(Hydroprogne_caspia,Gelochelidon_nilotica)mrcaott651058ott5859782)mrcaott341047ott651058)mrcaott7639ott341047,(((Sternula_nereis,Sternula_albifrons)mrcaott47401ott5560402,(Sternula_superciliaris,Sternula_antillarum)mrcaott129400ott5859798,Sternula_balaenarum,Sternula_saundersi,Sternula_lorata)Sternula,Phaetusa_simplex)mrcaott47401ott341044)mrcaott7639ott47401,((((((((((((((((Larus_cachinnans,((Larus_thayeri,Larus_glaucescens)mrcaott306645ott1092574,Larus_glaucoides)mrcaott306645ott842396)mrcaott22965ott306645,(Larus_californicus,Larus_schistisagus)mrcaott119602ott425200)mrcaott22965ott119602,(Larus_fuscus,Larus_dominicanus)mrcaott75913ott335736)mrcaott22965ott75913,((Larus_hyperboreus,Larus_argentatus)mrcaott335737ott450107,((Larus_michahellis,Larus_armenicus)mrcaott425206ott515355,Larus_marinus)mrcaott425206ott887691)mrcaott335737ott425206,Larus_smithsonianus)mrcaott22965ott22966,Larus_occidentalis)mrcaott22965ott353849,((Larus_delawarensis,Larus_heermanni)mrcaott119599ott509055,Larus_livens)mrcaott119599ott993041)mrcaott22965ott119599,Larus_canus)mrcaott22965ott324050,Larus_pacificus)mrcaott22965ott704175,(Larus_belcheri,(Larus_atlanticus,Larus_crassirostris)mrcaott704180ott766942)mrcaott704174ott704180)mrcaott22965ott704174,(((((Ichthyaetus_melanocephalus,Ichthyaetus_hemprichii)mrcaott414141ott792987,Ichthyaetus_leucophthalmus)mrcaott414141ott704176,Ichthyaetus_audouinii)mrcaott414141ott802818,Ichthyaetus_ichthyaetus)mrcaott414141ott993037,Ichthyaetus_relictus)Ichthyaetus)mrcaott22965ott414141,((Leucophaeus_scoresbii,Leucophaeus_modestus)mrcaott282132ott993035,(Leucophaeus_pipixcan,Leucophaeus_atricilla)mrcaott704183ott965054,Leucophaeus_fuliginosus)mrcaott282132ott704183)mrcaott22965ott282132,Chroicocephalus_bulleri,(Rissa_brevirostris,Rissa_tridactyla)Rissa,Chroicocephalus_genei)mrcaott22965ott241571,Pagophila_eburnea)mrcaott22965ott154126,Xema_sabini)mrcaott22965ott5859768,(Hydrocoloeus_minutus,(Creagrus_furcatus,Rhodostethia_rosea)mrcaott500429ott583040)mrcaott80679ott500429)mrcaott22965ott80679,(Rynchops_niger,Rynchops_albicollis,Rynchops_flavirostris)Rynchops)mrcaott22965ott738512)mrcaott7639ott22965,Gygis_alba)mrcaott7639ott355757,Saundersilarus_saundersi,((Chroicocephalus_cirrocephalus,Chroicocephalus_hartlaubii)mrcaott416082ott698969,Chroicocephalus_ridibundus)mrcaott416082ott4947414,((Anous_minutus,Anous_stolidus)mrcaott417372ott915882,Anous_tenuirostris)Anous,Chroicocephalus_philadelphia,Chroicocephalus_brunnicephalus,Chroicocephalus_maculipennis,Chroicocephalus_serranus)mrcaott7639ott373759,(((((((Alle_alle,(Uria_lomvia,Uria_aalge)Uria)mrcaott147723ott1097979,(Alca_torda,Pinguinus_impennis)mrcaott855485ott899358)mrcaott147723ott855485,(Synthliboramphus_scrippsi,(Synthliboramphus_craveri,Synthliboramphus_hypoleucus)mrcaott454492ott1078413,(Synthliboramphus_wumizusume,Synthliboramphus_antiquus)mrcaott551819ott1078411)Synthliboramphus)mrcaott147723ott454492,((Cepphus_carbo,Cepphus_columba)mrcaott536766ott544133,Cepphus_grylle)Cepphus)mrcaott147723ott536766,((Brachyramphus_brevirostris,Brachyramphus_marmoratus)mrcaott280897ott980452,Brachyramphus_perdix)Brachyramphus)mrcaott147723ott280897,(((Aethia_psittacula,(Aethia_pusilla,Aethia_cristatella)mrcaott280907ott855480,Aethia_pygmaea)mrcaott280907ott855482,Ptychoramphus_aleuticus)mrcaott280907ott979353,((Fratercula_cirrhata,(Fratercula_corniculata,Fratercula_arctica)mrcaott1078400ott5560393)Fratercula,Cerorhinca_monocerata)mrcaott385981ott989958)mrcaott280907ott385981)mrcaott147723ott280907,(((Stercorarius_pomarinus,Stercorarius_skua)mrcaott219032ott742633,((Stercorarius_maccormicki,Stercorarius_chilensis)mrcaott494176ott742636,Stercorarius_antarcticus)mrcaott494176ott742637)mrcaott219032ott494176,(Stercorarius_parasiticus,Stercorarius_longicaudus)mrcaott742640ott742641)Stercorarius)mrcaott147723ott219032,(Procelsterna_cerulea,Procelsterna_albivitta)Procelsterna)mrcaott7639ott147723,Dromas_ardeola)mrcaott7639ott383929,((Rhinoptilus_africanus,(((Stiltia_isabella,Glareola_nuchalis)mrcaott129398ott427708,(Glareola_maldivarum,(Glareola_nordmanni,Glareola_pratincola)mrcaott271792ott980449)mrcaott180488ott271792,Glareola_cinerea,Glareola_ocularis,Glareola_lactea)mrcaott129398ott180488,(Cursorius_temminckii,Cursorius_rufus,Cursorius_cursor,Cursorius_coromandelicus,Cursorius_somalensis)Cursorius)mrcaott129398ott214786)mrcaott57833ott129398,Rhinoptilus_chalcopterus,Rhinoptilus_bitorquatus,Rhinoptilus_cinctus)mrcaott57833ott129399)mrcaott7639ott57833,((Turnix_sylvaticus,(Turnix_suscitator,Turnix_tanki)mrcaott418884ott943591,(Turnix_hottentottus,(Turnix_pyrrhothorax,Turnix_varius)mrcaott418888ott5857195)mrcaott418886ott418888,Turnix_olivii,Turnix_melanogaster,Turnix_velox,Turnix_nigricollis,Turnix_everetti,Turnix_castanotus,Turnix_worcesteri,Turnix_ocellatus,Turnix_maculosus)Turnix,Ortyxelos_meiffrenii)Turnicidae)mrcaott7639ott306220)mrcaott5272ott7639,(((Eudromias_morinellus,(((Pluvialis_dominica,(Pluvialis_apricaria,Pluvialis_fulva)mrcaott795155ott951126)mrcaott57823ott795155,Pluvialis_squatarola)Pluvialis,(((Haematopus_chathamensis,((Haematopus_unicolor,Haematopus_finschi)mrcaott80080ott3597030,Haematopus_ostralegus)mrcaott80080ott601745,(((Haematopus_bachmani,Haematopus_palliatus)mrcaott234685ott1092987,Haematopus_ater)mrcaott234685ott918965,Haematopus_leucopodus)mrcaott234685ott317730,Haematopus_longirostris,Haematopus_meadewaldoi,Haematopus_moquini,Haematopus_fuliginosus)Haematopus,Ibidorhyncha_struthersii)mrcaott80080ott651064,(((Himantopus_himantopus,Himantopus_novaezelandiae)Himantopus,Cladorhynchus_leucocephalus)mrcaott293656ott703808,((Recurvirostra_americana,Recurvirostra_andina)mrcaott427710ott596107,Recurvirostra_avosetta,Recurvirostra_novaehollandiae)Recurvirostra)Recurvirostridae)mrcaott80080ott293656)mrcaott57823ott80080,((((((Charadrius_montanus,(Charadrius_falklandicus,Charadrius_alticola)mrcaott112943ott994342)mrcaott112937ott112943,(Charadrius_collaris,Charadrius_wilsonia)mrcaott112942ott234675)mrcaott112937ott112942,((Charadrius_ruficapillus,((((Charadrius_alexandrinus,Charadrius_marginatus)mrcaott112947ott349797,Charadrius_peronii)mrcaott112947ott331466,Charadrius_pallidus)mrcaott112947ott3596993,Charadrius_nivosus)mrcaott112947ott331463)mrcaott112938ott112947,((Charadrius_pecuarius,Charadrius_sanctaehelenae)mrcaott856355ott3596996,Charadrius_thoracicus)mrcaott856355ott3597004)mrcaott112938ott856355)mrcaott112937ott112938,(Charadrius_bicinctus,((Vanellus_spinosus,((Peltohyas_australis,Anarhynchus_frontalis)mrcaott112948ott703810,Erythrogonys_cinctus)mrcaott112948ott180485,(((Vanellus_resplendens,Vanellus_chilensis)mrcaott242776ott661803,(Vanellus_miles,Vanellus_vanellus)mrcaott331994ott413796)mrcaott242776ott331994,Vanellus_indicus)mrcaott242776ott704464,Vanellus_cayanus,Vanellus_cinereus,Vanellus_senegallus,Vanellus_macropterus,Vanellus_duvaucelii,Vanellus_tricolor,Vanellus_tectus,Vanellus_coronatus,Vanellus_armatus,Vanellus_malarbaricus,Vanellus_melanopterus,Vanellus_crassirostris,Vanellus_melanocephalus,Vanellus_superciliosus,Vanellus_leucurus,Vanellus_albiceps,Vanellus_gregarius,Vanellus_lugubris)mrcaott112948ott242776,Charadrius_obscurus)mrcaott112948ott5341357)mrcaott112941ott112948)mrcaott112937ott112941,((Charadrius_mongolus,Charadrius_leschenaultii)mrcaott341980ott1040108,(Charadrius_veredus,Charadrius_asiaticus)mrcaott661810ott3597000)mrcaott341980ott661810)mrcaott112937ott341980,(((((Thinornis_cucullatus,(Thinornis_novaeseelandiae,(Charadrius_dubius,Charadrius_placidus)mrcaott274628ott3596999)mrcaott129402ott274628,(Elseyornis_melanops,Charadrius_forbesi)mrcaott661806ott827421)mrcaott129402ott661806,(((Charadrius_melodus,Charadrius_semipalmatus)mrcaott234677ott661809,Charadrius_hiaticula)mrcaott234677ott425445,Charadrius_vociferus)mrcaott234677ott661811)mrcaott129402ott234677,Charadrius_tricollaris)mrcaott129402ott3596997,(Phegornis_mitchellii,Charadrius_modestus)mrcaott214792ott670132)mrcaott129402ott214792,Oreopholus_ruficollis)mrcaott129402ott673638,Charadrius_javanicus)mrcaott112937ott129402)mrcaott57823ott112937,Pluvianus_aegyptius)mrcaott57823ott242771,(((Chionis_albus,Chionis_minor)Chionis,Pluvianellus_socialis)mrcaott57827ott227451,(((Burhinus_bistriatus,Burhinus_superciliaris)mrcaott57829ott214783,(((Burhinus_vermiculatus,Burhinus_oedicnemus)mrcaott214781ott261314,(Burhinus_senegalensis,Burhinus_capensis)mrcaott371970ott427706)mrcaott214781ott371970,Burhinus_grallarius)mrcaott214781ott868643)Burhinus,(Esacus_recurvirostris,Esacus_magnirostris)Esacus)Burhinidae)mrcaott57827ott57829)mrcaott57823ott57827)mrcaott5272ott57823,(((((((((Podiceps_cristatus,Podiceps_major)mrcaott92263ott1023132,Podiceps_auritus)mrcaott92263ott726164,Podiceps_grisegena)mrcaott92263ott740071,(Rollandia_rolland,Rollandia_microptera)Rollandia)mrcaott92263ott547308,(((Podiceps_nigricollis,Podiceps_andinus)mrcaott651477ott3595575,(Podiceps_occipitalis,Podiceps_taczanowskii)mrcaott3595565ott3595567)mrcaott651477ott3595565,Podiceps_gallardoi)mrcaott651477ott799136)mrcaott92263ott651477,(Aechmophorus_occidentalis,Aechmophorus_clarkii)Aechmophorus)mrcaott92263ott758343,((Tachybaptus_novaehollandiae,Tachybaptus_ruficollis)mrcaott299429ott4947460,Tachybaptus_dominicus,Tachybaptus_rufolavatus,Tachybaptus_pelzelnii)Tachybaptus)mrcaott92263ott299429,(Podilymbus_podiceps,Podilymbus_gigas)Podilymbus,(Poliocephalus_poliocephalus,Poliocephalus_rufopectus)Poliocephalus)Podicipedidae,(Phoeniconaias_minor,(Phalacrocorax_verrucosus,(Phalacrocorax_urile,Phoenicopterus_ruber,Phoenicopterus_roseus)mrcaott472423ott595567,Phoenicopterus_chilensis)Phoenicopterus,(Phalacrocorax_penicillatus,(Phalacrocorax_pelagicus,Phoenicoparrus_andinus,Phoenicoparrus_jamesi)mrcaott1030749ott1030759)Phoenicoparrus)Phoenicopteridae)mrcaott92263ott472423)mrcaott5272ott92263,(Phalacrocorax_magellanicus,(Phalacrocorax_harrisi,(Phalacrocorax_gaimardi,(Phalacrocorax_carunculatus,(Phalacrocorax_campbelli,(Phalacrocorax_brasilianus,(Phalacrocorax_bougainvilliorum,(Phalacrocorax_auritus,(Phalacrocorax_aristotelis,(((((Phalacrocorax_capillatus,Phalacrocorax_carbo)mrcaott9835ott5859704,Phalacrocorax_capensis)mrcaott9835ott9836,(((Phalacrocorax_sulcirostris,(Phalacrocorax_varius,Phalacrocorax_fuscescens)mrcaott701202ott939761)mrcaott443642ott701202,(Phalacrocorax_featherstoni,Phalacrocorax_punctatus)mrcaott480886ott480891)mrcaott443642ott480886,Phalacrocorax_nigrogularis)mrcaott443642ott780772)mrcaott9835ott443642,Phalacrocorax_neglectus)mrcaott9835ott31575,Phalacrocorax_atriceps)mrcaott9830ott9831,(Microcarbo_melanoleucos,Microcarbo_pygmeus,Microcarbo_africanus,Microcarbo_coronatus,Microcarbo_niger)Microcarbo,Phalacrocorax_perspicillatus,Phalacrocorax_fuscicollis)Phalacrocoracidae,((Anhinga_novaehollandiae,Anhinga_anhinga)mrcaott443639ott5859717,Anhinga_rufa,Anhinga_melanogaster)Anhinga)mrcaott9830ott443639,(Papasula_abbotti,(((Morus_serrator,Morus_capensis)mrcaott403772ott403802,Morus_bassanus)Morus,((((Sula_nebouxii,Sula_variegata)mrcaott429615ott1030312,(Sula_granti,Sula_dactylatra)mrcaott827441ott5560125)mrcaott429615ott827441,Sula_leucogaster)mrcaott429615ott5859716,Sula_sula)Sula)mrcaott403772ott429615)Sulidae)mrcaott9830ott117726,((Fregata_minor,Fregata_andrewsi)mrcaott285638ott906500,((Fregata_magnificens,Fregata_aquila)mrcaott330000ott906502,Fregata_ariel)mrcaott330000ott906504)Fregata)mrcaott9830ott285638,(((((((((Egretta_novaehollandiae,((Egretta_sacra,Egretta_eulophotes)mrcaott55044ott981451,(Egretta_thula,Egretta_garzetta)mrcaott126087ott273425)mrcaott55044ott126087,((Egretta_rufescens,Egretta_tricolor)mrcaott744560ott881921,Egretta_caerulea)mrcaott744560ott892214,Egretta_picata,Egretta_gularis,Egretta_vinaceigula,Egretta_ardesiaca)mrcaott55044ott744560,Gorsachius_magnificus,Syrigma_sibilatrix)mrcaott55044ott628056,((Ardea_alba,(((((Ardea_cinerea,Ardea_herodias)mrcaott137525ott744564,Ardea_cocoi)mrcaott137525ott227715,Ardea_purpurea)mrcaott137525ott273431,Ardea_intermedia,Ardea_pacifica)mrcaott137525ott868637,Bubulcus_ibis)mrcaott137525ott729476)mrcaott105529ott137525,((Ardeola_bacchus,Ardeola_ralloides,Ardeola_rufiventris,Ardeola_idae,Ardeola_grayii,Ardeola_speciosa)Ardeola,(Butorides_virescens,Butorides_striata)Butorides)mrcaott151682ott154822)mrcaott105529ott151682,Ardea_melanocephala,Ardea_insignis,Ardea_goliath,Ardea_sumatrana,Ardea_humbloti)mrcaott55044ott105529,(Nyctanassa_violacea,(Nycticorax_nycticorax,Nycticorax_caledonicus)Nycticorax,(Gorsachius_melanolophus,Gorsachius_goisagi)mrcaott3596771ott3596773)mrcaott244700ott282620,Gorsachius_leuconotus)mrcaott55044ott244700,((Ixobrychus_flavicollis,((Ixobrychus_sinensis,(Ixobrychus_cinnamomeus,Ixobrychus_eurhythmus)mrcaott105533ott208441)mrcaott105531ott105533,(Ixobrychus_minutus,(Ixobrychus_exilis,(Botaurus_stellaris,(Botaurus_lentiginosus,Botaurus_pinnatus)mrcaott729491ott994340,Botaurus_poiciloptilus)Botaurus)mrcaott213188ott273438)mrcaott145222ott213188)mrcaott105531ott145222,Ixobrychus_sturmii,Ixobrychus_involucris,Ixobrychus_novaezelandiae)mrcaott105531ott153253,Zebrilus_undulatus)mrcaott105531ott307214)mrcaott55044ott105531,Cochlearius_cochlearius)mrcaott55044ott154815,Agamia_agami,(Tigrisoma_lineatum,Tigrisoma_fasciatum,Tigrisoma_mexicanum)Tigrisoma,Pilherodius_pileatus,Zonerodius_heliosylus,Tigriornis_leucolopha)Ardeidae,((((Pelecanus_erythrorhynchos,(Pelecanus_thagus,Pelecanus_occidentalis)mrcaott613206ott901990)mrcaott316989ott613206,(Pelecanus_onocrotalus,(((Pelecanus_crispus,Pelecanus_philippensis)mrcaott427900ott438402,Pelecanus_rufescens)mrcaott427900ott901986,Pelecanus_conspicillatus)mrcaott427900ott986358)mrcaott427899ott427900)Pelecanus,Balaeniceps_rex)mrcaott316989ott464697,Scopus_umbretta)mrcaott316989ott464704)mrcaott55044ott316989,((((Threskiornis_melanocephalus,Threskiornis_aethiopicus,Threskiornis_bernieri,Threskiornis_moluccus,Threskiornis_spinicollis)Threskiornis,((Platalea_flavipes,Platalea_ajaja)mrcaott453063ott951123,(((Platalea_regia,Platalea_minor)mrcaott453066ott738327,Platalea_leucorodia)mrcaott453066ott1029468,Platalea_alba)mrcaott453066ott1057477)Platalea,Nipponia_nippon)mrcaott192642ott453063,((Plegadis_chihi,Plegadis_falcinellus)mrcaott242774ott848593,Plegadis_ridgwayi)Plegadis)mrcaott192642ott242774,((Eudocimus_albus,Eudocimus_ruber)Eudocimus,((Phimosus_infuscatus,(Geronticus_eremita,Geronticus_calvus)Geronticus)mrcaott497204ott1010564,((Theristicus_caudatus,Theristicus_melanopis)mrcaott575316ott1073495,Theristicus_caerulescens)Theristicus)mrcaott497204ott575316)mrcaott425447ott497204,Mesembrinibis_cayennensis,(Pseudibis_gigantea,Pseudibis_papillosa,Pseudibis_davisoni)Pseudibis,Lophotibis_cristata,(Bostrychia_carunculata,Bostrychia_bocagei,Bostrychia_hagedash,Bostrychia_olivacea,Bostrychia_rara)Bostrychia,Cercibis_oxycerca)Threskiornithidae)mrcaott55044ott192642)mrcaott9830ott55044,((((((Ciconia_boyciana,Ciconia_ciconia)mrcaott324158ott4947424,Ciconia_maguari)mrcaott324158ott324161,Ciconia_nigra)mrcaott324158ott549527,((Ciconia_episcopus,Ciconia_stormi)mrcaott324160ott324162,Ciconia_abdimii)mrcaott324160ott563490)Ciconia,(((Mycteria_ibis,(Mycteria_leucocephala,Mycteria_cinerea)mrcaott848605ott848606)mrcaott464693ott848605,Mycteria_americana)Mycteria,((Ephippiorhynchus_senegalensis,Ephippiorhynchus_asiaticus)Ephippiorhynchus,Jabiru_mycteria)mrcaott848594ott1041424)mrcaott464693ott848594)mrcaott324158ott464693,(Leptoptilos_javanicus,Leptoptilos_dubius,Leptoptilos_crumenifer)Leptoptilos,(Anastomus_lamelligerus,Anastomus_oscitans)Anastomus)Ciconiidae)mrcaott9830ott324158,((((Ardenna_tenuirostris,(Ardenna_pacifica,Oceanites_gracilis,Oceanites_oceanicus)Oceanites,(Ardenna_grisea,(Fregetta_maoriana,Ardenna_gravis,Fregetta_grallaria,Fregetta_tropica)Fregetta,(Ardenna_creatopus,Garrodia_nereis,Pelagodroma_marina)mrcaott134492ott716004)mrcaott18209ott134492)mrcaott18206ott18209,(Ardenna_carneipes,(Ardenna_bulleri,(((((((((((Puffinus_lherminieri,Puffinus_assimilis)mrcaott31011ott31013,Puffinus_puffinus)mrcaott31011ott471660,((Puffinus_auricularis,Puffinus_bailloni)mrcaott31017ott172125,(Puffinus_opisthomelas,Pseudobulweria_aterrima)mrcaott134468ott172670)mrcaott31017ott134468)mrcaott31011ott31017,Puffinus_yelkouan)mrcaott31011ott471651,(Puffinus_huttoni,Puffinus_gavia)mrcaott457331ott471659)mrcaott31011ott457331,(Puffinus_nativitatis,Puffinus_subalaris)mrcaott471655ott501951)mrcaott31011ott471655,(Calonectris_leucomelas,Calonectris_diomedea,Calonectris_borealis,Calonectris_edwardsii)Calonectris)mrcaott31011ott82215,Aphrodroma_brevirostris)mrcaott31011ott3595633,(((Pachyptila_crassirostris,(Pachyptila_vittata,(Pachyptila_salvini,Pachyptila_desolata)mrcaott603909ott603914)mrcaott85289ott603909,Pachyptila_belcheri,Pachyptila_turtur)Pachyptila,Halobaena_caerulea)mrcaott85289ott656582,((Pseudobulweria_rostrata,(Bulweria_bulwerii,Bulweria_fallax)Bulweria)mrcaott212094ott944663,(Procellaria_conspicillata,Procellaria_westlandica,(Procellaria_cinerea,(Procellaria_parkinsoni,Procellaria_aequinoctialis)mrcaott603895ott4947456)mrcaott592656ott603895)Procellaria)mrcaott212094ott379429)mrcaott85289ott212094,Pseudobulweria_macgillivrayi,Pseudobulweria_becki)mrcaott31011ott85289,(((((Fulmarus_glacialoides,Fulmarus_glacialis)Fulmarus,(Macronectes_halli,Macronectes_giganteus)Macronectes)mrcaott82196ott603906,Daption_capense)mrcaott82196ott5860906,Thalassoica_antarctica)mrcaott82196ott656580,Pagodroma_nivea)mrcaott82196ott5860908)mrcaott31011ott82196,(Pterodroma_ultima,(((((Pterodroma_inexpectata,((Pterodroma_externa,Pterodroma_cervicalis)mrcaott271035ott461783,(Pterodroma_baraui,(Pterodroma_sandwichensis,Pterodroma_phaeopygia)mrcaott449678ott485717)mrcaott319472ott449678)mrcaott271035ott319472)mrcaott85282ott271035,((Pterodroma_neglecta,Pterodroma_arminjoniana)mrcaott271044ott666330,Pterodroma_alba)mrcaott271044ott285635)mrcaott85282ott271044,Pterodroma_solandri)mrcaott85282ott485716,(((Pterodroma_magentae,(Pterodroma_incerta,(Pterodroma_lessonii,Pterodroma_macroptera)mrcaott271034ott581903)mrcaott271033ott271034)mrcaott271029ott271033,(Pterodroma_hasitata,((Pterodroma_madeira,Pterodroma_feae)mrcaott713614ott845414,Pterodroma_cahow)mrcaott713614ott845408)mrcaott271036ott713614)mrcaott271029ott271036,Pterodroma_mollis)mrcaott271029ott271043)mrcaott85282ott271029,((Pterodroma_longirostris,Pterodroma_cookii)mrcaott271031ott845415,Pterodroma_hypoleuca)mrcaott271031ott797520)mrcaott85282ott271031,(Pterodroma_nigripennis,Pterodroma_axillaris)mrcaott319464ott845409,Pterodroma_leucoptera,Pterodroma_atrata,Pterodroma_defilippiana,Pterodroma_pycrofti,Pterodroma_brevipes)Pterodroma,Puffinus_bryani,Puffinus_heinrothi)Procellariinae,(((Pelecanoides_magellani,Pelecanoides_georgicus)mrcaott603893ott904485,Pelecanoides_urinatrix)mrcaott603893ott904486,Pelecanoides_garnotii)Pelecanoides)mrcaott31011ott603893,(((Diomedea_exulans,Diomedea_epomophora)mrcaott71459ott592672,((Phoebastria_irrorata,Phoebastria_albatrus)mrcaott320282ott320284,(Phoebastria_immutabilis,Phoebastria_nigripes)mrcaott320286ott320288)Phoebastria)mrcaott71459ott320282,((Thalassarche_chrysostoma,(Hydrobates_tristrami,(Hydrobates_tethys,(Hydrobates_monteiroi,Hydrobates_microsoma,(Hydrobates_melania,Thalassarche_cauta)mrcaott250508ott320292)mrcaott134477ott250508,Thalassarche_bulleri)mrcaott134477ott592670,(Hydrobates_matsudairae,(Hydrobates_markhami,(Hydrobates_macrodactylus,Thalassarche_melanophris)Thalassarche_melanophrys)mrcaott320294ott514681)mrcaott320280ott320294)mrcaott134477ott320280,(Hydrobates_leucorhous,Thalassarche_chlororhynchos)mrcaott134478ott320276)mrcaott134477ott134478,(Hydrobates_hornbyi,Phoebetria_fusca,Phoebetria_palpebrata)Phoebetria)mrcaott134477ott592673)Diomedeidae)mrcaott31011ott71459)mrcaott18206ott31011,(Hydrobates_furcatus,(Hydrobates_pelagicus,(Hydrobates_monorhis,Hydrobates_homochroa)mrcaott406716ott603913)mrcaott137524ott406716,Hydrobates_castro)mrcaott65050ott496011,Nesofregetta_fuliginosa)Procellariiformes,((((Eudyptes_moseleyi,Eudyptes_sclateri,(Eudyptes_chrysolophus,(Eudyptes_chrysocome,Eudyptes_pachyrhynchus)mrcaott116946ott219197)mrcaott82219ott116946)Eudyptes,Megadyptes_antipodes)mrcaott60413ott429618,(((Spheniscus_demersus,Spheniscus_magellanicus)mrcaott60417ott429622,(Spheniscus_mendiculus,Spheniscus_humboldti)mrcaott399791ott810741)Spheniscus,Eudyptula_minor)mrcaott60417ott219187)mrcaott60413ott60417,(((Hypotaenidia_woodfordi,Pygoscelis_antarcticus,Pygoscelis_papua)mrcaott134466ott783352,Pygoscelis_adeliae)Pygoscelis,(Hypotaenidia_wakensis,Aptenodytes_patagonicus,Aptenodytes_forsteri)Aptenodytes)mrcaott134466ott494361)Spheniscidae)mrcaott18206ott60413)mrcaott9830ott18206,(Hypotaenidia_torquata,(Hypotaenidia_sylvestris,(Hypotaenidia_rovianae,Gavia_adamsii,Gavia_immer)mrcaott90560ott1057518,(Hypotaenidia_poeciloptera,Gavia_pacifica,Gavia_arctica)mrcaott651474ott1085739)mrcaott90560ott651474,Gavia_stellata)Gavia)mrcaott9830ott90560,(Hypotaenidia_philippensis,(Hypotaenidia_pacifica,Rhynochetos_jubatus,Eurypyga_helias)mrcaott86672ott86680,(Hypotaenidia_owstoni,Phaethon_aethereus,(Hypotaenidia_okinawae,Phaethon_rubricauda,Phaethon_lepturus)mrcaott509057ott1079775)Phaethon)mrcaott86672ott330009)mrcaott9830ott86672)mrcaott5272ott9830)mrcaott246ott5272,(Hypotaenidia_insignis,(Hypotaenidia_dieffenbachii,Hapalocrex_flaviventer,Amaurornis_marginalis,(Porzana_fasciata,Amaurornis_cinerea,((((Gallinula_melanops,(Porzana_porzana,Porzana_carolina)mrcaott795161ott885182)mrcaott7145ott795161,((Fulica_rufifrons,(((((Fulica_alai,Fulica_americana)mrcaott181051ott570965,Fulica_ardesiaca)mrcaott181051ott943088,Fulica_atra)mrcaott181051ott553402,(Fulica_gigantea,Fulica_armillata)mrcaott943091ott943093)mrcaott181051ott943091,Fulica_cornuta)mrcaott181051ott943094)mrcaott9721ott181051,(Gallinula_nesiotis,Gallinula_chloropus,Gallinula_galeata)mrcaott385129ott435559)mrcaott9721ott385129,Gallinula_tenebrosa,Gallinula_angulata)mrcaott7145ott9721,((Porphyrio_martinicus,(Porphyrio_hochstetteri,Porphyrio_mantelli,Porphyrio_porphyrio)mrcaott73578ott553413,Porphyrio_flavirostris,Porphyrio_albus,Porphyrio_alleni)Porphyrio,((Laterallus_spilonota,Laterallus_exilis,(((Coturnicops_noveboracensis,Coturnicops_exquisitus,Coturnicops_notatus)Coturnicops,Laterallus_melanophaius)mrcaott242758ott440613,Laterallus_albigularis)mrcaott242758ott1044555,Laterallus_jamaicensis,Laterallus_leucopyrrhus,Laterallus_ruber,Laterallus_xenopterus,Laterallus_levraudi)mrcaott105691ott242758,(Rallina_eurizonoides,Rallina_fasciata,Rallina_canningi,Rallina_tricolor)Rallina)mrcaott105691ott195805)mrcaott73578ott105691,Micropygia_schomburgkii)mrcaott7145ott73578,((((Eulabeornis_castaneoventris,(Gallirallus_australis,Megacrex_inepta)mrcaott224381ott553404,Gallirallus_lafresnayanus,Gallirallus_calayanensis)mrcaott32317ott32337,(Crex_crex,Crex_egregia)Crex)mrcaott32317ott897460,(Rallus_indicus,Rallus_wetmorei,Rallus_madagascariensis,Rallus_caerulescens,Rallus_semiplumbeus,Rallus_antarcticus,(Rallus_aquaticus,Rallus_limicola)mrcaott5560388ott5859844,(Rallus_elegans,Rallus_longirostris)mrcaott5859834ott5859836)Rallus)mrcaott32317ott3599947,Himantornis_haematopus)mrcaott32317ott383918)mrcaott7145ott32317,((Aramides_axillaris,Aramides_ypecaha,Aramides_cajaneus,Aramides_calopterus,Aramides_mangle,Aramides_saracura,Aramides_wolfi)Aramides,(Pardirallus_sanguinolentus,Pardirallus_maculatus,Pardirallus_nigricans)Pardirallus)mrcaott101222ott490362,Amaurornis_olivacea,Porzana_albicollis,Porzana_spiloptera,(Gallicrex_cinerea,Amaurornis_phoenicurus)mrcaott943596ott5266894,Amaurornis_magnirostris,Amaurornis_isabellina,Porzana_fluminea,Amaurornis_moluccana)mrcaott7145ott32328,Aramidopsis_plateni,Amaurolimnas_concolor,Habroptila_wallacii,(((Sarothrura_elegans,Sarothrura_rufa,Sarothrura_affinis,Sarothrura_pulchra,Sarothrura_lugens,Sarothrura_boehmi,Sarothrura_ayresi,Sarothrura_insularis,Sarothrura_watersi)Sarothrura,Fulica_cristata)mrcaott399792ott521836,((Heliornis_fulica,Heliopais_personatus)mrcaott440618ott598596,Podica_senegalensis)Heliornithidae)mrcaott399792ott440618,Canirallus_oculeus,Fulica_leucoptera,(Lewinia_striata,Lewinia_pectoralis,Lewinia_mirifica,Lewinia_muelleri)Lewinia,Fulica_caribaea,(Gymnocrex_plumbeiventris,Gymnocrex_talaudensis,Gymnocrex_rosenbergii)Gymnocrex,Rougetius_rougetii,(Neocrex_erythrops,Neocrex_colombiana)Neocrex,Atlantisia_rogersi,Cyanolimnas_cerverai,Dryolimnas_cuvieri,Cabalus_modestus)mrcaott7145ott32324,(Leucogeranus_leucogeranus,(Antigone_vipio,(Antigone_rubicunda,Psophia_viridis,Psophia_leucoptera)mrcaott242768ott813276,Psophia_crepitans)Psophia,(Antigone_canadensis,(Grus_virgo,Antigone_antigone,(Grus_paradisea,(((Grus_grus,(Grus_nigricollis,Grus_monacha)mrcaott589069ott832269)mrcaott306574ott589069,Grus_americana)mrcaott306574ott414356,Grus_japonensis)mrcaott306574ott928352,Grus_carunculata)mrcaott257921ott832271,(Balearica_regulorum,Balearica_pavonina)Balearica)Gruidae,Aramus_guarauna)mrcaott257921ott1095362)mrcaott242768ott257921)mrcaott7145ott242768)mrcaott246ott7145,(Aplopelia_larvata,((Heterotetrax_vigorsii,(Heterotetrax_rueppelii,(Heterotetrax_humilis,((Ardeotis_nuba,Lissotis_melanogaster,Lissotis_hartlaubii)Lissotis,(Ardeotis_ludwigii,(Ardeotis_heuglinii,(Ardeotis_denhami,(Ardeotis_kori,Ardeotis_arabs)mrcaott521837ott526428,(Ardeotis_nigriceps,Ardeotis_australis)mrcaott976081ott3600031)mrcaott521837ott607272)mrcaott521837ott3600032)mrcaott5026ott521837)mrcaott5021ott5026,((Tetrax_tetrax,((Lophotis_ruficrista,(Lophotis_gindiana,Lophotis_savilei)mrcaott3600024ott3600025)Lophotis,(Houbaropsis_bengalensis,Sypheotides_indicus)mrcaott3600036ott3600039)mrcaott5031ott3600036)mrcaott5027ott5031,(((Chlamydotis_undulata,Chlamydotis_macqueenii)Chlamydotis,Otis_tarda)mrcaott323799ott738796,((Eupodotis_senegalensis,Eupodotis_caerulescens)mrcaott521834ott3600027,(Afrotis_afraoides,Afrotis_afra)Afrotis)mrcaott521834ott784565)mrcaott323799ott521834)mrcaott5027ott323799)mrcaott5021ott5027)Otididae,(Heteroscenes_pallidus,(((((((((((((((Coccyzus_merlini,(Coccyzus_longirostris,Coccyzus_vieilloti)mrcaott3596296ott5857192)mrcaott3596295ott3596296,Coccyzus_vetula)mrcaott75792ott3596305,(Coccyzus_pluvialis,Coccyzus_rufigularis)mrcaott3596303ott3596304)mrcaott75792ott3596303,Coccyzus_lansbergi)mrcaott75792ott3596300,Coccyzus_erythropthalmus)mrcaott75792ott891417,(((Coccyzus_minor,Coccyzus_ferrugineus)mrcaott229931ott3596298,(Coccyzus_americanus,Coccyzus_euleri)mrcaott698675ott3596302)mrcaott229931ott698675,Coccyzus_melacoryphus)mrcaott229931ott787069)mrcaott75792ott229931,(Piaya_melanogaster,Piaya_cayana)Piaya)Coccyzidae,(Coccycua_minuta,(Coccycua_pumila,Coccycua_cinerea)mrcaott4130270ott4130271)Coccycua)mrcaott75792ott125907,((Clamator_glandarius,(Clamator_jacobinus,Clamator_levaillantii)mrcaott933122ott3596359)mrcaott494374ott933122,Clamator_coromandus)Clamator)mrcaott75792ott494374,((Dasylophus_superciliosus,Lepidogrammus_cumingi)mrcaott3603295ott3604250,Rhamphococcyx_calyorhynchus)mrcaott3603295ott4130281)mrcaott75792ott3603295,(Phaenicophaeus_tristis,(Phaenicophaeus_sumatranus,(Phaenicophaeus_diardi,Phaenicophaeus_curvirostris,(Phaenicophaeus_viridirostris,Phaenicophaeus_pyrrhocephalus)mrcaott3601097ott3604141)mrcaott1041420ott3601097,Zanclostomus_javanicus)mrcaott1041420ott3602520,Taccocua_leschenaultii)mrcaott1041420ott3601874)mrcaott75792ott1041420,Ceuthmochares_aereus)mrcaott75792ott3602243,(((Scythrops_novaehollandiae,Eudynamys_melanorhynchus)mrcaott119216ott3596323,(((Cacomantis_heinrichi,((((Cacomantis_variolosus,Cacomantis_sepulcralis)mrcaott169265ott792619,(Cacomantis_merulinus,Cacomantis_passerinus)mrcaott169267ott3596350)mrcaott169265ott169267,Cacomantis_sonneratii)mrcaott169265ott3596354,(Cacomantis_flabelliformis,Cacomantis_castaneiventris)mrcaott267838ott792623)mrcaott169265ott267838)Cacomantis,(((((Hierococcyx_sparverioides,Hierococcyx_varius)mrcaott1050027ott3596335,(((Hierococcyx_nisicolor,Hierococcyx_fugax)mrcaott3596332ott3596334,Hierococcyx_pectoralis)mrcaott3596332ott3596336,Hierococcyx_hyperythrus)mrcaott3596332ott3596337)mrcaott1050027ott3596332,Hierococcyx_vagans)Hierococcyx,(((((((Cuculus_saturatus,Cuculus_canorus)mrcaott549514ott792626,(Cuculus_rochii,Cuculus_gularis)mrcaott3596306ott3596312)mrcaott549514ott3596306,Cuculus_micropterus)mrcaott549514ott3596307,Cuculus_crassirostris)mrcaott549514ott3596308,Cuculus_poliocephalus)mrcaott549514ott550040,Cuculus_solitarius)mrcaott549514ott3596309,Cuculus_clamosus)mrcaott549514ott3596314)mrcaott462546ott549514,(Surniculus_lugubris,((Cercococcyx_olivinus,Cercococcyx_montanus)mrcaott3596360ott5560496,Cercococcyx_mechowi)Cercococcyx)mrcaott626955ott3596360)mrcaott462546ott626955,Cuculus_optatus)mrcaott169265ott462546,((Chalcites_ruficollis,(Chalcites_osculans,(Chalcites_meyerii,Chalcites_megarhynchus)mrcaott3596338ott3596346)mrcaott550039ott3596338,(Chalcites_crassirostris,Chalcites_basalis,Chalcites_lucidus,Chalcites_minutillus)Chalcites)mrcaott550039ott664650,((((Chrysococcyx_flavigularis,Chrysococcyx_cupreus)mrcaott690366ott3596340,Chrysococcyx_klaas)mrcaott690366ott792620,Chrysococcyx_caprius)mrcaott690366ott3596339,(Chrysococcyx_maculatus,Chrysococcyx_xanthorhynchus)mrcaott3596342ott3596344)mrcaott690366ott3596342)mrcaott550039ott690366)mrcaott169265ott550039)mrcaott119216ott169265,(((Eudynamys_scolopaceus,Eudynamys_orientalis)mrcaott212175ott3596321,Microdynamis_parva)mrcaott212175ott3601546,Pachycoccyx_audeberti)mrcaott212175ott3605232)mrcaott119216ott212175)mrcaott75792ott119216,Rhinortha_chlorophaea)mrcaott75792ott3601282,(((Carpococcyx_renauldi,Carpococcyx_viridis,Carpococcyx_radiceus)Carpococcyx,((((((Coua_serriana,Coua_delalandei)mrcaott321160ott3596327,Coua_gigas)mrcaott321160ott3596329,(Coua_cursor,Coua_coquereli)mrcaott787062ott3596328)mrcaott321160ott787062,Coua_reynaudii)mrcaott321160ott787064,Coua_ruficeps)mrcaott321160ott787066,((Coua_caerulea,Coua_verreauxi)mrcaott787072ott3596330,Coua_cristata)mrcaott787072ott787074)Coua)mrcaott212172ott321160,(((((((((((Centropus_phasianinus,Centropus_bernsteini)mrcaott212737ott4947394,Centropus_violaceus)mrcaott212737ott4947387,((Centropus_viridis,Centropus_bengalensis)mrcaott212748ott4947399,Centropus_grillii)mrcaott212748ott478750)mrcaott212737ott212748,(Centropus_toulou,Centropus_goliath)mrcaott4947390ott4947393)mrcaott212737ott4947390,(Centropus_sinensis,Centropus_nigrorufus)mrcaott1039519ott4947396)mrcaott212737ott1039519,(((Centropus_monachus,(Centropus_superciliosus,Centropus_cupreicaudus)mrcaott595243ott1016598)mrcaott455567ott595243,Centropus_senegalensis)mrcaott455567ott734886,(Centropus_leucogaster,Centropus_anselli)mrcaott4947386ott4947391)mrcaott455567ott4947386)mrcaott212737ott455567,Centropus_celebensis)mrcaott212737ott4947383,((Centropus_steerii,Centropus_rectunguis)mrcaott4947389ott4947397,Centropus_melanops)mrcaott4947389ott4947395)mrcaott212737ott4947389,Centropus_chlororhynchos)mrcaott212737ott4947400,Centropus_unirufus)mrcaott212737ott595245,(((Centropus_chalybeus,Centropus_menbeki)mrcaott4947384ott4947392,Centropus_ateralbus)mrcaott4947384ott4947388,Centropus_milo)mrcaott4947384ott4947401)Centropus)mrcaott212172ott212737)mrcaott75792ott212172,((Guira_guira,((Crotophaga_ani,Crotophaga_sulcirostris)mrcaott267844ott1041415,Crotophaga_major)Crotophaga)Crotophagidae,((((Geococcyx_californianus,Geococcyx_velox)Geococcyx,((Neomorphus_geoffroyi,Neomorphus_radiolosus)mrcaott494372ott3596364,(Neomorphus_rufipennis,Neomorphus_pucheranii)mrcaott879002ott3596363)Neomorphus)mrcaott212182ott494372,Morococcyx_erythropygus)mrcaott212182ott3605748,((Dromococcyx_phasianellus,Dromococcyx_pavoninus)Dromococcyx,Tapera_naevia)mrcaott780440ott933123)mrcaott212182ott780440)mrcaott119219ott212182,Caliechthrus_leucolophus,Urodynamis_taitensis)Cuculiformes)mrcaott5021ott75792,((((Corythaixoides_concolor,Corythaixoides_personatus)Corythaixoides,(Crinifer_zonurus,Crinifer_piscator)Crinifer)mrcaott198671ott198690,Criniferoides_leucogaster)mrcaott198671ott1013325,((Tauraco_violaceus,(Tauraco_rossae,(((((Alopecoenas_xanthonurus,(Alopecoenas_stairi,Tauraco_livingstonii,Tauraco_fischeri)mrcaott236839ott772745,Tauraco_persa)mrcaott236839ott487311,(Alopecoenas_sanctaecrucis,(Alopecoenas_salamonis,Tauraco_hartlaubi,Tauraco_schalowi)mrcaott539134ott772729,Tauraco_schuettii)mrcaott487309ott539134)mrcaott236839ott487309,Tauraco_corythaix)mrcaott236839ott772743,(Alopecoenas_rubescens,Tauraco_bannermani,(Alopecoenas_kubaryi,Tauraco_erythrolophus,Tauraco_leucolophus)mrcaott487306ott772747)mrcaott331533ott487306)mrcaott236839ott331533,(Alopecoenas_jobiensis,Alopecoenas_hoedtii,Tauraco_macrorhynchus)mrcaott650221ott772727)mrcaott236839ott650221,Tauraco_leucotis,Tauraco_ruspolii)mrcaott236839ott772749,(Alopecoenas_erythropterus,Gallirex_johnstoni,Gallirex_porphyreolophus)Gallirex)mrcaott236839ott582164,Corythaeola_cristata)mrcaott236839ott842345)Musophagidae)mrcaott5021ott198671,(Alopecoenas_canifrons,(Alopecoenas_beccarii,(((Gallicolumba_crinigera,((((Phaps_chalcoptera,Phaps_elegans,Phaps_histrionica)Phaps,Leucosarcia_melanoleuca)mrcaott28965ott358714,(((Geophaps_plumifera,Geophaps_smithii,Geophaps_scripta)Geophaps,(Geopelia_maugeus,Geopelia_cuneata,Geopelia_striata,Geopelia_humeralis,Geopelia_placida)Geopelia)mrcaott147369ott449654,(Ocyphaps_lophotes,(Petrophassa_albipennis,Petrophassa_rufipennis)Petrophassa)mrcaott392967ott550853)mrcaott147369ott392967)mrcaott28965ott147369,(Henicophaps_albifrons,Henicophaps_foersteri)Henicophaps)mrcaott28965ott380071,(Gallicolumba_tristigmata,Gallicolumba_luzonica)mrcaott392935ott981610,Gallicolumba_rufigula,Gallicolumba_keayi,Gallicolumba_platenae,Gallicolumba_menagei)mrcaott17146ott17148,(((((Ptilinopus_alligator,((((Ptilinopus_leclancheri,Ptilinopus_jambu)mrcaott28962ott3596560,Ptilinopus_occipitalis)mrcaott28962ott244140,(Ptilinopus_marchei,Ptilinopus_merrilli)mrcaott3596564ott3596591)mrcaott28962ott3596564,(((Ptilinopus_luteovirens,(Ptilinopus_victor,Ptilinopus_layardi)mrcaott308578ott3596568)mrcaott51614ott308578,Ptilinopus_melanospilus)mrcaott51614ott3596594,(((((((((Ptilinopus_regina,Ptilinopus_coronulatus)mrcaott308574ott5223317,(((((Ptilinopus_richardsii,Ptilinopus_roseicapilla)mrcaott602960ott3596588,Ptilinopus_pelewensis)mrcaott602960ott3596593,(Ptilinopus_perousii,((Ptilinopus_huttoni,((Ptilinopus_coralensis,Ptilinopus_chalcurus)mrcaott3596573ott3596599,Ptilinopus_insularis)mrcaott3596573ott3596587)mrcaott3596563ott3596573,(Ptilinopus_purpuratus,Ptilinopus_rarotongensis)mrcaott5223321ott5223322)mrcaott3596563ott5223321)mrcaott3596561ott3596563)mrcaott602960ott3596561,(Ptilinopus_porphyraceus,Ptilinopus_greyi)mrcaott3596562ott3596601)mrcaott602960ott3596562,(Ptilinopus_mercierii,Ptilinopus_dupetithouarsii)mrcaott5223318ott5223319)mrcaott602960ott5223318)mrcaott308574ott602960,Ptilinopus_monacha)mrcaott308574ott3596584,Ptilinopus_pulchellus)mrcaott308574ott956244,((((Ptilinopus_eugeniae,Ptilinopus_viridis)mrcaott3596565ott3596572,Ptilinopus_iozonus)mrcaott3596565ott3596581,(Ptilinopus_hyogastrus,(((Ptilinopus_ornatus,Ptilinopus_aurantiifrons)mrcaott3596571ott3596590,Ptilinopus_wallacii)mrcaott3596571ott3596586,Ptilinopus_perlatus)mrcaott3596571ott3596576)mrcaott3596567ott3596571)mrcaott3596565ott3596567,Ptilinopus_tannensis)mrcaott3596565ott3596582)mrcaott308574ott3596565,((Ptilinopus_solomonensis,Ptilinopus_rivoli)mrcaott308576ott414989,Ptilinopus_superbus)mrcaott308576ott455664)mrcaott308574ott308576,(Drepanoptila_holosericea,Ptilinopus_nainus)mrcaott506107ott3596579)mrcaott308574ott506107,(Ptilinopus_cinctus,Ptilinopus_porphyreus)mrcaott3596574ott3596600)mrcaott308574ott3596574,(Alectroenas_nitidissimus,Alectroenas_madagascariensis,Alectroenas_sganzini,Alectroenas_pulcherrimus)Alectroenas)mrcaott308574ott1032056)mrcaott51614ott308574)mrcaott28962ott51614,(Ptilinopus_magnificus,Ptilinopus_bernsteinii)mrcaott308571ott3596577,Ptilinopus_arcanus,Ptilinopus_dohertyi,Ptilinopus_fischeri,Ptilinopus_granulifrons,Ptilinopus_subgularis,Ptilinopus_insolitus)mrcaott28962ott308571,(Ducula_spilorrhoa,(Ducula_luctuosa,(((Ducula_melanochroa,(Ducula_bicolor,Ducula_pinon)mrcaott449659ott506105)mrcaott51612ott449659,(Ducula_pistrinaria,((Ducula_rubricera,Ducula_pacifica)mrcaott470977ott470998,Ducula_aenea)mrcaott470977ott5223326)mrcaott437806ott470977)mrcaott51612ott437806,Ducula_rufigaster)mrcaott51612ott380070,Ducula_zoeae,Ducula_rosacea,Ducula_aurorae,Ducula_concinna,Ducula_finschii,Ducula_brenchleyi,Ducula_whartoni,Ducula_myristicivora,Ducula_bakeri,Ducula_badia,Ducula_galeata,Ducula_carola,Ducula_pickeringii,Ducula_lacernulata,Ducula_perspicillata,Ducula_oceanica,Ducula_radiata,Ducula_mullerii,Ducula_chalconota,Ducula_goliath,Ducula_cineracea,Ducula_forsteni,Ducula_poliocephala,Ducula_basilica,Ducula_latrans,Ducula_mindorensis)Ducula,(Hemiphaga_novaeseelandiae,((Gymnophaps_albertisii,Gymnophaps_solomonensis,Gymnophaps_mada)Gymnophaps,Lopholaimus_antarcticus)mrcaott437673ott956247)mrcaott395587ott437673)mrcaott51612ott395587)mrcaott28962ott51612,(Treron_formosae,(Treron_vernans,(Treron_calvus,(Treron_waalia,Treron_australis)mrcaott931105ott931106)mrcaott550858ott931105)mrcaott329083ott550858,Treron_sieboldii,Treron_pompadora,Treron_oxyurus,Treron_olax,Treron_capellei,((Treron_apicauda,Treron_sphenurus)mrcaott3596637ott3596638,(Treron_bicinctus,Treron_phoenicopterus)mrcaott3596645ott3596650)mrcaott3596637ott3596645,Treron_psittaceus,Treron_floris,Treron_curvirostra,Treron_pembaensis,Treron_griseicauda,Treron_seimundi,Treron_fulvicollis,Treron_sanctithomae,Treron_teysmannii)Treron)mrcaott28962ott87903,((((Turtur_tympanistria,Turtur_brehmeri,(Turtur_afer,Turtur_chalcospilos)mrcaott931107ott1077424,Turtur_abyssinicus)Turtur,Oena_capensis)mrcaott150851ott975892,(Chalcophaps_indica,Chalcophaps_stephani)Chalcophaps)mrcaott150851ott1032049,(Phapitreron_amethystinus,Phapitreron_cinereiceps,Phapitreron_leucotis)Phapitreron)mrcaott150851ott430171)mrcaott28962ott150851,(((((Pezophaps_solitaria,Raphus_cucullatus)Raphidae,Caloenas_nicobarica)mrcaott455685ott1032058,Didunculus_strigirostris)mrcaott455685ott506109,Trugon_terrestris)mrcaott455685ott956253,Otidiphaps_nobilis,((Goura_scheepmakeri,Goura_victoria)mrcaott3596621ott5859721,Goura_cristata)Goura)mrcaott455685ott543760)mrcaott28962ott455685)mrcaott17146ott28962,((((Patagioenas_nigrirostris,(((Patagioenas_plumbea,Patagioenas_subvinacea)mrcaott96866ott671165,((Patagioenas_squamosa,Patagioenas_leucocephala)mrcaott773506ott773513,Patagioenas_speciosa)mrcaott773506ott773509)mrcaott96866ott773506,((Patagioenas_oenops,Patagioenas_flavirostris)mrcaott96875ott722913,((Patagioenas_cayennensis,Patagioenas_picazuro)mrcaott722911ott773505,Patagioenas_maculosa)mrcaott722911ott773522)mrcaott96875ott722911)mrcaott96866ott96875,Patagioenas_inornata,(Patagioenas_fasciata,Patagioenas_araucana)mrcaott148378ott722910,Patagioenas_caribaea,Patagioenas_goodsoni,Patagioenas_corensis)Patagioenas,((Streptopelia_mayeri,((((Columba_vitiensis,Columba_pulchricollis,Columba_hodgsonii)mrcaott51607ott277814,(Columba_arquatrix,((((Columba_rupestris,Columba_livia)mrcaott320359ott938416,Columba_oenas)mrcaott320359ott921832,Columba_guinea,Columba_leuconota)mrcaott320359ott767317,(Columba_bollii,Columba_palumbus)mrcaott493986ott4947450)mrcaott320359ott493986)mrcaott277817ott320359)mrcaott51607ott277817,Columba_janthina,Columba_junoniae,Columba_trocaz,Columba_oliviae,Columba_elphinstonii,Columba_pallidiceps,Columba_iriditorques,Columba_versicolor,Columba_malherbii,Columba_argentina,Columba_eversmanni,Columba_albitorques,Columba_jouyi,Columba_unicincta,Columba_palumboides,Columba_punicea,Columba_delegorguei,Columba_pollenii,Columba_thomensis,Columba_torringtoniae,Columba_leucomela,Columba_sjostedti,Columba_albinucha)Columba,((Streptopelia_capicola,Streptopelia_vinacea)mrcaott244134ott801240,(((Streptopelia_decipiens,(Streptopelia_roseogrisea,Streptopelia_decaocto)mrcaott801233ott5560508)mrcaott277810ott801233,Streptopelia_semitorquata)mrcaott277810ott801232,((((Streptopelia_hypopyrrha,Streptopelia_turtur)mrcaott277811ott5560507,Streptopelia_orientalis)mrcaott277811ott549523,Streptopelia_tranquebarica)mrcaott277811ott801238,Streptopelia_bitorquata)mrcaott277811ott555900)mrcaott277810ott277811)mrcaott244134ott277810)mrcaott51607ott244134,((Streptopelia_senegalensis,Streptopelia_chinensis)mrcaott244136ott329078,Streptopelia_picturata)mrcaott244136ott799324,Streptopelia_reichenowi,Streptopelia_lugens)mrcaott51607ott67614,(((Geotrygon_lawrencii,Macropygia_mackinlayi,(Geotrygon_goldmani,(Geotrygon_frenata,Macropygia_tenuirostris)mrcaott277823ott358718,Macropygia_amboinensis)mrcaott277823ott956246,Macropygia_nigrirostris,Macropygia_rufipennis,Macropygia_emiliana,Macropygia_magna,Macropygia_unchall,Macropygia_ruficeps)Macropygia,(Geotrygon_costaricensis,Turacoena_manadensis,Turacoena_modesta)Turacoena)mrcaott277822ott430168,(Reinwardtoena_reinwardti,Geotrygon_chiriquensis,Reinwardtoena_browni,Reinwardtoena_crassirostris)Reinwardtoena)mrcaott277822ott801226)mrcaott51607ott277822)mrcaott45505ott51607,Ectopistes_migratorius)mrcaott45505ott506098,(Geotrygon_albifacies,((Geotrygon_violacea,Geotrygon_montana)mrcaott50388ott664480,Geotrygon_versicolor)mrcaott50388ott392934,(((((Zenaida_macroura,Zenaida_graysoni)mrcaott183576ott329068,((Zenaida_galapagoensis,Zenaida_auriculata)mrcaott329066ott873990,Zenaida_aurita)mrcaott329066ott873995)mrcaott183576ott329066,(Zenaida_asiatica,Zenaida_meloda)mrcaott715580ott853670)Zenaida,((Leptotila_cassinii,(Leptotila_plumbeiceps,(Leptotila_rufaxilla,Leptotila_megalura)mrcaott642138ott664453)mrcaott244142ott642138,(Leptotila_verreauxi,Leptotila_jamaicensis)mrcaott400456ott767308,Leptotila_pallida,Leptotila_conoveri,Leptotila_wellsi,Leptotila_ochraceiventris)Leptotila,Geotrygon_veraguensis)mrcaott244142ott642132)mrcaott120585ott244142,Geotrygon_saphirina)mrcaott120585ott189782,Geotrygon_mystacea,Geotrygon_leucometopia,Geotrygon_caniceps,Geotrygon_carrikeri,Geotrygon_linearis,Geotrygon_chrysia)mrcaott50388ott120585)mrcaott45505ott50388)mrcaott17146ott45505,((((Columbina_squammata,(Columbina_inca,((Columbina_minuta,(Columbina_talpacoti,Columbina_buckleyi)mrcaott388536ott3596517)mrcaott54386ott388536,Columbina_passerina)mrcaott54386ott157208)mrcaott28925ott54386,(Columbina_picui,Columbina_cruziana)mrcaott54405ott1032048,Columbina_cyanopis)mrcaott28925ott54405,((((Metriopelia_ceciliae,Metriopelia_morenoi)mrcaott143598ott550855,Metriopelia_melanoptera)mrcaott143598ott414969,Metriopelia_aymara)Metriopelia,Claravis_mondetoura)mrcaott143598ott3596630)mrcaott28925ott143598,Claravis_pretiosa,Claravis_geoffroyi)mrcaott28925ott604964,Uropelia_campestris)mrcaott28925ott430170,Cryptophaps_poecilorrhoa,Starnoenas_cyanocephala,Microgoura_meeki)Columbiformes,(((((Pterocles_gutturalis,Pterocles_orientalis)mrcaott57819ott789254,(Syrrhaptes_paradoxus,Syrrhaptes_tibetanus)Syrrhaptes)mrcaott57819ott817590,Pterocles_coronatus)mrcaott57819ott244697,(Pterocles_namaqua,Pterocles_bicinctus)mrcaott322445ott498328,Pterocles_exustus,Pterocles_alchata,Pterocles_quadricinctus,Pterocles_senegallus,Pterocles_burchelli,Pterocles_decoratus,Pterocles_personatus,Pterocles_lichtensteinii,Pterocles_indicus)Pteroclidae,(Monias_benschi,(Mesitornis_unicolor,Mesitornis_variegatus)Mesitornis)Mesitornithidae)mrcaott57819ott582941)mrcaott17146ott57819)mrcaott5021ott17146)mrcaott246ott5021,((((((Phaeochroa_cuvierii,Juliamyia_julie,(((((((((((((((((Chrysuronia_oenone,Lepidopyga_goudoti)mrcaott5481ott136664,Amazilia_versicolor)mrcaott5481ott116396,(((Amazilia_leucogaster,Amazilia_brevirostris)mrcaott73831ott73834,Hylocharis_grayi)mrcaott73831ott543267,Lepidopyga_coeruleogularis)mrcaott73831ott767072,Lepidopyga_lilliae)mrcaott5481ott73831,Amazilia_franciae)mrcaott5481ott116398,Amazilia_amazilia)mrcaott5481ott874277,((((Amazilia_fimbriata,Amazilia_lactea)mrcaott116391ott874278,((Amazilia_chionogaster,Amazilia_viridicauda)mrcaott294132ott856120,(Hylocharis_sapphirina,Hylocharis_chrysura)mrcaott1006964ott1009862)mrcaott294132ott1006964)mrcaott116391ott294132,Leucochloris_albicollis)mrcaott116391ott3600611,(((Amazilia_amabilis,Amazilia_decora)mrcaott116394ott116401,Amazilia_rosenbergi)mrcaott116394ott874279,((Hylocharis_eliciae,(Hylocharis_cyanus,Chlorestes_notata)mrcaott543266ott996930)mrcaott324467ott543266,Amazilia_candida)mrcaott324467ott3600561)mrcaott116394ott324467)mrcaott116391ott116394)mrcaott5481ott116391,(Amazilia_rutila,(Amazilia_tzacatl,Amazilia_yucatanensis)mrcaott291862ott664787)mrcaott116399ott291862)mrcaott5481ott116399,((Trochilus_polytmus,Trochilus_scitulus)Trochilus,(((Amazilia_edward,(((Amazilia_viridigaster,Amazilia_tobaci)mrcaott116390ott817592,Amazilia_castaneiventris)mrcaott116390ott3600567,Amazilia_saucerottei)mrcaott116390ott5859725)mrcaott73824ott116390,((Amazilia_beryllina,Amazilia_cyanura)mrcaott84792ott3600557,Amazilia_cyanocephala)mrcaott84792ott5859726)mrcaott73824ott84792,(Amazilia_viridifrons,Amazilia_violiceps)mrcaott1016437ott1016440)mrcaott73824ott1016437)mrcaott27874ott73824,Amazilia_luciae,Amazilia_cyanifrons,Amazilia_boucardi)mrcaott5481ott27874,Leucippus_chlorocercus)mrcaott5481ott1058626,((Taphrospilus_hypostictus,(Aphantochroa_cirrochloris,Eupetomena_macroura)mrcaott116402ott414327)mrcaott90205ott116402,(Leucippus_baeri,Leucippus_taczanowskii)mrcaott1058617ott3600519)mrcaott90205ott1058617)mrcaott5481ott90205,Leucippus_fallax)mrcaott5481ott62609,(((Chalybura_urochrysia,Chalybura_buffonii)Chalybura,(((Thalurania_furcata,Thalurania_colombica)mrcaott130500ott1088396,Thalurania_watertonii)mrcaott130500ott3600571,Thalurania_glaucopis)mrcaott130500ott1073496)mrcaott18677ott130500,((Microchera_albocoronata,(Elvira_cupreiceps,Elvira_chionura)Elvira)mrcaott270246ott869062,((((Eupherusa_nigriventris,Eupherusa_eximia)mrcaott470368ott996916,(Eupherusa_poliocerca,Eupherusa_cyanophrys)mrcaott3600524ott3600525)Eupherusa,Thalurania_ridgwayi)mrcaott470368ott3600572,(Goethalsia_bella,Goldmania_violiceps)mrcaott3600610ott3600616)mrcaott470368ott3600610)mrcaott270246ott470368)mrcaott18677ott270246)mrcaott5481ott18677,((((((Chlorostilbon_poortmani,(Chlorostilbon_melanorhynchus,Chlorostilbon_assimilis)mrcaott294129ott3600551)mrcaott11001ott294129,(Chlorostilbon_mellisugus,Chlorostilbon_lucidus)mrcaott906945ott5859728)mrcaott11001ott906945,(Chlorostilbon_canivetii,Cynanthus_latirostris)mrcaott84793ott84795)mrcaott11001ott84793,((Cyanophaia_bicolor,(Chlorostilbon_maugaeus,Chlorostilbon_swainsonii)mrcaott906950ott3600549)mrcaott381837ott906950,Chlorostilbon_ricordii)mrcaott381837ott3600548)mrcaott11001ott381837,Cynanthus_sordidus)mrcaott11001ott606420,((((((Anthocephala_floriceps,Stephanoxis_lalandi)mrcaott11004ott547316,Orthorhyncus_cristatus)mrcaott11004ott658863,(Klais_guimeti,Abeillia_abeillei)mrcaott767066ott3600620)mrcaott11004ott767066,(((Campylopterus_falcatus,Campylopterus_ensipennis)mrcaott11006ott3600508,Campylopterus_villaviscensio)mrcaott11006ott294130,(Campylopterus_largipennis,(Campylopterus_hemileucurus,(Campylopterus_hyperythrus,Campylopterus_duidae)mrcaott944816ott3600505)mrcaott944814ott944816)mrcaott294126ott944814)mrcaott11006ott294126)mrcaott11004ott11006,(Campylopterus_curvipennis,Campylopterus_rufus,Campylopterus_excellens)mrcaott700514ott1043544)mrcaott11004ott700514,(Hylocharis_leucotis,Hylocharis_xantusii)mrcaott699784ott699785)mrcaott11004ott699784)mrcaott11001ott11004,Campylopterus_phainopeplus,Hylocharis_humboldtii,Chlorostilbon_russatus,Chlorostilbon_olivaresi,Chlorostilbon_gibsoni,Chlorostilbon_auriceps,Chlorostilbon_alice,Chlorostilbon_forficatus,Chlorostilbon_bracei,Chlorostilbon_stenurus,Chlorostilbon_elegans)mrcaott5481ott11001,((((Calliphlox_amethystina,((((Chaetocercus_mulsant,Chaetocercus_bombus,Microstilbon_burmeisteri,Chaetocercus_jourdanii,Chaetocercus_heliodor,Chaetocercus_berlepschi,Chaetocercus_astreans)mrcaott11009ott18711,(Calliphlox_bryantae,Calliphlox_mitchellii)mrcaott944812ott944813)mrcaott11009ott944812,Eulidia_yarrellii)mrcaott11009ott545674,((Rhodopis_vesper,Myrtis_fanny)mrcaott398914ott767065,(Myrmia_micrura,Thaumastura_cora)mrcaott532381ott1088398)mrcaott398914ott532381)mrcaott11009ott398914)mrcaott11007ott11009,Tilmatura_dupontii)mrcaott11007ott3600598,(((((Atthis_heloisa,Atthis_ellioti)Atthis,(Selasphorus_flammula,(Selasphorus_scintilla,Selasphorus_ardens)mrcaott979998ott3600539)mrcaott398913ott979998)mrcaott164165ott398913,(Selasphorus_platycercus,(Selasphorus_rufus,(Selasphorus_calliope,Selasphorus_sasin)mrcaott536234ott951132)mrcaott532129ott536234)mrcaott164175ott532129)mrcaott164165ott164175,(Calypte_anna,Calypte_costae)Calypte)mrcaott164165ott810756,(((Archilochus_colubris,Archilochus_alexandri)Archilochus,((Mellisuga_helenae,Mellisuga_minima)Mellisuga,Calliphlox_evelynae)mrcaott3600587ott5859727)mrcaott759410ott3600587,((Calothorax_pulcher,Calothorax_lucifer)Calothorax,(Doricha_eliza,Doricha_enicura)Doricha)mrcaott975539ott3600591)mrcaott759410ott975539)mrcaott164165ott759410)mrcaott11007ott164165,(((Panterpe_insignis,(Heliomaster_constantii,(Heliomaster_longirostris,(Heliomaster_furcifer,Heliomaster_squamosus)mrcaott1009860ott3600538)mrcaott767068ott1009860)Heliomaster)mrcaott141989ott164168,(Lamprolaima_rhami,Eugenes_fulgens)mrcaott543270ott799185)mrcaott141989ott543270,(((((Lampornis_viridipallens,Lampornis_sybillae)mrcaott164170ott612338,(Lampornis_calolaemus,Lampornis_castaneoventris)mrcaott612336ott827276)mrcaott164170ott612336,Lampornis_amethystinus)mrcaott164170ott612324,Lampornis_clemenciae)mrcaott164170ott324612,Lampornis_hemileucus)Lampornis)mrcaott141989ott164170)mrcaott11007ott141989)mrcaott5481ott11007,Patagona_gigas)mrcaott5481ott141987,((((((((((((((Chalcostigma_stanleyi,Oxypogon_guerinii)mrcaott11002ott270233,Oreonympha_nobilis)mrcaott11002ott513893,(Chalcostigma_olivaceum,Chalcostigma_ruficeps)mrcaott11008ott91919)mrcaott11002ott11008,Chalcostigma_herrani,Chalcostigma_heteropogon)mrcaott11002ott91922,((((((Metallura_williami,Metallura_baroni)mrcaott91923ott666197,Metallura_odomae)mrcaott91923ott666193,(Metallura_theresiae,Metallura_eupogon)mrcaott91930ott666196)mrcaott91923ott91930,Metallura_aeneocauda)mrcaott91923ott666195,Metallura_tyrianthina)mrcaott91923ott5925793,Metallura_phoebe,Metallura_iracunda)Metallura)mrcaott11002ott91923,Opisthoprora_euryptera)mrcaott11002ott270248,Polyonymus_caroli)mrcaott11002ott635834,(((Oreotrochilus_melanogaster,Oreotrochilus_chimborazo)mrcaott62611ott141984,Oreotrochilus_estella)mrcaott62611ott141983,Oreotrochilus_leucopleurus,Oreotrochilus_adela)Oreotrochilus)mrcaott11002ott62611,(Sappho_sparganurus,((Ramphomicron_microrhynchum,Ramphomicron_dorsale)Ramphomicron,(Lesbia_nuna,Lesbia_victoriae)Lesbia)mrcaott268322ott517330)mrcaott268322ott547311)mrcaott11002ott268322,(Adelomyia_melanogenys,(((Aglaiocercus_kingii,Aglaiocercus_coelestis,Aglaiocercus_berlepschi)Aglaiocercus,Taphrolesbia_griseiventris)mrcaott144509ott1088395,Heliangelus_zusii)mrcaott144509ott556910)mrcaott144508ott144509)mrcaott11002ott144508,((((Heliangelus_viola,(Heliangelus_micraster,Heliangelus_exortis)mrcaott583601ott1046938)mrcaott91920ott583601,Heliangelus_amethysticollis)mrcaott91920ott192755,Heliangelus_strophianus)mrcaott91920ott583592,Heliangelus_regalis)mrcaott91920ott583602,Heliangelus_mavors,Heliangelus_spencei)mrcaott11002ott91920,(Phlogophilus_hemileucurus,Phlogophilus_harterti)Phlogophilus)mrcaott11002ott716197,((Sephanoides_sephaniodes,Sephanoides_fernandensis)Sephanoides,((Lophornis_pavoninus,Lophornis_ornatus,(Lophornis_delattrei,Lophornis_chalybeus)mrcaott767071ott1058621,Lophornis_adorabilis,Lophornis_magnificus,Lophornis_gouldii,Lophornis_helenae,Lophornis_brachylophus,Lophornis_stictolophus)Lophornis,(((Discosura_langsdorffi,Discosura_popelairii)mrcaott583599ott996925,Discosura_conversii)mrcaott583599ott996926,Discosura_longicaudus,Discosura_letitiae)Discosura)mrcaott520729ott583599)mrcaott513883ott520729)mrcaott11002ott513883,((((((Pterophanes_cyanopterus,Ensifera_ensifera)mrcaott90208ott243722,((Ocreatus_underwoodii,(Urosticte_benjamini,Urosticte_ruficrissa)Urosticte)mrcaott141985ott664344,((Boissonneaua_flavescens,Boissonneaua_matthewsii)mrcaott944803ott947861,Boissonneaua_jardini)Boissonneaua)mrcaott141985ott944803)mrcaott90208ott141985,((((((Heliodoxa_leadbeateri,Heliodoxa_jacula)mrcaott192748ott192749,(Heliodoxa_rubinoides,Heliodoxa_imperatrix)mrcaott1046935ott1046936)mrcaott192748ott1046935,(Clytolaema_rubricauda,Heliodoxa_aurescens)mrcaott754714ott1046934)mrcaott192748ott754714,((Heliodoxa_branickii,Heliodoxa_gularis)mrcaott192757ott1058620,Heliodoxa_xanthogonys)mrcaott192757ott1046942)mrcaott192748ott192757,Heliodoxa_schreibersii)mrcaott192748ott398909,Urochroa_bougueri)mrcaott192748ott398910)mrcaott90208ott192748,(((((((Coeligena_helianthea,Coeligena_bonapartei)mrcaott245442ott245443,(Coeligena_orina,Coeligena_lutetiae)mrcaott245449ott369031)mrcaott245442ott245449,Coeligena_phalerata)mrcaott245442ott245448,Coeligena_iris)mrcaott245442ott747317,Coeligena_violifer)mrcaott245442ott869063,Coeligena_torquata)mrcaott245442ott551374,(Coeligena_prunellei,(Coeligena_coeligena,Coeligena_wilsoni)mrcaott747318ott869064)mrcaott245447ott747318)Coeligena)mrcaott90208ott245442,(((Aglaeactis_castelnaudii,Aglaeactis_pamela)mrcaott144507ott874276,Aglaeactis_cupripennis,Aglaeactis_aliciae)Aglaeactis,Lafresnaya_lafresnayi)mrcaott144507ott747338)mrcaott90208ott144507,((((Eriocnemis_derbyi,Eriocnemis_cupreoventris)mrcaott136662ott583596,Eriocnemis_luciani)mrcaott136662ott391053,((Eriocnemis_glaucopoides,Loddigesia_mirabilis)mrcaott943089ott3600603,((Eriocnemis_vestita,Eriocnemis_nigrivestis)mrcaott996918ott1040383,Eriocnemis_mosquera)mrcaott996918ott996921)mrcaott943089ott996918,Eriocnemis_godini,Eriocnemis_mirabilis,Eriocnemis_aline,Eriocnemis_isabellae)mrcaott136662ott943089,(Haplophaedia_aureliae,Haplophaedia_lugens,Haplophaedia_assimilis)Haplophaedia)mrcaott136662ott192754)mrcaott90208ott136662)mrcaott11002ott90208)mrcaott5481ott11002,((((((Colibri_delphinae,Colibri_thalassinus)mrcaott18655ott369029,Colibri_coruscans)mrcaott18655ott884249,Colibri_serrirostris)Colibri,Schistes_geoffroyi)mrcaott18655ott90200,(Doryfera_ludovicae,Doryfera_johannae)Doryfera)mrcaott18655ott804109,(((((((((Eulampis_jugularis,Eulampis_holosericeus)Eulampis,Anthracothorax_viridis)mrcaott125767ott125773,Anthracothorax_dominicus)mrcaott125767ott258387,(Anthracothorax_nigricollis,((Anthracothorax_prevostii,Anthracothorax_veraguensis)mrcaott572744ott660929,Anthracothorax_viridigula)mrcaott572744ott660928)mrcaott484900ott572744)mrcaott125767ott484900,Anthracothorax_mango)mrcaott125767ott294131,Chrysolampis_mosquitus)mrcaott125767ott827709,Avocettula_recurvirostris)mrcaott125767ott660930,((Polytmus_theresiae,Polytmus_milleri)mrcaott398912ott3600534,Polytmus_guainumbi)Polytmus)mrcaott125767ott398912,(Heliactin_bilophus,(Androdon_aequatorialis,(Heliothryx_auritus,Heliothryx_barroti)Heliothryx)mrcaott804117ott1058619)mrcaott192756ott804117)mrcaott125767ott192756)mrcaott18655ott125767)mrcaott5481ott18655,(((((Phaethornis_aethopygus,((((Phaethornis_subochraceus,Phaethornis_eurynome)mrcaott62608ott308595,(Phaethornis_augusti,Phaethornis_pretrei)mrcaott975187ott1009868)mrcaott62608ott975187,((Phaethornis_koepckeae,Phaethornis_philippii)mrcaott716199ott975182,Phaethornis_bourcieri)mrcaott716199ott975188)mrcaott62608ott716199,((((Phaethornis_nattereri,Phaethornis_longuemareus)mrcaott658162ott975185,(Phaethornis_squalidus,Phaethornis_rupurumii)mrcaott3600511ott3600515)mrcaott658162ott3600511,((Phaethornis_striigularis,Phaethornis_griseogularis)mrcaott699572ott884247,(Phaethornis_ruber,Phaethornis_atrimentalis)mrcaott716201ott975190)mrcaott699572ott716201)mrcaott658162ott699572,Phaethornis_anthophilus)mrcaott658162ott975189)mrcaott62608ott658162,(((Phaethornis_longirostris,((Phaethornis_guy,Phaethornis_yaruqui)mrcaott141992ott804115,(Phaethornis_superciliosus,Phaethornis_malaris)mrcaott174367ott716200)mrcaott141992ott174367)mrcaott84790ott141992,Phaethornis_syrmatophorus)mrcaott84790ott975183,Phaethornis_hispidus)mrcaott84790ott141991,Phaethornis_stuarti,Phaethornis_idaliae)Phaethornis,((Threnetes_leucurus,Threnetes_ruckeri,Threnetes_niger)Threnetes,(Glaucis_aeneus,Glaucis_hirsutus,Glaucis_dohrnii)Glaucis)mrcaott90198ott470369)mrcaott62608ott90198,Ramphodon_naevius)mrcaott62608ott505895,(Eutoxeres_condamini,Eutoxeres_aquila)Eutoxeres)mrcaott62608ott818420,((Florisuga_mellivora,Florisuga_fusca)Florisuga,(Topaza_pella,Topaza_pyra)Topaza)mrcaott192752ott664346)mrcaott62608ott192752,Anopetia_gounellei,(Augastes_lumachella,Augastes_scutatus)Augastes,Hylonympha_macrocerca,Sternoclyta_cyanopectus)Trochilidae,((((((((Aerodramus_amelis,((((Aerodramus_bartschi,Aerodramus_vanikorensis)mrcaott65384ott332662,((((Aerodramus_salangana,Aerodramus_fuciphagus)mrcaott65387ott65402,(Aerodramus_elaphrus,Aerodramus_francicus)mrcaott534813ott534816)mrcaott65387ott534813,Aerodramus_mearnsi)mrcaott65387ott973469,Aerodramus_spodiopygius)mrcaott65387ott65391)mrcaott65384ott65387,(Aerodramus_terraereginae,Aerodramus_whiteheadi)mrcaott423342ott973465)mrcaott65384ott423342,(Aerodramus_maximus,Aerodramus_brevirostris)mrcaott341458ott385669)mrcaott65384ott341458,Aerodramus_papuensis,Aerodramus_unicolor,Aerodramus_leucophaeus,Aerodramus_inquietus,Aerodramus_nuditarsus,Aerodramus_ocistus,Aerodramus_infuscatus,Aerodramus_pelewensis,Aerodramus_orientalis,Aerodramus_hirundinaceus)mrcaott65384ott543182,Hydrochous_gigas)mrcaott65384ott882684,((Collocalia_esculenta,Collocalia_linchi)mrcaott586261ott624827,Collocalia_troglodytes)mrcaott586261ott586269)mrcaott65384ott125905,((((Tachymarptis_aequatorialis,Tachymarptis_melba)Tachymarptis,((((Apus_horus,(Apus_affinis,Apus_nipalensis)mrcaott484897ott586262)mrcaott273716ott484897,(Apus_batesi,Apus_caffer)mrcaott323630ott1031972)mrcaott273716ott323630,((((Apus_berliozi,((Apus_pallidus,Apus_apus)mrcaott323626ott4947470,Apus_unicolor)mrcaott323626ott323632)mrcaott273719ott323626,Apus_alexandri)mrcaott273719ott378822,(Apus_barbatus,Apus_bradfieldi)mrcaott529887ott529889)mrcaott273719ott529887,Apus_niansae)mrcaott273719ott797144)mrcaott273716ott273719,(Apus_pacificus,Apus_acuticauda)mrcaott759417ott797146)Apus)mrcaott71182ott273716,(Cypsiurus_parvus,Cypsiurus_balasiensis)Cypsiurus)mrcaott71182ott500660,((Aeronautes_saxatalis,Aeronautes_andecolus,Aeronautes_montivagus)Aeronautes,(Tachornis_phoenicobia,Tachornis_squamata,Tachornis_furcata)Tachornis)mrcaott156330ott206229)mrcaott71182ott156330)mrcaott65384ott71182,(Hirundapus_caudacutus,Hirundapus_cochinchinensis,Hirundapus_celebensis,Hirundapus_giganteus)Hirundapus)mrcaott65384ott501661,(((Chaetura_spinicaudus,((Chaetura_vauxi,Chaetura_pelagica)mrcaott174363ott609785,Chaetura_chapmani)mrcaott174363ott500661,Chaetura_brachyura,Chaetura_cinereiventris,Chaetura_martinica,Chaetura_egregia,Chaetura_meridionalis,Chaetura_fumosa,Chaetura_viridipennis)Chaetura,(Neafrapus_cassini,Neafrapus_boehmi)Neafrapus)mrcaott125901ott500656,(Rhaphidura_leucopygialis,Rhaphidura_sabini)Rhaphidura)mrcaott125901ott3595879)mrcaott65384ott125901,((((Cypseloides_niger,Cypseloides_cryptus,Cypseloides_fumigatus,Cypseloides_lemosi,Cypseloides_senex,Cypseloides_cherriei,Cypseloides_storeri,Cypseloides_rothschildi)Cypseloides,Streptoprocne_zonaris)mrcaott196940ott697414,Streptoprocne_phelpsi)mrcaott196940ott5857257,Streptoprocne_semicollaris,Streptoprocne_biscutata,Streptoprocne_rutila)mrcaott196940ott3595799,(Mearnsia_novaeguineae,Mearnsia_picina)Mearnsia,(Zoonavena_sylvatica,Zoonavena_grandidieri,Zoonavena_thomensis)Zoonavena,(Schoutedenapus_myoptilus,Schoutedenapus_schoutedeni)Schoutedenapus,(Panyptila_cayennensis,Panyptila_sanctihieronymi)Panyptila,(Aegotheles_tatei,Telacanthura_melanopygia,Telacanthura_ussheri)Telacanthura)Apodidae,(Aegotheles_salvadorii,(Aegotheles_insignis,Hemiprocne_mystacea,Hemiprocne_longipennis)mrcaott884251ott1009858,Hemiprocne_comata,Hemiprocne_coronata)Hemiprocne)Apodiformes)mrcaott5481ott65384,(Aegotheles_crinifrons,((Aegotheles_bennettii,Aegotheles_cristatus)mrcaott68112ott484108,(Aegotheles_wallacii,(Aegotheles_albertisi,Aegotheles_archboldi)mrcaott563584ott705938)mrcaott259045ott563584)mrcaott68112ott259045,Aegotheles_savesi,Aegotheles_affinis)Aegothelidae)mrcaott5481ott68112,(((Batrachostomus_cornutus,Batrachostomus_septimus)mrcaott275128ott754412,(((Podargus_strigoides,Podargus_papuensis)mrcaott313120ott701554,Podargus_ocellatus)Podargus,Rigidipenna_inexpectata)Podargidae)mrcaott275128ott313120,Batrachostomus_auritus,Batrachostomus_moniliger,Batrachostomus_javensis,Batrachostomus_stellatus,Batrachostomus_hodgsoni,Batrachostomus_harterti,Batrachostomus_poliolophus)mrcaott275128ott570181)mrcaott5481ott275128,(((((Nyctibius_leucopterus,Nyctibius_maculosus)mrcaott178241ott701553,(Nyctibius_griseus,Nyctibius_jamaicensis)mrcaott178242ott228481)mrcaott178241ott178242,(Nyctibius_grandis,Nyctibius_aethereus)mrcaott178249ott178251)mrcaott178241ott178249,Nyctibius_bracteatus)Nyctibius,Steatornis_caripensis)mrcaott178241ott701548)mrcaott5481ott178241,(Systellura_longirostris,Eurostopodus_exul,(Caprimulgus_vexillarius,(Caprimulgus_longipennis,((((Nyctiprogne_leucopyga,Nyctiprogne_vielliardi)Nyctiprogne,((Setopagis_parvula,Nyctipolus_hirundinaceus,Nyctipolus_nigrescens,(Setopagis_maculosa,Nyctidromus_anthonyi,Nyctidromus_albicollis)Nyctidromus)mrcaott102378ott960269,(Setopagis_heterura,((((Uropsalis_lyra,Uropsalis_segmentata)Uropsalis,(((Hydropsalis_torquata,Hydropsalis_climacocerca)mrcaott317735ott624335,Hydropsalis_cayennensis)mrcaott317735ott604421,Hydropsalis_maculicaudus)Hydropsalis)mrcaott272734ott317735,(Eleothreptus_candicans,Eleothreptus_anomalus)mrcaott378505ott903612)mrcaott272734ott378505,Setopagis_whitelyi)mrcaott272734ott322677)mrcaott272734ott884254)mrcaott102378ott272734)mrcaott51270ott102378,(Lurocalis_semitorquatus,Lurocalis_rufiventris)Lurocalis)mrcaott51270ott51274,(((((((((Caprimulgus_europaeus,Caprimulgus_rufigena)mrcaott378497ott742978,Caprimulgus_fraenatus)mrcaott378497ott378498,(Caprimulgus_climacurus,Caprimulgus_fossii)mrcaott378509ott960277)mrcaott378497ott378509,Caprimulgus_batesi)mrcaott51276ott336015,Caprimulgus_madagascariensis)mrcaott51276ott960263,((Caprimulgus_inornatus,Caprimulgus_macrurus)mrcaott80196ott624319,Caprimulgus_indicus)mrcaott80196ott618206)mrcaott51276ott80196,((Caprimulgus_poliocephalus,Caprimulgus_pectoralis)mrcaott742970ott960266,(Caprimulgus_affinis,Caprimulgus_aegyptius)mrcaott906143ott960285)mrcaott206187ott906143)mrcaott51276ott206187,Caprimulgus_manillensis)mrcaott51276ott604420,(((Chordeiles_rupestris,Chordeiles_acutipennis)mrcaott275136ott484902,Chordeiles_minor)mrcaott275136ott870594,(Chordeiles_pusillus,Chordeiles_nacunda)mrcaott322686ott741570,Chordeiles_gundlachii)mrcaott275136ott322686)mrcaott51276ott275136)mrcaott51270ott51276,((((Antrostomus_carolinensis,Antrostomus_noctitherus,Antrostomus_ridgwayi,Antrostomus_sericocaudatus,Antrostomus_arizonae,Antrostomus_vociferus,Antrostomus_rufus,Antrostomus_salvini,Antrostomus_saturatus,Antrostomus_cubanensis,Antrostomus_badius)Antrostomus,Phalaenoptilus_nuttallii)mrcaott219279ott701551,(Nyctiphrynus_rosenbergi,((Nyctiphrynus_yucatanicus,Nyctiphrynus_ocellatus)mrcaott847136ott884248,Nyctiphrynus_mcleodii)mrcaott847136ott989090)Nyctiphrynus)mrcaott219279ott847118,(Siphonorhis_brewsteri,Siphonorhis_americana)Siphonorhis)mrcaott219279ott847145,Caprimulgus_prigoginei,Caprimulgus_natalensis,Caprimulgus_centralasicus,Caprimulgus_mahrattensis,Caprimulgus_pulchellus,Caprimulgus_atripennis,Caprimulgus_tristigma,Caprimulgus_meesi,Caprimulgus_eximius,Caprimulgus_ruficollis,Caprimulgus_donaldsoni,Caprimulgus_concretus,Caprimulgus_solala,Caprimulgus_asiaticus,Caprimulgus_stellatus,Caprimulgus_nubicus,Caprimulgus_andamanicus,Caprimulgus_clarus,Caprimulgus_celebensis)mrcaott51270ott219279,Gactornis_enarratus,Macropsalis_forcipata,Veles_binotatus,(Lyncornis_macrotis,Lyncornis_temminckii)Lyncornis)Caprimulgidae,(Eurostopodus_papuensis,(Eurostopodus_mystacalis,Eurostopodus_argus)mrcaott798642ott847125)mrcaott202981ott798642,Eurostopodus_diabolicus,Eurostopodus_archboldi)mrcaott51270ott202981)mrcaott5481ott51270)mrcaott246ott5481,((Peliperdix_schlegelii,(Peliperdix_lathami,(Peliperdix_coqui,(Peliperdix_albogularis,((((((((((((Centrocercus_urophasianus,Centrocercus_minimus)Centrocercus,(((Tympanuchus_cupido,Tympanuchus_phasianellus)mrcaott234824ott454720,Tympanuchus_pallidicinctus)Tympanuchus,(Dendragapus_fuliginosus,Dendragapus_obscurus)Dendragapus)mrcaott234824ott754431)mrcaott4765ott234824,((Lagopus_muta,Lagopus_lagopus)mrcaott539045ott1004888,Lagopus_leucura)Lagopus)mrcaott4765ott539045,(Falcipennis_falcipennis,(((Tetrao_urogallus,Tetrao_urogalloides)Tetrao,(Lyrurus_mlokosiewiczi,Lyrurus_tetrix)Lyrurus)mrcaott80426ott168727,Falcipennis_canadensis)mrcaott80426ott234821)mrcaott55929ott80426)mrcaott4765ott55929,((Tetrastes_bonasia,Tetrastes_sewerzowi)Tetrastes,Bonasa_umbellus)mrcaott259105ott728082)Tetraoninae,(Meleagris_ocellata,Meleagris_gallopavo)Meleagris)mrcaott4765ott446490,(((((((((Lophura_leucomelanos,Lophura_nycthemera)mrcaott53700ott624446,(Lophura_edwardsi,Lophura_swinhoii)mrcaott53703ott53709)mrcaott53700ott53703,((Lophura_inornata,(Lophura_diardi,Lophura_ignita)mrcaott352745ott730675)mrcaott53708ott352745,Lophura_erythrophthalma)mrcaott53708ott730673)mrcaott53700ott53708,Lophura_bulweri)Lophura,((Crossoptilon_crossoptilon,(Crossoptilon_harmani,(Crossoptilon_mantchuricum,Crossoptilon_auritum)mrcaott1096259ott1098756)mrcaott422539ott1096259)Crossoptilon,Catreus_wallichii)mrcaott352760ott521329)mrcaott53700ott352760,((Phasianus_versicolor,Phasianus_colchicus)Phasianus,(Chrysolophus_pictus,Chrysolophus_amherstiae)Chrysolophus)mrcaott102722ott137547)mrcaott53700ott102722,((Syrmaticus_soemmerringii,Syrmaticus_reevesii)mrcaott309383ott572176,((Syrmaticus_ellioti,Syrmaticus_humiae)mrcaott572165ott572170,Syrmaticus_mikado)mrcaott572165ott572168)Syrmaticus)mrcaott53700ott309383,((Perdix_perdix,Perdix_dauurica)mrcaott466627ott566740,Perdix_hodgsoniae)Perdix)mrcaott53700ott466627,(Pucrasia_macrolopha,(Rhizothera_longirostris,Rhizothera_dulitensis)Rhizothera)mrcaott572162ott781249)mrcaott53700ott572162)mrcaott4765ott53700,(((Tragopan_satyra,Tragopan_blythii)mrcaott51354ott352751,(Tragopan_temminckii,Tragopan_caboti)mrcaott51356ott250898,Tragopan_melanocephalus)Tragopan,((Tetraophasis_obscurus,Tetraophasis_szechenyii)Tetraophasis,((Lophophorus_impejanus,Lophophorus_sclateri)mrcaott624442ott689093,Lophophorus_lhuysii)Lophophorus)mrcaott438396ott624442)mrcaott51354ott438396)mrcaott4765ott51354,Ithaginis_cruentus,Lerwa_lerwa)mrcaott4765ott415487,((((Scleroptila_streptophora,(Scleroptila_psilolaema,(Scleroptila_levaillantii,(Scleroptila_gutturalis,(Scleroptila_finschi,(Scleroptila_shelleyi,Scleroptila_afra)mrcaott49310ott681156)mrcaott49310ott124995)mrcaott49310ott49316)mrcaott49310ott377121)mrcaott49310ott981775,((Dendroperdix_sephaena,(Francolinus_gularis,Francolinus_pondicerianus)mrcaott681148ott780593)mrcaott305836ott681148,((Francolinus_francolinus,Francolinus_pictus)mrcaott676796ott981769,Francolinus_pintadeanus)mrcaott676796ott772143)mrcaott305836ott676796)mrcaott49310ott305836,(((Gallus_lafayetii,(Gallus_varius,Gallus_gallus)mrcaott153572ott240568)mrcaott153554ott153572,Gallus_sonneratii)Gallus,(Bambusicola_fytchii,Bambusicola_thoracicus)Bambusicola)mrcaott153554ott867027)mrcaott49310ott153554,((Afropavo_congensis,(Pavo_cristatus,Pavo_muticus)Pavo)mrcaott51349ott453575,(Rheinardia_ocellata,Argusianus_argus)mrcaott727334ott730677)mrcaott51349ott727334)mrcaott49310ott51349,((Pternistis_swierstrai,(Pternistis_swainsonii,(Pternistis_squamatus,(Pternistis_rufopictus,(Pternistis_ochropectus,(Pternistis_nobilis,(Pternistis_natalensis,Polyplectron_bicalcaratum,Polyplectron_chalcurum)mrcaott102705ott110936,Polyplectron_inopinatum)mrcaott102705ott658122,Polyplectron_germaini)mrcaott102705ott1058436,Polyplectron_katsumatae)mrcaott102705ott157749,(Pternistis_leucoscepus,Polyplectron_schleiermacheri,Polyplectron_malacense)mrcaott157751ott580471)mrcaott102705ott157751,Polyplectron_napoleonis)Polyplectron,(Pternistis_jacksoni,Galloperdix_lunulata,Galloperdix_spadicea,Galloperdix_bicalcarata)Galloperdix)mrcaott102705ott207168,Haematortyx_sanguiniceps)mrcaott102705ott401527)mrcaott49310ott102705)mrcaott4765ott49310,(Pternistis_icterorhynchus,(Pternistis_hildebrandti,(Pternistis_harwoodi,(Pternistis_hartlaubi,(Pternistis_griseostriatus,(Pternistis_erckelii,(Pternistis_clappertoni,(Pternistis_castaneicollis,Pternistis_capensis,(Pternistis_camerunensis,(Pternistis_bicalcaratus,Pternistis_afer)mrcaott405499ott405502)mrcaott405499ott622146)mrcaott49319ott405499,(Pternistis_adspersus,Pternistis_ahantensis)mrcaott49329ott242641)mrcaott49319ott49329)mrcaott49319ott995034)mrcaott49319ott199231)mrcaott49319ott527949)mrcaott49319ott100476,((Perdicula_asiatica,Perdicula_erythrorhyncha,Perdicula_argoondah,Perdicula_manipurensis)Perdicula,(Ammoperdix_heyi,Ammoperdix_griseogularis)Ammoperdix)mrcaott54482ott124997)mrcaott49319ott54482,(((((((Alectoris_rufa,Alectoris_chukar)mrcaott51360ott82169,Alectoris_graeca)mrcaott51360ott5861115,(Alectoris_magna,Alectoris_philbyi)mrcaott356741ott932287)mrcaott51360ott356741,Alectoris_melanocephala)mrcaott51360ott932284,Alectoris_barbara)Alectoris,(((Tetraogallus_caspius,Tetraogallus_altaicus)mrcaott436875ott1033589,Tetraogallus_himalayensis)mrcaott436875ott477020,Tetraogallus_tibetanus,Tetraogallus_caucasicus)Tetraogallus)mrcaott51360ott436875,(Synoicus_ypsilophorus,(Synoicus_chinensis,Synoicus_adansonii)mrcaott80414ott144486,(((Coturnix_pectoralis,Coturnix_novaezelandiae,Coturnix_delegorguei)mrcaott602029ott771603,(Coturnix_japonica,Coturnix_coturnix)mrcaott803622ott803634)mrcaott602029ott803622,Margaroperdix_madagarensis)mrcaott602029ott681154,Coturnix_coromandelica)mrcaott80414ott602029)mrcaott51360ott80414)mrcaott49319ott51360)mrcaott4765ott49319,(Xenoperdix_udzungwensis,((Arborophila_charltonii,(Arborophila_javanica,(Arborophila_ardens,Arborophila_crudigularis)mrcaott586082ott3596059,Arborophila_brunneopectus)mrcaott54198ott586082,((Arborophila_rufogularis,Arborophila_gingica)mrcaott74933ott5861113,(Arborophila_torqueola,Arborophila_rufipectus)mrcaott991317ott1077380)mrcaott74933ott991317,Arborophila_rolli,Arborophila_atrogularis,Arborophila_sumatrana,Arborophila_hyperythra,Arborophila_orientalis,Arborophila_cambodiana,Arborophila_davidi,Arborophila_rubrirostris,Arborophila_campbelli,Arborophila_mandellii)Arborophila,(Caloperdix_oculeus,(Rollulus_rouloul,Melanoperdix_niger)mrcaott352755ott3596095)mrcaott136466ott352755)mrcaott54198ott136466)mrcaott54193ott54198)mrcaott4765ott54193,(((((((Callipepla_squamata,Callipepla_douglasii)mrcaott204719ott5860923,(Callipepla_gambelii,Callipepla_californica)mrcaott5860917ott5860927)Callipepla,(Colinus_nigrogularis,Colinus_cristatus,Colinus_virginianus)Colinus)mrcaott204719ott5860945,Oreortyx_pictus)mrcaott204719ott5860929,(((Odontophorus_capueira,Odontophorus_gujanensis)mrcaott329467ott5860938,(Odontophorus_leucolaemus,Odontophorus_speciosus)mrcaott594190ott5860936,Odontophorus_balliviani,Odontophorus_guttatus,Odontophorus_columbianus,Odontophorus_atrifrons,Odontophorus_melanonotus,Odontophorus_hyperythrus,Odontophorus_strophium,Odontophorus_stellatus,Odontophorus_dialeucos,Odontophorus_melanotis,Odontophorus_erythrops)Odontophorus,(Cyrtonyx_ocellatus,Cyrtonyx_montezumae)Cyrtonyx)mrcaott329467ott3596002)mrcaott204719ott329467,(Dendrortyx_leucophrys,Dendrortyx_macroura,Dendrortyx_barbatus)Dendrortyx,Philortyx_fasciatus,Rhynchortyx_cinctus,Dactylortyx_thoracicus)Odontophoridae,(Ptilopachus_nahani,Ptilopachus_petrosus)mrcaott554512ott867023)mrcaott204719ott554512,Ophrysia_superciliosa,Anurophasis_monorthonyx)mrcaott4765ott151684,((((Guttera_plumifera,Guttera_pucherani)Guttera,Acryllium_vulturinum)mrcaott104461ott684040,(Agelastes_meleagrides,Agelastes_niger)Agelastes)mrcaott104461ott342271,Numida_meleagris)Numididae)mrcaott4765ott104461,(((((((Pipile_cumanensis,Pipile_pipile)mrcaott75785ott157735,Pipile_cujubi)mrcaott75785ott157745,Aburria_aburri)mrcaott75785ott963344,Pipile_jacutinga)mrcaott75785ott1014142,(((Penelope_superciliaris,Penelope_barbata)mrcaott109884ott658355,Penelope_purpurascens)mrcaott109884ott157741,((Penelope_jacquacu,Penelope_montagnii)mrcaott109886ott188772,(((Penelope_ochrogaster,Penelope_pileata)mrcaott157743ott1024688,Penelope_obscura)mrcaott157743ott1014136,Penelope_argyrotis)mrcaott157743ott712301)mrcaott109886ott157743,Penelope_albipennis,Penelope_marail,Penelope_dabbenei,Penelope_ortoni,Penelope_jacucaca,Penelope_perspicax)Penelope)mrcaott75785ott109884,(Penelopina_nigra,(Ortalis_squamata,Chamaepetes_unicolor,Chamaepetes_goudotii)Chamaepetes)mrcaott80424ott188777)mrcaott75785ott80424,(Ortalis_columbiana,(Ortalis_araucuan,((Ortalis_vetula,Ortalis_leucogastra)mrcaott109882ott188783,Ortalis_cinereiceps)mrcaott109882ott520559,((((Ortalis_ruficauda,Ortalis_garrula)mrcaott188779ott188785,Ortalis_guttata)mrcaott188779ott1061401,Ortalis_canicollis)mrcaott188779ott488158,Ortalis_motmot)mrcaott188779ott188788,Ortalis_poliocephala,Ortalis_wagleri,Ortalis_superciliaris,Ortalis_erythroptera)Ortalis,((((Crax_rubra,(Crax_alberti,Crax_daubentoni)mrcaott654721ott654723)mrcaott132829ott654721,((Crax_blumenbachii,(Crax_fasciolata,Crax_alector)mrcaott654699ott654722)mrcaott488156ott654699,Crax_globulosa)mrcaott488156ott654700)Crax,((Pauxi_pauxi,((Mitu_mitu,Mitu_tomentosum)mrcaott385229ott571014,((Mitu_tuberosum,Pauxi_unicornis)mrcaott488151ott786422,Mitu_salvini)mrcaott488151ott786420)mrcaott385229ott488151,Pauxi_koepckeae)mrcaott188774ott385229,Nothocrax_urumutum)mrcaott188774ott488148)mrcaott132828ott188774,Oreophasis_derbianus)mrcaott132828ott488145)mrcaott109882ott132828)Cracidae)mrcaott4765ott75785,(((Leipoa_ocellata,((Aepypodius_arfakianus,Aepypodius_bruijnii)Aepypodius,Alectura_lathami)mrcaott352749ott943280)mrcaott109888ott352749,((Talegalla_fuscirostris,Talegalla_jobiensis)mrcaott176333ott3596028,Talegalla_cuvieri)Talegalla)mrcaott109888ott176333,((((((((Spatula_versicolor,(Spatula_smithii,(Spatula_rhynchotis,(Spatula_querquedula,Megapodius_decollatus,(Spatula_puna,Megapodius_freycinet,Megapodius_forsteni)mrcaott227302ott750770)mrcaott227301ott227302,Megapodius_eremita)mrcaott227301ott570964,Megapodius_reinwardt)mrcaott227301ott1014129,Megapodius_geelvinkianus)mrcaott227301ott3596033,Megapodius_bernsteinii)mrcaott227301ott3596031,(Spatula_platalea,Megapodius_layardi,Megapodius_pritchardii)mrcaott227314ott227315)mrcaott227301ott227314,Megapodius_laperouse)mrcaott227301ott3596029,Megapodius_nicobariensis)mrcaott227301ott3596032,(Spatula_hottentota,Megapodius_cumingii,Megapodius_tenimberensis)mrcaott255470ott750772)Megapodius,Eulipoa_wallacei)mrcaott227301ott750774,Macrocephalon_maleo)mrcaott227301ott750781)Megapodiidae)Galliformes,(Spatula_discors,(Spatula_cyanoptera,(Spatula_clypeata,Sibirionetta_formosa,Radjah_radjah,(((((((((((Asarcornis_scutulata,((((((Aythya_americana,Aythya_collaris)mrcaott693332ott1044563,(Aythya_ferina,Aythya_valisineria)mrcaott817989ott832938)mrcaott693332ott817989,(Aythya_fuligula,(Aythya_affinis,Aythya_marila)mrcaott1044556ott1044561)mrcaott817992ott1044556)mrcaott693332ott817992,(Aythya_nyroca,Aythya_australis)mrcaott789865ott962759,Aythya_novaeseelandiae,Aythya_baeri,Aythya_innotata)Aythya,Netta_peposaca)mrcaott693332ott857019,Netta_rufina,Netta_erythrophthalma)mrcaott693332ott693335)mrcaott30843ott693332,Hymenolaimus_malacorhynchos)mrcaott30843ott423364,Marmaronetta_angustirostris)mrcaott30843ott552052,(Cyanochen_cyanoptera,Pteronetta_hartlaubii)mrcaott140301ott552056)mrcaott30843ott140301,(Sarkidiornis_melanotos,Chenonetta_jubata)mrcaott88385ott436829)mrcaott30843ott88385,(Anas_andium,(((Amazonetta_brasiliensis,Speculanas_specularis)mrcaott30845ott552042,Lophonetta_specularioides)mrcaott30845ott196645,((Tachyeres_pteneres,(Tachyeres_leucocephalus,Tachyeres_patachonicus)mrcaott822325ott822326)mrcaott386305ott822325,Tachyeres_brachypterus)Tachyeres)mrcaott30845ott386305,((((((Anas_zonorhyncha,(((((Anas_rubripes,Anas_fulvigula)mrcaott82410ott82422,Anas_platyrhynchos)mrcaott82410ott190881,Anas_poecilorhyncha)mrcaott82410ott604182,Anas_luzonica)mrcaott82410ott604175,Anas_laysanensis)mrcaott82410ott339494,Anas_superciliosa)mrcaott30850ott82410,Anas_melleri)mrcaott30850ott604172,Anas_undulata)mrcaott30850ott30855,Anas_sparsa)mrcaott30850ott30858,((((Anas_erythrorhyncha,(Anas_acuta,Anas_georgica)mrcaott855474ott911477)mrcaott82414ott855474,Anas_bahamensis)mrcaott82414ott911470,Anas_capensis)mrcaott82414ott765188,(((Anas_gibberifrons,Anas_castanea)mrcaott82425ott282355,(Anas_bernieri,Anas_aucklandica)mrcaott656779ott877771)mrcaott82425ott656779,(Anas_crecca,Anas_flavirostris)mrcaott332079ott656780)mrcaott82425ott332079)mrcaott82414ott82425)mrcaott30850ott82414,((Mareca_falcata,Mareca_strepera)mrcaott82420ott5560509,((Mareca_sibilatrix,Mareca_americana)mrcaott604188ott656788,Mareca_penelope)mrcaott604188ott765180)Mareca)mrcaott30850ott82420,Anas_wyvilliana,Anas_eatoni)mrcaott30845ott30850)mrcaott30843ott30845,(Merganetta_armata,Callonetta_leucophrys)mrcaott196654ott552044)mrcaott30843ott196654,(((((Tadorna_tadorna,(Tadorna_variegata,((Tadorna_ferruginea,Tadorna_tadornoides)mrcaott282323ott282327,Tadorna_cana)mrcaott282323ott857011)mrcaott166697ott282323)mrcaott30847ott166697,Alopochen_aegyptiaca)mrcaott30847ott693339,Tadorna_cristata)mrcaott30847ott522863,((Neochen_jubata,Chloephaga_melanoptera)mrcaott88391ott140307,Chloephaga_rubidiceps,(Chloephaga_picta,Chloephaga_poliocephala)mrcaott196648ott332099,Chloephaga_hybrida)mrcaott88391ott196647)mrcaott30847ott88391,((Aix_sponsa,Aix_galericulata)Aix,Cairina_moschata)mrcaott765195ott4130363)mrcaott30847ott765195)mrcaott30843ott30847,(((Histrionicus_histrionicus,((Somateria_fischeri,(Somateria_spectabilis,Somateria_mollissima)mrcaott633262ott857012)Somateria,Polysticta_stelleri)mrcaott430245ott1050966)mrcaott145504ott430245,((((Bucephala_clangula,Bucephala_islandica)mrcaott166683ott780952,Bucephala_albeola)Bucephala,(Mergellus_albellus,((Mergus_squamatus,(Mergus_serrator,Mergus_merganser)mrcaott662625ott857015,Mergus_australis,Mergus_octosetaceus)Mergus,Lophodytes_cucullatus)mrcaott271787ott809009)mrcaott166692ott271787)mrcaott166683ott166692,(Melanitta_nigra,(Melanitta_perspicillata,Melanitta_fusca)mrcaott972536ott972541,Melanitta_americana)Melanitta)mrcaott166683ott948668)mrcaott145504ott166683,Clangula_hyemalis)mrcaott145504ott316879)mrcaott30843ott145504,Stictonetta_naevosa)mrcaott30843ott962771,((((((((((Branta_canadensis,(Anser_cygnoid,Branta_hutchinsii,Branta_leucopsis)mrcaott746546ott799124)mrcaott75874ott746546,Branta_sandvicensis)mrcaott75874ott767835,Branta_ruficollis)mrcaott75874ott799106,Branta_bernicla)Branta,(Anser_canagicus,((Anser_caerulescens,Anser_rossii)mrcaott83417ott767830,(((Anser_albifrons,Anser_erythropus)mrcaott444177ott691333,(Anser_brachyrhynchus,Anser_fabalis)mrcaott970372ott970384)mrcaott444177ott970372,Anser_anser)mrcaott164653ott190877)mrcaott83417ott164653,Anser_indicus)Anser)mrcaott75874ott83417,(((Cygnus_atratus,Cygnus_olor)mrcaott140312ott140314,((Cygnus_cygnus,Cygnus_columbianus)mrcaott817994ott857016,Cygnus_buccinator)mrcaott817994ott870606)mrcaott140312ott817994,Cygnus_melancoryphus)Cygnus)mrcaott75874ott140312,(Coscoroba_coscoroba,Cereopsis_novaehollandiae)mrcaott140305ott714459)mrcaott75874ott140305,Malacorhynchus_membranaceus)mrcaott75874ott1082830,((Nomonyx_dominicus,(((Oxyura_vittata,Oxyura_jamaicensis)mrcaott88380ott245432,(Oxyura_australis,Oxyura_maccoa)mrcaott432044ott579110)mrcaott88380ott432044,Oxyura_leucocephala)Oxyura)mrcaott88380ott892281,((Heteronetta_atricapilla,Nettapus_coromandelianus)mrcaott317736ott436833,Nettapus_pulchellus,Nettapus_auritus)mrcaott317736ott436835)mrcaott88380ott317736)mrcaott75874ott88380,Biziura_lobata)mrcaott75874ott432041)mrcaott30843ott75874,Camptorhynchus_labradorius,(Thalassornis_leuconotus,((Dendrocygna_arborea,Dendrocygna_autumnalis)mrcaott662604ott662608,(Dendrocygna_arcuata,((Dendrocygna_eytoni,(Dendrocygna_bicolor,Dendrocygna_javanica)mrcaott662618ott737604)mrcaott662615ott662618,(Dendrocygna_viduata,Dendrocygna_guttata)mrcaott662622ott737607)mrcaott662615ott662622)mrcaott662612ott662615)Dendrocygna)mrcaott539138ott662604,Plectropterus_gambensis,Rhodonessa_caryophyllacea,Salvadorina_waigiuensis)Anatidae,Anseranas_semipalmata)mrcaott30843ott714464,((Chauna_chavaria,Chauna_torquata)Chauna,Anhima_cornuta)Anhimidae)Anseriformes)Galloanserae)Neognathae,Hyliota_australis,Hyliota_flavigaster,Hyliota_violacea,Megalampitta_gigantea,Myrmoderus_squamosus,Myrmophylax_atrothorax,Panurus_biarmicus,Poliocrania_exsul,Rallicula_rubra,Regulus_calendula,Regulus_goodfellowi,Regulus_ignicapilla,Regulus_madeirensis,Regulus_regulus,Regulus_satrapa,Rhopias_gularis,(Rufirallus_castaneiceps,Rufirallus_viridis)NA,(Sciaphylax_castanea,Sciaphylax_hemimelaena)NA,(((Sipia_berlepschi,Sipia_palliata)NA,Sipia_nigricauda)NA,Sipia_laemosticta)NA,(Tribonyx_mortierii,Tribonyx_ventralis)NA,((((((((((((Zapornia_akool,Zapornia_tabuensis)NA,Zapornia_sandwichensis)NA,Zapornia_pusilla)NA,Zapornia_paykullii)NA,Zapornia_parva)NA,Zapornia_palmeri)NA,Zapornia_olivieri)NA,Zapornia_monasa)NA,Zapornia_fusca)NA,Zapornia_flavirostra)NA,Zapornia_bicolor)NA,Zapornia_atra)NA)Aves,(((((Apteryx_mantelli,(Apteryx_rowi,Apteryx_australis)mrcaott165688ott412972,(Apteryx_haastii,Apteryx_owenii)mrcaott241836ott241844)Apteryx,((Casuarius_bennetti,Casuarius_casuarius,Casuarius_unappendiculatus)Casuarius,(Dromaius_minor,Dromaius_novaehollandiae,Dromaius_baudinianus)Dromaius)Casuariiformes)mrcaott165688ott402459,((((((((Crypturellus_strigulosus,(Crypturellus_undulatus,(Crypturellus_cinnamomeus,Crypturellus_transfasciatus)mrcaott3600791ott3600794)mrcaott870607ott3600791)mrcaott167137ott870607,((((Crypturellus_erythropus,(((Crypturellus_brevirostris,Crypturellus_bartletti)mrcaott647584ott3600798,Crypturellus_casiquiare)mrcaott647584ott3600788,Crypturellus_variegatus,Crypturellus_noctivagus)mrcaott647584ott983483)mrcaott589927ott647584,Crypturellus_duidae)mrcaott589927ott3600790,Crypturellus_atrocapillus)mrcaott589927ott3600795,Crypturellus_soui)mrcaott589927ott754753)mrcaott167137ott589927,Crypturellus_boucardi)mrcaott167137ott3600799,((Crypturellus_cinereus,Crypturellus_berlepschi)mrcaott647586ott3600796,Crypturellus_ptaritepui)mrcaott647586ott3600793)mrcaott167137ott647586,((Crypturellus_parvirostris,Crypturellus_tataupa)mrcaott379420ott758347,Crypturellus_obsoletus)mrcaott379420ott983480)mrcaott167137ott379420,Crypturellus_kerriae)Crypturellus,((Tinamus_guttatus,Tinamus_major)mrcaott306216ott1098476,((Tinamus_tao,Tinamus_solitarius)mrcaott466704ott3600785,Tinamus_osgoodi)mrcaott466704ott3600786)Tinamus)mrcaott167137ott306216,(((Rhynchotus_rufescens,Rhynchotus_maculicollis)Rhynchotus,((Nothoprocta_cinerascens,(Nothoprocta_ornata,((Nothoprocta_perdicaria,Nothoprocta_curvirostris)mrcaott402446ott3600806,(Nothoprocta_taczanowskii,Nothoprocta_pentlandii)mrcaott3600803ott3600805)mrcaott402446ott3600803)mrcaott332613ott402446)Nothoprocta,((((Nothura_darwinii,(Nothura_maculosa,Nothura_chacoensis)mrcaott892276ott3600802)mrcaott892275ott892276,Nothura_minor)mrcaott892275ott3600800,Nothura_boraquira)Nothura,Taoniscus_nanus)mrcaott892275ott3600811)mrcaott292464ott892275)mrcaott224379ott292464,((Eudromia_elegans,Eudromia_formosa)Eudromia,(Tinamotis_ingoufi,Tinamotis_pentlandii)Tinamotis)mrcaott292461ott599077)mrcaott224379ott292461,(Nothocercus_nigrocapillus,Nothocercus_julius,Nothocercus_bonapartei)Nothocercus)Tinamidae)mrcaott165688ott167137,(Rhea_pennata,Rhea_americana)Rheidae)mrcaott165688ott857860,(Struthio_camelus,Struthio_molybdophanes)Struthio)Palaeognathae)Root;
