# Supplementary material for: Dense sampling of bird diversity increases power of comparative genomics
Source: Nature. 2020 Nov 11;587(7833):252–7. doi: 10.1038/s41586-020-2873-9 (PMC7759463; doi:10.1038/s41586-020-2873-9)
Supplement: Supplementary file 4 — This file contains Supplementary Tables 1-15 – see Supplementary Information document for legends. Also available on Mendeley Data (doi:10.17632/fnpwzj37gw). Sample information for each genome and genome statistics (Supplementary Table 1) can also be viewed online at https://b10k.scifeon.cloud/. [file 41586_2020_2873_MOESM4_ESM.zip]

Archive with 15 entries (15 files):
- Supplementary_Table_15.csv
- Supplementary Table 1.xlsx
- Supplementary_Table_2.csv
- Supplementary_Table_3.csv
- Supplementary_Table_4.csv
- Supplementary_Table_5.csv
- Supplementary_Table_6.csv
- Supplementary_Table_7.csv
- Supplementary_Table_8.csv
- Supplementary_Table_9.csv
- Supplementary_Table_10.csv
- Supplementary_Table_11.csv
- Supplementary_Table_12.csv
- Supplementary_Table_13.csv
- Supplementary_Table_14.csv
