# Supplementary material for: Dense sampling of bird diversity increases power of comparative genomics
Source: Nature. 2020 Nov 11;587(7833):252–7. doi: 10.1038/s41586-020-2873-9 (PMC7759463; doi:10.1038/s41586-020-2873-9)
Supplement: Supplementary file 4 — This file contains Supplementary Tables 1-15 – see Supplementary Information document for legends. Also available on Mendeley Data (doi:10.17632/fnpwzj37gw). Sample information for each genome and genome statistics (Supplementary Table 1) can also be viewed online at https://b10k.scifeon.cloud/. [file 41586_2020_2873_MOESM4_ESM.zip › Supplementary_Table_15.csv]

Score set	Lowest significant score	Fraction of sites significantly conserved
53-way (3-rate model)	2.506	2.1%
77-way (3-rate model)	2.392	3.7%
363-way (3-rate model)	1.957	13.2%
77-way (single model)	2.215	7.0%
363-way (single model)	1.826	18.3%
