# Supplementary material for: Dense sampling of bird diversity increases power of comparative genomics
Source: Nature. 2020 Nov 11;587(7833):252–7. doi: 10.1038/s41586-020-2873-9 (PMC7759463; doi:10.1038/s41586-020-2873-9)
Supplement: Supplementary file 4 — This file contains Supplementary Tables 1-15 – see Supplementary Information document for legends. Also available on Mendeley Data (doi:10.17632/fnpwzj37gw). Sample information for each genome and genome statistics (Supplementary Table 1) can also be viewed online at https://b10k.scifeon.cloud/. [file 41586_2020_2873_MOESM4_ESM.zip › Supplementary Table 1.xlsx]

## Sheet: Sheet1
	Taxonomy						Sample information																		Assembly																Gene annotations								Repeat annotation
B10K ID	Order	Family	Latin name	Common name	Subspecies	IUCN	Tissue	Bioproject accession	BioSample	SRA Accession	Genome Accession	Source institution	Museum ID/Source specimen ID	Captivity details	Site	State/Province	County/District	Country	Latitude	Longitude	Coordinate notes	Elevation (masl) [masl = meters above sea level]	Date collected	Sex	Contig_N50 (bp)	Contig_L50 (bp)	Contig_Num	Scaffold_N50 (bp)	Scaffold_L50 (bp)	Scaffold_Num (bp)	Total_Len (bp)	Gap_Len (bp)	Gap_Ratio (%)	Complete BUSCOs (C, %)	Complete and single-copy BUSCOs (S, %)	Complete and duplicated BUSCOs (D, %)	Fragmented BUSCOs (F, %)	Missing BUSCOs (M, %)	CG content(%)	Depth	Number of total gene	Mean gene length (bp)	Mean CDS length (bp)	Mean exon number	Mean exon length (bp)	Mean intron number	Mean intron length (bp)	Number of single exon gene	DNA (%)
APP-002	Passeriformes	Acanthisittidae	Acanthisitta chloris	Rifleman	chloris	Least Concern	muscle, pectoral	PRJNA212877	SAMN02318032	SRP028832	GCA_000695815.1	Canterbury Museum, New Zealand	TG17		Kowhai bush	South Island	Kaikoura	New Zealand	42.38 S	173.61 E			10-Jan-11	Female	18010	16980	175276	63947	4551	84187	1044655775	7537786	0.72	86.5	85.9	0.6	9.3	4.2	41.7	29	14365	12438	1212	7	166	6	1781	1187	0.55
OUT-0054	Passeriformes	Acrocephalidae	Acrocephalus arundinaceus	Great Reed Warbler	unable to determine, by source as arundinaceus	Least Concern	blood	PRJNA545868	SAMN12254005	SRR9853676, SRR9853708, SRR9853852	VZST00000000	Hansson lab, Lund University	3553254 (H9-23)		Lake Kvismaren	NŒrke		Sweden	59.18 N	15.37 E		23	12-May-13	Male	73913	3751	55039	336459	932	29469	1184265206	141954772	11.99	85.9	84.8	1.1	8.1	6	41.61	146	15659	15589	1274	7	172	6	2241	1737	0.46
B10K-DU-002-10	Passeriformes	Aegithalidae	Aegithalos caudatus	Long-tailed Tit	magnus	Least Concern	muscle	PRJNA545868	SAMN12253835	SRR10019882, SRR9946985, SRR9946987	WEIU00000000	National Museum of Natural History, Smithsonian Institution, USA	USNM:633354		Osan Air Base, Alpha ammo storage site	Kyongii		Korea	37.05 N	127.03 E	Original coordinates appear wrong. Likely mixup: west, which should be east. Original coordinates: 37 03 14 N 127 01 49 W		18-Oct-04	Female	20643	13323	281973	304996	810	153849	1028045045	18897960	1.84	88.4	87.4	1	6.2	5.4	41.51	48	15354	13999	1258	7	164	6	1910	1419	0.41
B10K-DU-029-76	Caprimulgiformes	Aegothelidae	Aegotheles bennettii	Barred Owlet-nightjar	bennettii	Least Concern	heart, liver or muscle	PRJNA545868	SAMN12253958	SRR9946913, SRR9946612, SRR9946683, SRR9946455	VZRW00000000	Southern Cross University, Australia	Voucher ANWC:B27107		Ridges above middle Kuriva River	Central Province		Papua New Guinea	9.05 S	147 E			25-Aug-87	Female	46022	6445	105678	322070	843	53892	1092772212	12961654	1.19	91.8	91.2	0.6	4.8	3.4	41.64	45	15257	16905	1355	7	170	6	2229	1483	0.62
OUT-0001	Psittaciformes	Psittaculidae	Agapornis roseicollis	Rosy-faced Lovebird	unable to determine	Least Concern	blood	PRJNA355979	SAMN06099614		GCA_002631895.1	North West University, South Africa		Captive				Belgium			Captive bird, hence no coordinates		1/4/15	Male	17580	17924	536881	111909	2852	433803	1170382572	18361966	1.57	89	87.8	1.2	7.2	3.8	41.9	100	15957	13922	1287	7	167	6	1892	1649	0.54
OUT-0050	Passeriformes	Icteridae	Agelaius phoeniceus	Red-winged Blackbird	fortis (?)	Least Concern	muscle	PRJNA545868	SAMN12254002	SRR9853697	VZSP00000000	Museum of Southwestern Biology, University of New Mexico, USA	MSB:Bird:45213		Kirtland	New Mexico	San Juan County	USA	36.73 N	108.33 W		1350	16-Jul-15	Female	78423	3690	74553	1731966	162	42259	1086319302	26524500	2.44	88.1	86.8	1.3	6.8	5.1	42.15	120	16012	16196	1305	7	172	6	2265	1725	0.7
B10K-DU-001-15	Passeriformes	Alaudidae	Alaudala cheleensis	Asian Short-toed Lark	unable to determine	Least Concern	muscle	PRJNA545868	SAMN12253773	SRR9994364, SRR9994365, SRR9994366, SRR9946620, SRR9946621	VWYE00000000	National Museum of Natural History, Smithsonian Institution, USA	USNM:586677		Gobi Desert	Bayanhongor		Mongolia	44.10 N	100.93 E		1400	2-Jun-97	Female	36182	7689	275145	388945	687	178214	1083952160	15014136	1.39	90.3	89.4	0.9	5.7	4	42.18	81	16231	14540	1269	7	171	6	2067	1768	0.49
OUT-0003	Charadriiformes	Alcidae	Alca torda	Razorbill	unable to determine	Near Threatened	muscle	PRJNA545868	SAMN12253979	SRR9853758, SRR9853828, SRR9853829, SRR9853830, SRR9853831, SRR9853834	VZSD00000000	Natural History Museum of Denmark, University of Copenhagen, Denmark	NHMD:676748		Gr¾sholm	Bornholm		Denmark					11-Jul-06	Juvenile	24869	13341	187595	239357	1291	93234	1168531553	9807733	0.84	90.9	90	0.9	5.6	3.5	42.37	47	15606	16705	1276	7	165	6	2302	1596	0.65
B10K-DU-029-36	Passeriformes	Oreoicidae	Aleadryas rufinucha	Rufous-naped Bellbird	gamblei	Least Concern	muscle	PRJNA545868	SAMN12253938	SRR9947328, SRR9947329, SRR9946489, SRR9946490, SRR9946492	VZTH00000000	Southern Cross University, Australia	Voucher ANWC:B26828		Daleatana Environ, Gulugawa Ridge S above Awoma	Oro Province		Papua New Guinea	9.12 S	148.22 E			1-Aug-87	Male	39582	7695	126105	366232	774	67323	1054488611	7580183	0.72	92.4	91.5	0.9	4.6	3	42.17	45	15505	16271	1304	7	168	6	2226	1572	0.57
B10K-DU-001-39	Galliformes	Megapodiidae	Alectura lathami	Australian Brush-turkey	lathami	Least Concern	muscle	PRJNA545868	SAMN12253796	SRR10019965, SRR10019966, SRR10019968	VXAV00000000	National Museum of Natural History, Smithsonian Institution, USA	USNM:612658		Brisbane, Figtree Pocket	Queensland		Australia	27.53 S	152.97 E	Coordinates approximate from locality information		1-Sep-87	Male	12136	22696	335624	225288	1295	141553	1057265541	22938522	2.17	89.6	88.6	1	6.7	3.7	42.52	48	15429	15282	1337	8	164	7	1956	1381	0.46
B10K-DU-006-06	Columbiformes	Columbidae	Alopecoenas beccarii	Bronze Ground Dove	johannae	Least Concern	missing	PRJNA545868	SAMN12253886	SRR9947159, SRR9947160	VWYH00000000	National Museum of Natural History, Smithsonian Institution, USA	USNM:615012		Hans Meyer Range	New Ireland Province		Papua New Guinea	4.45 S	152.93 E		1174	29-Jan-94	Female	47235	6827	252756	664319	458	204001	1134020998	6115318	0.54	92.1	91	1.1	4.4	3.5	41.96	64	16220	16744	1357	7	171	6	2224	1730	0.63
B10K-DU-001-46	Psittaciformes	Psittacidae	Amazona guildingii	St. Vincent Parrot	monotypic	Vulnerable	muscle	PRJNA545868	SAMN12253802	SRR9947143, SRR9947144, SRR9946657	VXAR00000000	National Museum of Natural History, Smithsonian Institution, USA	USNM:613763	Captive		St. Vincent		Saint Vincent and the Grenadines			Captive bird, hence no coordinates		1989	Female	27435	11277	192982	271688	1085	97853	1142575378	15008564	1.31	92.1	91.2	0.9	4.8	3.1	42.03	42	15962	16501	1342	8	165	7	2138	1564	0.59
NCBI-037	Anseriformes	Anatidae	Anas platyrhynchos	Peking Duck	unable to determine	Least Concern	blood	PRJNA508795, PRJNA496533	SAMN10245527		GCA_000355885.1	Independently published, NCBI		Captive							Captive bird, hence no coordinates			Female: Adult	38590	7786	123546	2490036	124	18550	1265073014	95195785	7.52	94.2	91.5	2.7	3.6	2.2	41.89	60	18391	16533	1332	7	173	6	2271	1970	0.52
NCBI-032	Anseriformes	Anatidae	Anas zonorhyncha	Chinese Spot-billed Duck	monotypic	Least Concern	blood	PRJNA392350	SAMN07337763		GCA_002224875.1	Independently published, NCBI			Locality not given on NCBI						Locality not given on NCBI			Female: Adult	33329	9076	141038	2077029	152	20089	1310797575	131511522	10.03	90.6	88.3	2.3	5.8	3.6	41.89	220	18401	16685	1324	7	173	6	2313	1994	0.53
B10K-CU-031-38	Pelecaniformes	Anhingidae	Anhinga anhinga	Anhinga	leucogaster	Least Concern	missing	PRJNA545868	SAMN12253762	SRR9994332, SRR9994333, SRR9994340	WBMU00000000	Field Museum of Natural History, USA	FMNH:493807		Palm City	Florida	Martin	USA	27.17 N	80.27 W	Coordinates approximate from locality information		25-May-13	Male	21319	15620	93644	338596	1013	10146	1183801621	27844088	2.35	90.9	89.8	1.1	5.3	3.8	41.87	52	15371	18472	1378	8	170	7	2417	1530	0.82
B10K-DU-029-28	Pelecaniformes	Anhingidae	Anhinga rufa	African Darter	rufa	Least Concern	missing	PRJNA545868	SAMN12253935	SRR9946935, SRR9946936, SRR9946937, SRR9946938	VZTV00000000	National Museum of Natural History, Smithsonian Institution, USA	USNM:642540		Sandfontein near Orange River	Karas		Namibia	28.86 S	18.55 E		230	19-Aug-09	Male	9012	28421	843346	15661	16650	641645	1069512267	78878173	7.38	51.4	50.8	0.6	13.9	34.7	42.39	48	11783	5975	1000	5	182	4	1113	1541	0.71
NCBI-009	Anseriformes	Anatidae	Anser cygnoides	Swan Goose [Domestic]	monotypic	Vulnerable	blood	PRJNA290577, PRJNA183603	SAMN01830643	SRP017498	GCA_000971095.1	Independently published, NCBI		Captive							Captive bird, hence no coordinates			Male	27608	11638	91844	5202740	64	7592	1119134887	35379405	3.16	93.4	92.7	0.7	3.9	2.7	41.35	107.35	14845	19098	1403	8	167	7	2401	1307	0.57
B10K-DU-001-57	Anseriformes	Anseranatidae	Anseranas semipalmata	Magpie Goose	monotypic	Least Concern	muscle	PRJNA545868	SAMN12253809	SRR10019943, SRR10019944, SRR10019946, SRR9946951	VXAA00000000	National Museum of Natural History, Smithsonian Institution, USA	USNM:623235	Captive							Captive bird, hence no coordinates		27-Nov-01	Male	31498	10349	100744	621325	505	26934	1133397801	9962218	0.88	94.1	93.3	0.8	3.7	2.2	41.57	47	16044	18497	1394	8	165	7	2296	1432	0.69
B10K-DU-011-42	Passeriformes	Remizidae	Anthoscopus minutus	Cape Penduline Tit	minutus	Least Concern	muscle	PRJNA545868	SAMN12253902	SRR9946611, SRR9946450, SRR9946451, SRR9946453	VWYI00000000	National Museum of Natural History, Smithsonian Institution, USA	USNM:642205		Viljoenskroon	Hardap		Namibia	25.11 S	19.95 E		1030	11-Aug-09	Unknown	34250	7700	399694	103235	2116	316153	1008666037	8180865	0.81	85.1	84.1	1	7	7.9	41.71	55	15385	11374	1199	7	167	6	1651	1568	0.48
APP-009	Caprimulgiformes	Caprimulgidae	Antrostomus carolinensis	Chuck-will's-widow	monotypic	Near Threatened	muscle	PRJNA212888	SAMN02318612	SRP028883	GCA_000700745.1	Louisiana State University Museum of Natural Science, USA	LSUMZ:B-3403		East Jetty Woods, 2 mi S Cameron	Louisiana	Cameron Parish	USA	29.78 N	93.33 W		0		Male	17629	19014	354558	45139	7037	268090	1145149681	5834346	0.51	83.1	82.6	0.5	11.5	5.4	40.89	30	14065	11622	1175	6	170	5	1773	1426	0.78
APP-004	Trogoniformes	Trogonidae	Apaloderma vittatum	Bar-tailed Trogon	monotypic	Least Concern	blood	PRJNA212878	SAMN02318033	SRP028834	GCA_000703405.1	Natural History Museum of Denmark, University of Copenhagen, Denmark	NHMD:123977		Ndundulu Forest Reserve, Waller's Camp	Iringa		Tanzania	7.8 S	36.5 E		1320	8-Jun-07	Male	19295	16620	243436	55759	5570	150105	1085711737	6370038	0.59	84.8	84.1	0.7	10.6	4.6	41.53	28	13409	12460	1216	7	167	6	1798	1198	0.68
OUT-0022	Passeriformes	Corvidae	Aphelocoma coerulescens	Florida Scrub Jay	monotypic	Vulnerable	blood	PRJNA545868	SAMN12253992	SRR9853747, SRR9853748, SRR9853749, SRR9853750, SRR9853751, SRR9853756	VZSI00000000	Cornell Lab of Ornithology, USA	USGS band:1713-13619		Archbold Biological Station	Florida	Highlands	USA	27.18 N	81.35 W				Male	118847	2548	24200	7660078	40	1678	1060889110	19316721	1.82	95.4	94.2	1.2	2.8	1.8	42.08	221	16333	17247	1353	7	170	6	2289	1600	0.45
APP-005	Sphenisciformes	Spheniscidae	Aptenodytes forsteri	Emperor Penguin	monotypic	Near Threatened	blood	PRJNA235982	SAMN02596600	SRP035855	GCA_000699145.1	Griffith University, Australia	None		The Emperor Island nearby the Zhongshan Station, South Pole				69.4 S	76.41 E	Coordinates approximate from locality information			Male	30459	11608	108691	5071598	71	29970	1257483768	71904712	5.72	94	93.2	0.8	3.6	2.4	41.65	60	15378	20045	1393	8	169	7	2580	1381	0.8
NCBI-005	Apterygiformes	Apterygidae	Apteryx australis	Northern Brown Kiwi	monotypic	Vulnerable	multiple embryos	PRJNA294519, PRJEB6383	SAMEA2554516	ERP005907	GCA_001039765.2	Independently published, NCBI			North and central part Lake Waikaremoana	North Island		New Zealand			Coordinates approximate from locality information fro individual from Lake Waikaremoana			Unknown	7436	51500	695450	3956354	59	326828	1595295449	213327420	13.37	91.7	90.4	1.3	4.2	4.1	41.49	37	15768	21930	1341	8	165	7	2902	1569	0.99
OUT-0026	Apterygiformes	Apterygidae	Apteryx haastii	Great Spotted Kiwi	monotypic	Vulnerable	blood	PRJNA433110	SAMN08476452	SRP136769	PTFD00000000.1	Royal Ontario Museum, Canada	ROM:R-29945		Hurunui	Canterbury Province		New Zealand			Coordinates approximate from locality information		2-Mar-00	Male	105490	3278	27774	1371329	230	4316	1221582593	17993464	1.47	93.9	92.9	1	3.5	2.6	41.4	38	16017	19175	1392	8	170	7	2488	1620	1.17
OUT-0027	Apterygiformes	Apterygidae	Apteryx owenii	Little Spotted Kiwi	monotypic	Near Threatened	blood	PRJNA433110	SAMN08476453	SRP136769	PTFC00000000.1	Royal Ontario Museum, Canada	ROM:O-20599		Kapiti Island	South Auckland Province	Te Mimiorakopa	New Zealand			Coordinates approximate from locality information		9-May-88	Male	128129	2708	27321	1622467	201	5180	1231372114	17377009	1.41	90.1	89.1	1	6	3.9	41.53	61	16305	18957	1385	8	170	7	2468	1656	1.13
OUT-0028	Apterygiformes	Apterygidae	Apteryx rowi	Okarito Brown Kiwi	monotypic	Vulnerable	blood	PRJNA433110	SAMN08476454	SRP136769	PTFB00000000.1	Royal Ontario Museum, Canada	ROM:R-43461		Okarito	Westland Province		New Zealand			Coordinates approximate from locality information		16-Jul-93	Male	120245	2896	26114	1672276	181	4228	1229006195	18579063	1.51	89.3	88.2	1.1	6.5	4.2	41.52	54	16280	19117	1396	8	170	7	2470	1603	1.15
NCBI-014	Accipitriformes	Accipitridae	Aquila chrysaetos canadensis	Golden Eagle	canadensis	Least Concern	blood	PRJNA277694, PRJNA256103	SAMN03079786	SRP044913	GCA_000766835.1	Independently published, NCBI			the California foothills of the southern Sierra Nevada, between the Central Valley and the Mojave Desert	California		USA					6-Dec-12	Male	146947	2369	18921	9230743	40	1142	1192743076	12708611	1.07	95.3	94.3	1	2.8	1.9	41.81	88	16374	19129	1391	8	169	7	2468	1580	0.74
B10K-DU-002-11	Gruiformes	Aramidae	Aramus guarauna	Limpkin	guarauna	Least Concern	muscle	PRJNA545868	SAMN12253836	SRR10019883, SRR10019898, SRR10019899	VXBL00000000	National Museum of Natural History, Smithsonian Institution, USA	USNM:635727		18 de Julio, 13.6 km W, roadside	Rocha		Uruguay	33.73 S	53.68 W	Coordinates approximate from locality information		25-Oct-05	Female	32514	10160	136175	803774	386	43910	1173814118	10181571	0.87	94.4	93.5	0.9	3.5	2.1	41.83	47	16092	19131	1378	8	165	7	2420	1519	0.63
B10K-CU-031-01	Otidiformes	Otididae	Ardeotis kori	Kori Bustard	unable to determine (captive bird)	Near Threatened	muscle	PRJNA545868	SAMN12253748	SRR9946523, SRR9946750, SRR9946751	VWPR00000000	Louisiana State University Museum of Natural Science, USA	Tissue LSUMZ:B-58791; voucher FLMNH 44254	Captive: Jacksonville Zoo: Jacksonville, Florida							Captive bird, hence no coordinates			Female	48383	6566	50997	640289	481	9397	1150502741	38493905	3.35	93.3	92.5	0.8	4	2.7	41.75	57	15345	18779	1387	8	170	7	2430	1508	0.7
B10K-DU-005-73	Charadriiformes	Scolopacidae	Arenaria interpres	Ruddy Turnstone	morinella (?)	Least Concern	liver	PRJNA545868	SAMN12253884	SRR9946658, SRR9946659, SRR9946666, SRR9946667	VXAK00000000	National Museum of Natural History, Smithsonian Institution, USA	USNM:607650		Punta Alegre, Peninsula Valiente	Bocas Del Toro		Panama	9.08 N	81.85 W	Coordinates approximate from locality information		27-Apr-90	Female	33651	8965	179180	179026	1627	99114	1131680239	10102468	0.89	88.7	87.9	0.8	6.5	4.8	42.15	40	15442	14971	1293	7	167	6	2034	1576	0.61
OUT-0051	Anseriformes	Anatidae	Asarcornis scutulata	White-winged Duck	monotypic	Endangered	kidney	PRJNA545868	SAMN12254003	SRR9853672	VZSO00000000	East Carolina University, USA	Studbook number 510	Captive; Sylvan Heights Bird Park		Scotland Neck, NC		USA			Captive bird, hence no coordinates		17-Feb-12	Female	91216	3396	34121	6085365	60	9117	1117998568	16976870	1.52	90.8	89.9	0.9	5.6	3.6	41.51	110	16465	18254	1407	8	171	7	2337	1693	0.53
OUT-0055	Gruiformes	Rallidae	Atlantisia rogersi	Inaccessible Island Rail	monotypic	Vulnerable	blood	PRJNA545868	SAMN12254006	SRR9853853	VZUJ00000000	Hansson lab, Lund University	SAFRING no. 4H544305		Inaccessible Island	Saint Helena, Ascension and Tristan da Cunha		United Kingdom	37.29 S	12.69 W		11	23-Sep-11	Male	34547	8809	279623	35357	8560	277916	1202655028	107266	0.01	66.4	65.6	0.8	17.1	16.5	43.5	41	15045	9122	1102	6	180	5	1571	2024	0.67
B10K-DU-029-61	Passeriformes	Atrichornithidae	Atrichornis clamosus	Noisy Scrubbird	monotypic	Endangered	blood	PRJNA545868	SAMN12253955	SRR9947332, SRR9947333, SRR9947342	WBMZ00000000	Curtin University, Australia	NSB-01F01		Mt Manypeaks Nature Reserve, Albany	Western Australia		Australia			Sensitive species, coordinates not oublicly available	30	21-May-01	Female	81692	3662	101499	146885	2031	85575	1054828706	1487789	0.14	93.2	92.3	0.9	4.6	2.2	42.17	95	16241	14745	1292	7	170	6	2045	1753	0.48
B10K-DU-012-56	Pelecaniformes	Balaenicipitidae	Balaeniceps rex	Shoebill	monotypic	Vulnerable	missing	PRJNA545868	SAMN12253916	SRR9947092, SRR9947093, SRR9947379, SRR9947378	VYZW00000000	National Museum of Natural History, Smithsonian Institution, USA	USNM:647255	Captive									30-Dec-09	Female	16856	15556	713392	57167	5014	425162	1226406357	117480276	9.58	65.8	65.2	0.6	10.9	23.3	42.55	49	13870	10513	1105	6	177	5	1801	1631	0.76
APP-006	Gruiformes	Gruidae	Balearica regulorum	Grey-crowned Crane	gibbericeps (?)	Endangered	blood	PRJNA212879	SAMN02318095	SRP028839	GCA_000709895.1	Copenhagen Zoo, Denmark	Chip:8FF07	Captive; Givskud Zoo, Denmark; hatched 14-7-1992	Givskud Zoo						Captive bird, hence no coordinates			Male	18319	18748	218255	51598	6287	125371	1138861064	5468987	0.48	87.9	87.2	0.7	8.4	3.7	41.33	33	14093	12756	1230	7	169	6	1840	1284	0.74
B10K-DU-001-21	Coraciiformes	Momotidae	Baryphthengus martii	Rufous Motmot	semirufus	Least Concern	muscle	PRJNA545868	SAMN12253779	SRR10019912, SRR10019923, SRR9946747	VWZK00000000	National Museum of Natural History, Smithsonian Institution, USA	USNM:606819		Isla Cristobal, Bocatorito	Bocas Del Toro		Panama	9.24 N	82.26 W	Coordinates approximate from locality information		4-Feb-89	Female	41052	7453	218711	219300	1279	157737	1116581886	7089819	0.63	91	90.1	0.9	5.6	3.4	42.04	44	15306	15306	1306	7	169	6	2086	1501	0.51
B10K-DU-002-23	Passeriformes	Bombycillidae	Bombycilla garrulus	Bohemian Waxwing	pallidiceps	Least Concern	muscle	PRJNA545868	SAMN12253844	SRR9947052, SRR9947009, SRR9947014, SRR9947020	VXBU00000000	National Museum of Natural History, Smithsonian Institution, USA	USNM:638986		Taylor Highway at North Fork King Solomon Creek	Alaska		USA	64.54 N	141.25 W		640	6-Jul-07	Female	33314	8529	178197	605066	441	90930	1039718708	12037635	1.16	92.9	91.9	1	4.3	2.8	41.8	50	15849	16307	1307	7	164	6	2164	1526	0.5
OUT-0037	Passeriformes	Pycnonotidae	Brachypodius atriceps	Black-headed Bulbul	atriceps	Least Concern	liver	PRJNA545868	SAMN12253996	SRR9853727	VZSR00000000	Louisiana State University Museum of Natural Science, USA	LSUMZ:B-50336		Tawai Forest Reserve, Ulu Rukutuku	Sabah		Malaysia	5.62 N	117.19 E		130	16-Aug-04	Female	85408	2961	32563	17537833	14	3820	906727256	3565023	0.39	87.8	87	0.8	5.5	6.7	41.79	155	14433	16891	1362	8	170	7	2218	1392	0.42
B10K-DU-012-52	Coraciiformes	Brachypteraciidae	Brachypteracias leptosomus	Short-legged Ground-roller	monotypic	Vulnerable	missing	PRJNA545868	SAMN12253914	SRR9947373, SRR9947371, SRR9947372, SRR9946511, SRR9946512, SRR9946513, SRR9946514, SRR9946516	VYZX00000000	Field Museum of Natural History, USA	FMNH:345686		Marosohy Forest, along Enakara-Antseva Trail, 15.5 km WNW Ranoma	Toliara	Fivondronana de Tolagnaro	Madagascar	24 S	46.8		750	25-Nov-89	Male	22474	11605	385807	127905	1981	186452	1141948106	68346026	5.99	85.3	84.4	0.9	6.7	8	41.86	62	15087	12948	1242	7	173	6	1903	1579	0.58
B10K-DU-001-16	Piciformes	Bucconidae	Bucco capensis	Collared Puffbird	monotypic	Least Concern	muscle	PRJNA545868	SAMN12253774	SRR9994367, SRR9994368, SRR9994369	VWZO00000000	National Museum of Natural History, Smithsonian Institution, USA	USNM:587324		Acari Mountains, North Side			Guyana	1.38 N	58.93 W		250	31-Aug-98	Female	20418	11476	233184	332821	655	128406	999448313	16398541	1.64	90.8	89.8	1	5.3	3.9	42.5	54	16011	15047	1325	7	166	6	1977	1571	0.55
APP-007	Bucerotiformes	Bucerotidae	Buceros rhinoceros	Rhinoceros Hornbill	silvestris	Vulnerable	muscle	PRJNA212887	SAMN02318191	SRP028845	GCA_000710305.1	Natural History Museum of Denmark, University of Copenhagen, Denmark	NHMD:131346	Chip: 208219000004613, probably born in the wild around 1989, bought from animal dealer Van der Brink in 1992. Died 04-12-2006.							Captive bird, hence no coordinates			Male	13946	22804	515604	50938	6141	376322	1105159377	20474472	1.85	85.9	85.4	0.5	9.2	4.9	43	35	13487	12767	1238	7	166	6	1794	1126	0.53
B10K-DU-012-80	Bucerotiformes	Bucerotidae	Bucorvus abyssinicus	Northern Ground Hornbill	monotypic	Vulnerable	missing	PRJNA545868	SAMN12253919	SRR9946601, SRR9946603, SRR9946604	VYZL00000000	Copenhagen Zoo, Denmark		Captive							Captive bird, hence no coordinates		30-Oct-08		100552	3176	56386	1077579	263	29128	1104632781	4297570	0.39	94.6	93.5	1.1	3.2	2.2	43.01	93	16045	18434	1394	8	169	7	2353	1512	0.61
B10K-DU-012-02	Passeriformes	Buphagidae	Buphagus erythrorhynchus	Red-billed Oxpecker	monotypic	Least Concern	missing	PRJNA545868	SAMN12253904	SRR9946557, SRR9946558, SRR9946559, SRR9946560	VZTT00000000	University of Kansas Biodiversity Institute & Natural History Museum, USA	KU:120349		Lepokole Hills, 16 km N of Bobonong		Central District	Botswana	21.83 S	28.39 E			17-Aug-11	Male	8230	27874	919569	34573	7382	638016	1092204515	107413478	9.83	65.8	65.1	0.7	15.7	18.5	41.87	50	12742	8154	989	5	175	4	1542	1769	0.44
B10K-DU-001-64	Charadriiformes	Burhinidae	Burhinus bistriatus	Double-striped Thick-knee	vocifer	Least Concern	muscle	PRJNA545868	SAMN12253814	SRR9947269, SRR9947270, SRR9947069	VYXH00000000	National Museum of Natural History, Smithsonian Institution, USA	USNM:626233		Wiwitau Mountain, East Rupununi Savannah			Guyana	2.87 N	59.27 W		150-200	18-Apr-00	Female	27518	12872	284958	398556	841	185359	1229614579	13322906	1.08	93.2	92.3	0.9	4.3	2.5	41.89	42	16067	17306	1338	7	169	6	2319	1615	0.67
OUT-0036	Anseriformes	Anatidae	Cairina moschata	Muscovy Duck	domestica	Least Concern	blood	PRJNA417448	SAMN08035743	SRP125145	QZEJ00000000	Washington University School of Medicine, Missouri, USA		Captive							Captive bird, hence no coordinates			Male	71708	4006	35783	58542904	5	2943	1109232564	28771234	2.59	90.7	89.3	1.4	5.3	4	41.44	148	16652	18242	1411	8	171	7	2329	1699	0.56
B10K-DU-015-28	Passeriformes	Plectrophenacidae	Calcarius ornatus	Chestnut-collared Longspur	monotypic	Vulnerable	muscle	PRJNA545868	SAMN12253923	SRR9946944, SRR9946934, SRR9946933	WBNL00000000	National Museum of Natural History, Smithsonian Institution, USA	USNM:641413		Pollockville, ca. 14 mi E	Alberta		Canada	51.09 N	111.26 W		732	22-Jul-07	Male	46130	5971	67712	1242950	219	10665	1056317178	42543262	4.03	92.2	91.3	0.9	4.4	3.4	42.01	73	15741	16449	1312	7	171	6	2271	1603	0.51
NCBI-015	Charadriiformes	Scolopacidae	Calidris pugnax	Ruff	monotypic	Least Concern	missing	PRJNA305421, PRJNA281024	SAMN03491621		GCA_001431845.1	Independently published, NCBI									Locality not given on NCBI				109237	3054	34157	10060041	33	3753	1229094286	46140523	3.75	95.1	93.4	1.7	3	1.9	42.45	113	16877	18764	1362	7	172	6	2515	1778	0.58
B10K-Callaeas-wilsoni	Passeriformes	Callaeidae	Callaeas wilsoni	North Island Kokako	monotypic	Near Threatened	blood	PRJNA545868	SAMN12253743	SRR9994191, SRR9994192, SRR9947124	VWPU00000000	University of Otago, New Zealand	Metal band: 212792, colour band combination:GO-YM		Mapara Wildlife Management Reserve	Te Mapara		New Zealand	38.47 S	175.06 E			15-Nov	Female	81860	3504	170697	131023	2157	154269	1063434911	1564372	0.15	92.3	91.4	0.9	4.9	2.8	42.4	123	16183	14342	1273	7	170	6	2020	1760	0.53
NCBI-025	Galliformes	Odontophoridae	Callipepla squamata	Scaled Quail	unable to determine	Least Concern	muscle, leg	PRJNA301734	SAMN04255336	SRP068874	GCA_002218305.1	Independently published, NCBI			Southern Texas Plains ecoregion	Texas		USA			Coordinates approximate from locality information			Female: Adult	154132	1950	59456	1035259	278	34302	1045281893	28352361	2.71	94.2	92.8	1.4	3.6	2.2	41.72	292	17070	15625	1402	8	172	7	1990	1700	1.28
OUT-0007	Columbiformes	Columbidae	Caloenas nicobarica	Nicobar Pigeon	unable to determine	Near Threatened	blood	PRJNA545868	SAMN12253981	SRR9853826, SRR9853827	VZSB00000000	Exotic Wings International Aviary, Canada	N2009-0024	Captive; commercial aviary							Captive bird, hence no coordinates			Female	72340	4147	36988	20885367	16	3686	1025562333	7024945	0.68	88.4	87.5	0.9	5.4	6.2	41.89	52	15631	19346	1393	8	165	7	2425	1575	0.65
OUT-0025	Procellariiformes	Procellariidae	Calonectris borealis	Cory's Shearwater	monotypic	Least Concern	blood	PRJNA545868	SAMN12253995	SRR9853736	VZUG00000000	Gonz‡lez-Sol’s lab, Universitat de Barcelona, Spain	6119913: ring no. ICONA, Madrid		Barranco de Veneguera	Gran Canaria	Canarias	Spain	27.84 N	15.79 W		60	25-Jun-16	Female	47020	6701	210366	64608	4880	183884	1180118211	739930	0.06	85.2	84.2	1	9.6	5.2	42.01	130	15882	11442	1208	6	174	5	1721	1668	0.86
APP-008	Caprimulgiformes	Trochilidae	Calypte anna	Anna's Hummingbird	monotypic	Least Concern	blood/muscle/liver	PRJNA212866	SAMN02265252	SRP028275	GCA_000699085.1	Oregon Health and Sciences University, USA	A9B, A9T, A9B		Portland	Oregon		USA	45.5 N	122.69 W	Coordinates not given on NCBI or publication, coordinates approximate			Female	23363	13362	201701	4044606	82	122611	1114626264	38786660	3.48	93.1	92.1	1	4	2.9	41.08	110	15294	17634	1372	8	168	7	2274	1363	0.42
B10K-DU-002-55	Passeriformes	Calyptomenidae	Calyptomena viridis	Green Broadbill	gloriosa	Near Threatened	muscle	PRJNA545868	SAMN12253865	SRR9946481, SRR9946482, SRR9946484, SRR9946487, SRR9946488	WEIV00000000	Louisiana State University Museum of Natural Science, USA	LSUMZ:B-36377		Tawau Hills, ca 3 km NE Park Headquarters	Sabah		Malaysia	4.39 N	117.92 E		1148	26-Jun-99	Female	23416	11373	405096	162411	1600	238827	1080103186	35511432	3.29	84.6	83.8	0.8	6.8	8.6	41.43	67	15117	12401	1217	7	172	6	1844	1589	0.46
B10K-DU-001-09	Passeriformes	Dendrocolaptidae	Campylorhamphus procurvoides	Curved-billed Scythebill	multostriatus	Least Concern	muscle	PRJNA545868	SAMN12253772	SRR9994360, SRR9994362, SRR9994363	WBMV00000000	National Museum of Natural History, Smithsonian Institution, USA	USNM:572547		Altamira, 52 km SSW, E Bank Rio Xingu	Para		Brazil	3.65 S	52.37 W			29-Aug-86	Female	68481	4244	120425	1019356	280	69660	1054320425	7797122	0.74	94.4	93.6	0.8	3.2	2.4	41.76	43	15982	17361	1344	8	164	7	2234	1456	0.5
B10K-DU-001-69	Passeriformes	Cardinalidae	Cardinalis cardinalis	Northern Cardinal	floridanus	Least Concern	muscle	PRJNA545868	SAMN12253819	SRR10019928, SRR10019929, SRR10019930, SRR9947202	VYXE00000000	National Museum of Natural History, Smithsonian Institution, USA	USNM:626494		Eglin Afb, Okaloosa Tower	Florida	Okaloosa	USA	30.64 N	86.55 W			3-May-01	Female	55309	4991	149271	445835	565	94555	1045203253	8470071	0.81	92.6	91.6	1	4.4	3	42.05	53	15808	15585	1283	7	164	6	2105	1590	0.49
APP-010	Cariamiformes	Cariamidae	Cariama cristata	Red-legged Seriema	monotypic	Least Concern	blood	PRJNA212889	SAMN02318733	SRP028884	GCA_000690535.1	Copenhagen Zoo, Denmark	Legband: 295951 left leg	Captive; Noorder Dierenpark, Emmen, Holland, hatched 29-6-2000							Captive bird, hence no coordinates			Male	17075	20135	245620	54372	6077	139845	1145705463	5934258	0.52	85.2	84.7	0.5	10.4	4.4	41.33	24	14009	12663	1223	7	169	6	1837	1207	0.74
B10K-Casuarius-casuarius	Casuariiformes	Casuariidae	Casuarius casuarius	Southern Cassowary	monotypic	Least Concern	muscle	PRJNA545868	SAMN12253744	SRR9994312, SRR9994313, SRR9994314, SRR9994315, SRR9994316, SRR9994317, SRR9994318, SRR9994319, SRR9994320, SRR9994321, SRR9994374, SRR9994375, SRR9994376, SRR9994377, SRR9994378, SRR9994379, SRR9947119, SRR9947125, SRR9946636, SRR9946639, SRR9946408, SRR9946412, SRR9946415	VWPT00000000	Louisiana State University Museum of Natural Science, USA	Tissue LSUMZ:B-50683, voucher FLMNH:42424	Captive; Jacksonville Zoo, Jacksonville, Florida, via University of Florida Natural History Museum. Hatched at Jacksonville Zoo, 25 May 1996.							Captive bird, hence no coordinates			Female	74444	4422	37268	5669588	66	3215	1204586945	25141729	2.09	94.4	93.5	0.9	3.1	2.5	41.48	70	15374	19991	1415	8	170	7	2535	1402	1.08
APP-011	Accipitriformes	Cathartidae	Cathartes aura	Turkey Vulture	unable to determine	Least Concern	blood	PRJNA212890	SAMN02319050	SRP028913	GCA_000699945.1	Carolina Raptor Center, USA	1492, CR38	Wild caught		North Carolina		USA			Coordinates not given on NCBI or publication, locality imprecise			Female	12027	26888	439449	35361	9142	265607	1179513848	14208906	1.2	69.1	68.7	0.4	17.5	13.4	41.25	25	13342	10281	1102	6	172	5	1706	1329	0.83
B10K-DU-001-17	Passeriformes	Turdidae	Catharus fuscescens	Veery	fuscescens	Least Concern	muscle	PRJNA545868	SAMN12253775	SRR9946618, SRR9946619, SRR9946627	VWYD00000000	National Museum of Natural History, Smithsonian Institution, USA	USNM:587444		Monterey, 12.5 mi N, 3.5 mi W, George Washington National Forest, Buck Run	Virginia	Highland	USA	8.59 N	79.64 W		1100-1140	9-Jun-98	Female	28664	10000	267081	270150	938	183456	1056937778	10417231	0.99	90.1	89.2	0.9	6	3.9	41.74	45	15868	15308	1282	7	165	6	2082	1630	1.36
B10K-DU-017-21	Cuculiformes	Cuculidae	Centropus bengalensis	Lesser Coucal	philippinensis	Least Concern	missing	PRJNA545868	SAMN12253924	SRR9947364, SRR9947365, SRR9947366, SRR9947368, SRR9947369, SRR9947367, SRR9947035, SRR9947036, SRR9946959	WBNK00000000	National Museum of Natural History, Smithsonian Institution, USA	USNM:613053		Luzon, Barrio Santa Margarita, Baggao Mun.	Cagayan	Baggao Municipality	Philippines	17.92 N	122.03 E			28-Apr-89	Female	28614	9736	76670	1200966	232	9410	1015677088	23793146	2.34	92	91	1	4.6	3.4	42.12	56	15303	16825	1336	7	171	6	2286	1541	0.5
B10K-DU-017-25	Cuculiformes	Cuculidae	Centropus unirufus	Rufous Coucal	monotypic	Near Threatened	mixed tissue sample	PRJNA545868	SAMN12253925	SRR9947387, SRR9946794, SRR9946972, SRR9946510	VYZI00000000	National Museum of Natural History, Smithsonian Institution, USA	USNM:607318		Luzon, Barrio Via, Sitio Hot Springs, Baggao Mun.	Cagayan	Baggao Municipality	Philippines	17.85 N	121.98 E			6-May-89	Female	66277	4389	38251	2073288	137	4898	1048838741	19517637	1.86	94.2	93.2	1	3.4	2.4	42.04	56	15493	18097	1391	8	171	7	2348	1561	0.55
B10K-DU-001-01	Passeriformes	Cotingidae	Cephalopterus ornatus	Amazonian Umbrellabird	monotypic	Least Concern	muscle	PRJNA545868	SAMN12253765	SRR9946770, SRR9946771, SRR9946772	VZRE00000000	National Museum of Natural History, Smithsonian Institution, USA	USNM:541336		Altamira, 52 km SSW, E Bank Rio Xingu	Para		Brazil	3.65 S	52.37 W			14-Aug-86	Female	58402	5094	109229	290842	924	66317	1066774997	8125768	0.76	92.1	91.1	1	5.1	2.8	41.78	42	15768	15720	1316	7	165	6	2067	1474	0.51
OUT-0020	Charadriiformes	Alcidae	Cepphus grylle	Black Guillemot	mandtii	Least Concern	liver	PRJNA545868	SAMN12253990	SRR9853782, SRR9853783, SRR9853824, SRR9853786	VZUD00000000	Friesen Lab, Queen's University, Canada	714-11005		Cooper Island	Alaska		USA	71.23 N	155.67 W		0		Female	34123	10103	978060	14351819	27	914548	1307487281	24551195	1.88	91.2	90.2	1	5.4	3.4	43.44	115	16365	19461	1394	8	171	7	2530	1764	0.73
OUT-0024	Passeriformes	Muscicapidae	Cercotrichas coryphaeus	Karoo Scrub Robin	unable to determine	Least Concern	muscle, pectoral	PRJNA545868	SAMN12253994	SRR9853731, SRR9853732, SRR9853733, SRR9853734, SRR9853735	WBND00000000	Center for Evolutionary Hologenomics, University of Copenhagen, Denmark	none		Dwaalhoek farm	Northern Cape		South Africa	30.62 S	24.58 E		168	23-Jun-07		47169	5907	52250	1026434	291	5918	1029872817	45413065	4.41	89.5	88.6	0.9	6.3	4.2	41.48	320	15378	16641	1349	7	171	6	2223	1514	0.44
B10K-DU-002-20	Passeriformes	Certhiidae	Certhia brachydactyla	Short-toed Treecreeper	brachydactyla	Least Concern	muscle	PRJNA545868	SAMN12253843	SRR10019892, SRR10019977, SRR10019978	VXBV00000000	National Museum of Natural History, Smithsonian Institution, USA	USNM:637436		Mount Olympus	Lesvos		Greece	39.07 N	26.38 E		667	16-May-06	Male	38749	7788	105707	868112	326	35677	1031668949	8370379	0.81	94.3	93.3	1	3.5	2.2	41.23	49	15938	17411	1337	8	164	7	2248	1494	0.48
OUT-0039	Passeriformes	Certhiidae	Certhia familiaris	Eurasian Treecreeper	macrodactyla	Least Concern	muscle	PRJNA545868	SAMN12253998	SRR9853694	WBNC00000000	Senckenberg Natural History Collections, Dresden, Germany	MTD C65320		Worms	Rheinland-Pfalz		Germany	49.64 N	8.34 E		103	7-Sep-15	Male	48849	5917	66929	859584	320	30265	1066591959	43229800	4.05	83.7	82.8	0.9	8.8	7.5	41.08	64	14932	16314	1306	7	169	6	2238	1513	0.47
OUT-0056	Passeriformes	Scotocercidae	Cettia cetti	Cetti's Warbler	unable to determine	Least Concern	blood	PRJNA545868	SAMN12254007	SRR9853669	VZUI00000000	Department. of Biology, Lund University, Sweden	2L18122		Rio Segura, Archena	Murcia		Spain	38.10 N	1.28 W		92	16-May	Male	60835	4938	172539	63436	4716	171210	1073772651	79846	0.01	86	84.9	1.1	9	5	42.07	40	16540	11158	1191	6	171	5	1674	1887	0.55
B10K-CU-031-02	Cuculiformes	Cuculidae	Ceuthmochares aereus	Yellowbill	flavirostris	Least Concern	muscle	PRJNA545868	SAMN12253749	SRR9947023, SRR9947025, SRR9947027	VWPQ00000000	Louisiana State University Museum of Natural Science, USA	LSUMZ:B-45261		26 km SW Goaso	Brong-Ahafo Region		Ghana	6.62 N	2.66 W		250	23-Mar-03	Male	25789	11522	84039	163167	1800	29921	1120355320	77790253	6.94	84.8	84.1	0.7	8.2	7	40.82	65	13605	17345	1301	7	171	6	2434	1499	0.63
B10K-DU-013-51	Coraciiformes	Alcedinidae	Ceyx cyanopectus	Indigo-banded Kingfisher	cyanopectus	Least Concern	mixed tissue sample	PRJNA545868	SAMN12253921	SRR9946941, SRR9946942	VYZU00000000	National Museum of Natural History, Smithsonian Institution, USA	USNM:607346		Luzon, Barrio Santa Margarita	Cagayan	Baggao Municipality	Philippines	17.92 N	122.03 E			29-Apr-89	Female	6511	32456	828459	23877	8972	617116	1152161797	89914676	7.8	69	68.3	0.7	13.4	17.6	42.46	70	13297	8949	1035	5	178	4	1645	2018	0.47
B10K-DU-012-41	Passeriformes	Eupetidae	Chaetops frenatus	Rockjumper	aurantius	Near Threatened	missing	PRJNA545868	SAMN12253910	SRR9947224, SRR9947225, SRR9947226, SRR9946578	VZTR00000000	Burke Museum of Natural History, University of Washington, USA	UWBM:52975		Umtata, 95 km N, 65 km W; Naudesnek	Eastern Cape Province		South Africa	30.72 S	28.13 E		2500	16-Nov-94	Female	17761	14954	387663	243381	1048	190320	1082118371	43772565	4.05	88.4	87.4	1	5.8	5.8	41.85	42	15230	13682	1253	7	171	6	1964	1560	0.42
B10K-CU-031-19	Passeriformes	Rhipiduridae	Chaetorhynchus papuensis	Pygmy Drongo	monotypic	Least Concern	muscle	PRJNA545868	SAMN12253758	SRR9946567, SRR9946568	VWYX00000000	Natural History Museum of Denmark, University of Copenhagen, Denmark	NHMD:163925		Memeku	Madang Province		Papua New Guinea	5.72 S	145.27 E		1200	12-Oct-15	Unknown	83183	3492	33966	715435	401	7929	1045139786	9951606	0.95	93.6	92.7	0.9	3.8	2.6	42.48	69	16041	17114	1347	7	170	6	2283	1607	0.5
APP-012	Caprimulgiformes	Apodidae	Chaetura pelagica	Chimney Swift	monotypic	Vulnerable	muscle	PRJNA210808	SAMN02250957	SRP026688	GCA_000747805.1	Louisiana State University Museum of Natural Science, USA	LSUMZ:B-21727		7 mile West Old Mouth Mermentau River	Louisiana	Cameron Parish	USA	29.78 N	93.24 W		0		Female	27656	11599	133152	3839435	79	60234	1125117173	45230535	4.02	93.8	93.1	0.7	3.8	2.4	41.44	103	14828	18613	1379	8	168	7	2391	1316	0.46
OUT-0046	Charadriiformes	Charadriidae	Charadrius alexandrinus	Kentish Plover	unable to determine	Least Concern	muscle					BioMusuem, Sun Yat-sen University, Guangzhou, China	SYSU:b6699		Xitou, Yangjiang county,	Guangdong		China	23.10 N	113.29 E	Source coordinates mixed up Latitude and Longitude, and have E instead of N in Latitude	20	14-Nov	Female	38982	9113	194903	3220723	107	126040	1245524081	38129714	3.06	90.2	89.1	1.1	6.6	3.2	42.67	134	16631	18867	1376	8	171	7	2496	1833	0.65
APP-001	Charadriiformes	Charadriidae	Charadrius vociferus	Killdeer	vociferus (?)	Least Concern	muscle	PRJNA212867	SAMN02296710	SRP028286	GCA_000708025.2	Louisiana State University Museum of Natural Science, USA	LSUMZ:B-66055		25 km SE Zorritos	Tumbes		Peru	3.81 S	80.49 W		140		Female	32204	10949	130696	3624371	99	55490	1225311256	34324620	2.8	94	93.2	0.8	3.8	2.2	41.92	100	15273	19323	1377	8	168	7	2499	1446	0.67
B10K-DU-011-36	Anseriformes	Anhimidae	Chauna torquata	Southern Screamer	monotypic	Least Concern	muscle	PRJNA545868	SAMN12253900	SRR9947077, SRR9946445	VXAL00000000	National Museum of Natural History, Smithsonian Institution, USA	USNM:614546		General Libertador San Martin and Anahi, Between	Entre Rios		Argentina			Coordinates cannot be approximated confidently from information		13-Feb-92	Male	24787	12273	243400	231212	1360	96439	1171074192	32275565	2.76	87	86.1	0.9	6.5	6.5	41.69	45	15311	15405	1292	7	171	6	2161	1433	0.65
B10K-UC-030-51	Charadriiformes	Chionidae	Chionis minor	Black-faced Sheathbill	marionensis	Least Concern	missing	PRJNA545868	SAMN12253976	SRR9853836, SRR9853837	VZSF00000000	Percy Fitzpatrick Institute of Ornithology, South Africa			between the meterological station and van den Boogaards River (ca 800 m NW of the station)	Prince Edward Islands	Marion Island	South Africa	46.87 S	37.85 E	Coordinates approximate from locality information				55587	6226	87853	596430	545	37247	1176400737	6131267	0.52	94.2	93.3	0.9	3.5	2.3	42.57	50	15834	18051	1366	8	170	7	2379	1590	0.61
APP-013	Otidiformes	Otididae	Chlamydotis macqueenii	MacQueen's Bustard	monotypic	Vulnerable	blood	PRJNA212891	SAMN02324157	SRP028950	GCA_000695195.1	Dubai Falcon Hospital, UAE	12533	Wild caught, male Houbara							Coordinates approximate from locality information			Male	17746	18499	180480	44857	6980	84700	1095295809	6609386	0.6	85.2	84.6	0.6	10.6	4.2	41.19	27	13555	11994	1209	7	170	6	1769	1209	0.67
B10K-DU-001-61	Coraciiformes	Alcedinidae	Chloroceryle aenea	American Pygmy Kingfisher	aenea	Least Concern	muscle	PRJNA545868	SAMN12253811	SRR10019942, SRR9947277	VWZY00000000	National Museum of Natural History, Smithsonian Institution, USA	USNM:625133		North Side Acari Mountains			Guyana	1.38 N	58.93 W		250	6-Sep-98	Female	19601	14371	237142	323453	918	67943	1067751506	30008195	2.81	90.8	90.2	0.6	5.8	3.4	41.7	44	14227	17499	1339	8	161	7	2221	1140	0.46
OUT-0034	Passeriformes	Fringillidae	Chlorodrepanis virens	Hawaii Amakihi	virens	Least Concern	blood	PRJNA252695	SAMN02854552	SRP051205	GCA_003286495.1	Center for Conservation Genomics, National Zoological Park, Smithsonian Institution, USA	USGS band:1771-10606		Nanawale, Hawaii Island	Hawaii		USA			Coordinates approximate from locality information	<300	22-Feb-02	Female	30817	9525	95049	3340284	85	9858	1032168602	22431546	2.17	91.3	90.1	1.2	5.6	3.1	41.84	60	15824	16304	1321	7	167	6	2182	1534	0.48
B10K-DU-002-57	Passeriformes	Irenidae	Chloropsis cyanopogon	Lesser Green Leafbird	cyanopogon	Near Threatened	muscle	PRJNA545868	SAMN12253867	SRR9946850, SRR9946855, SRR9946856, SRR9946857	WEZZ00000000	Louisiana State University Museum of Natural Science, USA	LSUMZ:B-47034		Kinabalu Park, Serinsim, 180	Sabah		Malaysia	6.29 N	116.71 E		180	22-Jan-04	Female	15961	15886	494807	100780	2262	320697	1017099361	38716333	3.81	80.3	79.3	1	7.4	12.3	42.43	65	14491	10805	1171	6	172	5	1666	1554	0.51
B10K-IZ-033-78	Passeriformes	Irenidae	Chloropsis hardwickii	Orange-bellied Leafbird	melliana	Least Concern	muscle	PRJNA545868	SAMN12253970	SRR9946871, SRR9946903, SRR9946550, SRR9946630	WEIW00000000	Chinese Academy of Sciences, China	IOZ:19343		Minhou	Fujian		China	26.17 N	119.12 E	Coordinates approximate from locality information			Female	34970	8151	68216	590204	459	12490	1057344430	30145553	2.85	90.5	89.2	1.3	4.5	5	42.05	73	15620	16607	1311	7	171	6	2293	1732	0.45
B10K-DU-008-62	Caprimulgiformes	Caprimulgidae	Chordeiles acutipennis	Lesser Nighthawk	acutipennis	Least Concern	mixed tissue sample	PRJNA545868	SAMN12253893	SRR9947101, SRR9947005	VXAQ00000000	National Museum of Natural History, Smithsonian Institution, USA	USNM:632837		Karasabai, ca 17 km SSW at Ireng River	Upper Takutu-Upper Essequibo		Guyana	3.88 N	59.58 W		100	5-Aug-04	Female	33839	9596	69528	667267	448	9469	1172540830	30069150	2.56	93.5	92.5	1	3.8	2.7	41.12	67	15679	18107	1374	8	171	7	2390	1557	0.57
B10K-DU-021-33	Charadriiformes	Laridae	Chroicocephalus maculipennis	Brown-hooded Gull	monotypic	Least Concern	mixed tissue sample	PRJNA545868	SAMN12253928	SRR9947099, SRR9946707, SRR9946472, SRR9946474, SRR9946475	VYZF00000000	National Museum of Natural History, Smithsonian Institution, USA	USNM:630390		Rio Negro, ca 14 km N confluence with Rio Tacuarembo, at Estancia La Rosada	Tacuarembo		Uruguay	32.28 S	55.45 W		107	29-Aug-02	Female	33562	9035	76397	478205	672	11588	1151148263	26190310	2.28	89.1	88.3	0.8	5.7	5.2	42.7	52	15643	16464	1315	7	173	6	2305	1709	0.66
B10K-CU-031-22	Cariamiformes	Cariamidae	Chunga burmeisteri	Black-legged Seriema	monotypic	Least Concern	missing	PRJNA545868	SAMN12253760	SRR9994334, SRR9994336, SRR9994337	VZRC00000000	Burke Museum of Natural History, University of Washington, USA	UWBM:77230		GutiŽrrez, 10 km E, Laguna Caucaya	Santa Cruz	Cordillera	Bolivia	19.40 S	63.45 W		875	7-May-02	Female	61759	5551	36892	1426777	223	3565	1168712327	12289210	1.05	94.6	93.6	1	3.4	2	41.76	50	16117	19267	1385	8	169	7	2485	1575	0.71
B10K-DU-001-07	Strigiformes	Strigidae	Ciccaba nigrolineata	Black-and-white Owl	monotypic	Least Concern	muscle	PRJNA545868	SAMN12253770	SRR9946527, SRR9946528, SRR9946530	VWZC00000000	National Museum of Natural History, Smithsonian Institution, USA	USNM:562545		Bastimentos Island, Old Point	Bocas Del Toro		Panama	9.29 N	82.08 W	Coordinates approximate from locality information		16-Mar-87	Female	26167	12764	189436	415847	770	72568	1193696512	15455715	1.29	93.1	92.1	1	4.5	2.4	41.21	41	15811	17980	1345	8	164	7	2321	1529	0.72
B10K-DU-001-47	Pelecaniformes	Ciconiidae	Ciconia maguari	Maguari Stork	monotypic	Least Concern	muscle	PRJNA545868	SAMN12253803	SRR9946555, SRR9946656	VXAE00000000	National Museum of Natural History, Smithsonian Institution, USA	USNM:614528		Estancia El Tala, Near Puerto Constanza	Entre Rios		Argentina	33.81 S	59.05 W	Coordinates approximate from locality information		18-Feb-92	Female	36411	9265	167650	364941	944	81876	1207277331	16053797	1.33	92.4	91.7	0.7	4.8	2.8	41.44	41	15151	18413	1352	8	163	7	2352	1324	0.78
B10K-DU-001-77	Passeriformes	Cinclidae	Cinclus mexicanus	American Dipper	unicolor	Least Concern	muscle	PRJNA545868	SAMN12253825	SRR10019917, SRR10019918, SRR9947380	VWYM00000000	National Museum of Natural History, Smithsonian Institution, USA	USNM:630613		Ellensburg, 2 mi N, 18.5 mi W, Rogers Camp	Washington	Kittitas	USA	47.03 N	120.94 W		1280	21-Aug-01	Female	26067	10340	276339	207283	1200	173517	1012550703	12239142	1.21	85.2	84.2	1	6.8	8	41.42	46	15367	12265	1222	7	170	6	1795	1494	0.47
B10K-DU-010-60	Accipitriformes	Accipitridae	Circaetus pectoralis	Black-chested Snake Eagle	monotypic	Least Concern	muscle	PRJNA545868	SAMN12253898	SRR9946917, SRR9946919, SRR9946920, SRR9946922	VZZV00000000	National Museum of Natural History, Smithsonian Institution, USA	USNM:642474					Namibia			Exact locality information unknown		Unknown	Male	23678	14347	84576	1335465	260	4165	1183478128	23360974	1.97	94.1	93.3	0.8	3.5	2.4	41.8	50	16057	18741	1378	8	170	7	2452	1569	0.75
B10K-DU-002-30	Passeriformes	Cisticolidae	Cisticola juncidis	Zitting Cisticola	brunniceps	Least Concern	muscle	PRJNA545868	SAMN12253849	SRR9947244, SRR9947245, SRR9946812	VXBR00000000	National Museum of Natural History, Smithsonian Institution, USA	USNM:641819		Iwakuni, Marine Corps Air Station Iwakuni	Yamaguchi Prefecture		Japan	34.14 N	132.23 E			20-Jun-09	Male	40687	6961	124919	876550	314	52841	1020811471	11175188	1.09	93	92.2	0.8	4.2	2.8	41.82	49	15392	17317	1326	8	163	7	2242	1451	0.44
B10K-DU-029-53	Passeriformes	Climacteridae	Climacteris rufus	Rufous Treecreeper	monotypic	Least Concern	missing	PRJNA545868	SAMN12253953	SRR9947339, SRR9947340, SRR9947341, SRR9947087, SRR9947088	VZRZ00000000	Southern Cross University, Australia	MV354/B.18045		Norseman, 28km north	Western Australia		Australia	32 S	122.08 E			20-Nov-89	Male	52662	5848	90339	864365	332	38497	1061977697	10873082	1.02	94.2	93.2	1	3.4	2.4	41.93	45	15877	16590	1333	7	169	6	2217	1558	0.48
B10K-DU-029-38	Passeriformes	Cnemophilidae	Cnemophilus loriae	Loria's Satinbird	loriae	Least Concern	muscle	PRJNA545868	SAMN12253940	SRR9947281, SRR9947292, SRR9946776, SRR9946779, SRR9946741	VZTF00000000	Southern Cross University, Australia	Voucher ANWC:B26861		Daleatana Environ, Gulugawa Ridge S above Awoma	Oro Province		Papua New Guinea	9.12 S	148.22 E			2-Aug-87	Female	66572	4391	129665	1419201	203	79172	1051718590	7795155	0.74	94.6	93.6	1	3.4	2	42.22	46	16143	17715	1343	8	164	7	2277	1495	0.51
B10K-CU-031-03	Pelecaniformes	Ardeidae	Cochlearius cochlearius	Boat-billed Heron	cochlearius	Least Concern	muscle	PRJNA545868	SAMN12253750	SRR9994303, SRR9994304, SRR9947026	VWPP00000000	Louisiana State University Museum of Natural Science, USA	LSUMZ:B-18469		Velasco, Parque Nacional Noel Keonpff Mercado 86 km ESE of Florida	Santa Cruz Dpt.		Bolivia	14.83 S	60.42 W		470	21-Aug-90	Unknown	53870	6266	43739	1677467	195	3767	1173759388	17724276	1.51	94.5	93.6	0.9	3.4	2.1	42.95	61	15671	19810	1408	8	170	7	2529	1542	0.86
NCBI-024	Galliformes	Odontophoridae	Colinus virginianus	Northern Bobwhite	taylori (?)	Near Threatened	muscle, leg	PRJNA188411	SAMN02981558	SRP018482	GCA_000599465.2	Independently published, NCBI			Central Great Plains ecoregion	Texas		USA			Coordinates approximate from locality information			Female: Adult	56067	5091	152524	2042136	150	42369	1254146751	119897618	9.56	91.6	90.6	1	4.9	3.5	42.66	122	17243	15070	1360	7	173	6	1998	1806	2.48
APP-014	Coliiformes	Coliidae	Colius striatus	Speckled Mousebird	unable to determine	Least Concern	blood	PRJNA212892	SAMN02324230	SRP028965	GCA_000690715.1	Copenhagen Zoo, Denmark		Captive							Captive bird, hence no coordinates			Male	18306	17445	197008	45637	6620	105817	1086303309	7151494	0.66	80.3	79.9	0.4	12.2	7.5	41.03	27	13494	11582	1164	6	168	5	1759	1155	0.54
APP-015	Columbiformes	Columbidae	Columba livia	Domestic Pigeon (Rock Dove)	domestica	Least Concern	blood	PRJNA167554	SAMN00993249	SRP013894	GCA_000337935.2	Danmarks Racedueforeninger, Denmark		Captive							Captive bird, hence no coordinates			Male	22400	14475	143123	3148738	82	38878	1111581692	20781163	1.87	92.8	92	0.8	4.6	2.6	41.51	63	15666	17814	1368	8	168	7	2305	1476	0.76
B10K-DU-021-26	Columbiformes	Columbidae	Columbina picui	Picui Ground Dove	unable to determine	Least Concern	mixed tissue sample	PRJNA545868	SAMN12253927	SRR9946701, SRR9946462	VYZG00000000	National Museum of Natural History, Smithsonian Institution, USA	USNM:630476		Cardona, ca 9 km N, at Estancia Santa Emilia	Soriano		Uruguay	33.77 S	57.38 W		107	25-Aug-02	Male	22140	12788	115887	616882	441	13409	1097921518	74974490	6.83	87.5	86.6	0.9	6.2	6.3	41.16	73	14465	17721	1332	7	172	6	2441	1589	0.68
OUT-0061	Passeriformes	Muscicapidae	Copsychus sechellarum	Seychelles Magpie Robin	monotypic	Endangered	blood	PRJNA545868	SAMN12254010	SRR9853855, SRR9853832, SRR9853838, SRR9853845	WBNE00000000	Center for Evolutionary Hologenomics, University of Copenhagen, Denmark	SAFRING no. 4A52064		Cousin Island, Territory T1A			Seychelles	4.33 S	55.39 E		0	15-Mar	Female	75837	3606	48468	18557444	16	3664	1052508292	42628468	4.05	91.5	90.6	0.9	5.1	3.4	41.67	64	16402	16602	1332	7	171	6	2249	1630	0.54
APP-016	Passeriformes	Corvidae	Corvus brachyrhynchos	American Crow	brachyrhynchos (?)	Least Concern	blood	PRJNA212869	SAMN02297499	SRP028317	GCA_000691975.1	North Carolina Zoo, USA	10-0582	Captive							Captive bird, hence no coordinates			Female	24481	12599	124962	6953989	49	33301	1095175346	40345514	3.68	93.3	92.4	0.9	4.1	2.6	41.87	80	15502	16967	1326	7	166	6	2242	1377	0.49
NCBI-020	Passeriformes	Corvidae	Corvus cornix cornix	Carrion Crow	cornix	Least Concern	blood	PRJNA258180, PRJNA192205	SAMN02143031	SRP100076, SRP022901	GCA_000738735.2	Independently published, NCBI			Uppsala			Sweden						Male	94489	2945	25988	21080102	14	113	1042281180	30616787	2.94	93.9	93.1	0.8	3.5	2.6	41.48	150	14165	18109	1377	8	166	7	2301	1141	0.43
OUT-0060	Passeriformes	Corvidae	Corvus moneduloides	New Caledonian Crow	monotypic	Least Concern	blood	PRJNA545868	SAMN12254009	SRR9853668, SRR9853854, SRR9853665, SRR9853666	WBNF00000000	Gemmell lab, University of Otago	NC3		In a traditional garden among primary rainforest	Mare, Loyalty Islands Province	Wabao District	New Caledonia	21.57 S	167.96 E		60		Female	224553	1362	14803	11959046	27	2591	1056910969	12864847	1.22	91.4	90.3	1.1	5	3.6	42.12	99	16252	17271	1365	7	171	6	2286	1612	0.43
B10K-CU-031-40	Musophagiformes	Musophagidae	Corythaeola cristata	Great Blue Turaco	monotypic	Least Concern	missing	PRJNA545868	SAMN12253763	SRR9946966, SRR9946968, SRR9946969	WBMX00000000	Field Museum of Natural History, USA	FMNH:357942		Bukinanyama, Giserama, Kibira National Park	Cibitoke	Ndora	Burundi	2.89 S	29.12 E	Coordinates approximate from locality information		31-Jul-91	Male	6602	38248	227213	102847	2688	37147	1095576948	117997689	10.77	73.6	72.9	0.7	11.4	15	42.74	75	13736	13171	1196	6	179	5	2107	1710	0.56
B10K-DU-011-20	Musophagiformes	Musophagidae	Corythaixoides concolor	Grey Go-away-bird	pallidiceps	Least Concern	muscle	PRJNA545868	SAMN12253899	SRR9946921, SRR9946515	VXAM00000000	National Museum of Natural History, Smithsonian Institution, USA	USNM:642466		Otjongoro	Erongo		Namibia	20.88 S	15.60 E		1187	5-Sep-09	Female	41007	8314	56265	1398599	243	6352	1187754183	22112837	1.86	93.9	92.9	1	3.6	2.5	41.73	63	16004	18454	1385	8	171	7	2403	1579	0.56
NCBI-001	Galliformes	Phasianidae	Coturnix japonica	Japanese Quail	monotypic	Near Threatened	blood	PRJNA314147, PRJNA292031	SAMN03989050	SRP062380	GCA_001577835.1	Independently published, NCBI		Captive; Inbred line				France			Captive bird, hence no coordinates			Male	259559	993	13604	67000979	5	2012	927656957	10397704	1.12	94.6	93.5	1.1	3.2	2.2	41.28	73	16528	16345	1452	8	170	7	1978	1525	1.19
B10K-DU-003-44	Cuculiformes	Cuculidae	Crotophaga sulcirostris	Groove-billed Ani	monotypic	Least Concern	muscle	PRJNA545868	SAMN12253881	SRR9947038, SRR9947039, SRR9946664, SRR9946665	VYZB00000000	National Museum of Natural History, Smithsonian Institution, USA	USNM:607659		Cayo Agua, Near Punta Limon	Bocas Del Toro		Panama	9.15 N	82.06 W	Coordinates approximate from locality information		9-Apr-90	Male	73496	4158	33888	1745006	172	4068	1077966476	22228815	2.06	94.3	93.4	0.9	3.6	2.1	41.38	55	15441	18275	1394	8	170	7	2355	1605	0.68
OUT-0029	Tinamiformes	Tinamidae	Crypturellus cinnamomeus	Thicket Tinamou	praepes	Least Concern	muscle	PRJNA433110	SAMN08476456	SRP136769	PTEZ00000000.1	Museum of Comparative Zoology, Harvard University, USA	MCZ:337707		Cafetal stream, Area de Conservacion Guanacaste	Guanacaste		Costa Rica			Coordinates approximate from locality information		5-Jun-02	Male	50217	6295	50695	2401919	129	8285	1122239192	31306939	2.79	89.7	88.6	1.1	6.1	4.2	42.95	48	16890	15765	1371	7	172	6	2066	1679	2.07
B10K-Crypturellus-soui	Tinamiformes	Tinamidae	Crypturellus soui	Little Tinamou	unable to determine	Least Concern	heart, liver, muscle	PRJNA545868	SAMN12253745	SRR9994383, SRR9994384, SRR9994385, SRR9994386, SRR9994387, SRR9994388, SRR9994389, SRR9994372, SRR9994373, SRR9994380, SRR9994381, SRR9994382, SRR9946973, SRR9946977, SRR9946978, SRR9946980, SRR9946634, SRR9946633	VWPX00000000	Museum of Southwestern Biology, University of New Mexico, USA	MSB:Bird:42743		ca. 3.5 km W Incaico	San Martin	Alto Biavo	Peru	7.39 S	76.36 W		713	6-Jul-12	Female	27085	10093	246052	841369	316	164811	1055474986	27694134	2.62	91.1	89.9	1.2	5.1	3.8	42.36	80	15817	15481	1323	7	170	6	2101	1661	0.53
B10K-Crypturellus-undulatus	Tinamiformes	Tinamidae	Crypturellus undulatus	Undulated Tinamou	unable to determine	Least Concern	heart, liver, muscle	PRJNA545868	SAMN12253746	SRR9994292, SRR9994294, SRR9994293, SRR9994295, SRR9994296, SRR9994297, SRR9994298, SRR9994299, SRR9994390, SRR9994300, SRR9994391, SRR9947132, SRR9947134, SRR9947135, SRR9947138, SRR9947140, SRR9947386, SRR9946797, SRR9946827, SRR9946828	VWPW00000000	Museum of Southwestern Biology, University of New Mexico, USA	MSB:Bird:37135		Alerta	Madre de Dios	Iberia	Peru	11.71 S	69.21 W		318	29-Jun-11	Female	31512	8382	244034	375789	670	181724	1034731832	6417252	0.62	89.3	88.3	1	6.1	4.6	42.12	95	15645	14649	1294	7	171	6	2043	1717	0.57
APP-017	Cuculiformes	Cuculidae	Cuculus canorus	Common Cuckoo	canorus	Least Concern	multiple tissues	PRJNA212870	SAMN02298149	SRP028349	GCA_000709325.1	Louisiana State University Museum of Natural Science, USA	LSUMZ:B-45971		Wafra New Town, Abdulaziz Ahmed Al-Ayoub Farm	Al Ah'madi Governorate		Kuwait	28.56 N	48.09 E		100	6-Jul-11	Male	31110	10902	123100	2989664	120	55203	1159208195	27717946	2.39	94.4	93.5	0.9	3.6	2	41.55	100	15573	18675	1370	8	168	7	2422	1448	0.6
B10K-DU-029-47	Passeriformes	Neosittidae	Daphoenositta chrysoptera	Varied Sittella	leucoptera	Least Concern	heart	PRJNA545868	SAMN12253948	SRR9947188, SRR9947190, SRR9947189, SRR9946971	VZRO00000000	Southern Cross University, Australia	Z 2168/MV1309 (previously MV1309/B.23757)		Cape Crawford, 10km south	Northern Territory		Australia	17.28 S	136.22 E			4-Sep-92	Male	47004	6417	108409	797961	375	55298	1038372177	8811229	0.85	94	93.1	0.9	3.7	2.3	42.17	54	15822	17429	1341	8	163	7	2240	1495	0.45
B10K-DU-029-49	Passeriformes	Dasyornithidae	Dasyornis broadbenti	Rufous Bristlebird	caryochrous	Least Concern	liver	PRJNA545868	SAMN12253949	SRR9947191, SRR9947192, SRR9946780, SRR9946781, SRR9946783	VZRN00000000	Southern Cross University, Australia	Z 158.3/MV2172		Mt Lewis	Victoria		Australia	38.78 S	144.02 E			20-Jan-96	Unknown	48018	6372	80471	1409288	193	29408	1027133976	6664834	0.65	94.5	93.6	0.9	3.4	2.1	42.02	44	16344	17438	1344	8	164	7	2241	1535	0.46
B10K-DU-001-34	Passeriformes	Dicaeidae	Dicaeum eximium	Red-banded Flowerpecker	eximium	Least Concern	muscle	PRJNA545868	SAMN12253792	SRR10019972, SRR10019973, SRR10019974	VWZP00000000	National Museum of Natural History, Smithsonian Institution, USA	USNM:608695		Weitin River Valley	New Ireland Province		Papua New Guinea	4.45 S	152.93 E		240	20-Jan-94	Female	55437	5167	103366	1082530	238	45299	1018686888	8761441	0.86	94.1	93.1	1	3.6	2.3	42.03	49	15893	17104	1374	8	169	7	2214	1577	0.46
B10K-DU-001-48	Passeriformes	Dicruridae	Dicrurus megarhynchus	Ribbon-tailed Drongo	monotypic	Near Threatened	muscle	PRJNA545868	SAMN12253804	SRR10019952, SRR10019953, SRR10019954	VXAD00000000	National Museum of Natural History, Smithsonian Institution, USA	USNM:616063		Weitin River Valley	New Ireland Province		Papua New Guinea	4.45 S	152.93 E		240	16-Jan-94	Unknown	66873	4629	328104	1020391	289	274599	1083428237	6336125	0.58	94.2	93.1	1.1	3.7	2.1	42.06	42	16238	17623	1344	8	164	7	2266	1554	0.49
B10K-DU-001-63	Passeriformes	Donacobiidae	Donacobius atricapilla	Donacobius	atricapilla	Least Concern	muscle	PRJNA545868	SAMN12253813	SRR10019941, SRR10019939, SRR10019940, SRR9947273	WBMY00000000	National Museum of Natural History, Smithsonian Institution, USA	USNM:626099		East Demerara Water Conservancy			Guyana	6.57 N	58.08 W			15-Mar-00	Female	31991	9314	172898	539859	537	78558	1060417622	11226043	1.06	92.7	91.8	0.9	4.2	3.1	42.03	49	15575	15754	1321	7	169	6	2119	1456	0.44
B10K-Dromaius-novaehollandiae	Casuariiformes	Casuariidae	Dromaius novaehollandiae	Emu	novaehollandiae	Least Concern	muscle	PRJNA545868	SAMN12253764	SRR9994342, SRR9994343, SRR9994344, SRR9994345, SRR9994346, SRR9994347, SRR9994348, SRR9994349, SRR9994350, SRR9994351, SRR9946960, SRR9947049, SRR9947082, SRR9947083, SRR9946961, SRR9946964, SRR9946965, SRR9946768, SRR9946765, SRR9946766	VWZH00000000	Louisiana State University Museum of Natural Science, USA	LSUMZ:B-23963	Captive; San Diego Zoo, necropsy:30803; 25 yr., 1 mo. 7 days old (hatched 3/31/67; died 5/8/92)							Captive bird, hence no coordinates			Female	69776	4889	37534	4151198	77	3301	1200677614	25755231	2.15	94.5	93.7	0.8	3.2	2.3	41.48	71	15356	20093	1418	8	169	7	2537	1389	1.12
B10K-DU-012-55	Charadriiformes	Dromadidae	Dromas ardeola	Crab-plover	monotypic	Least Concern	muscle	PRJNA545868	SAMN12253915	SRR9947370, SRR9947374, SRR9947377, SRR9947375, SRR9947376	VYZM00000000	National Museum of Natural History, Smithsonian Institution, USA	USNM:647762		Camp Lemonnier, ca 5.5 km SE Djibouti	Djibouti Region		Djibouti	11.54 N	43.15 E	Source coordinates appear wrong. Likely mixup: west, which should be east. Original coordinates: 43 32 30 N 43 10 00 E; new coordinates approximated from locality information	5	2-May-14	Unknown	32770	9982	190420	311185	1026	71618	1197458935	42571444	3.56	91	90.2	0.8	5.1	3.9	42.15	44	15604	16480	1312	7	170	6	2265	1559	0.65
B10K-DU-030-03	Passeriformes	Petroicidae	Drymodes brunneopygia	Southern Scrub Robin	monotypic	Least Concern	missing	PRJNA545868	SAMN12253961	SRR9947210, SRR9947053, SRR9946686, SRR9946687	VZTZ00000000	Southern Cross University, Australia	MV2664_1		Norseman	Western Australia		Australia	33.18 S	121.72 E	Coordinates approximate from locality information				38538	7016	350119	431101	587	252736	1078915646	12734325	1.18	87.2	86.2	1	6.1	6.7	41.96	48	15469	14592	1279	7	171	6	2058	1715	0.55
B10K-DU-002-56	Passeriformes	Malaconotidae	Dryoscopus gambensis	Northern Puffback	gambensis	Least Concern	muscle	PRJNA545868	SAMN12253866	SRR9946851, SRR9946852, SRR9946853	WEIT00000000	Louisiana State University Museum of Natural Science, USA	LSUMZ:B-39311		Gonja Triangle, ca 2 km W Buipe	Northern Region		Ghana	8.79 N	1.49 W		120	9-Feb-00	Female	19917	12643	455345	104409	2038	317817	1023999381	22653569	2.21	78.9	78.1	0.8	7.8	13.3	42.63	42	14389	11464	1183	7	167	6	1690	1431	0.48
B10K-DU-001-71	Passeriformes	Platysteiridae	Dyaphorophyia castanea	Chestnut Wattle-eye	castanea	Least Concern	muscle	PRJNA545868	SAMN12253821	SRR9947196, SRR9947199	VYXC00000000	National Museum of Natural History, Smithsonian Institution, USA	USNM:627032		Rabi Oil Field, Rabi033	Ogooue Maritime Province		Gabon	1.95 S	9.87 E		30	12-Mar-02	Female	39908	7485	139701	715059	386	62269	1063709178	10372555	0.98	94	93.1	0.9	3.6	2.4	42.4	50	16063	17198	1332	8	165	7	2242	1502	0.44
B10K-DU-001-25	Passeriformes	Campephagidae	Edolisoma coerulescens	Blackish Cicadabird	coerulescens	Least Concern	muscle	PRJNA545868	SAMN12253783	SRR10019975, SRR10019976, SRR10019979	VWZW00000000	National Museum of Natural History, Smithsonian Institution, USA	USNM:607407		Sierra Madre, W slope, Barrio Via, Sitio Hot Springs, Baggao Municipality	Luzon	Cagayan	Philippines	17.85 N	121.98 E			5-May-89	Female	58610	5019	95514	1332512	212	37143	1045457507	8266794	0.79	94.7	93.8	0.9	3.5	1.8	42.32	42	15983	17254	1342	7	168	6	2287	1579	0.47
APP-018	Pelecaniformes	Ardeidae	Egretta garzetta	Little Egret	garzetta	Least Concern	blood	PRJNA232959	SAMN02596466	SRP035853	GCA_000687185.1	State Forestry and Grassland Administration, China			South Qinling Mountains	Shaanxi	Yangxian County	China			Coordinates approximate from locality information			Male	23879	14379	149025	3051370	114	44452	1211513874	49316013	4.07	93.4	92.8	0.6	4.2	2.4	42.3	74	14924	19548	1374	8	167	7	2527	1407	0.67
B10K-Elachura-formosa	Passeriformes	Timaliidae	Elachura formosa	Elachura	monotypic	Least Concern	blood	PRJNA545868	SAMN12253967	SRR9947382, SRR9946796	WBNG00000000	Chinese Academy of Sciences, China	IOZ:20218		Wuyi Mountain	Jiangxi		China	27.91 N	117.89 E	Coordinates approximate from locality information			Unknown	35386	7692	59508	1206722	190	9416	1013721462	32588115	3.21	90.4	88.2	2.2	4.7	4.9	41.24	65	15723	16351	1333	7	172	6	2235	1852	0.43
B10K-DU-015-11	Passeriformes	Emberizidae	Emberiza fucata	Chestnut-eared Bunting	fucata	Least Concern	mixed tissue sample	PRJNA545868	SAMN12253922	SRR9946943, SRR9946945, SRR9946939, SRR9946940, SRR9946946	VYZJ00000000	National Museum of Natural History, Smithsonian Institution, USA	USNM:641822		Iwakuni, Marine Corps Air Station Iwakuni	Yamaguchi Prefecture		Japan	34.14 N	132.23 E			20-Jun-09	Female	16757	16239	115556	911827	272	11181	1032605053	41748906	4.04	91.4	90.6	0.8	4.9	3.7	42.02	57	15442	15917	1308	7	171	6	2211	1546	0.43
B10K-DU-025-06	Psittaciformes	Cacatuidae	Eolophus roseicapilla	Galah	albiceps	Least Concern	mixed tissue sample	PRJNA545868	SAMN12253931	SRR9947252, SRR9947253, SRR9947254, SRR9947255, SRR9946566, SRR9946551	WBNI00000000	National Museum of Natural History, Smithsonian Institution, USA	USNM:632230		Dunkeld	Victoria		Australia	37.66 S	142.35 E	Coordinates approximate from locality information		2002	Female	17831	15443	116495	439985	618	14265	1065379040	44224686	4.15	88.4	87.3	1.1	5.7	5.9	41.79	55	15416	15730	1334	7	172	6	2143	1544	0.59
OUT-0015	Passeriformes	Muscicapidae	Erithacus rubecula	European Robin	rubecula (?)	Least Concern	blood	PRJNA545868	SAMN12253986	SRR9853700, SRR9853701, SRR9853703	VZSK00000000	Mouritsen Group, Carl von Ossietzky UniversitŠt, Germany	colour ring: ER59grey		Botanical Garden Oldenburg	Lower Saxony		Germany	53.15 N	8.16 E		4		Male	73416	3830	29526	5917692	46	2473	979866744	15299363	1.56	93.8	92.8	1	3.4	2.8	41.1	159	15395	16706	1362	7	170	6	2196	1516	0.41
B10K-DU-002-58	Passeriformes	Vireonidae	Erpornis zantholeuca	Erpornis	brunnescens	Least Concern	muscle	PRJNA545868	SAMN12253868	SRR9946844, SRR9946845, SRR9946854	VZTN00000000	Louisiana State University Museum of Natural Science, USA	LSUMZ:B-51177		Mt. Lucia, ca 8 km N Tawau Hills Park headquarters	Sabah		Malaysia	4.46 N	117.91 E		850	4-Feb-05	Female	28536	9260	367349	169693	1389	250628	1036643878	16876838	1.63	84.5	83.6	0.9	6.7	8.8	42.04	45	15376	12483	1212	7	166	6	1798	1567	0.46
B10K-DU-002-60	Passeriformes	Scotocercidae	Erythrocercus mccallii	Chestnut-capped Flycatcher Warbler	nigeriae	Least Concern	muscle	PRJNA545868	SAMN12253870	SRR9947161, SRR9947162, SRR9947165, SRR9947166, SRR9947167, SRR9947168, SRR9947172, SRR9946759	VZRG00000000	Louisiana State University Museum of Natural Science, USA	LSUMZ:B-45295		26 km SW Goaso	Brong-Ahafo Region		Ghana	6.71 N	2.73 W		260	25-Mar-03	Male	76154	3679	42900	347331	722	11375	1030128718	20250703	1.97	89.9	88.8	1.1	6.2	3.9	41.51	122	15952	15884	1289	7	165	6	2151	1590	0.44
B10K-DU-001-04	Piciformes	Ramphastidae	Eubucco bourcierii	Red-headed Barbet	salvini	Least Concern	muscle	PRJNA545868	SAMN12253768	SRR9994357, SRR9994358, SRR9994359	VWZE00000000	National Museum of Natural History, Smithsonian Institution, USA	USNM:542831		Los Planes, 12.6 km N, On Gualaca-Chiriqui Grande Rd.	Chiriqui		Panama	8.65 N	82.21 W	Coordinates approximate from locality information	1180	7-May-90	Female	14894	21212	327606	204279	1399	160263	1252240762	32162860	2.57	89.2	88.3	0.9	6.6	4.2	44.55	38	15741	16567	1306	7	168	6	2251	1663	0.88
B10K-Eudromia-elegans	Tinamiformes	Tinamidae	Eudromia elegans	Elegant Crested Tinamou	unable to determine	Least Concern	missing	PRJNA545868	SAMN12253968	SRR9947195, SRR9947100, SRR9947115, SRR9947268, SRR9947208, SRR9947346, SRR9947348, SRR9947383, SRR9947385, SRR9946870, SRR9946889, SRR9946950, SRR9947084, SRR9946600, SRR9946609, SRR9946610, SRR9946563, SRR9946564, SRR9946576, SRR9946581, SRR9946614, SRR9946615, SRR9946791	VZSX00000000	Louisiana State University Museum of Natural Science, USA	LSUMZ:B-16893			Nequen		Argentina			Locality imprecise, no coordinates			Female	63613	4220	32855	6275819	50	2603	958982151	21938752	2.29	93.5	92.6	0.9	4.1	2.4	42.18	84	15099	16878	1420	8	169	7	2097	1333	0.59
B10K-DU-029-39	Passeriformes	Eulacestomatidae	Eulacestoma nigropectus	Wattled Ploughbill	monotypic	Least Concern	heart or muscle	PRJNA545868	SAMN12253941	SRR9947293, SRR9947294, SRR9947295, SRR9947296, SRR9947297	VZTE00000000	Southern Cross University, Australia	ANWC:B26863		Daleatana Environ, Gulugawa Ridge S above Awoma	Oro Province		Papua New Guinea	9.12 S	148.22 E			2-Aug-87	Male	59637	5161	70474	1159056	237	29354	1042794322	7399406	0.71	95.1	94.2	0.9	2.9	2	42.17	44	16257	17631	1344	8	164	7	2269	1554	0.44
APP-019	Eurypygiformes	Eurypygidae	Eurypyga helias	Sunbittern	helias (?)	Least Concern	liver	PRJNA212893	SAMN02324546	SRP029147	GCA_000690775.1	Odense Zoo, Denmark		Captive							Captive bird, hence no coordinates			Female	16634	19468	213112	46704	6492	116912	1098400457	6988775	0.64	81.2	80.8	0.4	12.9	5.9	42.45	33	13318	11848	1191	6	170	5	1779	1216	0.61
B10K-DU-002-51	Coraciiformes	Coraciidae	Eurystomus gularis	Blue-throated Roller	gularis	Least Concern	muscle	PRJNA545868	SAMN12253862	SRR9947360, SRR9947361, SRR9947363	VZZY00000000	Louisiana State University Museum of Natural Science, USA	LSUMZ:B-39360		ca 30 km S Assin Foso	Central Region		Ghana	5.34 N	1.23 W		120	16-Feb-00	Female	42239	7221	157178	194769	1428	102877	1138473888	10438044	0.92	89.8	88.9	0.9	6.3	3.9	42.1	35	15522	15127	1301	7	165	6	2010	1475	0.58
NCBI-006	Falconiformes	Falconidae	Falco cherrug	Saker Falcon	cherrug (?)	Endangered	blood	PRJNA217049, PRJNA168071	SAMN01055121	SRP018394	GCA_000337975.1	Abu Dhabi Falcon Hospital, UAE			Abu Dhabi Falcon Hospital			United Arab Emirates			Coordinates approximate from locality information fro individual from Lake Waikaremoana		around October 2013	Male	31327	10949	75898	4154532	84	5863	1174811715	23817946	2.03	93.8	92.9	0.9	3.9	2.3	41.71	147	15714	19617	1381	8	163	7	2449	1379	0.65
APP-020	Falconiformes	Falconidae	Falco peregrinus	Peregrine Falcon	unable to determine	Least Concern	blood	PRJNA159791	SAMN01055120	SRP013939	GCA_000337955.1	Abu Dhabi Falcon Hospital, UAE	14850	Wild caught	Abu Dhabi Falcon Hospital			United Arab Emirates			Publication does not give further information			Male	28599	12203	98540	3891469	91	21224	1174046505	18605685	1.58	94	93.2	0.8	4	2	41.78	105	15816	18679	1381	8	169	7	2416	1459	0.61
B10K-DU-029-77	Passeriformes	Falcunculidae	Falcunculus frontatus	Eastern Shrike-tit	monotypic	Least Concern	missing	PRJNA545868	SAMN12253959	SRR9946684, SRR9946682, SRR9946685	VZRV00000000	Southern Cross University, Australia	MV020/B.20582		Otways, Otway State Park, Phillips Track, near Triplet Falls	Victoria		Australia	38.67 S	143.49 E	Corrdinates approximate from locality information. Source coordinates do not match described locality.		23-Oct-92	Male	88125	3446	140727	1180174	242	107002	1054067146	5118593	0.49	94.7	93.8	0.9	3.4	1.9	42.08	67	16189	16621	1332	7	170	6	2240	1737	0.5
NCBI-012	Passeriformes	Muscicapidae	Ficedula albicollis	Collared Flycatcher	monotypic	Least Concern	missing	PRJNA208061, PRJNA75089	SAMN02981387		GCA_000247815.2	Independently published, NCBI				Oland		Sweden					9-May	Male	351202	910	32457	64724594	6	21428	1118343587	16019705	1.43						44.22	60	15863	18335	1348	8	167	7	2415	1450	0.6
B10K-DU-001-43	Passeriformes	Formicariidae	Formicarius rufipectus	Rufous-breasted Ant-thrush	rufipectus	Least Concern	muscle	PRJNA545868	SAMN12253799	SRR10019955, SRR10019957, SRR10019958, SRR9946859	VXAU00000000	National Museum of Natural History, Smithsonian Institution, USA	USNM:613308		Los Planes, 12.6 Rd km N, On Gualaca-Chiriqui Grande Rd	Chiriqui		Panama	8.65 N	82.21 W	Coordinates approximate from locality information	1180	3-May-90	Male	42048	7105	96076	836584	317	38730	1047865908	6067855	0.58	93.8	93	0.8	3.9	2.3	41.77	49	15528	17224	1363	8	169	7	2255	1465	0.46
B10K-DU-002-48	Pelecaniformes	Fregatidae	Fregata magnificens	Magnificent Frigatebird	monotypic	Least Concern	muscle	PRJNA545868	SAMN12253859	SRR9946915, SRR9946916, SRR9946930	WAAD00000000	Louisiana State University Museum of Natural Science, USA	LSUMZ:B-24538		4 mi. W old mouth Mermentau River	Louisiana		USA	29.78 N	93.18 W		0	14-Apr-94	Female	21132	13950	459798	139869	2064	295417	1206209642	24906299	2.06	76.9	76.3	0.6	9.3	13.8	42.01	40	15056	12885	1187	7	168	6	1938	1524	0.83
B10K-DU-006-09	Procellariiformes	Oceanitidae	Fregetta grallaria	White-bellied Storm-petrel	unable to determine	Least Concern	muscle	PRJNA545868	SAMN12253887	SRR9946908, SRR9946910, SRR9946947	VZZT00000000	National Museum of Natural History, Smithsonian Institution, USA	USNM:615151		Station #11			South Pacific Ocean	5 S	110.00 W			27-Nov-90	Female	13625	22013	147678	345486	927	16427	1173327650	58371863	4.97	89.1	88.1	1	6.4	4.5	41.94	59	15728	15834	1309	7	172	6	2209	1629	0.75
APP-021	Procellariiformes	Procellariidae	Fulmarus glacialis	Northern Fulmar	glacialis	Least Concern	muscle	PRJNA212894	SAMN02324803	SRP029180	GCA_000690835.1	Natural History Museum of Denmark, University of Copenhagen, Denmark	NHMD:131245		No specific locality information	Nordjylland		Denmark						Male	17253	20137	223489	46713	7138	120099	1153271365	8171298	0.71	85.6	84.9	0.7	9.7	4.7	41.31	33	13865	12279	1213	7	169	6	1793	1204	0.86
B10K-DU-003-06	Passeriformes	Furnariidae	Furnarius figulus	Band-tailed Hornero	pileatus	Least Concern	missing	PRJNA545868	SAMN12253878	SRR9947046, SRR9947047	VYZD00000000	National Museum of Natural History, Smithsonian Institution, USA	USNM:562254		Altamira, 52 km SSW, E Bank Rio Xingu	Para		Brazil	3.65 S	52.37 W			20-Sep-86	Male	48381	5470	55905	696622	345	7714	1020034629	19524199	1.91	92.2	91.3	0.9	4.5	3.3	41.87	72	15632	16044	1319	7	165	6	2115	1488	0.51
B10K-DU-001-62	Piciformes	Galbulidae	Galbula dea	Paradise Jacamar	dea	Least Concern	muscle	PRJNA545868	SAMN12253812	SRR9947275, SRR9947276, SRR9947278	VWZX00000000	National Museum of Natural History, Smithsonian Institution, USA	USNM:625763		Near Linden			Guyana	6.02 N	58.20 W			11-Mar-00	Female	89858	3016	110044	1166617	212	72399	1013529129	5241053	0.52	93.3	92.2	1.1	3.9	2.8	42.42	48	16224	17289	1370	8	165	7	2188	1591	0.5
NCBI-011	Galliformes	Phasianidae	Gallus gallus	Chicken (Red Junglefowl)	domesticus	Least Concern	blood	PRJNA13342	SAMN00000795	SRP000097	GCA_000002315.2	Poultry Research & Teaching Center, Michigan State University, USA		Captive							Captive bird, hence no coordinates			Female	272520	978	27486	82363669	5	15932	1046932099	14077289	1.34	94.9	93.8	1.1	2.9	2.2	41.83	12	17883	16965	1414	8	170	7	2135	1603	1.31
APP-022	Gaviiformes	Gaviidae	Gavia stellata	Red-throated Diver	monotypic	Least Concern	muscle	PRJNA212895	SAMN02324832	SRP029187	GCA_000690875.1	Natural History Museum of Denmark, University of Copenhagen, Denmark	NHMD:131345		No locality information								2010	Male	16492	20596	265946	44907	7258	147997	1145076370	9392112	0.82	83.7	83.2	0.5	10.7	5.6	41.29	33	13347	12283	1205	7	169	6	1807	1154	0.88
B10K-CU-031-07	Cuculiformes	Cuculidae	Geococcyx californianus	Greater Roadrunner	monotypic	Least Concern	muscle	PRJNA545868	SAMN12253751	SRR9994302, SRR9947033, SRR9946752	VWPV00000000	Louisiana State University Museum of Natural Science, USA	LSUMZ:B-58226		Ca 3 mi. NW HWYS. 281 and 1017, El Tule Ranch	Texas	Hidalgo	USA	26.18 N	98.28 W		32	16-Feb-07	Female	25414	11958	827792	52981	5590	787960	1218388266	3436536	0.28	81.3	80.4	0.9	11.1	7.6	41.92	60	14856	11588	1182	6	175	5	1815	1905	0.8
APP-023	Passeriformes	Thraupidae	Geospiza fortis	Medium Ground Finch	monotypic	Least Concern	blood	PRJNA156703	SAMN00839579	SRP011940	GCA_000277835.1	Grant lab, Princeton University			Island of Santa Cruz	Gal‡pagos		Ecuador			Coordinates approximate from locality information			Female	30273	9925	153238	5210860	55	84668	1072489490	23952837	2.23	94	93.1	0.9	3.6	2.4	41.65	115	15469	16661	1316	7	166	6	2217	1454	0.5
B10K-CU-031-08	Charadriiformes	Glareolidae	Glareola pratincola	Collared Pratincole	pratincola	Least Concern	muscle	PRJNA545868	SAMN12253752	SRR9994308, SRR9994309, SRR9946463	VWPO00000000	Louisiana State University Museum of Natural Science, USA	LSUMZ:B-62518		Al-Alaymah, ca. 4 km S Coast Guard Station on Rhor As-Subiyan	Al Jahran		Kuwait	29.69 N	48.11 E		2	20-Apr-06	Female	34361	9347	72377	414567	768	12285	1173033779	28538038	2.43	92.6	91.7	0.9	4.5	2.9	42.38	60	15473	18499	1364	7	171	6	2468	1646	0.69
B10K-DU-008-63	Strigiformes	Strigidae	Glaucidium brasilianum	Ferruginous Pygmy Owl	phaloenoides	Least Concern	missing	PRJNA545868	SAMN12253894	SRR9947098, SRR9947234	VXAP00000000	National Museum of Natural History, Smithsonian Institution, USA	USNM:632722		Karasabai, ca 17 km SSW at Ireng River	Upper Takutu-Upper Essequibo		Guyana	3.88 N	59.58 W		100	5-Aug-04	Female	66522	5105	35701	1728057	183	3529	1170145796	14589603	1.25	94.6	93.8	0.8	3.3	2.1	41.19	69	15809	19007	1395	8	170	7	2451	1522	0.61
B10K-DU-001-02	Passeriformes	Grallariidae	Grallaria varia	Variegated Antpitta	unable to determine	Least Concern	muscle	PRJNA545868	SAMN12253766	SRR9946801, SRR9946774, SRR9946775, SRR9946769	VWZG00000000	National Museum of Natural History, Smithsonian Institution, USA	USNM:541382		Altamira, 52 km SSW, E Bank Rio Xingu	Para		Brazil	3.65 S	52.37 W			20-Aug-86	Female: Adult	36137	8095	174047	474669	560	100121	1065803553	9623491	0.9	92.6	91.7	0.9	4.5	2.9	42.34	49	15677	16881	1345	8	165	7	2180	1442	0.5
B10K-DU-029-50	Passeriformes	Meliphagidae	Grantiella picta	Painted Honeyeater	monotypic	Vulnerable	heart	PRJNA545868	SAMN12253950	SRR9946782, SRR9946784, SRR9946785, SRR9946787	VZRM00000000	Southern Cross University, Australia	Z 2741/MV2672 (previously: MV2672/B.25079)		Killawarra State Forest	Victoria		Australia	36.37 S	146.28 E			27-Nov-96	Male	57376	5180	92423	1131194	252	40461	1017713880	7490584	0.74	93.8	92.9	0.9	4	2.2	41.68	49	16031	16292	1337	7	169	6	2172	1594	0.47
B10K-DU-012-65	Gruiformes	Gruidae	Grus americana	Whooping Crane	monotypic	Endangered	muscle	PRJNA545868	SAMN12253918	SRR9947097, SRR9946407, SRR9946602, SRR9946476	WEIX00000000	Louisiana State University Museum of Natural Science, USA	Tissue LSUMZ:B-49100, voucher FLMNH:43054		Winter Haven, 2.5 mi. NE, Between Lakes Rochelle and Fannie	Florida	Polk	USA	28.27 N	81.96 W	Coordinates approximate from locality information	30	26-Mar-02	Female	25213	12711	204430	263770	1208	87503	1163123261	13059492	1.12	84.7	83.8	0.9	7.9	7.4	41.96	45	15511	15294	1286	7	173	6	2178	1573	0.7
B10K-DU-002-05	Passeriformes	Artamidae	Gymnorhina tibicen	Australian Magpie	tibicen	Least Concern	muscle	PRJNA545868	SAMN12253831	SRR9946419, SRR9946420, SRR9946421	VXAZ00000000	National Museum of Natural History, Smithsonian Institution, USA	USNM:632142		Woolgoolga Lake	New South Wales		Australia	30.08 S	153.20 E			13-Nov-99	Female	73811	4026	85203	1189794	241	43674	1055490920	7166851	0.68	94.5	93.7	0.8	3.4	2.1	42.49	51	16211	17391	1334	8	164	7	2264	1566	0.5
B10K-DU-024-03	Coraciiformes	Alcedinidae	Halcyon senegalensis	Woodland Kingfisher	fuscopileus	Least Concern	muscle	PRJNA545868	SAMN12253930	SRR9947217, SRR9947218, SRR9947219, SRR9947220	WBNJ00000000	National Museum of Natural History, Smithsonian Institution, USA	USNM:642956		Cap Esterias, National Forestry School (ENEF)	Estuaire Province		Gabon	0.61 N	9.32 E			3-Nov-09	Male	82546	3918	32323	2092632	146	3682	1137737933	18340161	1.61	94.7	93.8	0.9	3.2	2.1	42.12	68	15834	18777	1397	8	170	7	2422	1581	0.52
OUT-0040	Accipitriformes	Accipitridae	Haliaeetus albicilla	White-tailed Sea Eagle	albicilla	Least Concern	blood	PRJNA545868	SAMN12253999	SRR9853689, SRR9853690, SRR9853692, SRR9853693, SRR9853695, SRR9853696	VZSQ00000000	Leibniz Institute for Zoo and Wildlife Research	MV348		Ludwigslust/Parchim	Mecklenburg-Vorpommern		Germany	53.38N	11.38 E		50		Male	114330	3074	35049	4702683	75	6415	1222768274	24997978	2.04	91.2	89.9	1.3	5.6	3.2	41.91	118	16871	18872	1388	8	170	7	2453	1668	0.66
APP-025	Accipitriformes	Accipitridae	Haliaeetus leucocephalus	Bald Eagle	unable to determine	Least Concern	blood	PRJNA237821	SAMN02664716	SRP038924	GCA_000737465.1	Carolina Raptor Center, USA	CR32	Captive							Captive bird, hence no coordinates			Male	9982	33010	625354	669725	512	346419	1258793725	49959769	3.97	92.5	91.8	0.7	4.4	3.1	41.8	88	16126	17987	1343	8	167	7	2377	1479	0.7
B10K-DU-001-55	Gruiformes	Heliornithidae	Heliornis fulica	Sungrebe	monotypic	Least Concern	muscle	PRJNA545868	SAMN12253807	SRR9946999, SRR9947000, SRR9947001	VXBZ00000000	National Museum of Natural History, Smithsonian Institution, USA	USNM:623068		East Demerara Water Conservancy			Guyana	6.63 N	58.17 W			6-Oct-00	Female	29184	10189	178510	385762	744	85378	1104094834	14907716	1.35	92.6	91.7	0.9	4.6	2.8	42.22	43	15221	17608	1359	8	165	7	2254	1399	0.51
OUT-0035	Passeriformes	Fringillidae	Hemignathus wilsoni	Akiapola'au	monotypic	Endangered	blood	PRJNA520783	SAMN10867508	SRP183507	SGIP00000000	Center for Conservation Genomics, National Zoological Park, Smithsonian Institution, USA	USGS band:1581-74856; blood sample:SOL748		Solomon's Camp, Mauna Loa, Hawaii Island	Hawaii		USA	19.59 N	155.27 W	Coordinates approximate from locality information	>1650	22-Feb-02	Male	57590	5089	46897	3340285	85	9908	1032508528	17648837	1.71	91.5	90.3	1.2	5.3	3.2	41.92	198	16140	16382	1325	7	169	6	2202	1626	0.53
B10K-DU-001-23	Caprimulgiformes	Apodidae	Hemiprocne comata	Whiskered Treeswift	major	Least Concern	muscle	PRJNA545868	SAMN12253781	SRR9946743, SRR9946753, SRR9946754	VWZJ00000000	National Museum of Natural History, Smithsonian Institution, USA	USNM:607338		Barrio Via, Sitio Hot Springs, Baggao Mun.	Luzon	Cagayan	Philippines	17.85 N	121.98 E			10-May-89	Female	33378	9270	164343	355677	821	80594	1147652221	22226534	1.94	91.8	91	0.8	4.8	3.4	41.73	40	15471	16980	1351	7	170	6	2262	1511	0.49
B10K-DU-005-78	Falconiformes	Falconidae	Herpetotheres cachinnans	Laughing Falcon	cachinnans	Least Concern	mixed tissue sample	PRJNA545868	SAMN12253885	SRR9947158, SRR9947164, SRR9946872, SRR9946890, SRR9946891, SRR9946914	VXAJ00000000	National Museum of Natural History, Smithsonian Institution, USA	USNM:612262		Quebrada Pastores	Bocas Del Toro		Panama	9.22 N	82.35 W			26-Feb-89	Male	53035	6589	40759	1838759	188	2770	1175301041	12479774	1.06	94.5	93.6	0.9	3.3	2.2	41.92	66	16033	18886	1387	8	169	7	2443	1563	0.7
B10K-DU-002-13	Charadriiformes	Recurvirostridae	Himantopus himantopus	Black-winged Stilt	mexicanus	Least Concern	muscle	PRJNA545868	SAMN12253837	SRR10019884, SRR9946984, SRR9946983	VXBK00000000	National Museum of Natural History, Smithsonian Institution, USA	USNM:635762		Bella Union, ca 52 km ENE, at Arroyo Yacare Grande, Estancia del Cuareim	Artigas		Uruguay	30.15 S	57.06 W		60	6-Nov-05	Female: Adult	37080	9107	149628	710108	470	62022	1201517041	11987451	1	94	93	1	4	2	42.15	39	15984	17855	1364	7	170	6	2359	1605	0.66
B10K-DU-002-18	Passeriformes	Acrocephalidae	Hippolais icterina	Icterine Warbler	monotypic	Least Concern	muscle	PRJNA545868	SAMN12253841	SRR10019887, SRR10019888, SRR10019893, SRR10019894	VWYN00000000	National Museum of Natural History, Smithsonian Institution, USA	USNM:637402		Polichinitos, 5.5 km N, 3 km E	Lesvos		Greece	39.13 N	26.22 E		10	13-May-06	Female	35403	8214	206961	494139	535	127926	1058346837	10117678	0.96	92	91.3	0.7	4.3	3.7	41.67	49	15623	16284	1304	7	165	6	2170	1591	0.49
B10K-DU-001-67	Passeriformes	Hirundinidae	Hirundo rustica	Barn Swallow	erythrogaster	Least Concern	muscle	PRJNA545868	SAMN12253817	SRR9947063, SRR9947064, SRR9946690, SRR9946691, SRR9946692, SRR9946693, SRR9946697	VZZX00000000	National Museum of Natural History, Smithsonian Institution, USA	USNM:626475		Eglin Afb, Road #234	Florida	Okaloosa	USA	30.48 N	86.61 W			2-May-01	Female	53501	5359	58767	693032	400	13052	1043765736	4820456	0.46	93.3	92.3	1	3.9	2.8	42.26	117	16082	15943	1323	7	170	6	2165	1591	0.41
B10K-DU-029-69	Passeriformes	Scotocercidae	Horornis vulcanius	Sunda Bush Warbler	unable to determine	Least Concern	muscle	PRJNA545868	SAMN12253956	SRR9946456, SRR9946457, SRR9946458	VZUA00000000	Louisiana State University Museum of Natural Science, USA	LSUMZ:B-52647		Mt. Trus Madi	Sabah	Tambunan	Malaysia	5.59 N	116.44 E		1500	29-Jul-05	Male	2156	88810	1212482	14317	20303	725103	1267843446	249187479	19.65	46.7	46.2	0.5	20.8	32.5	41.98	46	11544	5578	855	4	179	3	1256	1914	0.38
B10K-DU-001-32	Procellariiformes	Hydrobatidae	Hydrobates tethys	Wedge-rumped Storm-petrel	unable to determine	Least Concern	muscle	PRJNA545868	SAMN12253790	SRR9946545, SRR9946438, SRR9946439	VWZR00000000	National Museum of Natural History, Smithsonian Institution, USA	USNM:608101		North Pacific Ocean			North Pacific Ocean	7 00 N	147.50 W			5-Nov-90	Female	27847	12048	197381	367816	895	86879	1195757883	13827875	1.16	92.5	91.7	0.8	4.7	2.8	41.77	38	15915	17898	1344	8	165	7	2323	1472	0.84
B10K-DU-001-70	Passeriformes	Scotocercidae	Hylia prasina	Green Hylia	prasina	Least Concern	muscle	PRJNA545868	SAMN12253820	SRR10019925, SRR10019926, SRR10019927, SRR9947201	VYXD00000000	National Museum of Natural History, Smithsonian Institution, USA	USNM:627009		Rabi Oil Field, Ossengue Shell Camp 2	Ogooue Maritime Province		Gabon	1.94 S	9.88 E		35	4-Mar-02	Female	34973	8368	167646	679174	393	84639	1035995776	10644454	1.03	92.5	91.7	0.8	4.4	3.1	41.79	48	15499	17033	1329	8	163	7	2203	1365	0.41
B10K-DU-002-83	Passeriformes	Passeridae	Hypocryptadius cinnamomeus	Cinnamon Ibon	monotypic	Least Concern	missing	PRJNA545868	SAMN12253877	SRR9947187, SRR9947193, SRR9946847, SRR9946848, SRR9946849	VYZP00000000	Field Museum of Natural History, USA	FMNH:357649		Mt Kitanglad Range, 15 km S, 6 km E Baungon	Mindanao	Bukidnon	Philippines	8 00 N	123.75 E		1100	25-Apr-92	Male	14599	14781	767951	34905	5962	646058	915564513	11939297	1.3	71.8	70.8	1	10.6	17.6	42.67	53	13983	8245	1087	6	171	5	1337	1619	0.56
B10K-DU-030-25	Charadriiformes	Haematopodidae	Ibidorhyncha struthersii	Ibisbill	monotypic	Least Concern	missing	PRJNA545868	SAMN12253964	SRR9947056, SRR9946437, SRR9946440, SRR9946442, SRR9946443	VZSZ00000000	Chinese Academy of Sciences, China	IOZ:2150		Foping	Shaanxi		China	33.52 N	107.99 E	Coordinates approximate from locality information			Male	33142	10153	181989	504771	648	88555	1207838814	13263227	1.1	93.5	92.6	0.9	4.3	2.2	42.08	47	15745	18476	1363	8	169	7	2422	1600	0.68
B10K-DU-029-41	Passeriformes	Ifritidae	Ifrita kowaldi	Ifrit	kowaldi	Least Concern	liver	PRJNA545868	SAMN12253943	SRR9946808, SRR9946719, SRR9946723, SRR9946725, SRR9946726	VZRS00000000	Southern Cross University, Australia	Voucher ANWC:B26881		Daleatana Environ, Gulugawa Ridge S above Awoma	Oro Province		Papua New Guinea	9.12 S	148.22 E			4-Aug-87	Male	50457	6040	102194	422651	697	55465	1045335582	5790636	0.55	93.3	92.4	0.9	4.2	2.5	42.26	51	15755	16669	1311	7	168	6	2259	1605	0.51
B10K-DU-002-01	Passeriformes	Pellorneidae	Illadopsis cleaveri	Black-capped Thrush Babbler	batesi	Least Concern	muscle	PRJNA545868	SAMN12253828	SRR10019908, SRR10019909, SRR10019910, SRR10019911	VXBB00000000	National Museum of Natural History, Smithsonian Institution, USA	USNM:631543		Moukalaba-Doudou National Park, NW corner of N'dogo Lagoon	Ogooue Maritime Province		Gabon	2.59 S	10.23 E			31-Mar-03	Female	23671	12006	254124	373570	705	123122	1064435358	19760073	1.86	92.2	91.5	0.7	4.5	3.3	41.62	45	15469	16331	1313	7	164	6	2149	1430	0.43
B10K-DU-001-78	Piciformes	Indicatoridae	Indicator maculatus	Spotted Honeyguide	stictithorax	Least Concern	muscle	PRJNA545868	SAMN12253826	SRR10019916, SRR9946506, SRR9946507	VXBD00000000	National Museum of Natural History, Smithsonian Institution, USA	USNM:630811		Louango National Park	Ogooue Maritime Province		Gabon	2.34 S	9.59 E			30-Sep-02	Female	31905	9241	194351	457931	605	99029	1136555199	16765787	1.48	92.4	91.4	1	4.4	3.2	43.52	48	15617	16840	1338	7	170	6	2267	1570	0.58
B10K-DU-001-26	Passeriformes	Irenidae	Irena cyanogastra	Philippine Fairy-bluebird	cyanogastra	Near Threatened	muscle	PRJNA545868	SAMN12253784	SRR9947260, SRR9947266, SRR9947267	VWZV00000000	National Museum of Natural History, Smithsonian Institution, USA	USNM:607434		Barrio Via, Sitio Hot Springs, Baggao Mun., W slope Sierra Madre Mountains	Luzon	Cagayan	Philippines	17.83 N	122.02 E		760	5-May-89	Female	64571	4413	120329	550671	488	65835	1041394374	7329453	0.7	91.8	90.6	1.2	4.9	3.3	42.09	49	16221	15984	1299	7	165	6	2144	1584	0.46
B10K-DU-002-59	Charadriiformes	Jacanidae	Jacana jacana	Northern Jacana	hypomelaena	Least Concern	muscle	PRJNA545868	SAMN12253869	SRR9947169, SRR9947170, SRR9947171	VZTM00000000	Louisiana State University Museum of Natural Science, USA	LSUMZ:B-51411		Between Rosario and the ocean, SW Anton	Cocle	Rosario	Panama	8.39 N	80.42 W	Coordinates approximate from locality information	30	22-Apr-03	Female	17618	15623	437368	120988	2035	282285	1111602366	26646812	2.4	80.7	80	0.7	8.4	10.9	42.77	42	14865	13173	1232	7	169	6	1904	1538	0.54
OUT-0012	Passeriformes	Emberizidae	Junco hyemalis	Dark-eyed Junco	carolinensis	Least Concern	muscle	PRJNA493001	SAMN10120167		GCA_003829775.1	Mountain Lake Biological Station, University of Virginia, USA	USGS band:24014-1276, MLZ:bird:69236	Kent Farm	Mount Lake Biological Station	Bloomington	Virginia	USA			Coordinates not given in publication			Female	80164	3083	47222	71317294	5	4457	958315288	31338767	3.27	91.2	90.2	1	3.1	5.7	42.04	233	15049	16874	1339	7	171	6	2277	1531	0.52
B10K-DU-001-65	Passeriformes	Laniidae	Lanius ludovicianus	Loggerhead Shrike	ludovicianus	Near Threatened	muscle	PRJNA545868	SAMN12253815	SRR10019936, SRR10019937, SRR10019938	VYXG00000000	National Museum of Natural History, Smithsonian Institution, USA	USNM:626352		Homestead Afb, Coral Sea Blvd, Near Base Operations	Florida	Miami-Dade	USA	25.48 N	80.38 W			15-Apr-01	Female	59003	4961	84506	684280	436	36383	1042740150	7770984	0.75	93.8	92.9	0.9	3.7	2.5	41.61	45	15776	16866	1322	8	163	7	2187	1422	0.42
B10K-DU-002-28	Charadriiformes	Laridae	Larus smithsonianus	American Herring Gull	smithsonianus	Least Concern	muscle	PRJNA545868	SAMN12253848	SRR9946811, SRR9946698, SRR9946699, SRR9946700, SRR9946706, SRR9946717, SRR9946718	WAAC00000000	National Museum of Natural History, Smithsonian Institution, USA	USNM:641377		Rick Lake, ca. 7.5 mi N	Alberta	Lakeland	Canada	54.62 N	111.64 W		594	18-Jul-07	Female	41794	7017	309348	79676	3475	284258	1195558156	2970432	0.25	78.5	77.8	0.7	11.6	9.9	42.54	90	15503	11215	1161	6	178	5	1823	1920	0.69
B10K-DU-002-43	Passeriformes	Leiothrichidae	Leiothrix lutea	Red-billed Leiothrix	unable to determine	Least Concern	muscle	PRJNA545868	SAMN12253856	SRR9946923, SRR9946596, SRR9946597, SRR9946582	VXBY00000000	National Museum of Natural History, Smithsonian Institution, USA	USNM:643454		Waimanalo, Bellows Air Force Station	Oahu Island	Honolulu	USA	21.36 N	157.72 W			31-Mar-10	Male	23863	11292	97923	297729	915	16987	1058776917	53875678	5.09	87.2	86.3	0.9	7.1	5.7	41.91	70	15472	15719	1272	7	167	6	2189	1531	0.47
NCBI-008	Passeriformes	Pipridae	Lepidothrix coronata	Blue-crowned Manakin	carbonata	Least Concern	missing	PRJNA338288, PRJNA300662	SAMN04274560	SRP066281	GCA_001604755.1	Independently published, NCBI	LSUMZ:110521		1.5 km S Libertad, S. bank Rio Napo, 80 km N Iquitos	Loreto Department		Peru			Coordinates taken from LSU sample collected in the same site			Male	112150	2807	27068	4972619	70	4612	1079577334	22384553	2.07	94.2	93.1	1.1	3.4	2.4	41.74	61	15877	17878	1376	8	171	7	2345	1534	0.52
B10K-DU-001-35	Passeriformes	Nectariniidae	Leptocoma aspasia	Black Sunbird	corinna	Least Concern	muscle	PRJNA545868	SAMN12253793	SRR9946546, SRR9946508, SRR9946728	VXAX00000000	National Museum of Natural History, Smithsonian Institution, USA	USNM:608697		Weitin River Valley	New Ireland Province		Papua New Guinea	4.55 S	152.95 E		150	11-Feb-94	Male	46009	6439	100234	740066	379	33685	1038315696	10108643	0.97	93.9	92.8	1.1	3.7	2.4	41.85	44	15967	16690	1332	7	168	6	2230	1587	0.45
APP-026	Leptosomatiformes	Leptosomidae	Leptosomus discolor	Cuckoo-roller	unable to determine	Least Concern	blood	PRJNA212897	SAMN02333687	SRP029206	GCA_000691785.1	Weltvogelpark, Germany		Captive, hatched in captivity at Parc Botanique et Zoologique de Tsimbaz							Captive bird, hence no coordinates			Male	19177	17786	231570	61823	5251	148510	1148076042	3532975	0.31	86.9	86.4	0.5	9.3	3.8	41.96	32	14156	13438	1227	7	169	6	1957	1323	0.65
B10K-DU-002-02	Passeriformes	Sturnidae	Leucopsar rothschildi	Bali Myna	monotypic	Critically Endangered	muscle	PRJNA545868	SAMN12253829	SRR9946425, SRR9946426, SRR9946427	VZTC00000000	National Museum of Natural History, Smithsonian Institution, USA	USNM:631788	Captive							Locality unknown, hence no coordinates		27-Aug-02	Female: Adult	49984	5729	112862	603117	470	43697	1022497748	10318155	1.01	93.1	92.2	0.9	4.2	2.7	41.36	43	15612	16382	1313	8	162	7	2131	1394	0.47
OUT-0016	Charadriiformes	Scolopacidae	Limosa lapponica	Bar-tailed Godwit	baueri	Near Threatened	blood	PRJNA321163	SAMN05417616	SRX3420652-5	LXVZ00000000.1	Cox Lab, Massey University	Y13581	N/A	Manawatu Estuary	Manawatu		New Zealand	40.47 S	175.22 E		0	2-Nov-12	Female	12357	16533	187323	208760	1114	28514	1142901983	174590800	15.28	63.1	62.6	0.5	15.3	21.6	41.82	71	13273	14691	1246	6	180	5	2271	1548	0.62
B10K-DU-002-09	Passeriformes	Locustellidae	Locustella ochotensis	Middendorff's Warbler	unable to determine	Least Concern	muscle	PRJNA545868	SAMN12253834	SRR10019880, SRR10019900, SRR10019881, SRR9946986	VXBM00000000	National Museum of Natural History, Smithsonian Institution, USA	USNM:633298		Kunsan Air Base	Jeollabuk		Korea	35.88 N	126.63 E	Original coordinates appear wrong. Likely mixup: west, which should be east. Original coordinates: 35 53 N 126 38 W		8-Oct-04	Male	49337	6032	48077	661807	421	10759	1039565349	17079540	1.64	93.1	92.2	0.9	4.1	2.8	41.85	93	15942	16944	1324	8	164	7	2216	1511	0.4
NCBI-031	Passeriformes	Estrildidae	Lonchura striata	White-rumped Munia	swinhoei	Least Concern	blood	PRJNA391487, PRJNA369279	SAMN11521339		GCA_002197715.1	Independently published, NCBI		Captive							Captive bird, hence no coordinates		2014-2006		75189	3952	39839	2953339	103	3014	1060169706	31160140	2.94	94.7	93.3	1.4	3.2	2.1	41.59	142	16828	16452	1325	7	170	6	2236	1703	0.51
B10K-CU-031-23	Otidiformes	Otididae	Lophotis ruficrista	Red-crested Bustard	monotypic	Least Concern	missing	PRJNA545868	SAMN12253761	SRR9994338, SRR9994339, SRR9994341	VWYV00000000	Burke Museum of Natural History, University of Washington, USA	UWBM:95093		Vorstershoop, 10 km W	Northwest Province		South Africa	28.97 S	24.72 E			2-Aug-00	Male	50196	6476	42106	707612	427	4977	1111180309	17722390	1.59	94.1	93.3	0.8	3.4	2.5	41.86	60	15498	18209	1385	8	169	7	2345	1544	0.6
OUT-0011	Passeriformes	Fringillidae	Loxia curvirostra	Red Crossbill	unable to determine	Least Concern	muscle	PRJNA545868	SAMN12253984	SRR9853720, SRR9853721, SRR9853848, SRR9853847	VZSM00000000	University of Wyoming Museum of Vertebrates	UWYMV:2860		Sawtooth National Forest	Idaho	Twin Falls County	USA	42.18 N	114.28 W			12-Sep	Male	83782	3543	101712	3107915	91	64453	1034651929	7841004	0.76	95.1	94.1	1	2.9	2	42.12	92	16497	16394	1331	7	170	6	2208	1702	0.5
B10K-DU-001-19	Passeriformes	Fringillidae	Loxia leucoptera	White-winged Crossbill	leucoptera	Least Concern	muscle	PRJNA545868	SAMN12253777	SRR10019956, SRR10019967, SRR10019980, SRR10019981	VWZM00000000	National Museum of Natural History, Smithsonian Institution, USA	USNM:601821		Elmendorf Air Force Base, Powerline Road	Alaska	Anchorage	USA	61.31 N	149.81 W			6-Sep-00	Female	47207	6014	124568	612195	459	58467	1031963939	8285632	0.8	93.9	92.9	1	3.5	2.6	41.98	50	16036	16417	1311	7	164	6	2163	1541	0.51
B10K-DU-029-43	Passeriformes	Machaerirhynchidae	Machaerirhynchus nigripectus	Black-breasted Boatbill	harterti	Least Concern	heart	PRJNA545868	SAMN12253945	SRR9946864, SRR9946862, SRR9946863, SRR9946865, SRR9946861	VZRQ00000000	Southern Cross University, Australia	Voucher ANWC:B26973		Giliageda Environs, Gulugawa Ridge S above Awoma, Mountain Camp	Oro Province		Papua New Guinea	9.12 S	148.22 E			7-Aug-87	Female	45802	6475	115420	996709	297	53113	1048924094	9573369	0.91	94.2	93.3	0.9	3.6	2.2	42.42	44	15988	17300	1336	8	164	7	2235	1478	0.46
B10K-DU-029-44	Passeriformes	Maluridae	Malurus elegans	Red-winged Fairywren	monotypic	Least Concern	heart	PRJNA545868	SAMN12253946	SRR9947183, SRR9947184, SRR9947229, SRR9946860	VZRP00000000	Southern Cross University, Australia	MV0215/Z 3412		Denbarker State Forest, 14km north of Denmark, Denmark-Mt Barker Rd	Western Australia		Australia	34.79 S	117.44 E	Corrdinates approximate from locality information. Source coordinates are in water and south of the described locality. Original coordinates: -35.23.00 117.4		5-Nov-89	Female	38727	7256	140174	456005	579	73876	1018323335	9854249	0.97	92.5	91.6	0.9	4.5	3	41.9	52	15750	16095	1313	7	169	6	2195	1658	0.47
OUT-0047	Passeriformes	Pipridae	Manacus manacus	Bearded Manakin	vitellinus	Least Concern	brain	PRJNA335611	SAMN02299332		GCA_001715985.2	University of California Los Angeles, USA			Gamboa	Colon		Panama			Coordinates approximate from locality information			Female	194129	1546	29472	16643792	19	15315	1213150360	45187821	3.72	91.4	89	2.4	5.1	3.5	42.05	110	16469	16570	1307	7	169	6	2273	1609	0.56
B10K-DU-029-37	Passeriformes	Melanocharitidae	Melanocharis versteri	Fan-tailed Berrypecker	maculiceps	Least Concern	liver	PRJNA545868	SAMN12253939	SRR9946485, SRR9946414, SRR9946417, SRR9946486, SRR9946491	VZTG00000000	Southern Cross University, Australia	Z 44455/E241 not an ANWC specimen (previously: B19310/E241/ANWC)		Tetebedi area, Awoma Ridge, Mountain Camp 1	Oro Province		Papua New Guinea	9.12 S	148.12 E			2-Aug-87	Unknown	54111	5408	127754	846304	323	71586	1037045325	7276672	0.7	94	93.1	0.9	3.8	2.2	42.39	54	15886	17231	1330	8	163	7	2235	1535	0.55
NCBI-004	Galliformes	Phasianidae	Meleagris gallopavo	Wild Turkey	NA	Least Concern	blood	PRJNA62397, PRJNA42129	SAMN02981253		GCA_000146605.3	Nicholas Turkey Breeding Farms, USA		Captive, Nicholas Inbred							Captive bird, hence no coordinates			Female	26671	11556	296040	59006440	6	231285	1128339136	35294427	3.13	90.5	89.5	1	5.4	4.1	41.47	35	16828	12180	1241	7	169	6	1727	1569	1.23
APP-028	Psittaciformes	Psittaculidae	Melopsittacus undulatus	Budgerigar	monotypic	Least Concern	blood	PRJEB1588	SAMEA1713774	ERP002324		Duke University Budgerigar colony, Duke University, USA	7-9#4	Captive							Captive bird, hence no coordinates			Male	55368	5507	71450	10614387	28	25212	1117358947	30759247	2.75	92.4	91.7	0.7	4.4	3.2	41.25	160	14904	18643	1380	8	169	7	2420	1358	0.51
OUT-0008	Passeriformes	Emberizidae	Melospiza melodia	Song Sparrow	unable to determine	Least Concern	blood	PRJNA545868	SAMN12253982	SRR9853704, SRR9853705, SRR9853706, SRR9853681, SRR9853682, SRR9853683, SRR9853684, SRR9853685, SRR9853686, SRR9853714, SRR9853716, SRR9853674, SRR9853675, SRR9853677, SRR9853678, SRR9853651, SRR9853652, SRR9853653, SRR9853654, SRR9853655, SRR9853656, SRR9853657, SRR9853658, SRR9853659, SRR9853660, SRR9853661, SRR9853662, SRR9853663, SRR9853664, SRR9853649, SRR9853650, SRR9853785, SRR9853810, SRR…	VZSA00000000	University of British Columbia, Canada	243185379		Mandarte Island	British Columbia		Canada	48.63 N	123.28 W		0	15-Apr	Male	135933	2256	21134	9239070	32	6043	1061250996	2656214	0.25	92.9	91.9	1	4.5	2.6	42.32	368	16973	16085	1297	7	168	6	2210	1578	0.63
B10K-CU-030-46	Passeriformes	Menuridae	Menura novaehollandiae	Superb Lyrebird	edwardi	Least Concern	muscle	PRJNA545868	SAMN12253747	SRR9994305, SRR9994301, SRR9946798	VWPS00000000	National Museum of Natural History, Smithsonian Institution, USA	USNM:632118		Cloud's Creek State Forest	New South Wales		Australia	30.07 S	152.65 E	Coordinates approximate from locality information		10-Dec-00	Male	70620	4413	32232	2362578	127	4041	1060482361	10107542	0.95	95.1	94	1.1	2.7	2.2	41.91	60	16304	16904	1341	7	169	6	2256	1647	0.44
APP-029	Coraciiformes	Meropidae	Merops nubicus	Northern Carmine Bee-eater	monotypic	Least Concern	blood	PRJNA212898	SAMN02338310	SRP029278	GCA_000691845.1	Copenhagen Zoo, Denmark	voucher NHMD:131347	Captive							Captive bird, hence no coordinates		8-Apr-11	Female	20029	15702	133783	47847	6167	54407	1066568727	6384307	0.6	81.7	81.2	0.5	12.6	5.7	41.7	37	13270	12197	1181	7	168	6	1827	1140	0.51
B10K-DU-001-44	Pelecaniformes	Threskiornithidae	Mesembrinibis cayennensis	Green Ibis	monotypic	Least Concern	muscle	PRJNA545868	SAMN12253800	SRR9947149, SRR9947150, SRR9947155	VXAT00000000	National Museum of Natural History, Smithsonian Institution, USA	USNM:613351		Quebrada Hido, Peninsula Valiente	Bocas Del Toro		Panama	9.08 N	81.85 W	Coordinates approximate from locality information		28-Apr-90	Female	46373	7182	163202	478292	669	98463	1204019942	8588674	0.71	93.2	92.3	0.9	4.2	2.6	41.9	40	15910	17839	1355	7	169	6	2361	1605	0.78
APP-030	Mesitornithiformes	Mesitornithidae	Mesitornis unicolor	Brown Mesite	monotypic	Vulnerable	muscle	PRJNA212899	SAMN02339298	SRP029309	GCA_000695765.1	Field Museum of Natural History, USA	FMNH:345610		Fivondronana de Tolagnaro, Foret d'Analalava, 7 km N Manantenina	Toliara		Madagascar	24 S	47.28 E			8-Nov-89	Female	18696	17512	236682	46462	6684	158046	1101046125	5410959	0.49	83.9	83.3	0.6	10.8	5.3	41.45	29	14502	11116	1173	6	169	5	1678	1374	0.82
B10K-DU-003-16	Passeriformes	Pipromorphidae	Mionectes macconnelli	McConnell's Flycatcher	roraimae (?)	Least Concern	mixed tissue sample	PRJNA545868	SAMN12253879	SRR9947042, SRR9947043, SRR9947044, SRR9947045	VYZC00000000	National Museum of Natural History, Smithsonian Institution, USA	USNM:639118		Paruima, ca. 19 km N, at Mt. Holitipu	Cuyuni- Mazaruni		Guyana	5.98 N	61.05 W		1140	15-Feb-07	Female	61519	4739	38024	1649241	167	4538	1042003338	15558300	1.49	94.1	93.2	0.9	3.4	2.5	41.93	73	15817	17028	1365	7	171	6	2242	1524	0.43
B10K-DU-030-22	Passeriformes	Mohouidae	Mohoua ochrocephala	Yellowhead	ochrocephala	Endangered	blood	PRJNA545868	SAMN12253963	SRR9947194, SRR9947055, SRR9947021	VZTA00000000	University of Otago, New Zealand	MR-006 / 11-11-14 C		Breaksea Island			New Zealand	45.58 S	166.64 E	Coordinates approximate from locality information		12-Mar-08		40335	7017	170769	205272	1325	105765	1046366822	11009487	1.05	91.5	90.5	1	5.1	3.4	42.87	35	15399	13456	1267	7	169	6	1882	1542	0.51
OUT-0049	Passeriformes	Icteridae	Molothrus ater	Brown-headed Cowbird	unable to determine	Least Concern	muscle	PRJNA545868	SAMN12254001	SRR9853699	VZUF00000000	Museum of Southwestern Biology, University of New Mexico, USA	MSB:Bird:39518		4 km E, 2.5 km N Clayton	New Mexico	Union County	USA	36.48 N	103.13 W		1480	23-Dec-11	Female	89121	3654	196904	2048363	163	144362	1229226612	28823749	2.34	91.7	90.5	1.2	5.1	3.2	42.83	63	18519	14845	1236	7	171	6	2189	2106	0.8
B10K-DU-001-75	Passeriformes	Motacillidae	Motacilla alba	White Wagtail	alba	Least Concern	muscle	PRJNA545868	SAMN12253824	SRR10019919, SRR10019920, SRR10019921	VXBE00000000	National Museum of Natural History, Smithsonian Institution, USA	USNM:627656		Keflavik, Naval Air Station			Iceland	64.03 N	22.57 W			13-Aug-01	Female	43094	6797	123605	680364	410	47283	1046466194	11079595	1.06	94.2	93.3	0.9	3.6	2.2	41.94	50	15726	16684	1313	7	165	6	2209	1443	0.47
B10K-DU-001-33	Passeriformes	Monarchidae	Myiagra hebetior	Velvet Myiagra	eichorni	Vulnerable	muscle	PRJNA545868	SAMN12253791	SRR9946542, SRR9946543, SRR9946544	VWZQ00000000	National Museum of Natural History, Smithsonian Institution, USA	USNM:608684		Weitin River Valley	New Ireland Province		Papua New Guinea	4.45 S	152.93 E		240	17-Jan-94	Female	33322	9016	143338	826168	350	55333	1054381473	11640326	1.1	94.3	93.4	0.9	3.4	2.3	42.11	46	15971	17207	1326	8	163	7	2235	1470	0.49
B10K-DU-002-82	Passeriformes	Vangidae	Mystacornis crossleyi	Crossley's Vanga	monotypic	Least Concern	missing	PRJNA545868	SAMN12253876	SRR9947163, SRR9946846	VYZQ00000000	Field Museum of Natural History, USA	FMNH:345860		Fivondronana de Tolagnaro, Foret d'Analalava, 7 km N Manantenina	Toliara	Fivondronana de Tolagnaro	Madagascar	24 S	47.28 E		40	11-Aug-89	Male	6805	35764	733196	34921	8033	438584	1143112041	108256840	9.47	61.4	61	0.4	16.5	22.1	42.57	45	12061	8576	973	5	175	4	1677	1726	0.42
NCBI-028	Pelecaniformes	Phalacrocoracidae	Nannopterum auritus	Double-crested Cormorant	auritus	Least Concern	embryo	PRJNA327123	SAMN06226698	SRP077532	GCA_002173455.1	Independently published, NCBI				Minnesota		USA					8-May-15	Female: 15 days postembyronic development	30878	10944	126123	1990987	186	27523	1246050644	12138145	0.97	94.9	93.4	1.5	3.1	2	42.55	222.8	17175	18663	1376	8	171	7	2453	1638	0.58
NCBI-030	Pelecaniformes	Phalacrocoracidae	Nannopterum brasilianus	Neotropic Cormorant	brasilianus	Least Concern	blood	PRJNA327123	SAMN06832916	SRP077532	GCA_002174335.1	Independently published, NCBI			Naguilan river	Valdivia		Chile					10-Nov-14	Unknown: Adult	8905	33559	524575	86910	3071	266364	1346185690	10984124	0.82	84.5	82.9	1.6	8.7	6.8	42.54	170.99	16416	13475	1244	7	174	6	1991	1871	0.67
NCBI-029	Pelecaniformes	Phalacrocoracidae	Nannopterum harrisi	Flightless Cormorant	monotypic	Vulnerable	blood	PRJNA327123	SAMN05301669	SRP077532	GCA_002173475.1	Independently published, NCBI			Punta Espinosa, Fernandina Island, Galapagos			Ecuador			Coordinates approximate from locality information		14-Mar-04	Male: Adult	67789	5236	46408	4648443	75	2651	1202994831	10601546	0.88	95.5	94.4	1.1	2.8	1.7	42.46	195.29	16952	19029	1386	8	170	7	2473	1655	0.61
B10K-DU-002-79	Passeriformes	Philepittidae	Neodrepanis coruscans	Sunbird Asity	monotypic	Least Concern	missing	PRJNA545868	SAMN12253874	SRR9947211, SRR9947215, SRR9947221, SRR9947227, SRR9947280	VYZS00000000	Field Museum of Natural History, USA	FMNH:345711		Marosohy Forest, along Enakara-Antseva Trail, 15.5 km WNW Ranoma	Toliara	Fivondronana de Tolagnaro	Madagascar	24 S	46.8		750	25-Nov-89	Male	3832	46581	1159276	16160	14803	821695	1090578492	170168725	15.6	46.9	46.7	0.2	16.9	36.2	41.66	46	9909	6232	899	4	182	3	1360	1635	0.4
B10K-DU-004-15	Passeriformes	Platyrinchidae	Neopipo cinnamomea	Cinnamon Tyrant	helenae	Least Concern	mixed tissue sample	PRJNA545868	SAMN12253882	SRR9946662, SRR9946663	VYZA00000000	National Museum of Natural History, Smithsonian Institution, USA	USNM:586435		Baramita, In Former North West Region	Barima-Waini		Guyana	7.37 N	60.48 W		125	16-Sep-97	Female	32529	8741	72874	496293	493	11127	1046035351	24539478	2.35	91.5	90.3	1.2	4.4	4.1	41.99	72	15762	14959	1306	7	168	6	2028	1484	0.45
OUT-0053	Passeriformes	Thraupidae	Nesospiza acunhae	Inaccessible Island finch	acunhae	Vulnerable	muscle	PRJNA545868	SAMN12254004	SRR9853823, SRR9853671, SRR9853673, SRR9853819, SRR9853820, SRR9853821, SRR9853822	VZSU00000000	Hansson lab, Lund University	None		Inaccessible Island	Saint Helena, Ascension and Tristan da Cunha		United Kingdom	37.29 S	12.70 W		6	11-Sep	Female	28161	11023	124479	1018311	275	53184	1060124917	10808893	1.02	91.1	90.1	1	5.7	3.2	42.01	110	16811	15634	1287	7	168	6	2157	1638	0.52
APP-031	Psittaciformes	Strigopidae	Nestor notabilis	Kea	monotypic	Endangered	muscle	PRJNA212900	SAMN02339299	SRP029311	GCA_000696875.1	Natural History Museum of Denmark, University of Copenhagen, Denmark	NHMD:131148	Captive; Copenhagen Zoo							Captive bird, hence no coordinates		25-May-10	Male, juvenile	20134	15795	171880	60950	5002	90285	1062026465	5945238	0.56	87.7	87.1	0.6	8.4	3.9	41.19	32	14101	13149	1253	7	167	6	1836	1197	0.59
B10K-DU-002-40	Passeriformes	Nicatoridae	Nicator chloris	Western Nicator	monotypic	Least Concern	muscle	PRJNA545868	SAMN12253854	SRR9946587, SRR9946588, SRR9946589, SRR9946729, SRR9946730	WAAE00000000	National Museum of Natural History, Smithsonian Institution, USA	USNM:642941		Gamba Complex of Protected Areas, Colas	Ogooue Maritime Province		Gabon	2.87 S	10.12 E			26-Oct-09	Female	34659	7524	360991	95495	2281	326630	1063718601	4735418	0.45	82.7	81.8	0.9	7.9	9.4	42.51	78	15520	10893	1183	6	175	5	1688	1774	0.49
APP-032	Pelecaniformes	Threskiornithidae	Nipponia nippon	Imperial Crested Ibis	monotypic	Endangered	blood	PRJNA232572	SAMN02596464	SRP035852	GCA_000708225.1	Xi'an Jiaotong University					Yangxian County, south Qinling Mountains	China			Coordinates approximate from locality information			Female	67828	4941	265723	72217672	5	220984	1272456081	34301313	2.7	90.1	89	1.1	6	3.9	42.11	105	16476	20072	1381	8	164	7	2526	1499	0.75
B10K-Nothocercus-julius	Tinamiformes	Tinamidae	Nothocercus julius	Tawny-breasted Tinamou	monotypic	Least Concern	missing	PRJNA545868	SAMN12253972	SRR9947175, SRR9947176, SRR9947178, SRR9947179, SRR9947180, SRR9947182, SRR9947212, SRR9947177, SRR9947181, SRR9947347, SRR9946904, SRR9946905, SRR9946668, SRR9946669, SRR9946670, SRR9946671, SRR9946672, SRR9946673, SRR9946674, SRR9946675, SRR9946676, SRR9946677, SRR9946441	VZSV00000000	Museum of Southwestern Biology, University of New Mexico, USA	MSB:Bird:42508		ca. 2.8 km NW Agua Azul	Cajamarca	Chontali	Peru	5.58 S	79.16 W		2625	6-Jul-12	Female	32724	8714	59384	4059565	65	4973	1019411353	41305340	4.05	92.4	91.5	0.9	4.7	2.9	41.65	77	15037	17306	1405	8	169	7	2176	1320	0.56
B10K-Nothocercus-nigrocapillus	Tinamiformes	Tinamidae	Nothocercus nigrocapillus	Hooded Tinamou	nigrocapillus	Vulnerable	missing	PRJNA545868	SAMN12253973	SRR9947174, SRR9947334, SRR9947231, SRR9947173, SRR9947330, SRR9947331, SRR9947335, SRR9947336, SRR9947337, SRR9946909, SRR9946911, SRR9947010, SRR9947011, SRR9947012, SRR9947013, SRR9947015, SRR9947016, SRR9947017, SRR9947018, SRR9947019, SRR9946521, SRR9946721, SRR9946792	WBNA00000000	Museum of Southwestern Biology, University of New Mexico, USA	MSB:Bird:34621		Abra Bella Vista	Cusco	Yanatile	Peru	12.62 S	72.24 W		2850	20-Jun-10	Female	26881	10501	69714	2648942	106	6434	1019618580	51850385	5.09	91.7	90.7	1	4.7	3.6	41.63	80	14795	17298	1401	8	169	7	2184	1276	0.58
B10K-Nothoprocta-ornata	Tinamiformes	Tinamidae	Nothoprocta ornata	Ornate Tinamou	branickii	Least Concern	missing	PRJNA545868	SAMN12253974	SRR9853679, SRR9853680, SRR9853687, SRR9853688, SRR9853726, SRR9853711, SRR9853722, SRR9853723, SRR9853724, SRR9853725, SRR9853796, SRR9853797, SRR9853808, SRR9853809, SRR9853815, SRR9853643, SRR9853644, SRR9853645, SRR9853646, SRR9853647	VZSH00000000	Museum of Southwestern Biology, University of New Mexico, USA	MSB:Bird:33386		Potago	Lima	Huarochiri	Peru	11.77 S	76.53 W		4150	13-Sep-09	Female	39355	6907	49406	3960636	77	4111	978297223	34845426	3.56	93.1	92	1.1	4.4	2.5	41.86	85	15225	16620	1411	8	169	7	2075	1330	0.59
B10K-Nothoprocta-pentlandii	Tinamiformes	Tinamidae	Nothoprocta pentlandii	Andean Tinamou	niethammeri	Least Concern	missing	PRJNA545868	SAMN12253975	SRR9853648, SRR9853768, SRR9853769, SRR9853770, SRR9853771, SRR9853772, SRR9853773, SRR9853774, SRR9853775, SRR9853776, SRR9853777, SRR9853839, SRR9853840, SRR9853841, SRR9853842, SRR9853843, SRR9853844, SRR9853846	VZSG00000000	Museum of Southwestern Biology, University of New Mexico, USA	MSB:Bird:35935		San Pedro de Casta	Lima	San Pedro de Casta	Peru	11.76 S	76.60 W		3177	14-Nov-11	Female	37304	7281	48271	1104275	247	5079	984676349	44862263	4.56	92.8	91.9	0.9	4.4	2.8	41.73	94	14819	17031	1416	8	169	7	2116	1295	0.55
OUT-0030	Tinamiformes	Tinamidae	Nothoprocta perdicaria	Chilean Tinamou	domestica	Least Concern	blood	PRJNA433110	SAMN08476459	SRP136769	PTEW00000000.1	Royal Ontario Museum, Canada	ROM:Ctin4	Captive; farmed animal							Captive bird, hence no coordinates		11-May-10	Male	75737	3649	27351	3369196	80	2294	965978015	12206545	1.26	90.7	89.6	1.1	5.8	3.5	42.04	76	15620	16652	1419	8	170	7	2073	1418	0.6
B10K-DU-029-75	Passeriformes	Notiomystidae	Notiomystis cincta	Stitchbird	unable to determine	Vulnerable	missing	PRJNA545868	SAMN12253957	SRR9947300, SRR9946616, SRR9946617, SRR9946459	VZRX00000000	Southern Cross University, Australia	Z 44701/AUKMW5_1					New Zealand	41 S	174 E				Unknown	30510	9543	131938	153112	1820	67088	1028912833	9655592	0.94	91	90.2	0.8	5.5	3.5	42.1	43	15330	14339	1275	7	168	6	1990	1532	0.52
OUT-0062	Galliformes	Numididae	Numida meleagris	Helmeted Guineafowl	unable to determine	Least Concern	blood	PRJNA352321	SAMN08040315	SRP094061	MTSP00000000.1	Galor SAS, SYSAAF, France	g44 Domestic line, id 19003	Captive; Domestic animal from breeder	Domestic animal from breeder						Captive bird, hence no coordinates			Male	198287	1465	18057	75253249	5	2465	1043247365	20122429	1.93	94.7	93.7	1	3.1	2.2	41.73	160	16660	18005	1440	8	170	7	2225	1536	1.29
B10K-CU-031-10	Caprimulgiformes	Nyctibiidae	Nyctibius bracteatus	Rufous Potoo	monotypic	Least Concern	muscle	PRJNA545868	SAMN12253753	SRR9994306, SRR9994307, SRR9946465	VWZB00000000	Louisiana State University Museum of Natural Science, USA	LSUMZ:B-4509		Lower Rio Napo Region, E bank Rio Yanayuca, ca 90km N Iquitos	Loreto		Peru	3.08 S	73.14 W		120	26-Jun-83	Female	28618	10825	83197	381764	599	12620	1169311260	40076856	3.43	92.1	91.2	0.9	4.7	3.2	41.92	59	15819	17102	1345	7	171	6	2298	1612	0.7
B10K-DU-001-56	Caprimulgiformes	Nyctibiidae	Nyctibius grandis	Great Potoo	grandis	Least Concern	muscle	PRJNA545868	SAMN12253808	SRR9946955, SRR9946956, SRR9947002	VWYG00000000	National Museum of Natural History, Smithsonian Institution, USA	USNM:623085		St. Cuthbert's Mission Road, Linden Hiway			Guyana	6.30 N	58.22 W			15-Oct-00	Female	35068	8886	177956	157465	1679	113716	1162014459	7728916	0.67	90.1	89.2	0.9	6.3	3.6	41.9	44	15730	15241	1299	7	166	6	2050	1570	0.69
B10K-DU-002-14	Charadriiformes	Rostratulidae	Nycticryphes semicollaris	South American Painted-snipe	monotypic	Least Concern	muscle	PRJNA545868	SAMN12253838	SRR10019885, SRR9946503, SRR9946646	VXBJ00000000	National Museum of Natural History, Smithsonian Institution, USA	USNM:635776		Colonia Palma, 9 km NNW, at Estancia Mandiyu	Artigas		Uruguay	30.49 S	57.74 W		70	11-Nov-05	Unknown	33955	9378	139288	700983	466	50062	1130472382	10155480	0.9	93.9	93	0.9	3.9	2.2	41.78	41	15975	17708	1376	8	170	7	2314	1610	0.53
B10K-DU-005-01	Caprimulgiformes	Caprimulgidae	Nyctiprogne leucopyga	Band-tailed Nighthawk	nattererii	Least Concern	missing	PRJNA545868	SAMN12253883	SRR9946660, SRR9946661	VZZU00000000	National Museum of Natural History, Smithsonian Institution, USA	USNM:572514		Altamira, 52 km SSW, E Bank Rio Xingu	Para		Brazil	3.65 S	52.37 W			2-Sep-86	Female	25117	11509	91351	191646	1500	18787	1115562280	42868866	3.84	81.5	80.7	0.8	9.5	9	41.84	62	15119	14594	1247	7	170	6	2112	1562	0.65
B10K-CU-031-11	Procellariiformes	Oceanitidae	Oceanites oceanicus	Wilson's Storm-petrel	unable to determine	Least Concern	muscle	PRJNA545868	SAMN12253754	SRR9994328, SRR9994310, SRR9994311	VWZA00000000	Louisiana State University Museum of Natural Science, USA	LSUMZ:B-46846		Gulf of Mexico S South Pass Mississippi River	Louisiana		USA	28.54 N	88.95 W		0	26-May-05	Female	23886	13583	85964	408600	835	8410	1178468135	28743168	2.44	92.2	91.3	0.9	4.8	3	41.73	67	16055	17935	1356	7	170	6	2376	1593	0.65
B10K-DU-001-53	Galliformes	Odontophoridae	Odontophorus gujanensis	Marbled Wood Quail	gujanensis	Near Threatened	muscle	PRJNA545868	SAMN12253806	SRR10019947, SRR10019948, SRR9946993, SRR9946995, SRR9946997, SRR9946998	VXAB00000000	National Museum of Natural History, Smithsonian Institution, USA	USNM:621708		North Side Acari Mountains			Guyana	1.33 N	58.97 W		790	8-Sep-98	Female	38553	7354	131582	341583	790	72794	983818509	7079919	0.72	93.5	92.5	1	3.7	2.8	40.95	52	15538	16568	1415	8	168	7	2051	1470	1.22
B10K-DU-001-74	Passeriformes	Muscicapidae	Oenanthe oenanthe	Northern Wheatear	leucorhoa	Least Concern	muscle	PRJNA545868	SAMN12253823	SRR10019922, SRR10019924, SRR9947351, SRR9946880	VXBF00000000	National Museum of Natural History, Smithsonian Institution, USA	USNM:627655		Keflavik, Naval Air Station			Iceland	64.02 N	22.61 W			13-Aug-01	Female	24982	11284	196111	505547	534	102343	1010647462	11468011	1.13	93.2	92.3	0.9	4.2	2.6	41.56	52	15789	15774	1316	7	169	6	2135	1593	0.5
B10K-DU-028-75	Passeriformes	Onychorhynchidae	Onychorhynchus coronatus	Royal Flycatcher	mexicanus	Least Concern	mixed tissue sample	PRJNA545868	SAMN12253933	SRR9947257, SRR9946526	VZRK00000000	National Museum of Natural History, Smithsonian Institution, USA	USNM:614072		Rio Changuinola, S = E Bank, 3/5 km SE R.R. Bridge	Bocas Del Toro		Panama	9.36 N	82.52 W	Coordinates approximate from locality information	10	26-Feb-91	Female	79842	3771	31811	3110499	98	3365	1072515626	11002290	1.03	94.4	93.3	1.1	3.3	2.3	41.86	71	16004	17405	1372	8	170	7	2270	1517	0.49
APP-033	Opisthocomiformes	Opisthocomidae	Opisthocomus hoazin	Hoatzin	monotypic	Least Concern	muscle	PRJNA212873	SAMN02302474	SRP028409	GCA_000692075.1	Venezuelan Ministry of Environment and Natural Resources, Venezuela	Venezuelan Ministry of Environment:11-001237		nearby forest	Lagunas		Venezuela			Publication does not give further information			Female	24342	13763	158673	2913940	123	46402	1209082675	62322211	5.15	92.5	92	0.5	4.9	2.6	42.46	100	14037	20315	1374	8	167	7	2637	1331	0.55
B10K-DU-029-42	Passeriformes	Paramythiidae	Oreocharis arfaki	Tit Berrypecker	monotypic	Least Concern	muscle	PRJNA545868	SAMN12253944	SRR9946866, SRR9946867, SRR9946868, SRR9946522, SRR9946773	VZRR00000000	Southern Cross University, Australia	Voucher ANWC:B26895		Daleatana Environ, Gulugawa Ridge S above Awoma	Oro Province		Papua New Guinea	9.12 S	148.22 E			4-Aug-87	Male	57021	5345	98650	636482	453	57466	1043421782	7551811	0.72	93.6	92.6	1	4	2.4	42.46	45	15660	17210	1331	7	169	6	2310	1618	0.44
OUT-0002	Caprimulgiformes	Trochilidae	Oreotrochilus melanogaster	Black-breasted Hillstar	monotypic	Least Concern	missing	PRJNA545868	SAMN12253978	SRR9853763, SRR9853764, SRR9853765, SRR9853766, SRR9853767, SRR9853759, SRR9853762	VZUB00000000	Museum of Southwestern Biology, University of New Mexico, USA	MSB:Bird:31543		Carampoma, Carampoma	Lima	Huarochiri	Peru	11.63 S	76.43 W		3973	16-Jan-08	Male	6729	43397	479702	163435	1906	249398	1132553386	142370785	12.57	81	80.4	0.6	11.7	7.3	40.6	50	13940	16453	1315	8	162	7	2138	1128	0.37
B10K-DU-029-52	Passeriformes	Acanthizidae	Origma solitaria	Rock-warbler	monotypic	Least Concern	missing	PRJNA545868	SAMN12253952	SRR9947090, SRR9946500, SRR9946497, SRR9946498, SRR9946499	VZRL00000000	Southern Cross University, Australia	Z 4111/MV3525 (previously: MV3525/B.24105)		Newnes State Forest	New South Wales		Australia	33.05 S	150.28 E			8-Dec-01	Male	69312	4315	72705	1258204	227	30267	1035754644	8139009	0.79	94.5	93.7	0.8	3.4	2.1	42.11	47	16332	16131	1319	7	169	6	2183	1691	0.52
B10K-DU-002-24	Passeriformes	Oriolidae	Oriolus oriolus	Eurasian Golden Oriole	monotypic	Least Concern	muscle	PRJNA545868	SAMN12253845	SRR9947057, SRR9947059, SRR9947062	VXBT00000000	National Museum of Natural History, Smithsonian Institution, USA	USNM:639700		Blagoveschenskaya, Girlo, Kiziltashskaya spit	Krasnodarskiy Kray	Anapskiy Rayon	Russia	45.08 N	36.99 E		0	24-May-04	Female	67213	4245	94838	711285	380	50815	1042610995	7025447	0.67	93.9	93	0.9	3.9	2.2	42.49	40	15859	17061	1335	8	164	7	2212	1495	0.48
B10K-DU-029-32	Passeriformes	Orthonychidae	Orthonyx spaldingii	Chowchilla	unable to determine	Least Concern	liver or heart	PRJNA545868	SAMN12253936	SRR9947350, SRR9947352, SRR9947030, SRR9946594, SRR9946629	VZTJ00000000	Southern Cross University, Australia	Voucher ANWC:B39651		Mt Lewis	Queensland		Australia	16.97 S	145.47 E			9-Jul-85	Male	60337	5020	74138	1307312	220	31247	1037238225	7198120	0.69	94.7	93.9	0.8	3.2	2.1	42.04	46	16069	17743	1356	8	164	7	2260	1560	0.45
B10K-DU-002-81	Passeriformes	Bernieridae	Oxylabes madagascariensis	White-throated Oxylabes	monotypic	Least Concern	missing	PRJNA545868	SAMN12253875	SRR9947157, SRR9947279, SRR9946842, SRR9946843	VYZR00000000	Field Museum of Natural History, USA	FMNH:352915		Foret de Marovony, 19 km NNE Manantenina	Toliara	Fivondronana de Tolagnaro	Madagascar	24 S	47.37 E		50	1-Nov-90	Female	2013	79889	1392117	14842	17352	840106	1262615937	277493774	21.98	47.3	47	0.3	18.5	34.2	42.26	40	10558	6723	887	5	177	4	1455	1719	0.35
B10K-DU-002-07	Passeriformes	Oxyruncidae	Oxyruncus cristatus	Sharpbill	unable to determine	Least Concern	muscle	PRJNA545868	SAMN12253832	SRR10019902, SRR10019903, SRR10019904, SRR9947303	VXAY00000000	National Museum of Natural History, Smithsonian Institution, USA	USNM:632342		Kopinang Village, ca 10 km SSW			Guyana	4.90 N	59.90 W		750	27-Jul-04	Unknown	53981	5702	80025	1136976	261	31587	1064938975	8528422	0.8	94.8	94	0.8	3.2	2	42.06	49	15780	18066	1367	8	164	7	2283	1416	0.47
B10K-DU-001-28	Passeriformes	Pachycephalidae	Pachycephala philippinensis	Yellow-bellied Whistler	philippinensis	Least Concern	muscle	PRJNA545868	SAMN12253786	SRR9947312, SRR9947317, SRR9947318	VWZT00000000	National Museum of Natural History, Smithsonian Institution, USA	USNM:607512		Baggao Municipality, Barrio Santa Margarita	Luzon	Cagayan	Philippines	17.92 N	122.03 E			28-Apr-89	Female	36019	8134	151813	488038	556	77877	1048166206	10920671	1.04	93.3	92.4	0.9	4.2	2.5	42.22	41	15441	16575	1334	7	169	6	2216	1548	0.47
B10K-DU-001-72	Passeriformes	Tityridae	Pachyramphus minor	Pink-throated Becard	monotypic	Least Concern	muscle	PRJNA545868	SAMN12253822	SRR9947197, SRR9947205, SRR9947206	VYXB00000000	National Museum of Natural History, Smithsonian Institution, USA	USNM:627125		Cuyuni River, Base of Kamaria Falls			Guyana	6.40 N	58.77 W			4-Dec-00	Female	45231	6692	130353	556579	504	74959	1061333976	8249437	0.78	94.4	93.2	1.2	3.4	2.2	41.52	40	15736	16905	1353	8	169	7	2219	1502	0.45
B10K-DU-012-58	Accipitriformes	Pandionidae	Pandion haliaetus	Osprey	carolinensis	Least Concern	muscle, liver	PRJNA545868	SAMN12253917	SRR9947094, SRR9947095, SRR9946493, SRR9946494, SRR9946495	VYZV00000000	California Academy of Sciences, USA	CAS:90221	Lindsay Wildlife Hospital	Fort Bragg, Fish Farm	California	Mendocino	USA	39.45 N	123.78 W			13-Jun-01	Male	15221	19897	440491	100617	2824	260671	1172354218	21616249	1.84	69.4	69	0.4	11.4	19.2	41.84	46	14415	12188	1177	6	176	5	1935	1598	0.74
B10K-DU-030-18	Passeriformes	Panuridae	Panurus biarmicus	Bearded Reedling	russicus	Least Concern	missing	PRJNA545868	SAMN12253962	SRR9947050, SRR9947051, SRR9947022, SRR9947024	VZRT00000000	Burke Museum of Natural History, University of Washington, USA	UWBM:59726		Tashigay Nuur	Dornod Aymag		Mongolia	47.37 N	118.48 E		671	30-May-98	Female	16227	15011	103771	122995	1784	25727	919095039	64285903	6.99	81	79.5	1.5	8	11	42.82	109	14788	11128	1206	7	172	6	1651	1512	0.43
B10K-DU-002-22	Passeriformes	Paradisaeidae	Paradisaea raggiana	Raggiana Bird-of-paradise	unable to determine	Least Concern	muscle	PRJNA491255	SAMN10096787	SRR8061691, SRR8061692	GCA_003713265.1	National Museum of Natural History, Smithsonian Institution, USA	USNM:638608	Captive	Locality unknown						Captive bird, hence no coordinates		29-Dec-06	Female	62708	4684	104496	862985	326	54526	1051600299	7952784	0.76	94	93.2	0.8	3.8	2.2	42.27	42	16086	16944	1327	8	164	7	2213	1550	0.47
B10K-DU-029-51	Passeriformes	Pardalotidae	Pardalotus punctatus	Spotted Pardalote	punctatus	Least Concern	missing	PRJNA545868	SAMN12253951	SRR9947089, SRR9946793, SRR9946496, SRR9946777, SRR9946778, SRR9946786	VZTX00000000	Southern Cross University, Australia	MV289/B.18071		Blackwood River, Plover Road off Highway 10, 22km SW of Nannup	Western Australia		Australia	34.02 S	115.95 E			12-Nov-89	Female	47902	5973	141216	302316	834	95020	1038095782	6807400	0.66	90.4	89.5	0.9	5.7	3.9	41.85	47	15351	15957	1292	7	169	6	2216	1620	0.51
NCBI-022	Passeriformes	Paridae	Parus major	Great Tit	major	Least Concern	blood	PRJNA312399, PRJNA208335	SAMN04306664	SRP055861	GCA_001522545.2	Independently published, NCBI		Captive				Netherlands			Captive bird, hence no coordinates			Male	132905	2088	26284	71365269	5	1675	1020310768	18002179	1.76	94.9	94	0.9	3.1	2	41.37	95	15792	18524	1373	8	164	7	2339	1440	0.49
NCBI-021	Passeriformes	Passeridae	Passer domesticus	House Sparrow	domesticus	Least Concern	blood	PRJNA255814	SAMN02929199	SRP045123	GCA_001700915.1	Independently published, NCBI			Aldra	Luroey municipality		Norway			Coordinates approximate from locality information		8-Aug-02	Female	51426	5263	50329	68733010	6	2301	1042720703	42993395	4.12	90.8	89.9	0.9	5.5	3.7	41.66	130	15707	18389	1360	8	164	7	2347	1399	0.41
OUT-0017	Passeriformes	Cardinalidae	Passerina amoena	Lazuli Bunting	monotypic	Least Concern	muscle, pectoral	PRJNA545868	SAMN12253987	SRR9853702	WBNP00000000	University of Wyoming Museum of Vertebrates	UWYMV tissue:B-609		Columbia Basin Wildlife Area, Desert Unit, 17.7 km NNE Royal City	Washington	Grant County	USA	46.99 N	119.68 W	Source coordinates originally flipped latitude/longitude.	340	6-Jun-12	Male	54919	5258	92218	652591	397	57188	1068872811	31771170	2.97	84.2	83.3	0.9	7.9	7.9	42.1	115	15190	15837	1280	7	171	6	2254	1717	0.59
NCBI-019	Columbiformes	Columbidae	Patagioenas fasciata	Band-tailed Pigeon	monilis (?)	Least Concern	blood	PRJNA308039	SAMN04386172	SRP069321	GCA_002029285.1	Independently published, NCBI		Captive							Captive bird, hence no coordinates		4-Sep-12	Female	17937	16931	139615	19987418	17	9784	1089149042	16246789	1.49	93.5	92.7	0.8	4.2	2.3	41.55	18	15935	17938	1375	8	170	7	2345	1605	0.69
B10K-DU-029-80	Charadriiformes	Pedionomidae	Pedionomus torquatus	Plains-wanderer	monotypic	Critically Endangered	muscle	PRJNA545868	SAMN12253960	SRR9946678, SRR9946679, SRR9946680, SRR9946681	VZRU00000000	Southern Cross University, Australia	MV2319/B.23771		Lake Goldsmith			Australia	37.88 S	143.58 E			1-Sep-97	Female	20657	15200	256708	250648	1171	127742	1146101394	18738036	1.63	90.9	90.2	0.7	5.9	3.2	41.81	41	15015	17555	1344	7	170	6	2347	1502	0.52
B10K-DU-012-45	Procellariiformes	Procellariidae	Pelecanoides urinatrix	Common Diving Petrel	unable to determine	Least Concern	missing	PRJNA545868	SAMN12253911	SRR9947096, SRR9947213, SRR9947214, SRR9947228, SRR9946709, SRR9946713, SRR9946714, SRR9946715	VZTQ00000000	Burke Museum of Natural History, University of Washington, USA	UWBM:60517		Annenkov Island	South Georgia		South Atlantic Ocean	54.49 S	37.07 W	Source coordinates appear malformatted		5-Jul-91	Female	36700	9017	252827	248435	1364	183417	1222324629	7103633	0.58	91.9	90.7	1.2	5.4	2.7	41.87	81	16458	15923	1302	7	171	6	2220	1747	0.82
APP-034	Pelecaniformes	Pelecanidae	Pelecanus crispus	Dalmatian Pelican	monotypic	Near Threatened	blood	PRJNA212901	SAMN02339887	SRP029331	GCA_000687375.1	Copenhagen Zoo, Denmark		Captive							Captive bird, hence no coordinates			Male	18353	19305	179516	43061	7937	90644	1168624213	6460988	0.55	83.7	82.9	0.8	10.5	5.8	41.46	34	13917	11835	1186	6	169	5	1780	1249	0.8
B10K-DU-001-08	Galliformes	Cracidae	Penelope pileata	White-crested Guan	monotypic	Vulnerable	muscle	PRJNA545868	SAMN12253771	SRR9994361, SRR9994352, SRR9994353	WBMW00000000	National Museum of Natural History, Smithsonian Institution, USA	USNM:572502		Altamira, 52 km SSW, E Bank Rio Xingu	Para		Brazil	3.65 S	52.37 W			31-Aug-86	Male	40316	7319	90634	731122	361	30220	1030367496	7809760	0.76	94.1	93.2	0.9	3.9	2	42.24	48	15879	18200	1417	8	164	7	2199	1457	1.37
B10K-DU-002-52	Passeriformes	Peucedramidae	Peucedramus taeniatus	Peucedramus	arizonae	Least Concern	muscle	PRJNA545868	SAMN12253863	SRR9947362, SRR9946479, SRR9946480	WBNO00000000	Louisiana State University Museum of Natural Science, USA	LSUMZ:B-50360		Pinos Altos Range, Signal Peak Road, 1/2 mi. E Hwy. 15, 7350 ft.	New Mexico		USA	32.94 N	108.19 W	Not enough information to approximate coordinates	2250	26-Jul-03	Female	37959	7498	177703	180993	1368	115841	1046044339	7453440	0.71	87.8	86.8	1	6.9	5.3	41.67	51	15621	13279	1239	7	166	6	1865	1558	0.55
APP-035	Phaethontiformes	Phaethontidae	Phaethon lepturus	White-tailed Tropicbird	ascensionis	Least Concern	muscle	PRJNA212902	SAMN02339888	SRP029342	GCA_000687285.1	Natural History Museum of Denmark, University of Copenhagen, Denmark	NHMD:676745		Ascension Island	Saint Helena, Ascension and Tristan da Cunha		UK	7.95 S	14.37 W	Coordinates approximate from locality information		2004	Female	18745	18191	245917	47267	6957	146867	1166684827	8058279	0.69	87	86.3	0.7	9.2	3.8	41.66	39	14084	12590	1222	7	169	6	1826	1241	0.72
B10K-DU-009-16	Charadriiformes	Laridae	Phaetusa simplex	Large-billed Tern	monotypic	Least Concern	muscle	PRJNA545868	SAMN12253896	SRR9947233, SRR9947238, SRR9947239, SRR9946722, SRR9946724, SRR9946739	VZZW00000000	National Museum of Natural History, Smithsonian Institution, USA	USNM:637171		lower Rewa River	Upper Takutu - Upper Essequibo		Guyana	2.97 N	58.59 W		100	22-Aug-06	Female	13978	22905	140366	531935	618	13693	1151735390	50287256	4.37	89.6	88.8	0.8	5.7	4.7	42.55	48	15243	17350	1350	7	172	6	2345	1605	0.68
B10K-DU-002-32	Passeriformes	Ptiliogonatidae	Phainopepla nitens	Phainopepla	unable to determine	Least Concern	muscle	PRJNA545868	SAMN12253850	SRR9947241, SRR9947246, SRR9947247	VXBQ00000000	National Museum of Natural History, Smithsonian Institution, USA	USNM:642003		Fort Davis, 7.1 mi ESE	Texas		USA	30.55 N	103.78 W		1400	6-May-09	Female	45579	6026	146630	537472	497	75292	1033525742	10963608	1.06	92.5	91.5	1	4.7	2.8	41.79	43	15479	16013	1323	7	168	6	2145	1508	0.45
APP-036	Pelecaniformes	Phalacrocoracidae	Phalacrocorax carbo	Great Cormorant	sinensis	Least Concern	muscle	PRJNA212903	SAMN02339889	SRP029344	GCA_000708925.1	Natural History Museum of Denmark, University of Copenhagen, Denmark	NHMD:131348		Falster, Gedser			Denmark			Coordinates approximate from locality information		30-Jan-10	Male	15363	22054	255700	47834	6868	110477	1154672768	13773589	1.19	84.3	83.8	0.5	11.1	4.6	41.43	24	13263	12640	1201	7	168	6	1867	1075	0.72
OUT-0045	Galliformes	Phasianidae	Phasianus colchicus	Common Pheasant	unable to determine	Least Concern	blood	PRJNA449162	SAMN08888528	SRP139710	GCA_004143745.1	BioMusuem, Sun Yat-sen University, Guangzhou, China	SYSU:b2945	Captive; Beijing Daxing Zoo							Captive bird, hence no coordinates			Male	178013	1553	101889	10186719	28	82767	1023273632	7946780	0.78	91.3	90.3	1	5.1	3.6	41.24	93	17121	17098	1422	8	170	7	2136	1722	1.22
OUT-0018	Passeriformes	Cardinalidae	Pheucticus melanocephalus	Black-headed Grosbeak	unable to determine	Least Concern	muscle, pectoral	PRJNA545868	SAMN12253988	SRR9853780	VZSJ00000000	University of Wyoming Museum of Vertebrates	UWYMV tissue:B-1481		Wenatchee National Forest, 3.2 km NNE Rimrock	Washington	Yakima County	USA	46.69 N	121.10 W	Source coordinates originally flipped latitude/longitude.	1070	5-Jun-12	Male	57845	4976	78472	705661	339	44766	1048547861	24945870	2.38	82.6	81.8	0.8	9.1	8.3	41.98	119	15406	15742	1268	7	170	6	2242	1697	0.53
APP-037	Phoenicopteriformes	Phoenicopteridae	Phoenicopterus ruber	American Flamingo	monotypic	Least Concern	blood	PRJNA212904	SAMN02339890	SRP029345	GCA_000687265.1	Copenhagen Zoo, Denmark	legband GWX, chip	Captive							Captive bird, hence no coordinates			Male	16678	20408	242490	37663	8752	144917	1144756512	6684921	0.58	82.2	81.7	0.5	12	5.8	42.05	33	13508	11359	1174	6	171	5	1736	1278	0.83
NCBI-033	Passeriformes	Phylloscopidae	Phylloscopus trochilus	Willow Warbler	acredula	Least Concern	blood	PRJNA319295	SAMN04881205	SRP074112	GCA_002305835.1	Independently published, NCBI			Stordalen			Sweden					2001	Male	210543	1352	21853	3249743	77	5995	1066518484	18644600	1.75	93.7	92.8	0.9	3.5	2.8	41.96	130	16318	16898	1336	7	171	6	2297	1724	0.46
B10K-DU-008-47	Cuculiformes	Cuculidae	Piaya cayana	Squirrel Cuckoo	cayana	Least Concern	mixed tissue sample	PRJNA545868	SAMN12253892	SRR9947006, SRR9947007	WAAB00000000	National Museum of Natural History, Smithsonian Institution, USA	USNM:632527		Kopinang Village, ca 7 km SW at Kopinang River			Guyana	4.93 N	59.88 W		850	14-Jul-04	Female	18301	16698	396683	130096	2268	292329	1172638202	18383313	1.57	85.8	84.8	1	8.1	6.1	41.81	64	15461	13920	1243	7	174	6	2067	1765	0.61
B10K-DU-012-30	Passeriformes	Eupetidae	Picathartes gymnocephalus	White-necked Rockfowl	monotypic	Vulnerable	muscle	PRJNA545868	SAMN12253907	SRR9946893, SRR9946894, SRR9946895, SRR9946896	WEKY00000000	Louisiana State University Museum of Natural Science, USA	LSUMZ:B-30793	Captive; San Antonio, San Antonio, Texas							Captive bird, hence no coordinates			Unknown	28525	9610	324157	108162	2098	200811	1060867557	45252160	4.27	85.2	84.2	1	7	7.8	42.08	53	15225	11317	1205	6	172	5	1691	1593	0.48
APP-038	Piciformes	Picidae	Picoides pubescens	Downy Woodpecker	unable to determine	Least Concern	muscle	PRJNA212874	SAMN02314405	SRP028625	GCA_000699005.1	Louisiana State University Museum of Natural Science, USA	LSUMZ:B-21955		Marcum Mountain	Montana	Powell	USA	46.97 N	112.94 W	Coordinates approximate from locality information. Information from Jarvis et al. 2014 says Cowell County but Marcum Mountain is in Powell County, Montana.	1500		Female	20895	14975	195052	2086781	170	85828	1174542329	43645839	3.72	91.8	91	0.8	5.2	3	44.54	105	14843	19251	1370	8	168	7	2505	1383	0.55
B10K-DU-007-02	Passeriformes	Pipritidae	Piprites chloris	Wing-barred Piprites	chlorion	Least Concern	mixed tissue sample	PRJNA545868	SAMN12253889	SRR9947322, SRR9946816	VXAH00000000	National Museum of Natural History, Smithsonian Institution, USA	USNM:625579		Upper Essequibo River			Guyana	1.58 N	58.63 W		225	18-Mar-99	Male	52279	5987	37849	3588788	83	2144	1054013238	10878190	1.03	94.6	93.7	0.9	3.1	2.3	41.57	75	15880	18421	1378	8	164	7	2308	1387	0.43
B10K-DU-002-53	Passeriformes	Pittidae	Pitta sordida	Hooded Pitta	mulleri	Least Concern	muscle	PRJNA545868	SAMN12253864	SRR9946477, SRR9946478, SRR9946483	WEKX00000000	Louisiana State University Museum of Natural Science, USA	LSUMZ:B-51072		Tawau Hills Park, 280 m	Sabah		Malaysia	4.39 N	117.89 E			26-Jan-05	Female	16896	15914	285606	173855	1452	146496	1101152807	20387362	1.85	90.1	89	1.1	5.8	4.1	42.63	48	15763	13920	1274	7	166	6	1894	1568	0.77
B10K-DU-001-79	Passeriformes	Ploceidae	Ploceus nigricollis	Black-necked Weaver	nigricollis	Least Concern	muscle	PRJNA545868	SAMN12253827	SRR10019913, SRR10019914, SRR10019915, SRR9946509	VXBC00000000	National Museum of Natural History, Smithsonian Institution, USA	USNM:630899		Louango National Park	Ogooue Maritime Province		Gabon	2.34 S	9.59 E			10-Oct-02	Female	35693	7983	162378	726717	401	68466	1041082811	14276785	1.37	93.5	92.5	1	4	2.5	41.65	46	15591	17164	1333	8	163	7	2216	1386	0.48
B10K-DU-012-14	Charadriiformes	Chionidae	Pluvianellus socialis	Magellanic Plover	monotypic	Near Threatened	blood	PRJNA545868	SAMN12253906	SRR9946897, SRR9946898	VZTS00000000	Royal Ontario Museum, Canada	ROM:167415 (collector/tissue number: MKP 2559)		Porvenir Airport	Tierra del Fuego	Magallanes	Chile	53.25 S	70.31 W		17	15-Feb-95	Juvenile	29914	11156	191906	120899	2707	106680	1193222825	13857775	1.16	89.5	88.8	0.7	7	3.5	42.62	48	15803	14364	1262	7	170	6	2049	1707	0.68
B10K-DU-001-40	Caprimulgiformes	Podargidae	Podargus strigoides	Tawny Frogmouth	strigoides	Least Concern	muscle	PRJNA545868	SAMN12253797	SRR10019961, SRR10019962, SRR10019963, SRR10019964, SRR9946836	VZTK00000000	National Museum of Natural History, Smithsonian Institution, USA	USNM:612703		Yeronga, Near Brisbane	Queensland		Australia	27.51 S	153.01 E	Coordinates approximate from locality information. Information from Jarvis et al. 2014 says Cowell County but Marcum Mountain is in Powell County, Montana.		17-Feb-87	Female	37748	8088	501422	166720	1609	447120	1177876414	6923815	0.59	83.8	82.8	1	8.4	7.8	41.73	69	15862	13008	1237	7	173	6	1922	1786	0.6
APP-039	Podicipiformes	Podicipedidae	Podiceps cristatus	Great Crested Grebe	cristatus	Least Concern	muscle	PRJNA212905	SAMN02339891	SRP029346	GCA_000699545.1	Natural History Museum of Denmark, University of Copenhagen, Denmark	NHMD:131244		Sj¾lland, no specfic locality			Denmark			Died at animal rehabilitation center, no exact locality information		6-Feb-04	Male	12915	26629	303525	29611	11319	182187	1152104262	9866872	0.86	77.5	77.1	0.4	14.7	7.8	41.65	30	13262	10254	1142	6	172	5	1617	1251	0.65
B10K-DU-009-04	Podicipiformes	Podicipedidae	Podilymbus podiceps	Pied-billed Grebe	antarcticus	Least Concern	mixed tissue sample	PRJNA545868	SAMN12253895	SRR9947232, SRR9947235	VXAO00000000	National Museum of Natural History, Smithsonian Institution, USA	USNM:635999		Colonia Palma, 9 km NNW, at Estancia Mandiyu	Artigas		Uruguay	30.49 S	57.74 W		70	11-Nov-05	Female	28933	12002	70870	723531	461	5985	1197116647	28885035	2.41	93.3	92.5	0.8	4.3	2.4	42.08	67	15878	18335	1380	8	170	7	2396	1505	0.53
OUT-0023	Passeriformes	Paridae	Poecile atricapillus	Black-capped Chickadee	atricapillus	Least Concern	blood	PRJNA545868	SAMN12253993	SRR9853729, SRR9853730, SRR9853755	VZSS00000000	Cornell Museum of Vertebrates, USA	CUMV:55912		Sapsucker Woods, Ithaca	New York	Tompkins	USA	42.48 N	76.45 W		123	9-Dec-14	Male	96529	2966	36662	11311321	21	3123	1047349132	31080108	2.97	94.7	93.8	0.9	3.1	2.2	41.46	101	15944	17188	1359	7	170	6	2269	1524	0.59
B10K-DU-001-66	Passeriformes	Polioptilidae	Polioptila caerulea	Blue-gray Gnatcatcher	caerulea	Least Concern	muscle	PRJNA545868	SAMN12253816	SRR10019931, SRR10019932, SRR10019933, SRR10019935	VYXF00000000	National Museum of Natural History, Smithsonian Institution, USA	USNM:626438		Tyndall Airforce Base, Ammo Lake	Florida		USA	30.07 N	85.55 W			28-Apr-01	Female	28309	10375	195531	600973	456	101527	1047776632	17658564	1.69	93.1	92.2	0.9	4.1	2.8	41.8	52	15552	17092	1334	8	164	7	2221	1414	0.41
B10K-IZ-033-81	Passeriformes	Timaliidae	Pomatorhinus ruficollis	Streak-breasted Scimitar Babbler	hunanensis	Least Concern	muscle	PRJNA545868	SAMN12253971	SRR9947230, SRR9946900, SRR9946901, SRR9946902	VZSW00000000	Chinese Academy of Sciences, China	IOZ:20397		Jintongshan	Hunan	Shaoyang	China	26.15 N	110.21 E	Coordinates approximate from locality information. Information from Jarvis et al. 2014 says Cowell County but Marcum Mountain is in Powell County, Montana.			Male	51603	5564	61525	1275398	217	15776	1065067165	54395330	5.11	91.1	90.4	0.7	4.6	4.3	41.75	83	14992	17978	1306	7	170	6	2497	1507	0.48
B10K-DU-002-71	Passeriformes	Pomatostomidae	Pomatostomus ruficeps	Chestnut-crowned Babbler	monotypic	Least Concern	muscle	PRJNA545868	SAMN12253873	SRR9947116, SRR9947204, SRR9947207, SRR9947209, SRR9946756	VYZT00000000	Louisiana State University Museum of Natural Science, USA	LSUMZ:B-23408		140km W Cobar, Musheroo Property	New South Wales		Australia			Exact locality information unknown			Unknown	24315	10809	330998	70147	3289	240144	1036222519	8047288	0.78	82.2	81.2	1	8.6	9.2	42.69	43	15003	10759	1166	6	168	5	1618	1584	0.57
B10K-DU-017-47	Psittaciformes	Cacatuidae	Probosciger aterrimus	Palm Cockatoo	unable to determine	Least Concern	missing	PRJNA545868	SAMN12253926	SRR9947384, SRR9946815, SRR9946817, SRR9947073, SRR9947074, SRR9947075, SRR9947076, SRR9946702, SRR9946703	VYZH00000000	National Museum of Natural History, Smithsonian Institution, USA	USNM:615002	Captive							Captive bird, hence no coordinates		Unknown (199-)	Male	29244	9233	77691	199564	1469	14501	1061685338	31014402	2.92	87.9	86.6	1.3	6.9	5.2	41.69	105	15791	14667	1289	7	167	6	2003	1509	0.54
B10K-UC-030-53	Passeriformes	Promeropidae	Promerops cafer	Cape Sugarbird	monotypic	Least Concern	missing	PRJNA545868	SAMN12253977	SRR9853760, SRR9853761	VZSE00000000	Percy Fitzpatrick Institute of Ornithology, South Africa			Potberg, De Hoop Nature Reserve	Western Cape	Overberg	South Africa	34.38 S	20.53 E	Coordinates approximate from locality information. Information from Jarvis et al. 2014 says Cowell County but Marcum Mountain is in Powell County, Montana.				56037	5388	97734	1169420	240	51358	1046782811	7986987	0.76	94	93	1	3.7	2.3	42.05	55	15833	16183	1322	7	169	6	2191	1583	0.49
B10K-DU-012-46	Passeriformes	Prunellidae	Prunella fulvescens	Brown Accentor	dahurica	Least Concern	missing	PRJNA545868	SAMN12253912	SRR9946704, SRR9946705, SRR9946708, SRR9946710, SRR9946711	VZTP00000000	Burke Museum of Natural History, University of Washington, USA	UWBM:57993		Khukh Nuur, Hangayn Nuruu	Dzavhan Aymag		Mongolia	47.88 N	98.88 E		2600	8-Jun-97	Female	14430	18587	413150	118479	2273	191539	1060009018	53384495	5.04	85.5	84.4	1.1	7.4	7.1	41.88	49	15191	12641	1212	7	171	6	1882	1615	0.44
B10K-DU-013-18	Passeriformes	Prunellidae	Prunella himalayana	Altai Accentor	monotypic	Least Concern	muscle	PRJNA545868	SAMN12253920	SRR9946598, SRR9946599, SRR9946605, SRR9946606, SRR9946607, SRR9946608	VYZK00000000	National Museum of Natural History, Smithsonian Institution, USA	USNM:616447		Khukh Nuur, Hangayn Nuruu	Dzavhan		Mongolia	47.53 N	98.53 E		2600	9-Jun-97	Male	32414	8930	63857	1828627	160	5620	1024611613	24915420	2.43	93.6	92.7	0.9	3.7	2.7	41.67	74	15840	16583	1336	7	170	6	2226	1573	0.45
NCBI-017	Passeriformes	Paridae	Pseudopodoces humilis	Groundpecker	monotypic	Least Concern	blood	PRJNA217046, PRJNA175930	SAMN02981490		GCA_000331425.1	Independently published, NCBI			Qinghai-Tibetan Plateau			China			Coordinates not given in publication			Male	165265	1794	26896	16337386	16	5405	1042980823	12967196	1.24	95.6	94.5	1.1	2.7	1.7	41.69	96.25	16891	16534	1337	7	170	6	2226	1675	0.53
B10K-DU-001-24	Piciformes	Ramphastidae	Psilopogon haemacephalus	Coppersmith Barbet	haemacephalus	Least Concern	muscle	PRJNA545868	SAMN12253782	SRR10019896, SRR10019901, SRR9947262, SRR9947265	VWZI00000000	National Museum of Natural History, Smithsonian Institution, USA	USNM:607367		Baggao Mounicipality, Sitio Hot Springs, Barrio Via	Luzon	Cagayan	Philippines	17.85 N	121.98 E			12-May-89	Female	19583	15813	329776	289549	902	192078	1223535639	20798913	1.7	90.4	89.5	0.9	5.7	3.9	44.38	41	15518	17108	1338	7	172	6	2333	1670	0.72
B10K-DU-001-60	Gruiformes	Psophiidae	Psophia crepitans	Grey-winged Trumpeter	crepitans	Near Threatened	muscle	PRJNA545868	SAMN12253810	SRR9946949, SRR9946953, SRR9946954	VWZZ00000000	National Museum of Natural History, Smithsonian Institution, USA	USNM:625105		North Side Acari Mountains			Guyana	1.38 N	58.93 W		250	3-Sep-98	Male	39065	8523	102477	468317	631	36535	1172128290	12774796	1.09	93.4	92.7	0.7	4.1	2.5	42.73	42	15567	18562	1373	8	165	7	2358	1465	0.57
B10K-DU-027-49	Pterocliformes	Pteroclidae	Pterocles burchelli	Burchell's Sandgrouse	makarikari	Least Concern	muscle	PRJNA545868	SAMN12253932	SRR9947248, SRR9947249, SRR9947250, SRR9947251, SRR9947256	VYZE00000000	National Museum of Natural History, Smithsonian Institution, USA	USNM:642190		Aminuis	Omaheke		Namibia	23.85 S	19.56 E		1200	9-Aug-09	Unknown	38837	8076	55191	594480	440	6903	1101016664	26652571	2.42	94.1	93.2	0.9	3.3	2.6	41.85	74	15528	17149	1368	7	171	6	2264	1566	0.61
APP-040	Pterocliformes	Pteroclidae	Pterocles gutturalis	Yellow-throated Sandgrouse	saturatior	Least Concern	blood	PRJNA212906	SAMN02339892	SRP029347	GCA_000699245.1	Sharjah Breeding Center for Endangered Arabian Wildlife		Hatched wild in Tanzania				Tanzania						Male	17085	18823	196562	49063	6264	91611	1079547375	6961854	0.64	85	84.4	0.6	10.5	4.5	41.46	25	13811	11793	1195	7	169	6	1752	1277	0.69
B10K-IZ-033-77	Passeriformes	Vireonidae	Pteruthius melanotis	Black-eared Shrike-babbler	melanotis	Least Concern	missing	PRJNA545868	SAMN12253969	SRR9946826, SRR9946833, SRR9946912, SRR9946970, SRR9946565, SRR9946572, SRR9946577, SRR9946579, SRR9946628	WEIY00000000	Chinese Academy of Sciences, China	IOZ:19343			Xizang	Motuo county	China				1274	10-Feb-14	Male	28052	10639	68340	2057470	151	5518	1046412600	17620196	1.68	92.6	91.3	1.3	3.4	4	42.38	52	16045	17780	1348	7	170	6	2377	1810	0.42
B10K-DU-012-10	Passeriformes	Ptilonorhynchidae	Ptilonorhynchus violaceus	Satin Bowerbird	unable to determine	Least Concern	blood	PRJNA545868	SAMN12253905	SRR9946899, SRR9946561, SRR9946562	VZRJ00000000	University of Maryland, USA	UMD-RWG											Female	71617	4056	97590	1215016	232	49977	1061548254	8142406	0.77	94.4	93.4	1	3.4	2.2	42.13	46	15970	17486	1338	8	163	7	2249	1487	0.52
B10K-CU-031-17	Passeriformes	Cinclosomatidae	Ptilorrhoa leucosticta	Spotted Jewel-babbler	loriae	Least Concern	muscle	PRJNA545868	SAMN12253757	SRR9994325, SRR9994326, SRR9994327	VWYY00000000	Natural History Museum of Denmark, University of Copenhagen, Denmark	NHMD:138661		Denge Numbu	Madang Province		Papua New Guinea	5.76 S	145.19 E		1700	10-Oct-15	Female	64329	4208	50387	1207954	222	11352	1110610154	75806103	6.83	92.9	92.1	0.8	3.8	3.3	42.14	66	15401	17815	1338	7	171	6	2413	1519	0.44
B10K-DU-002-42	Passeriformes	Pycnonotidae	Pycnonotus jocosus	Red-whiskered Bulbul	jocosus	Least Concern	muscle	PRJNA545868	SAMN12253855	SRR9946583, SRR9946584, SRR9946585, SRR9946586	VWYP00000000	National Museum of Natural History, Smithsonian Institution, USA	USNM:643381		Hickham Air Force Base	Oahu Island	Honolulu	USA	21.32 N	157.95 W			29-Mar-10	Female	31418	8999	215486	214665	1144	142341	1035289814	7118940	0.69	89.9	89	0.9	5.9	4.2	41.75	48	15755	14269	1268	7	165	6	1956	1607	0.45
APP-041	Sphenisciformes	Spheniscidae	Pygoscelis adeliae	Adelie Penguin	monotypic	Least Concern	blood	PRJNA235983	SAMN02596601	SRP035856	GCA_000699105.1	Griffith University, Australia	No Banding Information		Inexpressible Island		Ross Sea	Antartica			Coordinates approximate from locality information			Male	19136	18626	199440	5047175	73	90746	1226103150	54160468	4.42	93.3	92.7	0.6	4.1	2.6	41.61	60	14246	20776	1399	8	167	7	2635	1250	0.73
B10K-DU-001-31	Passeriformes	Icteridae	Quiscalus mexicanus	Great-tailed Grackle	peruvianus	Least Concern	muscle	PRJNA545868	SAMN12253789	SRR9947037, SRR9946430	VWYF00000000	National Museum of Natural History, Smithsonian Institution, USA	USNM:608021		Punta Alegre, Peninsula Valiente	Bocas Del Toro		Panama	9.08 N	81.85 W	Coordinates approximate from locality information		18-Apr-90	Female	45287	6116	147841	92463	2984	104220	1047648627	5400039	0.52	88.2	87.5	0.7	7.3	4.5	41.76	54	15395	13136	1225	7	164	6	1843	1509	0.57
B10K-DU-001-30	Piciformes	Ramphastidae	Ramphastos sulfuratus	Keel-billed Toucan	brevicarinatus	Least Concern	muscle	PRJNA545868	SAMN12253788	SRR9947324, SRR9947323, SRR9946431, SRR9946432, SRR9946433, SRR9946434, SRR9946435, SRR9946436	WBNM00000000	National Museum of Natural History, Smithsonian Institution, USA	USNM:607736		Cayo Agua, Near Punta Limon	Bocas Del Toro		Panama	9.15 N	82.06 W	Coordinates approximate from locality information		5-Apr-90	Female	12365	22691	407703	83050	3275	247521	1199351480	20727992	1.73	85.6	84.6	1	8.7	5.7	44.04	76	15431	12923	1242	7	175	6	1917	1783	0.72
B10K-DU-001-18	Passeriformes	Regulidae	Regulus satrapa	Golden-crowned Kinglet	satrapa	Least Concern	muscle	PRJNA545868	SAMN12253776	SRR9994370, SRR9994371, SRR9947111, SRR9947113	VWZN00000000	National Museum of Natural History, Smithsonian Institution, USA	USNM:601552		Whitetop, 2.5 mi N, 1 mi E; Jefferson National Forest, Mt Rogers National Rec. Area, Whitetop Mtn Summit	Virginia	Grayson	USA	36.64 N	81.61 W		1676-1682	3-Jun-00	Female	18033	14954	263503	357579	731	111055	1021078622	20217981	1.98	90.8	90.1	0.7	5	4.2	41.54	50	14955	14530	1291	7	169	6	1996	1429	0.43
B10K-DU-001-29	Passeriformes	Sturnidae	Rhabdornis inornatus	Stripe-breasted Rhabdornis	grandis	Least Concern	muscle	PRJNA545868	SAMN12253787	SRR9947311, SRR9947313, SRR9947314	VWZS00000000	National Museum of Natural History, Smithsonian Institution, USA	USNM:607544		Baggao Municipality, Sitio Hot Springs, Barrio Via	Luzon	Cagayan	Philippines	17.83 N	122.02 E			7-May-89	Female	66235	4336	101197	1033291	262	49538	1042126594	6521606	0.63	94.3	93.5	0.8	3.5	2.2	41.66	50	16324	17184	1337	8	164	7	2229	1543	0.47
B10K-DU-002-26	Passeriformes	Phylloscopidae	Rhadina sibilatrix	Wood Warbler	monotypic	Least Concern	muscle	PRJNA545868	SAMN12253847	SRR9946712, SRR9946716	VWYO00000000	National Museum of Natural History, Smithsonian Institution, USA	USNM:640397		Kamennomostskiy, 9 km S, 7 km W, at Serebryannyi Klyuch	Krasnodarskiy Kray	Apsheronskiy Rayon	Russia	44.19 N	40.08 E		1185	10-Jun-04	Female	21839	13373	218979	331107	777	113318	1053499693	9440597	0.9	91.7	91	0.7	4.9	3.4	41.79	50	15484	16283	1311	7	165	6	2158	1510	0.39
B10K-DU-029-40	Passeriformes	Rhagologidae	Rhagologus leucostigma	False Whistler	obscurus	Least Concern	muscle	PRJNA545868	SAMN12253942	SRR9947128, SRR9947114, SRR9947299, SRR9946814, SRR9946727	VZTD00000000	Southern Cross University, Australia	Voucher ANWC:B24557		Above Awoma Village	Oro Province		Papua New Guinea	9.12 S	148.22 E			2-Aug-87	Male	81347	3689	65737	1433848	204	27236	1047313563	6451268	0.62	95.2	94.4	0.8	3	1.8	42.29	49	16219	17739	1339	8	164	7	2292	1577	0.49
OUT-0031	Rheiformes	Rheidae	Rhea americana	Greater Rhea	albescens	Near Threatened	blood	PRJNA433110	SAMN08476460	SRP136769	PTEV00000000.1	Royal Ontario Museum, Canada	ROM:MKP-2758		Viedma	Rio Negro Province		Argentina			Coordinates approximate from locality information		20-Sep-96	Male: Adult	68683	4963	34298	3950085	78	2230	1160915584	14166470	1.22	89.5	88.5	1	6.6	3.9	40.8	60	15709	19517	1415	8	170	7	2484	1504	0.78
OUT-0032	Rheiformes	Rheidae	Rhea pennata	Lesser Rhea	unable to determine	Least Concern	liver	PRJNA433110	SAMN08476461	SRP136769	PTJI00000000.1	Center for Conservation Genomics, National Zoological Park, Smithsonian Institution, USA	Smithsonian National Zoo 206185; also referred to as NZPDB100-12										1995	Male: Adult	55849	6209	41300	3873207	88	3096	1174616351	15372777	1.31	87.8	86.4	1.4	6.3	5.9	40.95	42	15971	19035	1401	8	171	7	2453	1673	0.79
OUT-0010	Passeriformes	Thamnophilidae	Rhegmatorhina hoffmannsi	White-breasted Antbird	monotypic	Near Threatened	liver	PRJNA545868	SAMN12253983	SRR9853715	VZSN00000000	Louisiana State University Museum of Natural Science, USA	LSUMZ:B-78483		left bank Juruena River, 30 km SSW Barra de SÃ£o Manoel, Reserva Bararati	Amazonas		Brazil	7.68 S	58.27 W	Source coordinates originally flipped latitude/longitude.	141		Female	73812	3419	40871	11805716	25	2328	951650392	4164667	0.44	89.7	88.9	0.8	3.9	6.4	41.68	151	13933	17756	1365	8	170	7	2337	1369	0.52
B10K-DU-002-35	Bucerotiformes	Phoeniculidae	Rhinopomastus cyanomelas	Common Scimitarbill	cyanomelas	Least Concern	muscle	PRJNA545868	SAMN12253851	SRR9947240, SRR9947242, SRR9947243	VXBP00000000	National Museum of Natural History, Smithsonian Institution, USA	USNM:642342		Viljoenskroon	Hardap		Namibia	25.11 S	19.95 E		1030	11-Aug-09	Female	45992	5805	128480	411036	623	77971	1002017600	6205279	0.62	90.8	89.6	1.2	5.5	3.7	45.52	51	16390	15536	1329	8	165	7	2025	1600	0.62
B10K-DU-002-36	Charadriiformes	Glareolidae	Rhinoptilus africanus	Double-banded Courser	africanus (?)	Least Concern	muscle	PRJNA545868	SAMN12253852	SRR9947236, SRR9947237, SRR9946737	VXBO00000000	National Museum of Natural History, Smithsonian Institution, USA	USNM:642451		Airstrip North of Maltahohe	Hardap		Namibia	24.77 S	16.98 E		1375	30-Aug-09	Female	26960	11927	194503	379031	839	82369	1161806796	13755397	1.18	92	91	1	5	3	42.17	39	15456	17608	1341	8	166	7	2306	1492	0.63
B10K-DU-001-49	Passeriformes	Rhipiduridae	Rhipidura dahli	Bismarck Fantail	antonii	Least Concern	muscle	PRJNA545868	SAMN12253805	SRR10019949, SRR10019950, SRR10019951, SRR9946650	VXAC00000000	National Museum of Natural History, Smithsonian Institution, USA	USNM:616255		Hans Meyer Range	New Ireland Province		Papua New Guinea	4.45 S	152.93 E			25-Jan-94	Male	53398	5630	78665	788641	360	32210	1021725253	4379576	0.43	94.3	93.4	0.9	3.5	2.2	42.15	49	15978	17233	1338	8	164	7	2229	1544	0.45
B10K-CU-031-12	Passeriformes	Rhodinocichlidae	Rhodinocichla rosea	Rosy Thrush Tanager	harterti	Least Concern	muscle	PRJNA545868	SAMN12253755	SRR9994329, SRR9994330, SRR9946575	VWYZ00000000	Louisiana State University Museum of Natural Science, USA	LSUMZ:B-26906		Old Gamboa Rd., 5 km NW Paraiso, 9 degrees 32'20.0" N, 79 degrees 57'08.2" W	Panama		Panama	9.06 N	79.60 W			14-Mar-96	Male	24088	11434	80951	2632112	102	5025	1031996577	28363541	2.75	94.2	93.3	0.9	3.3	2.5	42.08	67	16220	16482	1326	7	170	6	2236	1644	0.4
B10K-DU-029-58	Eurypygiformes	Rhynochetidae	Rhynochetos jubatus	Kagu	monotypic	Endangered	muscle	PRJNA545868	SAMN12253954	SRR9947338, SRR9947343, SRR9947344, SRR9947345	VZRY00000000	San Diego Zoo, USA	OR4271	Captive							Captive bird, hence no coordinates			Female	39933	8011	104777	962318	318	34089	1119129701	9409546	0.84	94.1	93.3	0.8	3.7	2.2	42.99	49	15331	19226	1390	8	169	7	2471	1473	0.56
OUT-0021	Charadriiformes	Laridae	Rissa tridactyla	Black-legged Kittiwake	unable to determine	Vulnerable	blood	PRJNA545868	SAMN12253991	SRR9853752, SRR9853753, SRR9853754, SRR9853825	VZUC00000000	Friesen Lab, Queen's University, Canada			Middleton Island (for mate-pair inidividual)/Prince Leopold Island (for shotgun library)	Alaska (for mate-pair inidividual)/Nunavut (for shotgun library)		USA (for mate-pair inidividual)/Canada (for shotgun library)			2 specimens sequenced from USA/Canada			Female	49827	6794	614595	15326318	22	569752	1253770847	27856255	2.22	90.9	90	0.9	5.9	3.2	42.95	110	16255	19499	1398	8	171	7	2522	1708	0.63
B10K-DU-006-20	Charadriiformes	Rostratulidae	Rostratula benghalensis	Greater Painted-snipe	monotypic	Least Concern	mixed tissue sample	PRJNA545868	SAMN12253888	SRR9947320, SRR9947321, SRR9947325, SRR9947319, SRR9947326, SRR9947327	VXAI00000000	National Museum of Natural History, Smithsonian Institution, USA	USNM:613014		Luzon, Lasam Centro	Cagayan		Philippines	18.04 N	121.55 E			26-Apr-89	Female	62805	4922	39299	3413031	85	3501	1103099587	12212043	1.11	94.3	93.1	1.2	3.5	2.2	41.98	67	15820	18549	1403	8	171	7	2385	1579	0.5
B10K-DU-002-16	Charadriiformes	Laridae	Rynchops niger	Black Skimmer	cinerascens	Least Concern	muscle	PRJNA545868	SAMN12253840	SRR10019886, SRR10019895, SRR10019897	VXBH00000000	National Museum of Natural History, Smithsonian Institution, USA	USNM:637251		lower Rewa River	Upper Takutu - Upper Essequibo		Guyana	2.97 N	58.59 W		100	22-Aug-06	Female	28103	11784	144301	520649	633	42920	1181396915	12711811	1.08	94.1	93.3	0.8	3.8	2.1	42.28	39	16112	18463	1369	8	166	7	2359	1560	0.63
B10K-DU-011-38	Accipitriformes	Sagittariidae	Sagittarius serpentarius	Secretary-bird	monotypic	Vulnerable	muscle	PRJNA545868	SAMN12253901	SRR9946444, SRR9946446, SRR9946447, SRR9946449	VWYJ00000000	National Museum of Natural History, Smithsonian Institution, USA	USNM:587866		Locality unknown						Exact locality information unknown		27-Dec-98	Male	23119	13429	267083	126998	2280	156714	1152594282	11921063	1.03	76.6	76	0.6	9.7	13.7	42.45	39	14586	13367	1217	7	169	6	1967	1461	0.72
B10K-DU-001-06	Passeriformes	Thamnophilidae	Sakesphorus luctuosus	Glossy Antshrike	monotypic	Least Concern	muscle	PRJNA545868	SAMN12253769	SRR9994354, SRR9994355, SRR9994356	VWZD00000000	National Museum of Natural History, Smithsonian Institution, USA	USNM:562277		Altamira, 52 km SSW, Island Mid-River Rio Xingu	Para		Brazil	3.65 S	52.37 W			8-Sep-86	Female	43107	6469	153211	560419	468	70433	1086118519	12845297	1.18	92.6	91.6	1	4.5	2.9	42.1	45	16014	16708	1329	7	166	6	2204	1584	0.59
B10K-DU-030-41	Passeriformes	Sapayoidae	Sapayoa aenigma	Sapayoa	monotypic	Least Concern	muscle	PRJNA545868	SAMN12253965	SRR9947298, SRR9947061, SRR9946720, SRR9946418	VZSY00000000	Louisiana State University Museum of Natural Science, USA	LSUMZ:B-2333		Cana, 650 m	Dari‡n		Panama	7.79 N	77.54 W	Coordinates approximate from locality information		16-Aug-82	Male	52071	5471	42512	373295	643	9858	1015953747	22187354	2.18	90.4	89.3	1.1	5.2	4.4	41.71	94	15552	13949	1291	7	172	6	1948	1592	1.51
NCBI-034	Passeriformes	Muscicapidae	Saxicola maurus	Eastern Stonechat	maurus	Least Concern	missing	PRJEB19453	SAMEA94256668	ERP021490	PRJEB19452(ENA Accession)	Independently published, NCBI	UWBM:46478		Ili River, near Bakbaktii, Alma-Ata	Almaty Oblysy		Kazakhstan					12-May-93	Male	146240	1900	24176	10017221	24	2819	1015875226	24422282	2.4	94.3	93.2	1.1	3.3	2.4	41.6		16286	16540	1343	7	171	6	2220	1614	0.54
B10K-DU-001-03	Passeriformes	Scleruridae	Sclerurus mexicanus	Tawny-throated Leaftosser	macconnelli	Least Concern	muscle	PRJNA545868	SAMN12253767	SRR9946799, SRR9946800, SRR9946802	VWZF00000000	National Museum of Natural History, Smithsonian Institution, USA	USNM:541572		Altamira, 52 km SSW, E Bank Rio Xingu	Para		Brazil	3.65 S	52.37 W			6-Sep-86	Female: Adult	66053	4357	83797	1025074	287	32772	1049506723	8358801	0.8	94.4	93.5	0.9	3.3	2.3	41.93	46	15849	17572	1354	8	164	7	2237	1425	0.47
B10K-DU-002-70	Pelecaniformes	Scopidae	Scopus umbretta	Hamerkop	unable to determine	Least Concern	muscle	PRJNA545868	SAMN12253872	SRR9946755, SRR9946761, SRR9946762, SRR9946764	VZTL00000000	Louisiana State University Museum of Natural Science, USA	LSUMZ:B-29000	Captive: Houston Zoo, died 19 January 1996	died 19 January 1996						Captive bird, hence no coordinates		18-Dec-96	Unknown	10887	27267	658718	30689	9361	514647	1131601075	13797959	1.22	67.7	66.9	0.8	14.3	18	41.9	54	13682	8007	1076	6	178	5	1376	1676	0.74
B10K-DU-002-46	Passeriformes	Rhinocryptidae	Scytalopus superciliaris	White-browed Tapaculo	superciliaris	Least Concern	muscle	PRJNA545868	SAMN12253857	SRR9946924, SRR9946926, SRR9946925	VXBX00000000	National Museum of Natural History, Smithsonian Institution, USA	USNM:645480		Tafi del Valle, 11 km S, 5 km E	Tucuman Province		Argentina	26.95 S	65.67 W		1900	9-Nov-96	Female	31416	9412	135194	627296	442	46063	1065488331	12520576	1.18	93.6	92.9	0.7	4	2.4	41.71	43	15634	17357	1349	8	164	7	2226	1428	0.48
B10K-DU-001-42	Piciformes	Ramphastidae	Semnornis frantzii	Prong-billed Barbet	monotypic	Least Concern	muscle	PRJNA545868	SAMN12253798	SRR10019959, SRR10019960, SRR9946840	VWYK00000000	National Museum of Natural History, Smithsonian Institution, USA	USNM:613303		Los Planes, 23.3 Rd km N, On Gualaca-Chiriqui Grande Rd	Chiriqui		Panama	8.64 N	82.21 W		1100	7-May-90	Male	5964	43923	696357	15559	15292	494102	1102024228	28660187	2.6	56.4	56	0.4	16.3	27.3	44.23	46	12259	7527	1068	5	184	4	1347	1611	0.7
B10K-DU-002-03	Passeriformes	Eurylaimidae	Serilophus lunatus	Silver-breasted Broadbill	rubropygius	Least Concern	muscle	PRJNA545868	SAMN12253830	SRR10019905, SRR10019906, SRR10019907	VXBA00000000	National Museum of Natural History, Smithsonian Institution, USA	USNM:631797		Naung Mung Township, near Naung Mung Village	Kachin		Myanmar	27.50 N	97.80 E		528	12-Feb-01	Male	53783	5586	75046	848428	323	29619	1042815171	7617074	0.73	93.5	92.6	0.9	4.3	2.2	41.35	49	15866	17311	1357	8	164	7	2206	1531	0.49
NCBI-018	Passeriformes	Fringillidae	Serinus canaria	Atlantic Canary	monotypic	Least Concern	missing	PRJNA236325, PRJEB1766	SAMEA3138919	ERS610854	GCA_000534875.1	Independently published, NCBI		Captive							Captive bird, hence no coordinates			Female	53379	5385	345625	17815079	13	288530	1152100110	24865222	2.16	93.8	93	0.8	3.8	2.4	42.46	30	16419	15989	1289	7	167	6	2197	1602	0.62
NCBI-010	Passeriformes	Parulidae	Setophaga coronata	Yellow-rumped Warbler	coronata	Least Concern	blood	PRJNA325157	SAMN05224218	SRP081656	GCA_001746935.1	Independently published, NCBI			Slave Lake	Alberta		Canada			Coordinates approximate from locality information		5-May	Male: Adult	6792	39929	464424	5523077	56	154686	1171929618	125947048	10.75	87.5	86.4	1.1	7.7	4.8	41.76	96	15591	16635	1292	7	169	6	2322	1625	0.49
B10K-DU-001-45	Passeriformes	Parulidae	Setophaga kirtlandii	Kirtland's Warbler	monotypic	Near Threatened	muscle	PRJNA545868	SAMN12253801	SRR9947153, SRR9947154, SRR9947156	VXAS00000000	National Museum of Natural History, Smithsonian Institution, USA	USNM:613582		Mack Lake, 8 mi SSE Mio, Huron National Forest	Michigan	Oscoda	USA	44.58 N	84.07 W			17-Aug-88	Female: Adult	37098	7415	292484	560646	468	200286	1066735798	11293363	1.06	92.5	91.6	0.9	4.4	3.1	42.04	44	15880	16585	1308	7	165	6	2210	1618	0.48
B10K-DU-002-08	Passeriformes	Sylviidae	Sinosuthora webbiana	Vinous-throated Parrotbill	fulvicauda	Least Concern	muscle	PRJNA545868	SAMN12253833	SRR9947307, SRR9947310, SRR9947309	VXBN00000000	National Museum of Natural History, Smithsonian Institution, USA	USNM:633249		Kunsan Air Base	Jeollabuk		Korea	35.88 N	126.63 E	Original coordinates appear wrong. Likely mixup: west, which should be east. Original coordinates: 35 53 N 126 38 W		4-Oct-04	Female	42834	6964	145799	959466	286	78953	1056511644	9739920	0.92	93.9	92.9	1	3.5	2.6	42.1	47	16242	16845	1320	8	164	7	2216	1629	0.43
B10K-DU-002-25	Passeriformes	Sittidae	Sitta europaea	Eurasian Nuthatch	caucasica	Least Concern	muscle	PRJNA545868	SAMN12253846	SRR9947054, SRR9946790, SRR9946537	VXBS00000000	National Museum of Natural History, Smithsonian Institution, USA	USNM:639762		Lazarevskoye, 4 km N, 15 km E, at Mar'ino	Krasnodarskiy Kray	Lazarevskiy Rayon	Russia	43.94 N	39.48 E		324	1-Jun-04	Female	40274	7149	109642	655361	430	39511	1023562001	10336630	1.01	92.9	91.8	1.1	4.5	2.6	41.64	51	15573	16533	1309	8	162	7	2160	1364	0.48
B10K-CU-031-20	Passeriformes	Calyptomenidae	Smithornis capensis	African Broadbill	unable to determine	Least Concern	missing	PRJNA545868	SAMN12253759	SRR9994335, SRR9994322, SRR9994323	VWYW00000000	Natural History Museum of Denmark, University of Copenhagen, Denmark	NHMD:131148		Ndundulu Forest Reserve, Waller's Camp	Iringa		Tanzania	7.8 S	36.5 E		1550	1-Jan-07		55506	4954	47040	1785105	148	7265	1061338010	33586903	3.16	93.2	92.2	1	4	2.8	41.1	68	15586	17867	1357	7	171	6	2384	1622	0.45
B10K-DU-007-42	Accipitriformes	Accipitridae	Spizaetus tyrannus	Black Hawk Eagle	serus	Least Concern	muscle	PRJNA545868	SAMN12253891	SRR9947103, SRR9947008	VXAF00000000	National Museum of Natural History, Smithsonian Institution, USA	USNM:623090		Near Mahaica			Guyana	6.68 N	57.93 W			20-Oct-00	Male	53203	6442	42969	1693768	208	3273	1184689177	12582960	1.06	94.3	93.3	1	3.4	2.3	41.54	57	16155	19348	1389	8	167	7	2454	1536	0.64
B10K-DU-023-52	Passeriformes	Passerellidae	Spizella passerina	Chipping Sparrow	passerina	Least Concern	mixed tissue sample	PRJNA545868	SAMN12253929	SRR9947102, SRR9947216, SRR9946525, SRR9946502, SRR9946504	WBNQ00000000	National Museum of Natural History, Smithsonian Institution, USA	USNM:633838		Hubbard Springs, 0.8 mi ESE at Bethel Cemetary, near entrance	Virginia	Lee	USA	36.72 N	83.19 W		496	30-May-01	Female	4142	46239	1390447	10570	20357	1248106	1105792988	64051761	5.79	50.4	49.7	0.7	17.2	32.4	42.75	71	10403	5998	878	4	185	3	1371	1992	0.44
NCBI-026	Passeriformes	Thraupidae	Sporophila hypoxantha	Tawny-bellied Seedeater	unable to determine	Least Concern	missing	PRJNA382416	SAMN06756731	SRP103901	GCA_002167245.1	Independently published, NCBI	MACN:5231		Ibera, Corrientes			Argentina					12-Dec	Male	438970	582	24619	7965281	31	5095	1067760248	51700660	4.84	87.9	86.8	1.1	3.2	8.9	42.83	112	15739	16610	1292	7	169	6	2312	1579	0.82
OUT-0004	Caprimulgiformes	Steatornithidae	Steatornis caripensis	Oilbird	monotypic	Least Concern	missing	PRJNA545868	SAMN12253980	SRR9853707, SRR9853833, SRR9853835	VZSC00000000	Museu Paraense Em’lio Goeldi, Brazil	Tissue MPEG:T-17221, voucher MZUSP:112769		Amaila Falls		Potaro-Siparuni Region	Guyana	5.37 N	59.54 W	Source corrdinates are malformatted		7-May-10	Female	18176	19018	331373	304147	1143	197099	1241087089	30264898	2.44	92.7	91.5	1.2	4.5	2.8	42.78	57	16244	16733	1312	7	171	6	2315	1644	0.6
B10K-DU-001-20	Charadriiformes	Stercorariidae	Stercorarius parasiticus	Artic Skua	monotypic	Least Concern	muscle	PRJNA545868	SAMN12253778	SRR10019945, SRR10019934, SRR9946748	VWZL00000000	National Museum of Natural History, Smithsonian Institution, USA	USNM:606730		Between Isla Cristobal and Isla Pastores	Bocas Del Toro	Bahia Almirante	Panama	9.24 N	82.31 W	Coordinates approximate from locality information		28-Feb-89	Female	52126	6451	97783	641585	514	38292	1163360408	8499407	0.73	94.3	93.5	0.8	3.7	2	42.1	36	15882	18757	1374	8	170	7	2458	1626	0.65
B10K-DU-001-27	Passeriformes	Zosteropidae	Sterrhoptilus dennistouni	Golden-crowned Babbler	monotypic	Near Threatened	muscle	PRJNA545868	SAMN12253785	SRR9947315, SRR9947316	VWZU00000000	National Museum of Natural History, Smithsonian Institution, USA	USNM:607461		Sierra Madre, W slope, Barrio Santa Margarita,"Km21", Baggao Mun.	Luzon	Cagayan	Philippines	17.92 N	122.03 E		150	27-Apr-89	Female	36615	7943	160045	955105	284	74587	1056050256	17638211	1.67	93.1	92.4	0.7	3.9	3	41.39	46	15543	16716	1324	7	167	6	2224	1488	0.44
NCBI-036	Strigiformes	Strigidae	Strix occidentalis caurina	Spotted Owl	caurina	Near Threatened	blood	PRJNA338167	SAMN05525316	SRP081093	GCA_002372975.1	Independently published, NCBI	CAS:ORN:98821	Rescue/rehabilitation	260 Piedmont Road, Larkspur	California	Marin County	USA					26-Jun-05	Female	51301	7054	65083	3983020	92	8108	1255541132	13782675	1.1	94.9	93.8	1.1	2.9	2.2	41.77	59.3	17054	18683	1374	7	172	6	2478	1729	0.7
B10K-DU-029-33	Passeriformes	Corcoracidae	Struthidea cinerea	Apostlebird	cinerea	Least Concern	heart	PRJNA545868	SAMN12253937	SRR9946595, SRR9946590, SRR9946591, SRR9946592, SRR9946593	VZTI00000000	Southern Cross University, Australia	Voucher ANWC:B40452		Temora	New South Wales		Australia	34.75 S	147.88 E			1985	Male	54583	5624	73591	1098961	257	27475	1044276834	8212211	0.79	94.8	94	0.8	3.1	2.1	42.4	45	16050	17598	1345	8	164	7	2262	1512	0.47
APP-042	Struthioniformes	Struthionidae	Struthio camelus	Common Ostrich	australis	Least Concern	blood	PRJNA212875	SAMN02316164	SRP028745	GCA_000698965.1	San Diego Zoo, USA	202443	Captive; captured in Botswana				Botswana			Captive bird, hence no coordinates			Female	29253	12208	117460	3593425	101	32466	1228437082	40553716	3.3	93	92	1	4.3	2.7	41.08	85	14566	20410	1409	8	169	7	2590	1324	0.95
NCBI-002	Passeriformes	Sturnidae	Sturnus vulgaris	Common Starling	vulgaris (?)	Least Concern	missing	PRJNA304638, PRJNA293892	SAMN04029017	SRP063319	GCA_001447265.1	Independently published, NCBI									Locality not given on NCBI			Male: adult	123681	2292	25750	3416708	89	2361	1036755994	23939528	2.31	94.9	93.6	1.3	2.9	2.2	41.49	74	16377	16679	1348	7	170	6	2219	1587	0.5
B10K-DU-002-49	Pelecaniformes	Sulidae	Sula dactylatra	Masked Booby	dactylatra	Least Concern	muscle	PRJNA545868	SAMN12253860	SRR9947355, SRR9947357, SRR9947354	WEKW00000000	Louisiana State University Museum of Natural Science, USA	LSUMZ:B-38745		ca 70 mi. SSE South Pass Mississippi River	Louisiana		USA	28.27 N	89.99 W			29-Sep-04	Female	24550	11449	401594	149636	1745	268457	1165256327	20188833	1.73	76.1	75.4	0.7	9.5	14.4	41.93	42	14733	13225	1217	7	169	6	1949	1462	0.71
OUT-0013	Passeriformes	Sylviidae	Sylvia atricapilla	Eurasian Blackcap	atricapilla	Least Concern	blood	PRJNA545868	SAMN12253985	SRR9853698, SRR9853849, SRR9853850, SRR9853851	VZSL00000000	Max Planck Institute for Evolutionary Biology, Germany	C1E2764 (9130) for Illumina; C1E2740 (9106) for bionano		Mooswald, Freiburg im Breisgau	Baden-WŸrttemberg		Germany	48.02 N	7.82 E	Source coordinates flipped latitute/longituide. Original:	244		Male	57175	5107	31765	21997114	13	96	1017107033	33034381	3.25	90	89	1	5.5	4.5	41.43	283	14967	17612	1387	8	169	7	2256	1309	0.37
B10K-DU-002-19	Passeriformes	Sylviidae	Sylvia borin	Garden Warbler	monotypic	Least Concern	muscle	PRJNA545868	SAMN12253842	SRR10019889, SRR10019890, SRR10019891, SRR9947148	VXBG00000000	National Museum of Natural History, Smithsonian Institution, USA	USNM:637419		Polichinitos, 5.5 km N, 3 km E	Lesvos		Greece	39.13 N	26.22 E		10	14-May-06	Female	30528	9306	186430	724950	369	87065	1043788113	14387656	1.38	93.1	92.2	0.9	4.1	2.8	41.55	48	15645	17102	1329	8	163	7	2214	1456	0.4
B10K-DU-009-59	Passeriformes	Macrosphenidae	Sylvietta virens	Green Crombec	virens	Least Concern	muscle	PRJNA545868	SAMN12253897	SRR9946918, SRR9947058, SRR9947060, SRR9946740	VXAN00000000	National Museum of Natural History, Smithsonian Institution, USA	USNM:642858		Gamba Complex of Protected Areas, Colas	Ogooue Maritime Province		Gabon	2.87 S	10.12 E			26-Oct-09	Male	27507	10679	69143	2642593	93	4612	1028067230	20546338	2	93.3	92.3	1	3.6	3.1	42.01	55	15801	16690	1337	7	170	6	2240	1632	0.53
B10K-DU-003-42	Pterocliformes	Pteroclidae	Syrrhaptes paradoxus	Pallas's Sandgrouse	monotypic	Least Concern	mixed tissue sample	PRJNA545868	SAMN12253880	SRR9947040, SRR9947041	VZTO00000000	National Museum of Natural History, Smithsonian Institution, USA	USNM:586725		Gobi Desert	Omnogovi		Mongolia	43.03 N	102.10 E		1800	31-May-97	Male	16141	18019	501629	81615	3525	395544	1126467027	22783208	2.02	77.1	76.2	0.9	11.1	11.8	42.47	65	15021	10961	1155	6	178	5	1789	1821	0.56
B10K-CU-031-13	Passeriformes	Tachurididae	Tachuris rubrigastra	Many-colored Rush Tyrant	libertatis	Least Concern	muscle	PRJNA545868	SAMN12253756	SRR9994331, SRR9994324, SRR9946574	VZRD00000000	Louisiana State University Museum of Natural Science, USA	LSUMZ:B-48222		Puerto Viejo, ca 70 km S Lima	Lima		Peru	12.55 S	76.72 W			1-Aug-04	Female	55374	5405	42437	2775378	108	3878	1059901859	12598598	1.19	93.9	93	0.9	3.2	2.9	41.48	57	15999	17151	1364	8	170	7	2248	1480	0.46
NCBI-013	Passeriformes	Estrildidae	Taeniopygia guttata	Zebra Finch	unable to determine	Least Concern	muscle	PRJNA17289	SAMN00628022	SRP001389	GCA_000151805.2	University of California Los Angeles, USA	Black 17	Captive							Captive bird, hence no coordinates			Male	38644	8015	124805	62374962	7	37095	1232118738	9270900	0.75	90.3	87.9	2.4	6	3.7	41.42	5.5	19174	14786	1196	7	166	6	2198	2025	0.46
APP-043	Musophagiformes	Musophagidae	Tauraco erythrolophus	Red-crested Turaco	monotypic	Least Concern	blood	PRJNA212908	SAMN02339893	SRP029348	GCA_000709365.1	Copenhagen Zoo, Denmark	Legband: LDF 577	Captive; hatched July 2010 Copenhagen Zoo, transferred to at Attica Zoo, Greece.							Captive bird, hence no coordinates			Male	17955	19173	288518	55312	5955	171727	1175440150	11093056	0.94	85.2	84.7	0.5	10.1	4.7	41.8	30	14125	13100	1217	7	168	6	1912	1293	0.69
B10K-DU-029-24	Procellariiformes	Diomedeidae	Thalassarche chlororhynchos	Yellow-nosed Albatross	chlororhynchos	Endangered	muscle	PRJNA545868	SAMN12253934	SRR9946931, SRR9946932, SRR9946524	VZTW00000000	National Museum of Natural History, Smithsonian Institution, USA	USNM:635731		mouth of the Arroyo de Chuy, ca 8 km S	Rocha		Uruguay	33.79 S	53.43 W			26-Oct-05	Male: Adult	17782	15487	458129	45184	5354	340786	1117857727	12123218	1.08	62.3	61.8	0.5	12	25.7	41.96	45	13347	10028	1109	6	174	5	1666	1496	0.9
B10K-DU-002-47	Charadriiformes	Thinocoridae	Thinocorus orbignyianus	Gray-breasted Seedsnipe	ingae	Least Concern	muscle	PRJNA545868	SAMN12253858	SRR9946927, SRR9946928, SRR9946929	VXBW00000000	National Museum of Natural History, Smithsonian Institution, USA	USNM:645613		Tafi del Valle, 14 km N, 6 km W	Tucuman Province		Argentina	26.73 S	65.77 W		3850	2-Dec-96	Female	34007	9122	129695	838044	354	42478	1095915910	10223799	0.93	94.2	93.2	1	3.6	2.2	41.89	40	15782	18145	1376	8	167	7	2327	1478	0.53
B10K-DU-001-68	Passeriformes	Troglodytidae	Thryothorus ludovicianus	Carolina Wren	ludovicianus	Least Concern	muscle	PRJNA545868	SAMN12253818	SRR9946695, SRR9946696	VZTB00000000	National Museum of Natural History, Smithsonian Institution, USA	USNM:626484		Eglin Afb, Okaloosa Tower	Florida	Okaloosa	USA	30.64 N	86.55 W			3-May-01	Female	34391	8169	208987	481690	570	117732	1041923001	15521184	1.49	91.6	90.7	0.9	4.8	3.6	41.61	46	15704	15965	1301	7	164	6	2128	1516	0.45
B10K-DU-012-47	Passeriformes	Sittidae	Tichodroma muraria	Wallcreeper	muraria	Least Concern	missing	PRJNA545868	SAMN12253913	SRR9946869, SRR9946517, SRR9946518, SRR9946519, SRR9946520	WAAG00000000	Burke Museum of Natural History, University of Washington, USA	UWBM:61504		Apsheronsk, 32.5 km S, 12.5 km E	Krasnodarskiy Kray,	Apsheronskiy Rayon	Russia	44.12 N	39.90 E		1850	15-Jul-98	Female	9870	21583	772330	27485	6708	578875	965145490	54023572	5.6	62.3	61.6	0.7	10.7	27	42.64	52	13136	7999	1092	6	177	5	1336	1579	0.48
APP-044	Tinamiformes	Tinamidae	Tinamus guttatus	White-throated Tinamou	monotypic	Near Threatened	tissue	PRJNA212876	SAMN02316659	SRP028753	GCA_000705375.2	Louisiana State University Museum of Natural Science, USA	LSUMZ:B-42614		ca 3 km SE Jeberos	Loreto		Peru	5.31 S	76.28 W		165		Female	24452	12145	247842	242170	1174	176873	1060169855	22856002	2.16	87.1	86.1	1	7.9	5	41.47	100	14605	14326	1299	7	168	6	1945	1329	0.62
B10K-DU-002-69	Coraciiformes	Todidae	Todus mexicanus	Puerto Rican Tody	monotypic	Least Concern	muscle	PRJNA545868	SAMN12253871	SRR9946757, SRR9946758, SRR9946760, SRR9946763	WEIS00000000	Louisiana State University Museum of Natural Science, USA	LSUMZ:B-16815		Cabo Rojo, Boqueron; Penones de Melones, 1 km WNW intersection of routes 301 and 303	Puerto Rico		USA	17.99 N	67.17 W			17-Nov-87	Female	5967	37941	995245	10900	19912	847126	927963846	15989165	1.72	43.4	42.8	0.6	17.7	38.9	43.03	55	11248	5214	967	5	185	4	1009	1661	0.59
B10K-DU-002-15	Passeriformes	Mimidae	Toxostoma redivivum	California Thrasher	redivivum	Least Concern	muscle	PRJNA545868	SAMN12253839	SRR9946505, SRR9946642, SRR9946643	VXBI00000000	National Museum of Natural History, Smithsonian Institution, USA	USNM:636895		Chimney Peak Wilderness	California	Kern	USA	35.85 N	118.09 W	Coordinates approximate from locality information		29-Jun-06	Female	50278	5787	114101	743078	383	50954	1035941564	9994270	0.96	93.5	92.4	1.1	3.8	2.7	41.32	50	16158	16698	1316	7	164	6	2197	1553	0.48
B10K-DU-002-37	Piciformes	Ramphastidae	Tricholaema leucomelas	Acacia Pied Barbet	centralis	Least Concern	muscle	PRJNA545868	SAMN12253853	SRR9946731, SRR9946732, SRR9946733, SRR9946734, SRR9946735, SRR9946736, SRR9946738	WAAF00000000	National Museum of Natural History, Smithsonian Institution, USA	USNM:642560		Kolka	Karas		Namibia	27.59 S	16.88 E		1300	22-Aug-09	Female	30782	9153	416639	279975	948	335758	1269831166	14324432	1.13	90.4	89.3	1.1	5.8	3.8	45.11	76	16013	16369	1318	7	174	6	2291	1871	0.71
B10K-DU-007-40	Trogoniformes	Trogonidae	Trogon melanurus	Black-tailed Trogon	melanurus	Least Concern	mixed tissue sample	PRJNA545868	SAMN12253890	SRR9947104, SRR9947003, SRR9947004, SRR9946501	VXAG00000000	National Museum of Natural History, Smithsonian Institution, USA	USNM:627360		East of Linden			Guyana	6.02 N	58.20 W			14-Oct-00	Male	45813	6890	45798	601254	491	5781	1107861811	21363771	1.93	93.8	92.8	1	3.6	2.6	42.33	69	15696	17601	1378	8	170	7	2289	1498	0.6
B10K-DU-029-46	Charadriiformes	Turnicidae	Turnix velox	Little Buttonquail	monotypic	Least Concern	missing	PRJNA545868	SAMN12253947	SRR9947186, SRR9947185	VZTY00000000	Southern Cross University, Australia	MV130/B.18061		Penong, 214km west on Nullarbor Plain	South Australia		Australia	31.75 S	131.22 E			27-Oct-89	Male	25840	9627	271764	146697	1530	186152	983836808	14442698	1.47	84.4	83.7	0.7	8.6	7	41.15	52	14371	14463	1287	7	171	6	2020	1569	0.51
NCBI-016	Galliformes	Phasianidae	Tympanuchus cupido	Greater Prairie Chicken	pinnatus	Vulnerable	liver, muscle (breast)	PRJNA330991	SAMN05433571		GCA_001870855.1	Independently published, NCBI				Nebraska	Rock County	USA			Coordinates approximate from locality information		18-Dec-14	Female	47484	5869	59797	12138678	23	12186	983776544	3857299	0.39	94.6	93.4	1.2	3.2	2.2	41.23	95	16440	17272	1434	8	170	7	2131	1590	1.19
B10K-DU-001-37	Passeriformes	Tyrannidae	Tyrannus savana	Fork-tailed Flycatcher	savana	Least Concern	muscle	PRJNA545868	SAMN12253795	SRR10019969, SRR10019970, SRR10019971, SRR9946882	VXAW00000000	National Museum of Natural History, Smithsonian Institution, USA	USNM:609518		Corrientes, 45 km S, Manuel Derqui	Corrientes		Argentina	28.50 S	58.71 W		200	17-Oct-95	Female	36595	8355	193732	428231	686	128031	1067549296	9791047	0.92	92.9	92	0.9	4.4	2.7	41.77	47	15621	16238	1338	7	168	6	2152	1519	0.47
APP-045	Strigiformes	Tytonidae	Tyto alba	Common Barn Owl	pratincola	Least Concern	brain	PRJNA212909	SAMN02339894	SRP029349	GCA_000687205.1	Stanford University, USA		Bred from birds wild-caught in Davis, California, USA										Female	12984	25128	339339	51873	6116	166092	1138815065	11611000	1.02	84.3	83.9	0.4	10.6	5.1	40.39	27	13069	13085	1206	7	167	6	1911	1126	0.7
B10K-DU-012-37	Bucerotiformes	Upupidae	Upupa epops	Common Hoopoe	epops	Least Concern	missing	PRJNA545868	SAMN12253908	SRR9946892, SRR9946906, SRR9946907	VZRI00000000	Chinese Academy of Sciences, China	IOZ:18810 (previously IOZ:18821)		Tianjin	Tianjin		China	39.13 N	117.2 E			13-Dec	Male	25894	10300	154054	226382	1097	74719	977986278	11469034	1.17	89.9	89	0.9	6.3	3.8	44.22	49	15293	15263	1332	8	165	7	1983	1433	0.51
OUT-0019	Charadriiformes	Alcidae	Uria aalge	Common Guillemot	unable to determine	Least Concern	blood	PRJNA545868	SAMN12253989	SRR9853778, SRR9853779, SRR9853781, SRR9853784	VZUE00000000	Friesen Lab, Queen's University, Canada			Horn¿ya			Norway	70.38 N	31.15 E	Source coordinates flipped latitute/longituide.	0	14-Jun	Female	19959	15792	322691	10927940	34	219191	1203446098	48999728	4.07	90	89	1	6.2	3.8	42.44	95	15709	19660	1403	8	170	7	2532	1590	0.6
NCBI-035	Charadriiformes	Alcidae	Uria lomvia	Brunnich's Guillemot	unable to determine	Least Concern	blood	PRJNA395774	SAMN07414775	SRP114454	GCA_002289315.1	Independently published, NCBI			Coats Island			Canada						Female: Adult	22064	14580	127168	15847591	23	9327	1179358714	25978166	2.2	94.9	93.8	1.1	3.1	2	42.42	68	16266	19483	1404	8	170	7	2505	1609	0.7
NCBI-027	Pelecaniformes	Phalacrocoracidae	Urile pelagicus	Pelagic Cormorant	pelagicus	Least Concern	embryo	PRJNA327123	SAMN06832911	SRP077532	GCA_002173435.1	Independently published, NCBI			Middleton Island	Alaska		USA					22-Jun-14	Unknown	28337	12098	117253	1719903	195	20951	1210663266	9605738	0.79	94.5	93.4	1.1	3.4	2.1	42.38	155.7	16792	18690	1377	8	170	7	2445	1607	0.56
B10K-DU-030-59	Coliiformes	Coliidae	Urocolius indicus	Red-faced Mousebird	transvaalensis	Least Concern	missing	PRJNA545868	SAMN12253966	SRR9947105, SRR9947349, SRR9946631, SRR9946471, SRR9946473	WBNH00000000	American Museum of Natural History, USA	AMNH:DOT:5802		ca. 40km SW Roedtan	Limpopo		South Africa	24.91 S	28.86 E	Coordinates approximate from locality information		24-Aug-98	Female	47619	6314	131630	262916	1164	82749	1115727993	9580919	0.86	91	90.1	0.9	5.9	3.1	41.58	89	15821	15918	1326	7	171	6	2169	1576	0.49
B10K-DU-012-38	Passeriformes	Urocynchramidae	Urocynchramus pylzowi	Przevalski's Rosefinch	monotypic	Least Concern	muscle	PRJNA545868	SAMN12253909	SRR9947223, SRR9947222, SRR9946613	VZRH00000000	Chinese Academy of Sciences, China	IOZ:653		Haibei	Qinghai	Menyuan	China	38.02 N	101.32 E		3210	8-Mar-02	Female	32855	9246	119726	1009277	287	45012	1034983446	11828142	1.14	94.4	93.5	0.9	3.4	2.2	41.67	59	15730	17599	1338	8	163	7	2262	1463	0.48
OUT-0048	Passeriformes	Viduidae	Vidua chalybeata	Village Indigobird	amauropteryx	Least Concern	muscle	PRJNA545868	SAMN12254000	SRR9853691	WBNB00000000	Museum of Southwestern Biology, University of New Mexico, USA	MSB:Bird:30254		Brakfontein Private Nature Reserve	Free State Province	Wesselsbron	South Africa	28.04 S	26.29 E		1250	16-Jan-11	Female	150058	2070	16816	1178082	260	2961	1073613051	3492860	0.33	90.4	88.9	1.5	6.3	3.3	41.89	81	16801	15874	1317	7	170	6	2161	1596	0.47
B10K-DU-002-50	Passeriformes	Viduidae	Vidua macroura	Pin-tailed Whydah	monotypic	Least Concern	muscle	PRJNA545868	SAMN12253861	SRR9947356, SRR9947358, SRR9947359	WBNN00000000	Louisiana State University Museum of Natural Science, USA	LSUMZ:B-39306		Black Volta River, ca 3 km E Buipe	Northern Region		Ghana	8.78 N	1.41 W			7-Feb-00	Female	23730	11512	391511	162208	1407	264914	1048748563	18066796	1.72	84.3	83.5	0.8	6.8	8.9	41.79	47	15218	12424	1212	7	166	6	1786	1512	0.51
B10K-DU-001-22	Passeriformes	Vireonidae	Vireo altiloquus	Black-whiskered Vireo	barbadensis	Least Concern	muscle	PRJNA545868	SAMN12253780	SRR9946742, SRR9946744, SRR9946745	VZRF00000000	National Museum of Natural History, Smithsonian Institution, USA	USNM:607205		Vermont, 1.5 mi NE Vermont, Vermont Nature Trail	St. Vincent	Saint Andrew	Saint Vincent and the Grenadines	13.19 N	61.21 W	Coordinates approximate from locality information	457	31-Jul-89	Female	56904	5282	140188	659419	455	82244	1071902423	9845479	0.92	93.8	92.7	1.1	4.1	2.1	41.98	47	16254	16633	1328	7	170	6	2245	1737	0.5
OUT-0059	Passeriformes	Furnariidae	Xiphorhynchus elegans	Elegant Woodcreeper	elegans	Least Concern	muscle	PRJNA545868	SAMN12254008	SRR9853667, SRR9853670	VZUH00000000	Museu Paraense Em’lio Goeldi, Brazil	MPEG:75162		Marcel‰ndia, Santa Rita	Mato Grosso		Brazil	11.08 S	54.33 W		375	8-May-12	Male	62223	4783	114322	172338	1704	89570	1059666735	21808880	2.06	79.2	78.4	0.8	11.3	9.5	41.99	79	15220	13355	1226	7	171	6	1978	1796	0.52
B10K-DU-011-47	Gruiformes	Rallidae	Zapornia atra	Henderson Crake	monotypic	Vulnerable	mixed tissue sample	PRJNA545868	SAMN12253903	SRR9947127, SRR9946553, SRR9946554, SRR9946556, SRR9946452	VZTU00000000	National Museum of Natural History, Smithsonian Institution, USA	USNM:542120		North Beach	Henderson Island		Pitcairn Islands	24.34 S	128.33 W	Coordinates approximate from locality information		19-May-87	Female: Adult	31477	9484	200322	132838	2081	120944	1127645010	10184004	0.9	84.4	83.7	0.7	9.2	6.4	42.95	45	14887	14370	1262	7	168	6	2023	1506	0.56
NCBI-007	Passeriformes	Emberizidae	Zonotrichia albicollis	White-throated Sparrow	monotypic	Least Concern	hematocrit	PRJNA217032, PRJNA197293	SAMN02981528	SRP050989	GCA_000385455.1	Independently published, NCBI									Locality not given on NCBI			Male	104087	2580	47477	4866725	52	6018	1052600561	46307051	4.4	92.4	91.6	0.8	4.8	2.8	41.52	63	14644	18955	1342	8	162	7	2431	1344	0.52
B10K-DU-001-36	Passeriformes	Zosteropidae	Zosterops hypoxanthus	Bismarck White-eye	ultimus	Least Concern	muscle	PRJNA545868	SAMN12253794	SRR9946885, SRR9946886, SRR9946887	VWYL00000000	National Museum of Natural History, Smithsonian Institution, USA	USNM:608699		Hans Meyer Range	New Ireland Province		Papua New Guinea	4.45 S	152.93 E		1174	30-Jan-94	Female	29119	10166	214827	300499	873	131449	1061298102	7949662	0.75	90.7	89.9	0.8	5.2	4.1	41.55	47	15950	14851	1280	7	169	6	2075	1730	0.51
NCBI-003	Passeriformes	Zosteropidae	Zosterops lateralis melanops	Silver-eye	melanops	Least Concern	blood	PRJNA277310	SAMN03389315		GCA_001281735.1	Independently published, NCBI	L212		Lifou			New Caledonia					30-Oct-11		22849	13099	82093	3581248	83	2933	1036003386	34348135	3.32	93.1	92.2	0.9	4.2	2.7	41.13	64	15251	16522	1334	7	167	6	2173	1354	0.42
[truncated: 17 more columns]
