# Supplementary material for: Dense sampling of bird diversity increases power of comparative genomics
Source: Nature. 2020 Nov 11;587(7833):252–7. doi: 10.1038/s41586-020-2873-9 (PMC7759463; doi:10.1038/s41586-020-2873-9)
Supplement: Supplementary file 4 — This file contains Supplementary Tables 1-15 – see Supplementary Information document for legends. Also available on Mendeley Data (doi:10.17632/fnpwzj37gw). Sample information for each genome and genome statistics (Supplementary Table 1) can also be viewed online at https://b10k.scifeon.cloud/. [file 41586_2020_2873_MOESM4_ESM.zip › Supplementary_Table_2.csv]

ID	Order	Family	Latin name	Common name	Release in this paper	BioProject	DNA extraction method	Libraries insert sizes	Sequencing technology	Assembly method	Version number	Genome contributors
OUT-0001	Psittaciformes	Psittaculidae	Agapornis roseicollis	Rosy-faced Lovebird	no	PRJNA355979	Machery Nagel Blood Mini kit	short fragment libraries: 300bp, 550bp, 750bp; jumping libraries :3 kb, 8kb	ILLUMINA	SOAPdenovo	v2.04	Henriette Van der Zwan (henriettevdz@gmail.com), Rencia van der Sluis (21224919@nwu.ac.za), Carina Visser (carina.visser@up.ac.za)
OUT-0002	Caprimulgiformes	Trochilidae	Oreotrochilus melanogaster	Black-breasted Hillstar	yes	PRJNA545868	magnetic bead protocol as described for the MagMAX protocol for the ThermoFisher Scientific KingFisher prime instrument (https://www.thermofisher.com/order/catalog/product/4413021)	short fragment libraries: 278bp; mate-pair libraries: 4900bp	ILLUMINA	SOAPdenovo		Francisco Prosdocimi (prosdocimi@bioqmed.ufrj.br), Christopher C. Witt (cwitt@unm.edu), Jimmy A. McGuire (mcguirej@berkeley.edu), Joann Mudge (jm@ncgr.org), Jason Travis Howard (jthoward93@gmail.com)
OUT-0003	Charadriiformes	Alcidae	Alca torda	Razorbill	yes	PRJNA545868	standard extractions from the blood sample	short fragment libraries: 500bp; mate-pair libraries: 2kb	ILLUMINA	SOAPdenovo		M. Thomas P. Gilbert (tgilbert@bio.ku.dk)
OUT-0004	Caprimulgiformes	Steatornithidae	Steatornis caripensis	Oilbird	yes	PRJNA545868	magnetic bead protocol as described for the MagMAX protocol for the ThermoFisher Scientific KingFisher prime instrument (https://www.thermofisher.com/order/catalog/product/4413021)	short fragment libraries: 450bp; mate-pair libraries: 4600bp	ILLUMINA	SOAPdenovo		Francisco Prosdocimi (prosdocimi@bioqmed.ufrj.br), Alexandre Aleixo (alexandre.aleixo@helsinki.fi), Ana Tereza Vasconcelos (atrv@lncc.br), Claudio V. Mello (melloc@ohsu.edu), Jason Travis Howard (jthoward93@gmail.com)
OUT-0007	Columbiformes	Columbidae	Caloenas nicobarica	Nicobar Pigeon	yes	PRJNA545868	Qiagen DNeasy Blood & Tissues Kit according to the manufacturer’s instructions	Multiple sizes	ILLUMINA	Meraculous; Hi-Rise	v2.0.4;version July2015	Beth Shapiro (bashapir@ucsc.edu), André E. R. Soares (asoares@lncc.br), M. Thomas P. Gilbert (tgilbert@bio.ku.dk)
OUT-0008	Passeriformes	Emberizidae	Melospiza melodia	Song Sparrow	yes	PRJNA545868	Qiagen HMW extraction kit	Multiple libraries: 180, 200, 400, 700, 2kb, 5kb, 8kb, 20kb	ILLUMINA, PACBIO_SMRT	Platanus; PBJelly	v1.2.4; v15.8.24	Glauco Camenisch (glauco.camenisch@ieu.uzh.ch), Lukas F. Keller (lukas.keller@ieu.uzh.ch)
OUT-0010	Passeriformes	Thamnophilidae	Rhegmatorhina hoffmannsi	White-breasted Antbird	yes	PRJNA545868	Qiagen HMW DNA kit and agarose gel plug extraction, performed by Dovetail Genomics		ILLUMINA	Meraculous; Hi-Rise	v2.0.4;version July2015	Brant C. Faircloth (brant@faircloth-lab.org), Glaucia Del-Rio (glaucia.ornito@gmail.com), Robb T. Brumfield (robb@lsu.edu)
OUT-0011	Passeriformes	Fringillidae	Loxia curvirostra	Red Crossbill	yes	PRJNA545868		Multiple libraries: 500bp, 800bp, 2kb, 5kb	ILLUMINA	SOAPdenovo		Thomas Lee Parchman (tparchman@unr.edu)
OUT-0012	Passeriformes	Emberizidae	Junco hyemalis	Dark-eyed Junco	no	PRJNA493001		Dovetail Chicago + HiC: combination of shotgun libraries (mean insert sizes ~350 bp) and proximity ligation libraries, Chicago and HiC (fragment sizes ~350 bp). (Distant) chromosomal positions of the fragments of the latter two libraries is recovered by marking them with biotinylated nucleotides		Hi-Rise	version Jun-2017	Borja Milá (b.mila@csic.es), Adam M. Fudickar (afudicka@indiana.edu), Ellen D. Ketterson (ketterso@indiana.edu), Guillermo Friis (gfm3@nyu.edu)
OUT-0013	Passeriformes	Sylviidae	Sylvia atricapilla	Eurasian Blackcap	yes	PRJNA545868	Salt extraction	short fragment libraries: 150bp; mate-pair libraries: 2kb, 5kb, 10kb	ILLUMINA	ALLPATHS-LG	v52488	Miriam Liedvogel (liedvogel@evolbio.mpg.de), KIra Delmore
OUT-0015	Passeriformes	Muscicapidae	Erithacus rubecula	European Robin	yes	PRJNA545868	Salt extraction	short fragment libraries: 180bp; mate-pair libraries: 3kb, 5kb	ILLUMINA	ALLPATHS-LG	v52488	Miriam Liedvogel (liedvogel@evolbio.mpg.de), Henrik Mouritsen (henrik.mouritsen@uni-oldenburg.de), Nadine Thiele (nadine.thiele@uni-oldenburg.de)
OUT-0016	Charadriiformes	Scolopacidae	Limosa lapponica	Bar-tailed Godwit	no	PRJNA321163	Phenol/chloroform extraction	short fragment libraries (170 bp, 500 bp, 800 bp, mate pair)	ILLUMINA	ALLPATHS-LG	v52117	Murray P. Cox (m.p.cox@massey.ac.nz), Andrew Eric Fidler (andrew.fidler.nz@gmail.com), Ángela María Parody-Merino (angelaparody@gmail.com), Phil F. Battley (p.battley@massey.ac.nz), Nicholas Costa Barroso Lima (nicholas@ufc.br), Francisco Prosdocimi (prosdocimi@bioqmed.ufrj.br)
OUT-0017	Passeriformes	Cardinalidae	Passerina amoena	Lazuli Bunting	yes	PRJNA545868	Performed by HudsonAlpha	10X Genomics Chromium library with average insert size 400 bp, fragments ranging from 200 - 600 bp.	ILLUMINA	SuperNova	v1.2	Libby C. Megna (lmegna@uwyo.edu), Matthew D. Carling (mcarling@uwyo.edu)
OUT-0018	Passeriformes	Cardinalidae	Pheucticus melanocephalus	Black-headed Grosbeak	yes	PRJNA545868	Performed by HudsonAlpha	10X Genomics Chromium library with average insert size 400 bp, fragments ranging from 200 - 600 bp.	ILLUMINA	SuperNova	v1.2	Libby C. Megna (lmegna@uwyo.edu), Matthew D. Carling (mcarling@uwyo.edu)
OUT-0019	Charadriiformes	Alcidae	Uria aalge	Common Guillemot	yes	PRJNA545868	RNAse treatment, phenol/chloroform extraction	short fragment libraries; mate-pair libraries: 2kb, 5kb, 10kb	ILLUMINA	Platanus	v.1.2.1	Anna Tigano (anna.tigano@unh.edu), Vicki Friesen (vlf@queensu.ca)
OUT-0020	Charadriiformes	Alcidae	Cepphus grylle	Black Guillemot	yes	PRJNA545868	RNAse treatment, phenol/chloroform extraction	short fragment libraries; mate-pair libraries: 2kb, 5kb, 10kb	ILLUMINA	Platanus	v.1.2.1	Anna Tigano (anna.tigano@unh.edu), Vicki Friesen (vlf@queensu.ca)
OUT-0021	Charadriiformes	Laridae	Rissa tridactyla	Black-legged Kittiwake	yes	PRJNA545868	RNAse treatment, phenol/chloroform extraction	short fragment libraries; mate-pair libraries: 2kb, 5kb, 10kb	ILLUMINA	Platanus	v.1.2.1	Anna Tigano (anna.tigano@unh.edu), Vicki Friesen (vlf@queensu.ca)
OUT-0022	Passeriformes	Corvidae	Aphelocoma coerulescens	Florida Scrub Jay	yes	PRJNA545868	Qiagen DNeasy Blood & Tissues Kit according to the manufacturer’s instructions	short fragment libraries: 180bp; mate-pair libraries: 3kb, 8kb	ILLUMINA	ALLPATHS-LG		Nancy Chen (nancy.chen@rochester.edu), Reed Bowman (rbowman@archbold-station.org), John W. Fitzpatrick (jwf7@cornell.edu)
OUT-0023	Passeriformes	Paridae	Poecile atricapillus	Black-capped Chickadee	yes	PRJNA545868	Qiagen Gentra Puregene Tissue Kit	short fragment libraries: 180bp; mate-pair libraries: 3kb, 8kb	ILLUMINA	ALLPATHS-LG	v49184	Nancy Chen (nancy.chen@rochester.edu), Irby J. Lovette (ijl2@cornell.edu), Scott A. Taylor (scott.a.taylor@colorado.edu)
OUT-0024	Passeriformes	Muscicapidae	Cercotrichas coryphoeus	Karoo Scrub Robin	yes	PRJNA545868		short fragment libraries: 180bp; mate-pair libraries: 3kb, 5-8kb	ILLUMINA	ALLPATHS-LG		Ângela M. Ribeiro (ribeiro.angela@gmail.com), M. Thomas P. Gilbert (tgilbert@bio.ku.dk), Love Dalén (love.dalen@nrm.se)
OUT-0025	Procellariiformes	Procellariidae	Calonectris borealis	Cory's Shearwater	yes	PRJNA545868	Qiagen DNeasy Kit	short fragment libraries : 350bp	ILLUMINA	SOAPdenovo	v2.04	Marta Riutort (mriutort@ub.edu), Jacob González-Solís (jgsolis@ub.edu), Joan Ferrer-Obiol (jferrerobiol@ub.edu), Julio Rozas (jrozas@ub.edu)
OUT-0026	Apterygiformes	Apterygidae	Apteryx haastii	Great Spotted Kiwi	no	PRJNA433110		short fragment libraries: 220bp; mate-pair libraries: 3kb	ILLUMINA	ALLPATHS-LG	v50191	Timothy B. Sackton (tsackton@g.harvard.edu), Scott V. Edwards (sedwards@fas.harvard.edu), Alison Cloutier (alison.cloutier@mail.utoronto.ca)
OUT-0027	Apterygiformes	Apterygidae	Apteryx owenii	Little Spotted Kiwi	no	PRJNA433110		short fragment libraries: 220bp; mate-pair libraries: 3kb	ILLUMINA	ALLPATHS-LG	v50191	Timothy B. Sackton (tsackton@g.harvard.edu), Scott V. Edwards (sedwards@fas.harvard.edu), Alison Cloutier (alison.cloutier@mail.utoronto.ca)
OUT-0028	Apterygiformes	Apterygidae	Apteryx rowi	Okarito Brown Kiwi	no	PRJNA433110		short fragment libraries: 220bp; mate-pair libraries: 3kb	ILLUMINA	ALLPATHS-LG	v50191	Timothy B. Sackton (tsackton@g.harvard.edu), Scott V. Edwards (sedwards@fas.harvard.edu), Alison Cloutier (alison.cloutier@mail.utoronto.ca)
OUT-0029	Tinamiformes	Tinamidae	Crypturellus cinnamomeus	Thicket Tinamou	no	PRJNA433110		short fragment libraries: 220bp; mate-pair libraries: 3kb	ILLUMINA	ALLPATHS-LG	v50191	Timothy B. Sackton (tsackton@g.harvard.edu), Scott V. Edwards (sedwards@fas.harvard.edu), Alison Cloutier (alison.cloutier@mail.utoronto.ca)
OUT-0030	Tinamiformes	Tinamidae	Nothoprocta perdicaria	Chilean Tinamou	no	PRJNA433110		short fragment libraries: 220bp; mate-pair libraries: 3kb	ILLUMINA	ALLPATHS-LG	v50191	Timothy B. Sackton (tsackton@g.harvard.edu), Scott V. Edwards (sedwards@fas.harvard.edu), Alison Cloutier (alison.cloutier@mail.utoronto.ca)
OUT-0031	Rheiformes	Rheidae	Rhea americana	Greater Rhea	no	PRJNA433110		short fragment libraries: 220bp; mate-pair libraries: 3kb	ILLUMINA	ALLPATHS-LG	v50191	Timothy B. Sackton (tsackton@g.harvard.edu), Scott V. Edwards (sedwards@fas.harvard.edu), Alison Cloutier (alison.cloutier@mail.utoronto.ca)
OUT-0032	Rheiformes	Rheidae	Rhea pennata	Lesser Rhea	no	PRJNA433110		short fragment libraries: 220bp; mate-pair libraries: 3kb	ILLUMINA	ALLPATHS-LG	v50191	Timothy B. Sackton (tsackton@g.harvard.edu), Scott V. Edwards (sedwards@fas.harvard.edu), Alison Cloutier (alison.cloutier@mail.utoronto.ca)
OUT-0034	Passeriformes	Fringillidae	Chlorodrepanis virens	Hawaii Amakihi	no	PRJNA252695	Phenol/chloroform extraction	short fragment libraries	ILLUMINA	BWA-based re-alignment assembly method using (OUT-0035) akiapolaau's de novo assembly		Michael G. Campana (campanam@si.edu), Robert C. Fleischer (fleischerr@si.edu)
OUT-0035	Passeriformes	Fringillidae	Hemignathus wilsoni	Akiapola'au	no	PRJNA520783	Standard phenol-chloroform isolation protocol (Tarr & Fleischer 1993).	short fragment libraries: 550bp; mate-pair libraries: 3-5kb, 8-10kb	ILLUMINA	ABySS	v.1.9.0	André Corvelo (acorvelo@nygenome.org), Michael G. Campana (campanam@si.edu), Robert C. Fleischer (fleischerr@si.edu), Erich D. Jarvis (ejarvis@mail.rockefeller.edu)
OUT-0036	Anseriformes	Anatidae	Cairina moschata	Muscovy Duck	no	PRJNA417448			ILLUMINA	ALLPATHS-LG	version Dec-2016	Alain Vignal (alain.vignal@inrae.fr)
OUT-0037	Passeriformes	Pycnonotidae	Brachypodius atriceps	Black-headed Bulbul	yes	PRJNA545868	Liquid nitrogen liver tissue extracted by Dovetail Genomics		ILLUMINA	Meraculous	v2.0.4	Subir B. Shakya (sshaky6@lsu.edu)
OUT-0039	Passeriformes	Certhiidae	Certhia familiaris	Eurasian Treecreeper	yes	PRJNA545868		10X Genomics Chromium library with 300 bp insert size, 21 kb mean input molecule length	ILLUMINA	SuperNova	v1.1	Dieter Thomas Tietze (thomas.tietze@bs.ch), Alexander Suh (alexander.suh@ebc.uu.se)
OUT-0040	Accipitriformes	Accipitridae	Haliaeetus albicilla	White-tailed Sea Eagle	yes	PRJNA545868		Discovar PE Library: 2x300bp; mate-pair libraries: 2x125bp, 2kb, 5kb and 10-12kb; Moleculo long reads Library	ILLUMINA	Discovar DeNovo	52488	Marc P. Hoeppner (m.hoeppner@ikmb.uni-kiel.de), Oliver Krone, Andre Franke
OUT-0045	Galliformes	Phasianidae	Phasianus colchicus	Common Pheasant	no	PRJNA449162			ILLUMINA	Platanus	v1.2.4	Biao Wang (biao.wang@unimelb.edu.au), Yang Liu (liuy353@mail.sysu.edu.cn)
OUT-0046	Charadriiformes	Charadriidae	Charadrius alexandrinus	Kentish Plover	no	10.1101/559633		short fragment libraries: 170bp, 800bp; mate-pair libraries: 2kb, 5kb, 10kb, 20kb	ILLUMINA	SOAPdenovo	version Jun-2015	Yang Liu (liuy353@mail.sysu.edu.cn), Araxi O. Urrutia (A.Urrutia@bath.ac.uk), Tamás Székely (T.Szekely@bath.ac.uk)
OUT-0047	Passeriformes	Pipridae	Manacus manacus	Bearded Manakin	no	PRJNA335611	Performed by Jarvis lab	short fragment libraries: 170bp, 500bp, 800bp; mate-pair libraries: 2kb, 5kb, 10kb, 20kb	ILLUMINA, PACBIO_SMRT	MaSuRCA	v3.1.1	Christopher N. Balakrishnan (balakrishnanc@ecu.edu), Paul B. Frandsen (paul_frandsen@byu.edu), Barney A. Schlinger (schlinge@lifesci.ucla.edu), Bette A. Loiselle (loiselleb@ufl.edu), Haw Chuan Lim (hlim22@gmu.edu), John G. Blake (john.blake@ufl.edu), Lainy B. Day (lainyday@olemiss.edu), Matthew J. Fuxjager (matthew_fuxjager@brown.edu), Maude W. Baldwin (mbaldwin@orn.mpg.de), Michael J. Braun (bra…
OUT-0048	Passeriformes	Viduidae	Vidua chalybeata	Village Indigobird	yes	PRJNA545868	Qiagen DNeasy Kit, HMW extraction with magnetic bead protocol as described for the MagMAX protocol for the ThermoFisher Scientific KingFisher prime instrument (https://www.thermofisher.com/order/catalog/product/4413021)	3kb	ILLUMINA, PACBIO_SMRT	AllPaths; PBJelly; PILON; SSPACE	v50081; v15.8.24;v1.16; v3.0	Christopher N. Balakrishnan (balakrishnanc@ecu.edu), Jeffrey M. DaCosta (jeffrey.dacosta@bc.edu), Mark E. Hauber (mhauber@illinois.edu), Matthew I. M. Louder (mckimlouder@gmail.com)
OUT-0049	Passeriformes	Icteridae	Molothrus ater	Brown-headed Cowbird	yes	PRJNA545868		3kb	ILLUMINA	MaSuRCA	v3.2.1	Christopher N. Balakrishnan (balakrishnanc@ecu.edu), Jeffrey M. DaCosta (jeffrey.dacosta@bc.edu), Mark E. Hauber (mhauber@illinois.edu), Matthew I. M. Louder (mckimlouder@gmail.com)
OUT-0050	Passeriformes	Icteridae	Agelaius phoeniceus	Red-winged Blackbird	yes	PRJNA545868	MagAttract Kit, performed by Hudson Alpha	10X Genomics Chromium library	ILLUMINA	SuperNova	v.1.0	Christopher N. Balakrishnan (balakrishnanc@ecu.edu), Mark E. Hauber (mhauber@illinois.edu), Matthew I. M. Louder (mckimlouder@gmail.com), Timothy B. Sackton (tsackton@g.harvard.edu), Scott V. Edwards (sedwards@fas.harvard.edu)
OUT-0051	Anseriformes	Anatidae	Asarcornis scutulata	White-winged Duck	yes	PRJNA545868	MagAttract Kit, performed by Hudson Alpha	10X Genomics Chromium library	ILLUMINA	SuperNova	v.1.0	Christopher N. Balakrishnan (balakrishnanc@ecu.edu), Dustin J. Foote (footed14@students.ecu.edu), Timothy B. Sackton (tsackton@g.harvard.edu), Scott V. Edwards (sedwards@fas.harvard.edu)
OUT-0053	Passeriformes	Thraupidae	Nesospiza acunhae	lnaccessible Island Finch	yes	PRJNA545868	Performed by BGI Hong Kong	short fragment libraries: 170bp, 500bp, 800bp; mate-pair libraries: 2kb, 5kb	ILLUMINA	SOAPdenovo	version Jul-2012	Bengt Hansson (bengt.hansson@biol.lu.se), Martin Stervander (martin@stervander.com)
OUT-0054	Passeriformes	Acrocephalidae	Acrocephalus arundinaceus	Great Reed Warbler	yes	PRJNA545868	Phenol/chloroform extraction	short fragment libraries: 180bp, 600bp; mate-pair libraries: 20kb	ILLUMINA	ALLPATHS-LG	v52485	Bengt Hansson (bengt.hansson@biol.lu.se), Hanna Sigeman (hanna.sigeman@biol.lu.se), Suvi Ponnikas (suvi.ponnikas@biol.lu.se)
OUT-0055	Gruiformes	Rallidae	Atlantisia rogersi	Inaccessible Island Rail	yes	PRJNA545868	Phenol/chloroform/isoamylalcohol extraction, spooling of DNA, and wash with ethanol	pair-end library : 350bp	ILLUMINA	SPAdes	v3.5.0	Bengt Hansson (bengt.hansson@biol.lu.se), Martin Stervander (martin@stervander.com)
OUT-0056	Passeriformes	Scotocercidae	Cettia cetti	Cetti's Warbler	yes	PRJNA545868	Phenol/chloroform extraction	pair-end library : 350bp	ILLUMINA	SPAdes	v3.5.0	Bengt Hansson (bengt.hansson@biol.lu.se), Hanna Sigeman (hanna.sigeman@biol.lu.se), Suvi Ponnikas (suvi.ponnikas@biol.lu.se)
OUT-0059	Passeriformes	Furnariidae	Xiphorhynchus elegans	Elegant Woodcreeper	yes	PRJNA545868	Performed by HudsonAlpha	10X Genomics Chromium library	ILLUMINA	SuperNova		Jason T. Weir (jason.weir@utoronto.ca)
OUT-0060	Passeriformes	Corvidae	Corvus moneduloides	New Caledonian Crow	yes	PRJNA545868	Phenol/chloroform extraction	short fragment libraries: 180bp, 500bp; mate-pair libraries: 5kb, 8kb	ILLUMINA	ALLPATHS-LG		Neil J. Gemmell (neil.gemmell@otago.ac.nz), Kim Matthew Rutherford (kim.rutherford@otago.ac.nz), Nicolas Dussex (Nicolas.Dussex@nrm.se)
OUT-0061	Passeriformes	Muscicapidae	Copsychus sechellarum	Seychelles Magpie Robin	yes	PRJNA545868		short fragment libraries; mate-pair libraries: 20kb	ILLUMINA	ALLPATHS-LG		Emily Cavill (emily.cavill@live.co.uk), M. Thomas P. Gilbert (tgilbert@bio.ku.dk), Love Dalén (love.dalen@nrm.se)
OUT-0062	Galliformes	Numididae	Numida meleagris	Helmeted Guineafowl	no	PRJNA352321	high‐salt extraction	short fragment libraries with 100 bp reads. 180 bp paired-end libraries; mate pairs libraries: 3 kb and 8 kb.	ILLUMINA	ALLPATHS-LG	version Jul-2013	Alain Vignal (alain.vignal@inrae.fr)
