# Supplementary material for: Dense sampling of bird diversity increases power of comparative genomics
Source: Nature. 2020 Nov 11;587(7833):252–7. doi: 10.1038/s41586-020-2873-9 (PMC7759463; doi:10.1038/s41586-020-2873-9)
Supplement: Supplementary file 4 — This file contains Supplementary Tables 1-15 – see Supplementary Information document for legends. Also available on Mendeley Data (doi:10.17632/fnpwzj37gw). Sample information for each genome and genome statistics (Supplementary Table 1) can also be viewed online at https://b10k.scifeon.cloud/. [file 41586_2020_2873_MOESM4_ESM.zip › Supplementary_Table_3.csv]

Latin name	Common name	Order	Family	Scaffold N50 (bp)	Contig N50 (bp)	Total size (bp)
Abroscopus superciliaris	Yellow-bellied Warbler	Passeriformes	Scotocercidae	218	187	1,089,047,491
Aegithina tiphia	Common Iora	Passeriformes	Aegithinidae	5,658	4,208	1,028,514,787
Amblycercus holosericeus	Yellow-billed Cacique	Passeriformes	Icteridae	3,758	1,304	1,030,984,388
Cacicus haemorrhous	Red-rumped Cacique	Passeriformes	Icteridae	1,086	509	1,066,152,092
Columbina passerina	Common Ground Dove	Columbiformes	Columbidae	2,117	1,018	1,147,628,103
Elanoides forficatus	Swallow-tailed Kite	Accipitriformes	Accipitridae	20,444	9,303	757,801,521
Leptotila megalura	Large-tailed Dove	Columbiformes	Columbidae	47,543	10,389	678,586,388
Monias benschi	Subdesert Mesite	Mesitornithiformes	Mesitornithidae	18,956	7,370	860,627,550
Pluvianus aegyptius	Egyptian Plover	Charadriiformes	Pluvianidae	4,106	3,639	1,190,674,339
Pogoniulus bilineatus	Yellow-rumped Tinkerbird	Piciformes	Ramphastidae	15,036	3,562	314,978,250
Progne chalybea	Gray-breasted Martin	Passeriformes	Hirundinidae	2,120	557	1,281,763,087
Sarothrura elegans	Buff-spotted Flufftail	Gruiformes	Sarothruridae	6,007	5,179	1,131,572,624
Turnix sylvatica	Common Buttonquail	Charadriiformes	Turnicidae	5,502	1,118	1,144,105,798
