# Supplementary material for: Dense sampling of bird diversity increases power of comparative genomics
Source: Nature. 2020 Nov 11;587(7833):252–7. doi: 10.1038/s41586-020-2873-9 (PMC7759463; doi:10.1038/s41586-020-2873-9)
Supplement: Supplementary file 4 — This file contains Supplementary Tables 1-15 – see Supplementary Information document for legends. Also available on Mendeley Data (doi:10.17632/fnpwzj37gw). Sample information for each genome and genome statistics (Supplementary Table 1) can also be viewed online at https://b10k.scifeon.cloud/. [file 41586_2020_2873_MOESM4_ESM.zip › Supplementary_Table_4.csv]

Primer set	Sequence (5’-3’)	Length	Amplicon strategy
COI	Forward: TTCTCCAACCACAAAGACATTGGCAC	746	Single pass sequence (F) up to 700 bases
	Reverse: ACGTGGGAGATAATTCCAAATCCTGG
16S rDNA	Forward: TGCGCTACCTTCGCACGGT	700	Single pass sequence (R) up to 580 bases
	Reverse: CCTACCGAGCTGGGTGATAGCTGGTT
BDNF	Forward: ATGACCATCCTTTTCCTTACTATG	741	Single pass sequence (F) up to 700 bases
	Reverse: TCTTCCCCTTTTAATGGTTAATGTAC
FAM222B	Forward: TCTGCACAGTATCCTACCCCAGCAGAATTGGATGC	676	Single pass sequence (F) up to 600 bases
	Reverse: TGGTTGAGGTAGACACGGTCACATTCGGCGGCGC
