# Supplementary material for: Dense sampling of bird diversity increases power of comparative genomics
Source: Nature. 2020 Nov 11;587(7833):252–7. doi: 10.1038/s41586-020-2873-9 (PMC7759463; doi:10.1038/s41586-020-2873-9)
Supplement: Supplementary file 4 — This file contains Supplementary Tables 1-15 – see Supplementary Information document for legends. Also available on Mendeley Data (doi:10.17632/fnpwzj37gw). Sample information for each genome and genome statistics (Supplementary Table 1) can also be viewed online at https://b10k.scifeon.cloud/. [file 41586_2020_2873_MOESM4_ESM.zip › Supplementary_Table_5.csv]

Latin name	Common name	Order	Family	Specimen ID code	Scaffold N50 (bp)	Contig N50 (bp)	Total size (bp)
Apteryx mantelli*	Northern Brown Kiwi	Apterygiformes	Apterygidae	LSUMZ:Ornithology:8606	49,369	11,803	1,148,836,688
Arcanator orostruthus	Dapple-chest	Passeriformes	Promeropidae	ZMUC:140364	1,526,536	38,077	1,039,885,599
Artamus cinereus	Black-faced Woodswallow	Passeriformes	Artamidae	MVMA:0685	505,324	39,862	1,051,092,529
Batrachostomus septimus	Philippine Frogmouth	Caprimulgiformes	Podargidae	FMNH:AVES:429205	123,435	15,487	1,097,326,080
Conopophaga melanogaster	Black-bellied Gnateater	Passeriformes	Conopophagidae	USNM:572604	113,744	29,464	1,198,982,669
Dulus dominicus	Palmchat	Passeriformes	Dulidae	KANU:6380	16,175	8,441	959,675,177
Elminia nigromitrata	Dusky Crested-flycatcher	Passeriformes	Stenostiridae	LSUMZ:Ornithology:27106	173,036	27,116	1,022,209,975
Haematopus ostralegus	Eurasian Oystercatcher	Charadriiformes	Haematopodidae	USNM:623267	676,837	61,114	1,074,184,059
Hylocitrea bonensis	Hylocitrea	Passeriformes	Hypocoliidae	AMNH:12574	1,658,228	82,044	1,033,749,289
Pnoepyga albiventer	Scaly-breasted Wren Babbler	Passeriformes	Pnoepygidae	IZCAS:17599	516,430	42,066	1,034,617,799
Remiz consobrinus	Eastern Penduline Tit	Passeriformes	Remizidae	IZCAS:20272	316,237	10,256	1,112,333,062
Saltator albicollis	Streaked Saltator	Passeriformes	Thraupidae	USNM:643977	648,412	48,387	1,067,456,218
Tapera naevia	Striped Cuckoo	Cuculiformes	Cuculidae	USNM:623126	955,754	23,164	1,104,757,501
