# Supplementary material for: Dense sampling of bird diversity increases power of comparative genomics
Source: Nature. 2020 Nov 11;587(7833):252–7. doi: 10.1038/s41586-020-2873-9 (PMC7759463; doi:10.1038/s41586-020-2873-9)
Supplement: Supplementary file 4 — This file contains Supplementary Tables 1-15 – see Supplementary Information document for legends. Also available on Mendeley Data (doi:10.17632/fnpwzj37gw). Sample information for each genome and genome statistics (Supplementary Table 1) can also be viewed online at https://b10k.scifeon.cloud/. [file 41586_2020_2873_MOESM4_ESM.zip › Supplementary_Table_6.csv]

Filtering and quality control steps	Number
1. Number of sequenced species	272
2. Number of genomes with adequate quality (Scaffold N50>10Kb, genome size >0.9Gb)	259
3. Number of qualified species confirmed by DNA barcodes	219
4. Number of qualified species confirmed by toe-pads	22
5. Number of species where mislabeling could be solved with DNA barcodes & toe-pads sequencing	5
6. Number of species removed due to suspected contamination (based on DNA barcodes, PCR chromatograms & toe-pads sequencing)	13
7. Total number of qualified species (3-6)	246
8. Removing the redundancy species against the species published on NCBI or provided by the outgroups	236
