# Supplementary material for: Dense sampling of bird diversity increases power of comparative genomics
Source: Nature. 2020 Nov 11;587(7833):252–7. doi: 10.1038/s41586-020-2873-9 (PMC7759463; doi:10.1038/s41586-020-2873-9)
Supplement: Supplementary file 4 — This file contains Supplementary Tables 1-15 – see Supplementary Information document for legends. Also available on Mendeley Data (doi:10.17632/fnpwzj37gw). Sample information for each genome and genome statistics (Supplementary Table 1) can also be viewed online at https://b10k.scifeon.cloud/. [file 41586_2020_2873_MOESM4_ESM.zip › Supplementary_Table_7.csv]

	Orthologous genes in zebra finch	Orthologous genes in chicken	Unique genes in zebra finch	Unique genes in chicken
Total genes	6,899	5,451	5,084	3,158
Filter: Length <150bp	40	0	95	2
Filter: Non-functional single exon genes	39	0	166	130
Filter: Transposons/Retrotransposons	2	1	9	2
Reference gene set	6,842	5,450	4,877	3,025
