# Supplementary material for: Dense sampling of bird diversity increases power of comparative genomics
Source: Nature. 2020 Nov 11;587(7833):252–7. doi: 10.1038/s41586-020-2873-9 (PMC7759463; doi:10.1038/s41586-020-2873-9)
Supplement: Supplementary file 4 — This file contains Supplementary Tables 1-15 – see Supplementary Information document for legends. Also available on Mendeley Data (doi:10.17632/fnpwzj37gw). Sample information for each genome and genome statistics (Supplementary Table 1) can also be viewed online at https://b10k.scifeon.cloud/. [file 41586_2020_2873_MOESM4_ESM.zip › Supplementary_Table_8.csv]

Latin name	Whole Genome available	# samples	Date of release	SRP ID	Sequencing platform	Tissue
Aegypius monachus	N	1	2014/4/29	SRP041562	Illumina HiSeq 2500	blood
Alectoris rufa	N	8	2014/11/26	SRP050314	Illumina Genome Analyzer IIx, SE	Skin and spleen
Anas platyrhynchos	N	2	2013/2/4	SRP018391	Illumina HiSeq 2000	liver
Anas platyrhynchos	N	4	2013/3/27	SRP020086	Illumina HiSeq 2000	lung, liver, and spleen
Anser cygnoides	N	1	2014/1/15	SRP035437	Illumina HiSeq 2000, SE	ovary
Anser sp. (goose)	N	1	2013/12/26	SRP034727	Illumina HiSeq 2000	lymphocytes
Apteryx australis mantelli	N	1	2011/12/20	SRP003481	454 GS FLX, SE	embryo
Carduelis chloris	N	2	2014/4/1	SRP040761	Illumina HiSeq 2500	blood
Corvus macrorhynchos	N	1	2013/10/29	SRP032433	454 GS FLX Titanium, SE	lung
Coturnix japonica	N	1	2014/5/6	SRP043003	454 GS FLX, SE	foam glands
Coturnix japonica	N	2	2015/9/24	SRP066885	Illumina HiSeq 2000	multiple tissue
Cyanopica cyana	N	1	2015/3/16	SRP056221	Illumina HiSeq 2000, SE	brain
Dromaius novaehollandiae	Y	1	2013/3/18	SRP019802	Illumina HiSeq 2000	male and female embryonic head/brain at 15 and 42 days of development
Gallinago media	N	14	2012/10/30	SRP016881	454 GS FLX Titanium, SE	male, blood
Haemorhous mexicanus	N	2	2013/3/6	SRP018959	Illumina HiSeq 2000	spleen
Junco hyemalis	Y*	2	2014/7/28	SRP052228	Illumina HiSeq 2000, SE	pectoralis
Junco hyemalis	Y*	1	2012/4/13	SRP012466	454 GS FLX Titanium, SE	pooled multiple tissues
Lamprotornis superbus	N	2	2014/9/4	SRP046157	Illumina HiSeq 2000, SE	liver
Meleagris gallopavo	Y	2	2014/6/3	SRP042724	Illumina Genome Analyzer IIx, SE	spleen and liver
Melospiza melodia	Y*	2	2014/3/17	SRP040239	Illumina HiSeq 2000	auditory forebrain
Numida meleagris	Y	3	2012/6/6	SRP021481	Illumina HiSeq 2000, SE	bone marrow and bursa, fat pancreas, pancreas
Paradoxornis webbianus bulomachus (Sinosuthora webbiana)	Y	1	2011/9/1	SRP007844	Illumina HiSeq 2000, SE	brain and liver
Parus major	Y	8	2011/12/20	SRP004680	454 GS FLX Titanium, SE	pooled tissues
Phylloscopus trochilus (acredula)	Y	2	2012/7/25	SRP014608	454 GS FLX Titanium, SE	brain
Pseudopodoces humilis	N	2	2013/3/1	SRP018927	Illumina HiSeq 2000	muscle and liver
Uraeginthus granatina	N	1	2013/8/22	SRP029159	454 GS FLX, SE	brain
Zonotrichia albicollis	Y	2	2013/8/30	SRP029385	Illumina HiSeq 2000, SE	brain
Zonotrichia leucophrys gambelii	N	1	2014/4/10	SRP041107	Illumina HiSeq 2500	hypothalamus
