# Supplementary material for: Dense sampling of bird diversity increases power of comparative genomics
Source: Nature. 2020 Nov 11;587(7833):252–7. doi: 10.1038/s41586-020-2873-9 (PMC7759463; doi:10.1038/s41586-020-2873-9)
Supplement: Supplementary file 4 — This file contains Supplementary Tables 1-15 – see Supplementary Information document for legends. Also available on Mendeley Data (doi:10.17632/fnpwzj37gw). Sample information for each genome and genome statistics (Supplementary Table 1) can also be viewed online at https://b10k.scifeon.cloud/. [file 41586_2020_2873_MOESM4_ESM.zip › Supplementary_Table_9.csv]

########## Format description for column2 to column364 is as follows. For example, HOMSA_ENST00000418234 in Charadrius_vociferus is "B,98.55,F1": "B" means status (see the next line for detail), "98.55" means the aligning rate to the query human protein is 98.55 and "F1" means there is one frameshift mutation sites that interrupt the predicted ORF of this gene ("S" mean premature stop codon).
########## For each human gene, there are three states when it was mapped to a avian genome: (A)We could find homolog regions for this human gene in a bird genome, and at least one of them is actually the orthologous locus of this human gene. (B)We could find homolog regions for this human gene in a bird genome, but none of them is the orthologous locus of this human gene. (That means all of the …
#1.GeneID	2.Charadrius_vociferus	3.Acanthisitta_chloris	4.Apaloderma_vittatum	5.Aptenodytes_forsteri	6.Balearica_regulorum	7.Buceros_rhinoceros	8.Calypte_anna	9.Antrostomus_carolinensis	10.Cariama_cristata	11.Cathartes_aura	12.Chaetura_pelagica	13.Chlamydotis_macqueenii	14.Colius_striatus	15.Columba_livia	16.Corvus_brachyrhynchos	17.Cuculus_canorus	18.Egretta_garzetta	19.Eurypyga_helias	20.Falco_peregrinus	21.Fulmarus_glacialis	22.Gavia_stellata	23.Geospiza_fortis	24.Haliaeetus_leucocephalus	25.Leptosomus_discolor	26.Melopsittacus_undulatus	27.Merops_nubicus	28.Mesitornis_unicolor	29.Nestor_notabilis	30.Nipponia_nippon	31.Opisthocomus_hoazin	32.Pelecanus_crispus	33.Phaethon_lepturus	34.Phalacrocorax_carbo	35.Phoenicopterus_ruber	36.Picoides_pubescens	37.Podiceps_cristatus	38.Pterocles_gutturalis	39.Pygoscelis_adeliae	40.Struthio_camelus	41.Tauraco_erythrolophus	42.Tinamus_guttatus	43.Tyto_alba	44.Menura_novaehollandiae	45.Ardeotis_kori	46.Ceuthmochares_aereus	47.Cochlearius_cochlearius	48.Geococcyx_californianus	49.Glareola_pratincola	50.Nyctibius_bracteatus
HOMSA_ENST00000427024	C,0.00,-	C,0.00,-	C,0.00,-	B,32.91,-	B,32.91,-	C,0.00,-	B,32.91,-	B,32.91,-	B,32.91,-	B,29.11,-	B,32.91,-	B,32.91,-	B,32.91,-	C,0.00,-	B,32.91,-	B,32.91,-	B,32.91,-	B,32.91,-	B,32.91,-	B,32.91,-	B,32.91,-	B,32.91,-	B,32.91,-	B,32.91,-	B,32.91,-	B,32.91,-	B,32.91,-	B,32.91,-	B,32.91,-	B,32.91,-	B,32.91,-	B,32.91,-	B,32.91,-	B,32.91,-	B,32.91,-	B,32.91,-	B,32.91,-	B,32.91,-	B,32.91,-	B,32.91,-	B,32.91,-	B,32.91,-	B,32.91,-	B,32.91,-	B,32.91,-	B,32.91,-	A,100.00,-	B,32.91,-	B,32.91,-
HOMSA_ENST00000395176	B,34.96,-	C,0.00,-	C,0.00,-	B,34.96,-	C,0.00,-	B,31.42,-	B,32.30,-	C,0.00,-	B,34.96,-	B,34.96,-	C,0.00,-	C,0.00,-	C,0.00,-	C,0.00,-	C,0.00,-	B,36.73,-	C,0.00,-	B,28.32,-	B,28.76,-	B,34.96,-	B,32.30,-	C,0.00,-	B,34.51,-	C,0.00,-	C,0.00,-	B,27.43,-	B,34.96,-	C,0.00,-	B,34.96,-	C,0.00,-	B,34.96,-	B,38.05,-	B,38.05,-	B,34.96,-	C,0.00,-	B,33.19,-	B,27.43,-	B,34.96,-	C,0.00,-	C,0.00,-	C,0.00,-	C,0.00,-	B,53.54,-	B,34.96,-	B,36.73,-	B,31.42,-	B,35.84,-	B,27.43,-	B,28.32,-
HOMSA_ENST00000165524	C,0.00,-	C,0.00,-	C,0.00,-	C,0.00,-	C,0.00,-	C,0.00,-	C,0.00,-	C,0.00,-	C,0.00,-	C,0.00,-	C,0.00,-	C,0.00,-	C,0.00,-	C,0.00,-	C,0.00,-	C,0.00,-	C,0.00,-	C,0.00,-	C,0.00,-	C,0.00,-	C,0.00,-	C,0.00,-	C,0.00,-	C,0.00,-	C,0.00,-	C,0.00,-	C,0.00,-	C,0.00,-	C,0.00,-	C,0.00,-	C,0.00,-	C,0.00,-	C,0.00,-	C,0.00,-	C,0.00,-	C,0.00,-	C,0.00,-	C,0.00,-	C,0.00,-	C,0.00,-	C,0.00,-	C,0.00,-	B,37.93,-	A,100.00,-	C,0.00,-	C,0.00,-	C,0.00,-	C,0.00,-	A,100.00,-
HOMSA_ENST00000323060	C,0.00,-	C,0.00,-	C,0.00,-	C,0.00,-	C,0.00,-	C,0.00,-	C,0.00,-	B,16.11,-	C,0.00,-	C,0.00,-	C,0.00,-	C,0.00,-	C,0.00,-	C,0.00,-	C,0.00,-	C,0.00,-	C,0.00,-	C,0.00,-	C,0.00,-	C,0.00,-	C,0.00,-	C,0.00,-	C,0.00,-	C,0.00,-	C,0.00,-	C,0.00,-	C,0.00,-	C,0.00,-	C,0.00,-	C,0.00,-	C,0.00,-	C,0.00,-	C,0.00,-	C,0.00,-	C,0.00,-	C,0.00,-	C,0.00,-	C,0.00,-	C,0.00,-	C,0.00,-	C,0.00,-	C,0.00,-	A,77.22,-	C,0.00,-	C,0.00,-	C,0.00,-	B,57.78,-	C,0.00,-	C,0.00,-
HOMSA_ENST00000511828	B,14.17,-	B,4.85,-	C,0.00,-	B,18.01,-	B,1.95,-	B,4.24,-	B,4.29,-	B,2.12,-	B,4.02,-	B,2.90,-	B,20.75,-	B,4.63,-	C,0.00,-	B,43.89,F1	B,3.74,-	B,11.43,-	B,13.83,-	B,1.84,-	B,51.14,F2	B,1.78,-	C,0.00,-	B,13.94,-	B,21.53,-	B,16.34,-	B,19.24,-	C,0.00,-	C,0.00,-	C,0.00,-	B,20.75,-	B,9.54,-	B,6.25,-	C,0.00,-	C,0.00,-	B,1.90,-	B,22.76,F1	B,4.85,-	B,3.12,-	B,4.68,-	B,20.58,-	B,3.90,-	B,17.12,-	C,0.00,-	B,55.94,F1	B,52.26,-	B,26.55,-	B,55.55,-	B,56.33,-	B,55.61,-	B,56.39,-
HOMSA_ENST00000221576	C,0.00,-	C,0.00,-	C,0.00,-	C,0.00,-	C,0.00,-	C,0.00,-	C,0.00,-	C,0.00,-	C,0.00,-	C,0.00,-	C,0.00,-	C,0.00,-	C,0.00,-	C,0.00,-	C,0.00,-	C,0.00,-	C,0.00,-	C,0.00,-	C,0.00,-	C,0.00,-	C,0.00,-	C,0.00,-	C,0.00,-	C,0.00,-	C,0.00,-	C,0.00,-	C,0.00,-	C,0.00,-	C,0.00,-	C,0.00,-	C,0.00,-	C,0.00,-	C,0.00,-	C,0.00,-	C,0.00,-	C,0.00,-	C,0.00,-	C,0.00,-	C,0.00,-	C,0.00,-	C,0.00,-	C,0.00,-	C,0.00,-	C,0.00,-	C,0.00,-	C,0.00,-	C,0.00,-	C,0.00,-	C,0.00,-
HOMSA_ENST00000300086	B,27.07,-	B,25.31,-	B,23.31,-	B,27.07,-	B,26.32,-	B,27.07,-	B,27.07,-	B,27.07,-	B,27.07,-	B,28.32,-	B,26.32,-	B,27.07,-	B,28.32,-	B,28.57,-	B,22.31,-	B,27.07,-	B,26.32,-	B,27.07,-	B,22.31,-	B,27.07,-	B,27.07,-	B,22.31,-	B,27.07,-	B,27.32,-	B,26.32,-	B,27.32,-	B,27.07,-	B,21.55,-	B,26.82,-	B,28.32,-	B,22.31,-	B,27.07,-	B,25.81,-	B,27.07,-	B,21.55,-	B,27.07,-	B,27.07,-	B,27.07,-	B,27.07,-	B,27.07,-	B,26.32,-	B,26.32,-	A,100.00,F1	B,27.07,-	C,0.00,-	B,26.32,-	B,47.37,-	B,29.32,-	B,28.57,-
HOMSA_ENST00000245812	C,0.00,-	C,0.00,-	C,0.00,-	C,0.00,-	C,0.00,-	C,0.00,-	C,0.00,-	C,0.00,-	C,0.00,-	C,0.00,-	C,0.00,-	C,0.00,-	C,0.00,-	C,0.00,-	C,0.00,-	C,0.00,-	C,0.00,-	C,0.00,-	C,0.00,-	C,0.00,-	C,0.00,-	C,0.00,-	C,0.00,-	C,0.00,-	C,0.00,-	C,0.00,-	C,0.00,-	C,0.00,-	C,0.00,-	C,0.00,-	C,0.00,-	C,0.00,-	C,0.00,-	C,0.00,-	C,0.00,-	C,0.00,-	C,0.00,-	C,0.00,-	C,0.00,-	C,0.00,-	C,0.00,-	C,0.00,-	C,0.00,-	C,0.00,-	C,0.00,-	C,0.00,-	C,0.00,-	C,0.00,-	C,0.00,-
HOMSA_ENST00000335999	B,8.02,-	B,11.24,-	B,4.42,-	B,4.42,-	B,4.42,-	B,4.42,-	B,11.24,-	B,4.42,-	B,4.42,-	B,3.90,-	B,4.80,-	B,4.42,-	B,4.42,-	B,4.50,-	B,12.97,F1	B,3.15,-	B,3.90,-	B,4.42,-	B,3.90,-	B,4.42,-	B,4.42,-	B,10.04,-	B,12.59,-	B,4.42,-	B,4.42,-	B,4.42,-	B,4.42,-	B,4.42,-	B,10.42,-	B,4.42,-	B,11.24,-	B,4.42,-	B,4.42,-	B,4.42,-	B,4.42,-	B,4.42,-	B,11.24,-	B,4.42,-	B,11.24,-	B,4.87,-	B,4.42,-	B,4.42,-	B,39.66,-	B,11.09,-	B,3.90,-	B,3.90,-	B,21.44,-	A,97.00,-	B,22.34,-
HOMSA_ENST00000282141	B,100.00,-	B,83.91,-	B,100.00,-	B,100.00,-	B,100.00,-	B,100.00,-	B,100.00,-	B,100.00,-	B,100.00,-	B,87.36,-	B,100.00,-	B,100.00,-	B,83.91,-	B,100.00,-	B,72.41,-	B,100.00,-	B,100.00,-	B,100.00,-	B,100.00,-	B,100.00,F1	B,100.00,F1	B,45.40,-	B,100.00,-	B,100.00,-	B,100.00,-	B,100.00,-	B,100.00,-	B,100.00,-	B,44.25,-	B,100.00,-	B,100.00,-	B,91.38,-	B,100.00,-	B,100.00,F1	B,100.00,-	B,100.00,F1	B,100.00,F1	B,100.00,-	B,100.00,-	B,100.00,F2	B,100.00,-	B,55.17,-	B,70.69,-	B,26.44,-	B,100.00,-	B,100.00,-	B,100.00,-	B,100.00,-	B,92.53,-
HOMSA_ENST00000250489	B,44.37,-	B,45.42,-	B,30.28,-	B,45.42,-	B,44.37,-	B,30.28,-	B,43.31,-	B,44.37,-	B,45.42,-	B,45.42,-	B,45.42,-	B,43.31,-	B,45.42,-	B,28.87,-	B,45.42,-	B,45.42,-	B,45.42,-	B,45.42,-	B,45.42,-	B,45.42,-	B,45.42,-	B,45.42,-	B,45.42,-	B,45.42,-	B,43.31,-	B,45.42,-	B,44.37,-	B,43.31,-	B,45.42,-	B,45.42,-	B,45.42,-	B,45.42,-	B,45.42,-	B,45.42,-	B,45.42,-	B,30.28,-	B,43.31,-	B,45.42,-	B,43.31,-	B,46.48,-	B,43.31,-	B,45.42,-	B,45.42,-	B,30.28,-	B,45.42,-	B,45.42,-	B,45.42,-	B,44.37,-	B,43.31,-
HOMSA_ENST00000331886	B,87.48,-	B,87.48,-	B,87.48,-	B,87.48,-	B,14.56,-	B,87.48,-	B,82.72,F1	B,23.67,-	B,13.88,-	B,23.27,-	B,87.48,-	B,11.97,-	B,14.56,-	B,87.48,-	B,87.48,-	B,87.48,F1	B,72.93,-	B,43.27,-	B,87.48,-	B,23.67,-	B,8.71,-	B,87.48,-	B,87.48,-	B,87.48,-	B,87.48,-	B,82.45,-	B,87.48,-	B,87.48,-	B,93.06,-	B,83.95,-	B,83.95,F1	B,23.67,-	B,75.78,F2	B,15.92,-	B,87.48,-	B,83.95,F2	B,53.88,-	B,87.48,-	B,83.95,-	B,53.88,-	B,83.95,-	B,8.44,-	B,87.48,-	B,87.48,-	B,60.00,-	B,54.15,-	B,53.88,-	B,87.48,-	B,87.48,-
HOMSA_ENST00000274849	C,0.00,-	C,0.00,-	C,0.00,-	C,0.00,-	C,0.00,-	C,0.00,-	B,25.37,-	C,0.00,-	C,0.00,-	C,0.00,-	C,0.00,-	C,0.00,-	C,0.00,-	B,15.44,-	C,0.00,-	C,0.00,-	C,0.00,-	C,0.00,-	C,0.00,-	C,0.00,-	C,0.00,-	C,0.00,-	B,15.44,-	C,0.00,-	C,0.00,-	C,0.00,-	C,0.00,-	C,0.00,-	C,0.00,-	C,0.00,-	C,0.00,-	C,0.00,-	C,0.00,-	C,0.00,-	C,0.00,-	C,0.00,-	C,0.00,-	C,0.00,-	C,0.00,-	C,0.00,-	C,0.00,-	C,0.00,-	B,45.59,-	C,0.00,-	C,0.00,-	C,0.00,-	B,28.68,-	B,27.57,-	C,0.00,-
HOMSA_ENST00000306336	C,0.00,-	C,0.00,-	C,0.00,-	C,0.00,-	C,0.00,-	C,0.00,-	C,0.00,-	C,0.00,-	C,0.00,-	C,0.00,-	C,0.00,-	C,0.00,-	C,0.00,-	C,0.00,-	C,0.00,-	C,0.00,-	C,0.00,-	C,0.00,-	C,0.00,-	C,0.00,-	C,0.00,-	C,0.00,-	C,0.00,-	C,0.00,-	C,0.00,-	C,0.00,-	C,0.00,-	C,0.00,-	C,0.00,-	C,0.00,-	C,0.00,-	C,0.00,-	C,0.00,-	C,0.00,-	C,0.00,-	C,0.00,-	C,0.00,-	C,0.00,-	C,0.00,-	C,0.00,-	C,0.00,-	C,0.00,-	C,0.00,-	C,0.00,-	C,0.00,-	C,0.00,-	B,21.69,-	C,0.00,-	C,0.00,-
HOMSA_ENST00000341156	C,0.00,-	C,0.00,-	C,0.00,-	C,0.00,-	C,0.00,-	C,0.00,-	C,0.00,-	C,0.00,-	C,0.00,-	C,0.00,-	C,0.00,-	C,0.00,-	C,0.00,-	B,8.82,-	B,9.57,-	B,12.95,-	C,0.00,-	C,0.00,-	B,5.63,-	C,0.00,-	C,0.00,-	C,0.00,-	B,10.13,-	C,0.00,-	C,0.00,-	B,8.63,-	B,9.38,-	B,14.07,-	B,41.46,-	C,0.00,-	C,0.00,-	C,0.00,-	C,0.00,-	B,7.69,-	B,9.19,-	C,0.00,-	C,0.00,-	C,0.00,-	B,20.45,-	B,6.19,-	B,15.38,-	C,0.00,-	A,76.17,F1	C,0.00,-	B,13.70,-	C,0.00,-	B,6.94,-	C,0.00,-	B,12.57,-
HOMSA_ENST00000313582	B,68.54,-	B,17.98,-	B,17.13,-	B,21.63,-	B,31.18,-	B,17.98,-	B,26.97,-	B,60.39,-	B,17.13,-	B,22.19,-	B,26.97,-	B,17.98,-	B,28.09,-	B,17.98,-	B,25.56,-	B,27.25,-	B,27.25,-	B,24.72,-	B,17.98,-	B,21.91,-	B,31.18,-	B,67.98,-	B,26.69,-	B,67.98,-	B,17.13,-	B,52.25,-	B,16.01,-	B,24.72,-	B,57.87,-	B,57.58,-	B,22.19,-	B,17.13,-	B,17.98,-	B,27.25,-	B,31.18,-	B,22.19,-	B,31.18,-	B,22.19,-	B,28.09,-	B,17.98,-	B,28.09,-	B,25.56,-	B,21.35,-	B,25.56,-	B,17.42,-	B,52.25,-	B,28.09,-	B,24.44,-	B,22.19,-
HOMSA_ENST00000328087	C,0.00,-	C,0.00,-	C,0.00,-	C,0.00,-	C,0.00,-	C,0.00,-	C,0.00,-	C,0.00,-	C,0.00,-	C,0.00,-	C,0.00,-	C,0.00,-	C,0.00,-	C,0.00,-	C,0.00,-	C,0.00,-	C,0.00,-	C,0.00,-	C,0.00,-	C,0.00,-	C,0.00,-	C,0.00,-	C,0.00,-	C,0.00,-	C,0.00,-	C,0.00,-	C,0.00,-	C,0.00,-	C,0.00,-	C,0.00,-	C,0.00,-	C,0.00,-	C,0.00,-	C,0.00,-	C,0.00,-	C,0.00,-	C,0.00,-	C,0.00,-	C,0.00,-	C,0.00,-	C,0.00,-	C,0.00,-	C,0.00,-	C,0.00,-	C,0.00,-	C,0.00,-	C,0.00,-	C,0.00,-	C,0.00,-
HOMSA_ENST00000222374	B,18.30,-	B,18.81,-	B,26.55,-	B,37.63,-	B,58.51,-	B,17.01,-	B,37.89,-	B,37.63,-	B,56.70,-	B,25.77,-	B,40.46,-	B,31.19,-	B,43.04,-	B,23.71,-	B,12.89,-	B,37.63,-	B,37.63,-	B,14.95,-	B,43.04,-	B,14.18,-	B,25.77,-	B,37.63,-	B,18.30,-	B,17.01,-	B,19.59,-	B,25.77,-	B,36.08,-	B,37.63,-	B,74.23,-	B,15.21,-	B,25.77,-	B,37.63,-	B,17.01,-	B,14.95,-	B,37.63,-	B,31.44,-	B,18.30,-	B,37.63,-	B,37.63,-	B,37.63,-	B,39.69,-	B,14.95,-	B,37.63,-	B,43.81,-	B,37.63,-	B,43.04,-	B,37.63,-	B,37.63,-	B,43.04,-
HOMSA_ENST00000254325	B,48.01,-	B,48.01,-	B,48.01,-	B,48.01,-	B,48.01,-	B,48.01,-	B,48.01,-	B,33.81,-	B,48.01,-	B,25.84,-	B,48.01,-	B,48.01,-	B,48.01,-	B,48.01,-	B,48.01,-	B,48.01,-	B,48.01,-	B,48.01,-	B,48.01,-	B,48.01,-	B,25.84,-	B,48.01,-	B,48.01,-	B,48.01,-	B,48.01,-	B,48.01,-	B,48.01,-	B,48.01,-	B,64.56,-	B,48.01,-	B,25.84,-	B,48.01,-	B,20.74,-	B,48.01,-	B,48.01,-	B,48.01,-	B,48.01,-	B,48.01,-	B,48.01,-	B,48.01,-	B,48.01,-	B,25.54,-	B,48.01,-	B,48.01,-	B,48.01,-	B,48.01,-	B,10.32,-	B,48.01,-	B,48.01,-
HOMSA_ENST00000309657	C,0.00,-	B,9.12,-	C,0.00,-	C,0.00,-	C,0.00,-	C,0.00,-	C,0.00,-	B,13.37,-	C,0.00,-	C,0.00,-	C,0.00,-	C,0.00,-	C,0.00,-	B,16.11,-	B,12.16,-	B,17.63,-	C,0.00,-	C,0.00,-	C,0.00,-	C,0.00,-	C,0.00,-	B,9.42,-	B,24.01,-	C,0.00,-	B,23.71,F1	C,0.00,-	C,0.00,-	C,0.00,-	B,21.58,-	C,0.00,-	C,0.00,-	C,0.00,-	C,0.00,-	C,0.00,-	C,0.00,-	C,0.00,-	C,0.00,-	C,0.00,-	C,0.00,-	C,0.00,-	B,11.85,-	C,0.00,-	C,0.00,-	C,0.00,-	C,0.00,-	C,0.00,-	B,18.54,-	C,0.00,-	C,0.00,-
HOMSA_ENST00000293771	B,18.37,-	B,9.76,-	B,21.46,-	B,18.05,-	B,18.05,-	B,15.28,-	B,9.43,-	B,18.05,-	B,11.54,-	B,23.09,-	B,19.51,-	B,14.80,-	B,23.09,-	B,18.05,-	B,18.05,-	B,18.05,-	B,19.51,-	B,18.05,-	B,18.05,-	B,23.09,-	B,21.63,-	B,20.49,-	B,24.23,-	B,23.09,-	B,18.05,-	B,18.05,-	B,18.37,-	B,15.12,-	B,19.84,-	B,18.05,-	B,12.68,-	B,20.33,-	B,18.05,-	B,18.05,-	B,21.63,-	B,16.42,-	B,14.63,-	B,20.49,-	B,20.33,-	B,18.05,-	B,18.37,-	B,20.00,-	B,18.05,-	B,12.85,-	B,18.37,-	B,23.09,-	B,18.05,-	B,18.37,-	B,18.37,-
HOMSA_ENST00000320316	B,14.89,-	B,14.89,-	B,17.37,-	B,14.89,-	B,14.89,-	B,14.89,-	B,14.89,-	B,17.37,-	B,17.37,-	B,14.89,-	B,14.89,-	B,14.89,-	B,17.62,-	B,14.89,-	B,14.89,-	B,17.37,-	B,14.89,-	B,14.89,-	B,14.89,-	B,17.37,-	B,17.37,-	B,14.89,-	B,14.89,-	B,14.89,-	B,14.89,-	B,14.89,-	B,14.89,-	B,14.89,-	B,14.89,-	B,14.89,-	B,15.38,-	B,14.89,-	B,14.89,-	B,14.89,-	B,14.89,-	B,14.89,-	B,17.37,-	B,14.89,-	B,14.89,-	B,14.89,-	B,14.89,-	B,14.89,-	B,14.89,-	B,14.89,-	B,14.89,-	B,17.37,-	B,17.37,-	B,17.37,-	B,14.89,-
HOMSA_ENST00000265471	B,80.00,-	B,70.75,-	B,70.75,-	B,70.75,-	B,70.75,-	B,80.00,-	B,70.75,-	B,72.84,-	B,80.00,-	B,70.75,-	B,80.00,-	B,80.00,-	B,70.75,-	B,70.75,-	B,70.75,-	B,71.94,-	B,80.00,-	B,80.00,-	B,70.75,-	B,80.00,-	B,70.75,-	B,70.75,-	B,70.75,-	B,80.00,-	B,80.00,-	B,70.75,-	B,70.75,-	B,80.00,-	B,80.00,-	B,80.00,-	B,80.00,-	B,80.00,-	B,80.00,-	B,70.75,-	B,80.00,-	B,80.00,-	B,70.75,-	B,70.75,-	B,70.75,-	B,80.00,-	B,80.00,-	B,70.75,-	B,70.75,-	B,74.33,-	B,80.00,-	B,70.75,-	B,74.93,-	B,70.75,-	B,70.75,-
HOMSA_ENST00000418234	B,98.55,F1	B,25.36,-	B,25.36,-	B,26.09,-	B,25.36,-	B,26.21,-	B,25.36,-	B,25.36,-	B,25.36,-	B,25.36,-	B,25.36,-	B,26.69,-	B,25.36,-	B,26.57,-	B,27.17,-	B,25.36,-	B,25.36,-	B,25.36,-	B,25.36,-	B,25.36,-	B,25.36,-	B,26.69,-	B,21.14,-	B,25.36,-	B,25.36,-	B,25.36,-	B,29.83,-	B,25.36,-	B,26.21,-	B,25.36,-	B,25.36,-	B,25.36,-	B,26.69,-	B,25.36,-	B,25.36,-	B,25.36,-	B,25.36,-	B,25.36,-	B,26.09,-	B,26.57,-	B,25.36,-	B,25.36,-	B,25.60,-	B,25.36,-	B,25.36,-	B,25.36,-	B,25.36,-	B,21.74,-	B,63.16,F1
HOMSA_ENST00000297283	B,100.00,-	B,100.00,-	B,100.00,-	B,100.00,-	B,81.82,-	B,83.40,-	B,100.00,-	B,83.40,-	B,80.24,-	B,100.00,-	B,100.00,-	B,81.82,-	B,100.00,-	B,80.24,-	B,100.00,-	B,100.00,-	B,100.00,-	B,100.00,-	B,100.00,-	B,100.00,-	B,100.00,-	B,100.00,-	B,100.00,-	B,100.00,-	B,100.00,-	B,81.82,-	B,100.00,-	B,82.61,-	B,83.40,-	B,81.82,-	B,83.40,-	B,83.40,-	B,83.79,-	B,100.00,-	B,100.00,-	B,81.82,-	B,100.00,-	B,100.00,-	B,100.00,-	B,83.79,-	B,100.00,-	B,100.00,-	B,100.00,-	B,81.82,-	B,100.00,-	B,100.00,-	B,100.00,-	B,100.00,-	B,100.00,-
HOMSA_ENST00000374662	C,0.00,-	C,0.00,-	C,0.00,-	C,0.00,-	C,0.00,-	C,0.00,-	B,11.49,-	C,0.00,-	C,0.00,-	C,0.00,-	C,0.00,-	C,0.00,-	C,0.00,-	B,15.71,-	B,24.14,-	C,0.00,-	C,0.00,-	C,0.00,-	C,0.00,-	C,0.00,-	C,0.00,-	C,0.00,-	C,0.00,-	C,0.00,-	C,0.00,-	C,0.00,-	B,11.49,-	C,0.00,-	C,0.00,-	C,0.00,-	C,0.00,-	C,0.00,-	C,0.00,-	C,0.00,-	C,0.00,-	C,0.00,-	C,0.00,-	C,0.00,-	B,41.38,-	C,0.00,-	B,27.97,-	C,0.00,-	B,24.14,-	C,0.00,-	C,0.00,-	C,0.00,-	B,28.74,-	C,0.00,-	C,0.00,-
HOMSA_ENST00000388747	C,0.00,-	C,0.00,-	C,0.00,-	C,0.00,-	C,0.00,-	C,0.00,-	C,0.00,-	C,0.00,-	C,0.00,-	C,0.00,-	C,0.00,-	C,0.00,-	C,0.00,-	C,0.00,-	C,0.00,-	C,0.00,-	C,0.00,-	C,0.00,-	C,0.00,-	C,0.00,-	C,0.00,-	C,0.00,-	C,0.00,-	C,0.00,-	C,0.00,-	C,0.00,-	C,0.00,-	C,0.00,-	C,0.00,-	C,0.00,-	C,0.00,-	C,0.00,-	C,0.00,-	C,0.00,-	C,0.00,-	C,0.00,-	C,0.00,-	C,0.00,-	B,18.27,-	C,0.00,-	B,23.60,-	C,0.00,-	C,0.00,-	C,0.00,-	C,0.00,-	C,0.00,-	C,0.00,-	C,0.00,-	C,0.00,-
HOMSA_ENST00000221486	C,0.00,-	B,12.71,-	C,0.00,-	C,0.00,-	C,0.00,-	C,0.00,-	C,0.00,-	C,0.00,-	C,0.00,-	C,0.00,-	C,0.00,-	C,0.00,-	B,16.05,-	C,0.00,-	C,0.00,-	C,0.00,-	C,0.00,-	C,0.00,-	C,0.00,-	C,0.00,-	C,0.00,-	C,0.00,-	C,0.00,-	C,0.00,-	C,0.00,-	C,0.00,-	C,0.00,-	C,0.00,-	B,35.12,-	C,0.00,-	C,0.00,-	C,0.00,-	C,0.00,-	C,0.00,-	C,0.00,-	C,0.00,-	C,0.00,-	C,0.00,-	C,0.00,-	C,0.00,-	C,0.00,-	C,0.00,-	C,0.00,-	C,0.00,-	C,0.00,-	C,0.00,-	B,25.75,-	C,0.00,-	C,0.00,-
HOMSA_ENST00000253237	B,28.92,-	B,28.92,-	B,28.92,-	B,28.92,-	B,28.92,-	B,28.92,-	B,28.92,-	B,28.92,-	B,28.92,-	B,28.92,-	B,28.92,-	B,28.92,-	B,28.92,-	B,28.92,-	B,28.92,-	B,28.92,-	B,28.92,-	B,28.92,-	B,28.92,-	B,28.92,-	B,28.92,-	B,64.80,F1	B,28.92,-	B,28.92,-	B,28.92,-	B,28.92,-	B,28.92,-	B,28.92,-	B,28.92,-	B,28.92,-	B,28.92,-	B,28.92,-	B,28.92,-	B,28.92,-	B,28.92,-	B,28.92,-	B,28.92,-	B,28.92,-	B,28.92,-	B,28.92,-	B,30.49,-	B,28.92,-	B,28.92,-	B,28.92,-	B,23.77,-	B,28.92,-	B,28.92,-	B,28.92,-	B,28.92,-
HOMSA_ENST00000324366	C,0.00,-	B,23.55,-	B,4.87,-	C,0.00,-	C,0.00,-	B,4.08,-	B,6.28,-	B,5.97,-	B,4.40,-	C,0.00,-	C,0.00,-	C,0.00,-	B,5.02,-	B,8.32,-	B,9.11,-	B,5.65,-	C,0.00,-	C,0.00,-	C,0.00,-	C,0.00,-	B,6.75,-	B,7.06,-	B,8.79,-	B,5.18,-	B,8.32,-	C,0.00,-	B,5.65,-	B,4.40,-	B,8.63,-	C,0.00,-	C,0.00,-	C,0.00,-	C,0.00,-	C,0.00,-	C,0.00,-	C,0.00,-	C,0.00,-	C,0.00,-	C,0.00,-	B,5.02,-	C,0.00,-	C,0.00,-	B,13.50,-	C,0.00,-	B,15.54,-	C,0.00,-	B,11.93,-	C,0.00,-	B,11.93,-
HOMSA_ENST00000316939	C,0.00,-	C,0.00,-	C,0.00,-	C,0.00,-	C,0.00,-	C,0.00,-	C,0.00,-	C,0.00,-	C,0.00,-	C,0.00,-	C,0.00,-	C,0.00,-	C,0.00,-	C,0.00,-	C,0.00,-	C,0.00,-	C,0.00,-	C,0.00,-	C,0.00,-	C,0.00,-	C,0.00,-	C,0.00,-	C,0.00,-	C,0.00,-	C,0.00,-	C,0.00,-	C,0.00,-	C,0.00,-	C,0.00,-	C,0.00,-	C,0.00,-	C,0.00,-	C,0.00,-	C,0.00,-	C,0.00,-	C,0.00,-	C,0.00,-	C,0.00,-	C,0.00,-	C,0.00,-	C,0.00,-	C,0.00,-	C,0.00,-	C,0.00,-	C,0.00,-	C,0.00,-	B,22.07,-	C,0.00,-	C,0.00,-
HOMSA_ENST00000333461	B,15.82,-	B,15.82,-	B,15.82,-	B,15.82,-	B,15.82,-	B,26.03,-	B,15.82,-	B,15.82,-	B,15.82,-	B,25.30,-	B,15.82,-	B,15.82,-	B,20.68,-	B,15.82,-	B,15.82,-	B,15.82,-	B,15.82,-	B,13.38,-	B,15.82,-	B,23.84,-	B,25.30,-	B,15.82,-	B,15.82,-	B,15.82,-	B,15.82,-	B,15.82,-	B,15.82,-	B,15.82,-	B,84.91,-	B,15.82,-	B,15.82,-	B,15.82,-	B,25.30,-	B,25.30,-	B,15.82,-	B,25.30,-	B,16.79,-	B,15.82,-	B,15.82,-	B,15.82,-	B,15.82,-	B,15.82,-	B,15.82,-	B,25.30,-	B,15.82,-	B,15.82,-	B,15.82,-	B,15.82,-	B,15.82,-
HOMSA_ENST00000222284	C,0.00,-	C,0.00,-	C,0.00,-	C,0.00,-	C,0.00,-	B,11.61,-	C,0.00,-	B,13.39,-	C,0.00,-	C,0.00,-	C,0.00,-	C,0.00,-	C,0.00,-	B,22.32,-	B,17.41,-	B,13.39,-	C,0.00,-	C,0.00,-	B,20.54,-	C,0.00,-	C,0.00,-	B,11.61,-	B,11.61,-	C,0.00,-	C,0.00,-	C,0.00,-	B,11.61,-	B,20.98,-	C,0.00,-	C,0.00,-	C,0.00,-	C,0.00,-	C,0.00,-	C,0.00,-	B,13.39,-	C,0.00,-	C,0.00,-	C,0.00,-	C,0.00,-	C,0.00,-	B,12.95,-	C,0.00,-	C,0.00,-	C,0.00,-	C,0.00,-	C,0.00,-	B,11.61,-	C,0.00,-	C,0.00,-
HOMSA_ENST00000270066	C,0.00,-	B,7.12,-	B,5.77,-	C,0.00,-	B,13.46,-	B,6.92,-	B,26.54,-	B,20.77,-	C,0.00,-	C,0.00,-	B,12.31,-	B,7.50,-	B,11.92,-	B,20.77,-	B,12.12,-	B,6.35,-	C,0.00,-	B,7.12,-	B,12.50,-	C,0.00,-	B,5.38,-	B,18.85,-	B,17.69,-	C,0.00,-	B,11.15,-	B,13.46,-	B,13.46,-	B,25.77,-	B,7.12,-	C,0.00,-	B,10.38,-	B,8.27,-	C,0.00,-	B,13.65,-	B,14.62,-	C,0.00,-	B,8.46,-	C,0.00,-	B,11.92,-	B,8.65,-	B,6.35,-	C,0.00,-	B,19.23,-	B,8.27,-	B,6.35,-	C,0.00,-	B,13.65,-	C,0.00,-	B,7.69,-
HOMSA_ENST00000316902	B,80.37,F1	B,81.31,F1	B,80.37,F1	B,80.37,F1	B,80.37,F1	B,80.37,-	B,80.75,F1	B,80.37,F1	B,80.37,F1	B,80.37,F1	B,80.37,F1	B,68.60,-	B,80.37,F1	B,18.13,-	B,80.37,-	B,79.63,-	B,80.37,F1	B,80.37,F1	B,80.37,F1	B,80.37,F1	B,80.37,F1	B,80.75,-	B,18.13,-	B,73.08,-	B,79.63,F1	B,80.37,F1	B,80.37,F1	B,66.36,F1	B,83.55,-	B,80.37,F1	B,70.09,F2	B,66.54,F1	B,80.37,F1	B,80.37,F1	B,80.37,-	B,80.37,F1	B,80.37,F1	B,80.37,F1	B,81.87,-	B,80.37,F1	B,82.06,-	B,80.37,F1	B,80.37,F1	B,80.37,F1	B,67.48,F1	B,80.37,F1	B,79.63,-	B,80.37,F1	B,80.37,-
HOMSA_ENST00000222145	B,86.81,-	B,11.94,-	B,19.11,-	B,86.92,-	B,14.12,-	B,14.12,-	B,86.81,-	B,16.93,-	B,13.19,-	B,14.12,-	B,13.19,-	B,14.12,-	B,28.87,-	B,79.54,-	B,85.88,-	B,86.71,-	B,85.88,-	B,14.12,-	B,86.81,-	B,12.36,-	B,4.67,-	B,28.87,-	B,41.64,-	B,14.23,-	B,73.10,-	B,12.56,-	B,14.12,-	B,12.36,-	B,84.22,-	B,8.52,-	B,14.12,-	B,9.87,-	B,14.12,F1	B,4.47,-	B,86.81,-	B,14.12,-	B,12.36,-	B,86.92,-	B,14.12,-	B,55.66,-	B,18.38,-	B,6.85,-	B,85.88,-	B,50.26,F1	B,22.74,-	B,86.81,-	B,86.81,-	B,50.26,-	B,85.88,-
HOMSA_ENST00000320033	B,100.00,-	B,100.00,-	B,100.00,-	B,100.00,-	B,100.00,-	B,100.00,-	B,100.00,-	B,100.00,-	B,100.00,-	B,100.00,-	B,100.00,-	B,100.00,-	B,100.00,-	B,100.00,-	B,100.00,-	B,100.00,-	B,100.00,-	B,62.19,-	B,100.00,-	B,100.00,-	B,100.00,-	B,100.00,-	B,100.00,-	B,100.00,-	B,100.00,-	B,100.00,-	B,100.00,-	B,100.00,-	B,100.00,-	B,100.00,-	B,100.00,-	B,100.00,-	B,100.00,-	B,100.00,-	B,100.00,-	B,100.00,-	B,100.00,-	B,100.00,-	B,100.00,-	B,100.00,-	B,100.00,-	B,100.00,-	B,100.00,-	B,100.00,-	B,100.00,-	B,100.00,-	B,100.00,-	B,100.00,-	B,100.00,-
HOMSA_ENST00000316461	B,35.67,-	B,35.67,-	B,35.67,-	B,35.67,-	B,35.67,-	B,35.67,-	B,35.67,-	B,35.67,-	B,35.67,-	B,35.67,-	B,35.67,-	B,35.67,-	B,35.67,-	B,36.84,-	B,35.67,-	B,35.67,-	B,35.67,-	B,35.67,-	B,35.67,-	B,35.67,-	B,35.67,-	B,35.67,-	B,35.67,-	B,35.67,-	B,35.67,-	B,35.67,-	B,35.67,-	B,35.09,-	B,35.67,-	B,35.67,-	B,35.67,-	B,35.67,-	B,35.67,-	B,35.67,-	B,40.35,-	B,35.67,-	B,35.67,-	B,35.67,-	B,38.01,-	B,35.67,-	B,38.01,-	B,35.67,-	B,38.60,-	B,35.67,-	B,35.67,-	B,35.67,-	B,35.67,-	B,35.67,-	B,35.67,-
HOMSA_ENST00000375425	C,0.00,-	C,0.00,-	C,0.00,-	C,0.00,-	C,0.00,-	C,0.00,-	C,0.00,-	C,0.00,-	C,0.00,-	C,0.00,-	C,0.00,-	C,0.00,-	C,0.00,-	B,12.14,-	C,0.00,-	B,11.89,-	C,0.00,-	C,0.00,-	B,23.00,-	C,0.00,-	C,0.00,-	C,0.00,-	B,12.92,-	C,0.00,-	C,0.00,-	C,0.00,-	B,9.30,-	B,8.53,-	B,10.85,-	C,0.00,-	C,0.00,-	C,0.00,-	C,0.00,-	C,0.00,-	C,0.00,-	C,0.00,-	C,0.00,-	C,0.00,-	B,10.85,-	C,0.00,-	C,0.00,-	C,0.00,-	C,0.00,-	C,0.00,-	C,0.00,-	C,0.00,-	B,9.04,-	C,0.00,-	C,0.00,-
HOMSA_ENST00000395892	B,100.00,-	B,100.00,-	B,95.85,-	B,95.85,-	B,95.44,-	B,100.00,-	B,96.27,-	B,95.85,-	B,95.85,-	B,100.00,-	B,95.85,-	B,100.00,-	B,100.00,-	B,100.00,-	B,100.00,F1	B,100.00,-	B,100.00,-	B,95.85,-	B,95.85,-	B,95.85,-	B,100.00,-	B,95.44,-	B,95.85,-	B,95.02,-	B,95.85,-	B,100.00,-	B,100.00,-	B,100.00,-	B,94.61,-	B,96.27,-	B,100.00,-	B,95.85,-	B,95.85,-	B,100.00,-	B,100.00,-	B,95.85,-	B,95.85,-	B,95.85,-	B,95.85,-	B,95.85,-	B,95.85,-	B,95.85,-	B,100.00,-	B,95.85,-	B,95.85,-	B,95.85,-	B,100.00,-	B,95.85,-	B,95.85,-
HOMSA_ENST00000311713	C,0.00,-	B,9.09,-	C,0.00,-	C,0.00,-	C,0.00,-	C,0.00,-	B,8.57,-	C,0.00,-	C,0.00,-	C,0.00,-	C,0.00,-	C,0.00,-	C,0.00,-	B,13.25,-	C,0.00,-	B,39.22,-	C,0.00,-	C,0.00,-	C,0.00,-	C,0.00,-	C,0.00,-	C,0.00,-	B,11.95,-	C,0.00,-	C,0.00,-	C,0.00,-	C,0.00,-	C,0.00,-	C,0.00,-	C,0.00,-	C,0.00,-	C,0.00,-	C,0.00,-	C,0.00,-	C,0.00,-	C,0.00,-	B,14.29,-	C,0.00,-	C,0.00,-	C,0.00,-	B,9.35,-	C,0.00,-	B,14.81,-	C,0.00,-	B,39.48,-	C,0.00,-	B,9.61,-	C,0.00,-	C,0.00,-
HOMSA_ENST00000334536	B,59.51,-	B,72.60,-	B,59.69,-	B,59.51,-	B,59.51,-	B,60.03,-	B,59.51,-	B,49.56,-	B,59.34,-	B,60.03,-	B,59.51,-	B,63.87,-	B,63.18,-	B,59.51,-	B,59.69,-	B,64.92,-	B,59.51,-	B,60.73,-	B,59.51,-	B,60.03,-	B,60.21,-	B,59.69,-	B,59.51,-	B,59.51,-	B,59.51,-	B,59.51,-	B,9.42,-	B,60.03,-	B,63.87,-	B,59.51,-	B,60.03,-	B,60.03,-	B,30.02,-	B,60.03,-	B,60.03,-	B,59.51,-	B,59.51,-	B,59.51,-	B,59.51,-	B,59.51,-	B,63.87,-	B,59.69,-	B,59.69,-	B,59.51,-	B,8.90,-	B,59.51,-	B,59.51,-	B,59.51,-	B,68.24,-
HOMSA_ENST00000423172	C,0.00,-	C,0.00,-	C,0.00,-	C,0.00,-	C,0.00,-	C,0.00,-	C,0.00,-	C,0.00,-	C,0.00,-	C,0.00,-	C,0.00,-	C,0.00,-	C,0.00,-	C,0.00,-	C,0.00,-	C,0.00,-	C,0.00,-	C,0.00,-	C,0.00,-	C,0.00,-	C,0.00,-	C,0.00,-	C,0.00,-	C,0.00,-	C,0.00,-	C,0.00,-	C,0.00,-	B,16.60,-	C,0.00,-	C,0.00,-	C,0.00,-	C,0.00,-	C,0.00,-	C,0.00,-	C,0.00,-	C,0.00,-	C,0.00,-	C,0.00,-	C,0.00,-	C,0.00,-	C,0.00,-	C,0.00,-	C,0.00,-	C,0.00,-	C,0.00,-	C,0.00,-	C,0.00,-	C,0.00,-	C,0.00,-
HOMSA_ENST00000312962	C,0.00,-	B,5.50,-	C,0.00,-	C,0.00,-	C,0.00,-	C,0.00,-	C,0.00,-	C,0.00,-	C,0.00,-	C,0.00,-	C,0.00,-	C,0.00,-	C,0.00,-	B,4.65,-	C,0.00,-	C,0.00,-	C,0.00,-	C,0.00,-	C,0.00,-	C,0.00,-	C,0.00,-	C,0.00,-	B,14.25,-	C,0.00,-	C,0.00,-	C,0.00,-	B,4.51,-	C,0.00,-	C,0.00,-	C,0.00,-	C,0.00,-	C,0.00,-	C,0.00,-	C,0.00,-	C,0.00,-	C,0.00,-	C,0.00,-	B,5.36,-	C,0.00,-	C,0.00,-	B,5.92,-	C,0.00,-	B,34.84,-	C,0.00,-	C,0.00,-	C,0.00,-	B,5.78,-	C,0.00,-	C,0.00,-
HOMSA_ENST00000358227	C,0.00,-	C,0.00,-	C,0.00,-	C,0.00,-	C,0.00,-	C,0.00,-	C,0.00,-	C,0.00,-	C,0.00,-	C,0.00,-	C,0.00,-	C,0.00,-	C,0.00,-	C,0.00,-	C,0.00,-	C,0.00,-	C,0.00,-	C,0.00,-	C,0.00,-	C,0.00,-	C,0.00,-	C,0.00,-	C,0.00,-	C,0.00,-	C,0.00,-	C,0.00,-	C,0.00,-	C,0.00,-	C,0.00,-	C,0.00,-	C,0.00,-	C,0.00,-	C,0.00,-	C,0.00,-	C,0.00,-	C,0.00,-	C,0.00,-	C,0.00,-	C,0.00,-	C,0.00,-	C,0.00,-	C,0.00,-	C,0.00,-	C,0.00,-	C,0.00,-	C,0.00,-	B,64.29,-	C,0.00,-	C,0.00,-
HOMSA_ENST00000394776	B,62.60,-	B,62.60,-	B,49.07,-	B,51.80,-	B,49.07,-	B,62.60,-	B,62.60,-	B,62.60,-	B,58.02,-	B,58.02,-	B,62.60,-	B,62.60,-	B,62.60,-	B,62.60,-	B,62.60,-	B,62.60,-	B,62.60,-	B,49.07,-	B,62.60,-	B,49.07,-	B,62.60,-	B,62.60,-	B,62.60,-	B,62.60,-	B,58.02,-	B,62.60,-	B,58.02,-	B,62.60,-	B,62.60,-	B,62.60,-	B,41.98,-	B,49.07,-	B,28.46,-	B,62.60,-	B,62.60,-	B,44.49,-	B,62.60,-	B,62.60,-	B,58.45,-	B,62.60,-	B,49.07,-	B,49.07,-	B,62.60,-	B,62.60,-	B,62.60,-	B,62.60,-	B,62.60,-	B,53.00,F6	B,62.60,-
HOMSA_ENST00000222008	C,0.00,-	C,0.00,-	C,0.00,-	C,0.00,-	C,0.00,-	C,0.00,-	B,26.49,-	C,0.00,-	C,0.00,-	C,0.00,-	C,0.00,-	C,0.00,-	C,0.00,-	C,0.00,-	C,0.00,-	C,0.00,-	C,0.00,-	C,0.00,-	C,0.00,-	C,0.00,-	C,0.00,-	C,0.00,-	C,0.00,-	C,0.00,-	C,0.00,-	C,0.00,-	C,0.00,-	C,0.00,-	B,44.32,-	C,0.00,-	C,0.00,-	C,0.00,-	C,0.00,-	C,0.00,-	C,0.00,-	C,0.00,-	C,0.00,-	C,0.00,-	C,0.00,-	C,0.00,-	C,0.00,-	C,0.00,-	C,0.00,-	C,0.00,-	C,0.00,-	C,0.00,-	B,39.46,-	C,0.00,-	C,0.00,-
HOMSA_ENST00000301459	B,83.17,-	B,83.17,-	B,83.17,F1	B,83.17,-	B,83.17,-	B,83.17,-	B,83.17,-	B,83.17,-	B,83.17,-	B,83.17,-	B,83.17,-	B,83.17,-	B,83.17,F1	B,83.17,F1	B,57.74,-	B,83.17,-	B,83.17,-	B,54.11,-	B,83.17,-	B,83.17,-	B,83.17,-	B,57.74,-	B,83.17,-	B,83.17,-	B,69.41,-	B,54.11,-	B,83.17,-	B,83.17,-	B,86.42,-	B,57.74,-	B,83.17,-	B,83.17,-	B,83.17,-	B,83.17,-	B,79.92,-	B,83.17,-	B,83.17,-	B,83.17,-	B,54.11,-	B,54.11,-	B,54.11,-	B,83.17,-	B,83.17,-	B,83.17,-	B,83.17,-	B,83.17,-	B,45.32,-	B,83.17,-	B,83.17,-
HOMSA_ENST00000253952	C,0.00,-	C,0.00,-	B,10.26,-	C,0.00,-	C,0.00,-	B,9.38,-	B,12.02,-	C,0.00,-	C,0.00,-	C,0.00,-	C,0.00,-	C,0.00,-	B,11.44,-	B,11.44,-	B,11.44,-	B,10.26,-	C,0.00,-	C,0.00,-	C,0.00,-	C,0.00,-	C,0.00,-	B,19.94,-	B,21.41,-	C,0.00,-	C,0.00,-	C,0.00,-	B,11.44,-	B,11.44,-	C,0.00,-	C,0.00,-	C,0.00,-	C,0.00,-	C,0.00,-	C,0.00,-	C,0.00,-	B,20.53,-	C,0.00,-	C,0.00,-	B,20.53,-	B,20.53,-	C,0.00,-	C,0.00,-	B,19.94,-	B,19.94,-	B,19.94,-	B,19.94,-	B,9.38,-	B,19.94,-	B,19.94,-
HOMSA_ENST00000396198	B,75.81,-	B,75.81,-	B,75.81,-	B,75.81,-	B,75.81,-	B,75.81,-	B,75.81,-	B,75.81,-	B,75.81,-	B,75.81,-	B,75.81,-	B,75.81,-	B,75.81,-	B,75.81,-	B,75.81,-	B,75.81,-	B,75.81,-	B,75.81,-	B,75.81,-	B,75.81,-	B,75.81,-	B,75.81,-	B,75.81,-	B,75.81,-	B,75.81,-	B,75.81,-	B,75.81,-	B,75.81,-	B,74.28,-	B,75.81,-	B,63.88,-	B,75.81,-	B,75.81,-	B,42.25,-	B,76.83,-	B,75.81,-	B,75.81,-	B,75.81,-	B,75.81,-	B,75.81,-	B,75.81,-	B,75.81,-	B,75.81,-	B,75.81,-	B,75.81,-	B,75.81,-	B,75.81,-	B,75.81,-	B,75.81,-
HOMSA_ENST00000376227	C,0.00,-	B,6.06,-	C,0.00,-	C,0.00,-	C,0.00,-	C,0.00,-	B,17.70,-	C,0.00,-	C,0.00,-	C,0.00,-	C,0.00,-	C,0.00,-	C,0.00,-	C,0.00,-	C,0.00,-	C,0.00,-	C,0.00,-	C,0.00,-	B,18.18,-	C,0.00,-	C,0.00,-	C,0.00,-	B,20.41,-	C,0.00,-	B,22.65,-	C,0.00,-	C,0.00,-	B,13.40,-	B,12.92,-	C,0.00,-	C,0.00,-	C,0.00,-	C,0.00,-	C,0.00,-	C,0.00,-	C,0.00,-	C,0.00,-	C,0.00,-	C,0.00,-	C,0.00,-	C,0.00,-	C,0.00,-	B,22.17,-	C,0.00,-	C,0.00,-	C,0.00,-	B,7.34,-	C,0.00,-	C,0.00,-
HOMSA_ENST00000336564	B,57.65,-	B,58.82,-	B,58.82,-	B,38.82,-	B,61.18,-	B,60.59,-	B,60.59,-	B,58.82,-	B,57.65,-	B,58.82,-	B,37.65,-	B,58.82,-	B,60.59,-	B,58.82,-	B,58.82,-	B,58.82,-	B,67.65,-	B,60.59,-	B,38.82,-	B,58.82,-	B,58.82,-	B,58.82,-	B,58.82,-	B,58.82,-	B,37.65,-	B,58.82,-	B,58.82,-	B,58.82,-	B,54.71,-	B,58.82,-	B,80.00,-	B,58.82,-	B,58.82,-	B,58.82,-	B,58.82,-	B,33.53,-	B,38.82,-	B,79.41,-	B,58.82,-	B,55.88,-	B,58.82,-	B,58.24,-	B,36.47,-	B,58.82,-	B,60.59,-	B,57.65,-	B,58.82,-	B,58.82,-	B,58.82,-
HOMSA_ENST00000308639	B,49.55,-	B,18.87,-	B,49.91,-	B,49.55,-	B,49.55,-	B,49.36,-	B,49.55,-	B,47.91,-	B,52.81,-	B,49.55,-	B,49.55,-	B,41.02,-	B,13.07,-	B,51.36,-	B,49.55,-	B,49.91,-	B,49.36,-	B,18.87,-	B,49.55,-	B,18.87,-	B,18.87,-	B,49.55,-	B,49.55,-	B,41.02,-	B,52.81,-	B,26.50,-	B,49.55,-	B,18.87,-	B,49.55,-	B,49.55,-	B,16.70,-	B,52.63,-	B,49.55,-	B,49.55,-	B,49.55,-	B,49.55,-	B,16.33,-	B,49.55,-	B,52.81,-	B,49.55,-	B,49.55,-	B,18.87,-	B,49.55,-	B,49.55,-	B,49.91,-	B,49.36,-	B,18.87,-	B,51.18,-	B,49.55,-
HOMSA_ENST00000381488	B,70.23,F1	B,83.26,-	B,63.72,-	B,82.56,F1	B,78.60,F1	B,86.51,-	B,70.23,-	B,70.23,-	B,43.49,-	B,82.56,F1	B,78.60,F1	B,43.49,-	B,78.60,F1	B,75.12,F2	B,82.56,-	B,82.56,F1	B,63.95,-	B,82.56,F1	B,82.56,-	B,82.56,-	B,82.56,-	B,82.56,-	B,82.56,F1	B,82.56,-	B,78.60,F1	B,82.56,-	B,82.56,F2	B,78.60,-	B,91.16,F1	B,74.19,-	B,65.58,-	B,78.60,F1	B,55.58,F1	B,83.95,-	B,78.60,-	B,86.51,-	B,86.51,F1	B,78.60,F1	B,82.56,-	B,46.98,-	B,70.93,-	B,78.60,F1	B,86.51,-	B,82.56,F1	B,63.72,F1	B,70.23,-	B,82.56,F2	B,82.56,F1	B,83.26,-
HOMSA_ENST00000378152	B,30.89,-	B,24.07,-	B,30.89,-	B,7.75,-	B,30.89,-	B,8.26,-	B,30.89,-	B,30.89,-	B,16.43,-	B,8.47,-	B,23.24,-	B,7.75,-	B,16.43,-	B,30.89,-	B,7.75,-	B,8.47,-	B,32.95,-	B,32.13,-	B,7.85,-	B,22.52,-	B,8.57,-	B,8.06,-	B,14.57,-	B,30.89,-	B,16.43,-	B,30.89,-	B,30.89,F1	B,21.59,-	B,37.19,-	B,6.51,-	B,8.57,-	B,30.89,-	B,7.75,-	B,7.85,-	B,8.06,-	B,7.75,-	B,8.57,-	B,7.75,-	B,30.89,-	B,8.57,-	B,30.79,-	B,8.78,-	B,23.14,-	B,7.85,-	B,8.47,-	B,30.89,-	B,25.10,-	B,30.89,-	B,30.99,-
HOMSA_ENST00000309328	C,0.00,-	C,0.00,-	C,0.00,-	C,0.00,-	C,0.00,-	C,0.00,-	C,0.00,-	C,0.00,-	C,0.00,-	C,0.00,-	C,0.00,-	C,0.00,-	C,0.00,-	C,0.00,-	C,0.00,-	C,0.00,-	C,0.00,-	C,0.00,-	C,0.00,-	C,0.00,-	C,0.00,-	C,0.00,-	C,0.00,-	C,0.00,-	C,0.00,-	C,0.00,-	C,0.00,-	C,0.00,-	C,0.00,-	C,0.00,-	C,0.00,-	C,0.00,-	C,0.00,-	C,0.00,-	C,0.00,-	C,0.00,-	C,0.00,-	C,0.00,-	C,0.00,-	C,0.00,-	C,0.00,-	C,0.00,-	C,0.00,-	C,0.00,-	C,0.00,-	C,0.00,-	C,0.00,-	C,0.00,-	C,0.00,-
HOMSA_ENST00000399813	B,96.51,-	B,100.00,-	B,100.00,-	B,100.00,-	B,100.00,-	B,85.40,-	B,100.00,-	B,100.00,-	B,100.00,-	B,79.05,-	B,100.00,-	B,67.94,-	B,56.83,-	B,100.00,-	B,100.00,-	B,100.00,-	B,100.00,-	B,100.00,-	B,100.00,-	B,67.94,-	B,85.40,-	B,100.00,-	B,100.00,-	B,100.00,-	B,100.00,-	B,56.83,-	B,100.00,-	B,76.83,-	B,96.83,-	B,64.44,-	B,85.40,-	B,100.00,-	B,100.00,-	B,100.00,-	B,56.83,-	B,67.94,-	B,67.94,-	B,100.00,-	B,100.00,-	B,79.05,-	B,77.14,-	B,56.83,-	B,100.00,-	B,100.00,-	B,100.00,-	B,56.83,-	B,56.83,-	B,100.00,-	B,100.00,-
HOMSA_ENST00000373680	B,97.19,-	B,100.00,-	B,97.50,-	B,98.12,-	B,100.00,-	B,97.19,-	B,95.94,-	B,97.19,-	B,96.56,F1	B,100.00,-	B,95.31,-	B,95.31,-	B,95.00,-	B,97.19,-	B,100.00,-	B,100.00,-	B,100.00,-	B,97.19,-	B,95.94,-	B,100.00,-	B,95.94,-	B,97.19,-	B,100.00,-	B,100.00,-	B,96.88,-	B,97.19,-	B,97.19,-	B,100.00,-	B,91.56,F1	B,95.31,-	B,100.00,F1	B,100.00,-	B,95.94,-	B,100.00,-	B,96.88,-	B,100.00,-	B,91.25,F1	B,95.31,-	B,97.19,-	B,100.00,-	B,95.31,-	B,100.00,-	B,100.00,-	B,100.00,-	B,97.50,-	A,100.00,-	B,95.00,-	B,100.00,-	B,96.56,-
HOMSA_ENST00000263257	B,84.96,-	B,84.55,F2	B,84.96,-	B,84.96,-	B,73.37,-	B,84.96,F1	B,84.96,-	B,84.96,-	B,84.96,-	B,84.96,F1	B,84.96,F1	B,84.96,-	B,84.96,-	B,84.96,-	B,84.96,-	B,84.96,-	B,84.96,F1	B,84.96,-	B,84.96,-	B,73.37,-	B,73.37,F1	B,84.96,-	B,84.96,-	B,84.96,-	B,85.16,-	B,73.37,-	B,73.37,-	B,84.96,F1	B,84.96,-	B,84.96,F1	B,73.37,-	B,84.96,-	B,84.96,-	B,73.37,-	B,84.96,-	B,84.96,F1	B,84.96,-	B,84.96,-	B,84.96,F1	B,73.37,-	B,84.96,-	B,84.96,-	B,84.96,-	B,84.96,-	B,84.96,-	B,84.96,-	B,83.13,-	B,84.96,-	B,84.96,-
HOMSA_ENST00000294258	C,0.00,-	C,0.00,-	C,0.00,-	C,0.00,-	C,0.00,-	C,0.00,-	C,0.00,-	C,0.00,-	C,0.00,-	C,0.00,-	B,19.68,F1	C,0.00,-	C,0.00,-	B,10.97,-	C,0.00,-	B,11.94,-	C,0.00,-	C,0.00,-	C,0.00,-	C,0.00,-	C,0.00,-	C,0.00,-	C,0.00,-	C,0.00,-	C,0.00,-	C,0.00,-	B,22.90,-	C,0.00,-	C,0.00,-	C,0.00,-	C,0.00,-	C,0.00,-	C,0.00,-	C,0.00,-	C,0.00,-	C,0.00,-	C,0.00,-	C,0.00,-	C,0.00,-	C,0.00,-	C,0.00,-	C,0.00,-	B,21.29,-	C,0.00,-	C,0.00,-	C,0.00,-	B,21.29,-	C,0.00,-	C,0.00,-
HOMSA_ENST00000301175	B,34.14,-	B,32.84,-	B,23.13,-	B,44.96,-	B,19.40,-	B,34.14,-	B,34.14,-	B,33.02,-	B,11.38,-	B,34.14,-	B,34.14,-	B,34.14,-	B,43.84,-	B,31.72,-	B,43.84,-	B,34.14,-	B,34.14,-	B,32.46,-	B,34.33,-	B,11.19,-	B,29.66,-	B,43.84,-	B,34.14,-	B,23.13,-	B,34.14,-	B,15.67,-	B,33.58,-	B,34.14,-	B,43.47,-	B,33.40,-	B,34.14,-	B,11.19,-	B,34.14,-	B,11.19,-	B,16.79,-	B,11.57,-	B,11.19,-	B,44.96,-	B,42.54,-	C,0.00,-	B,34.51,-	B,23.13,-	B,42.54,-	B,34.14,-	C,0.00,-	B,34.14,-	B,34.14,-	B,34.14,-	B,44.59,-
HOMSA_ENST00000352268	B,87.31,-	B,50.26,-	B,50.26,F1	B,89.12,-	B,87.31,-	B,50.26,-	B,50.26,-	B,87.31,-	B,87.31,F1	B,23.06,-	B,89.12,-	B,50.26,-	B,63.21,-	B,87.31,-	B,87.82,-	B,87.31,-	B,87.31,-	B,87.31,-	B,63.21,-	B,50.26,-	B,63.21,-	B,87.82,-	B,63.21,-	B,50.26,-	B,87.31,-	B,63.21,-	B,26.94,-	B,50.26,-	B,63.21,-	B,87.31,F1	B,50.26,-	B,87.31,-	B,50.26,-	B,26.94,-	B,87.31,-	B,50.26,-	B,50.26,-	B,87.31,-	B,87.31,-	B,23.06,-	B,63.21,-	B,50.26,-	B,87.31,-	B,87.31,-	B,87.31,-	B,87.31,-	B,87.31,-	B,87.31,-	B,50.26,-
HOMSA_ENST00000357573	B,19.51,-	B,10.19,-	B,10.19,-	B,19.51,-	B,19.51,-	B,10.19,-	B,10.19,-	B,19.51,-	B,19.86,-	B,19.51,-	B,10.19,-	B,19.86,-	B,19.86,-	B,10.19,-	B,19.86,-	B,19.51,-	B,10.19,-	B,21.62,-	B,19.86,-	B,10.19,-	B,19.51,-	B,19.86,-	B,19.86,-	B,19.51,-	B,10.19,-	B,19.51,-	B,19.51,-	B,19.51,-	B,55.36,-	B,19.68,-	B,19.51,-	B,19.86,-	B,19.51,-	B,19.51,-	B,10.19,-	B,19.51,-	B,19.51,-	B,19.51,-	B,19.86,-	B,19.86,-	B,19.51,-	B,10.19,-	B,19.51,-	B,19.86,-	B,19.51,-	B,19.86,-	B,19.51,-	B,19.86,-	B,19.51,-
HOMSA_ENST00000374500	C,0.00,-	C,0.00,-	C,0.00,-	C,0.00,-	C,0.00,-	C,0.00,-	C,0.00,-	C,0.00,-	C,0.00,-	C,0.00,-	C,0.00,-	C,0.00,-	C,0.00,-	C,0.00,-	C,0.00,-	C,0.00,-	C,0.00,-	C,0.00,-	C,0.00,-	C,0.00,-	C,0.00,-	C,0.00,-	C,0.00,-	C,0.00,-	C,0.00,-	C,0.00,-	C,0.00,-	C,0.00,-	C,0.00,-	C,0.00,-	C,0.00,-	C,0.00,-	C,0.00,-	C,0.00,-	C,0.00,-	C,0.00,-	C,0.00,-	C,0.00,-	C,0.00,-	C,0.00,-	C,0.00,-	C,0.00,-	B,12.63,-	C,0.00,-	C,0.00,-	C,0.00,-	C,0.00,-	C,0.00,-	C,0.00,-
HOMSA_ENST00000375906	C,0.00,-	C,0.00,-	C,0.00,-	C,0.00,-	C,0.00,-	C,0.00,-	C,0.00,-	C,0.00,-	C,0.00,-	C,0.00,-	C,0.00,-	C,0.00,-	C,0.00,-	C,0.00,-	C,0.00,-	C,0.00,-	C,0.00,-	C,0.00,-	C,0.00,-	C,0.00,-	C,0.00,-	C,0.00,-	C,0.00,-	C,0.00,-	C,0.00,-	C,0.00,-	C,0.00,-	C,0.00,-	C,0.00,-	C,0.00,-	C,0.00,-	C,0.00,-	C,0.00,-	C,0.00,-	C,0.00,-	C,0.00,-	C,0.00,-	C,0.00,-	C,0.00,-	C,0.00,-	C,0.00,-	C,0.00,-	C,0.00,-	C,0.00,-	C,0.00,-	C,0.00,-	C,0.00,-	C,0.00,-	C,0.00,-
HOMSA_ENST00000393700	C,0.00,-	B,8.43,-	C,0.00,-	C,0.00,-	C,0.00,-	C,0.00,-	C,0.00,-	C,0.00,-	C,0.00,-	C,0.00,-	C,0.00,-	C,0.00,-	C,0.00,-	C,0.00,-	C,0.00,-	B,12.18,-	C,0.00,-	C,0.00,-	C,0.00,-	C,0.00,-	C,0.00,-	B,12.88,-	B,13.82,-	C,0.00,-	C,0.00,-	C,0.00,-	C,0.00,-	C,0.00,-	C,0.00,-	C,0.00,-	C,0.00,-	C,0.00,-	C,0.00,-	C,0.00,-	C,0.00,-	C,0.00,-	B,26.46,-	C,0.00,-	C,0.00,-	C,0.00,-	C,0.00,-	C,0.00,-	C,0.00,-	B,15.46,-	C,0.00,-	C,0.00,-	B,13.82,-	C,0.00,-	C,0.00,-
HOMSA_ENST00000393758	B,97.55,-	B,97.55,-	B,97.55,-	B,97.55,-	B,97.81,-	B,82.71,-	B,97.81,-	B,97.55,F1	B,97.81,F1	B,97.42,-	B,97.68,F1	B,97.42,-	B,97.55,-	B,97.55,F1	B,97.55,-	B,97.94,-	B,97.55,-	B,97.55,F1	B,97.55,-	B,97.55,-	B,97.55,-	B,97.55,-	B,97.55,-	B,97.81,-	B,97.55,-	B,97.55,-	B,97.55,F1	B,97.81,F1	B,97.55,-	B,97.55,-	B,97.42,-	B,97.81,-	B,97.42,-	B,97.55,-	B,97.55,-	B,97.55,-	B,97.94,-	B,97.55,F1	B,97.55,-	B,97.55,F1	B,97.42,-	B,97.55,-	B,97.55,-	B,97.55,-	B,97.94,-	B,97.55,-	B,97.81,-	B,97.55,-	B,97.81,-
HOMSA_ENST00000391946	B,74.71,-	B,74.71,-	B,74.71,-	B,74.71,-	B,74.71,-	B,74.71,-	B,74.71,-	B,74.71,-	B,74.71,-	B,74.71,-	B,74.71,-	B,74.71,-	B,74.71,-	B,74.71,-	B,74.71,-	B,74.71,-	B,74.71,-	B,74.71,-	B,74.71,-	B,74.71,-	B,74.71,-	B,74.71,-	B,74.71,-	B,74.71,-	B,74.71,-	B,74.71,-	B,74.71,-	B,74.71,-	B,74.71,-	B,74.71,-	B,74.71,-	B,74.71,-	B,74.71,-	B,74.71,-	B,74.71,-	B,74.71,-	B,74.71,-	B,74.71,-	B,74.71,-	B,74.71,-	B,74.71,-	B,74.71,-	B,74.71,-	B,74.71,-	B,74.71,-	B,74.71,-	B,74.71,-	B,74.71,-	B,74.71,-
HOMSA_ENST00000219789	C,0.00,-	C,0.00,-	C,0.00,-	C,0.00,-	C,0.00,-	C,0.00,-	C,0.00,-	C,0.00,-	C,0.00,-	C,0.00,-	C,0.00,-	C,0.00,-	C,0.00,-	C,0.00,-	C,0.00,-	C,0.00,-	C,0.00,-	B,16.88,-	C,0.00,-	C,0.00,-	C,0.00,-	C,0.00,-	C,0.00,-	C,0.00,-	C,0.00,-	C,0.00,-	C,0.00,-	C,0.00,-	C,0.00,-	C,0.00,-	C,0.00,-	C,0.00,-	C,0.00,-	C,0.00,-	C,0.00,-	C,0.00,-	C,0.00,-	C,0.00,-	C,0.00,-	C,0.00,-	C,0.00,-	C,0.00,-	C,0.00,-	C,0.00,-	C,0.00,-	C,0.00,-	B,21.52,-	C,0.00,-	C,0.00,-
HOMSA_ENST00000221232	B,8.37,-	B,10.49,-	B,5.98,-	C,0.00,-	B,5.71,-	B,4.38,-	B,15.14,-	B,3.32,-	C,0.00,-	C,0.00,-	B,9.43,-	C,0.00,-	C,0.00,-	B,7.57,-	B,27.49,-	B,9.69,-	C,0.00,-	B,6.51,-	B,9.96,-	C,0.00,-	B,4.12,-	B,4.65,-	B,23.77,-	B,4.38,-	C,0.00,-	C,0.00,-	B,9.69,-	B,4.25,-	B,12.35,-	B,5.18,-	B,5.71,-	C,0.00,-	C,0.00,-	C,0.00,-	B,3.85,-	C,0.00,-	C,0.00,-	C,0.00,-	B,9.16,-	C,0.00,-	B,21.38,-	B,4.12,-	B,19.39,-	C,0.00,-	C,0.00,-	C,0.00,-	B,9.96,-	C,0.00,-	C,0.00,-
HOMSA_ENST00000251268	B,2.39,-	B,1.58,-	B,2.39,-	B,2.53,-	B,2.53,-	B,2.39,-	B,3.76,-	B,3.41,-	B,2.53,-	B,1.55,-	B,2.81,-	B,2.50,-	B,3.62,-	B,2.99,-	B,4.78,-	B,3.80,-	B,2.53,-	B,2.81,-	B,19.72,F2	B,2.53,-	B,2.53,-	B,4.53,-	B,35.75,F1	B,2.07,-	B,9.91,-	B,3.44,-	B,2.53,-	B,2.53,-	B,84.43,F4	B,1.97,-	B,2.64,-	B,3.44,-	B,3.06,-	B,2.53,-	B,3.09,-	B,2.60,-	B,3.83,-	B,2.39,-	B,1.97,-	B,2.53,-	B,3.59,-	B,2.53,-	B,15.15,-	B,2.36,-	B,2.60,-	B,1.97,-	B,9.91,-	B,2.67,-	B,2.71,-
HOMSA_ENST00000258821	C,0.00,-	C,0.00,-	C,0.00,-	C,0.00,-	C,0.00,-	C,0.00,-	C,0.00,-	C,0.00,-	C,0.00,-	C,0.00,-	C,0.00,-	C,0.00,-	C,0.00,-	B,10.45,-	C,0.00,-	B,16.36,-	C,0.00,-	C,0.00,-	C,0.00,-	C,0.00,-	C,0.00,-	C,0.00,-	C,0.00,-	C,0.00,-	B,15.91,-	C,0.00,-	C,0.00,-	B,12.73,-	C,0.00,-	C,0.00,-	C,0.00,-	C,0.00,-	C,0.00,-	C,0.00,-	C,0.00,-	C,0.00,-	C,0.00,-	C,0.00,-	C,0.00,-	C,0.00,-	C,0.00,-	C,0.00,-	B,20.23,-	C,0.00,-	C,0.00,-	C,0.00,-	B,11.14,-	C,0.00,-	C,0.00,-
HOMSA_ENST00000479808	B,89.14,-	B,89.14,-	B,89.14,-	B,89.14,-	B,71.25,-	B,89.14,-	B,89.14,-	B,89.14,-	B,89.14,-	B,54.95,-	B,89.14,-	B,89.14,-	B,76.36,-	B,89.14,-	B,89.14,-	B,89.14,-	B,89.14,-	B,76.04,-	B,89.14,-	B,89.14,-	B,89.14,-	B,89.14,-	B,54.95,-	B,89.14,-	B,89.14,-	B,89.14,-	B,89.14,-	B,89.14,-	B,89.14,-	B,89.14,-	B,89.14,-	B,54.95,-	B,76.04,-	B,89.14,-	B,89.14,-	B,89.14,-	B,89.14,-	B,89.14,-	B,89.14,-	B,89.14,-	B,89.14,-	B,89.14,-	B,89.14,-	B,89.14,-	B,89.14,-	B,89.14,-	B,89.14,-	B,89.14,-	B,89.14,-
HOMSA_ENST00000397847	B,89.76,-	B,53.91,-	B,43.94,-	B,43.94,-	B,43.13,-	B,43.13,-	B,89.76,-	B,43.94,-	B,44.20,-	B,43.94,-	B,89.76,-	B,43.94,-	B,43.13,-	B,89.76,-	B,89.76,-	B,89.76,-	B,47.71,-	B,89.76,-	B,53.91,-	B,26.95,-	B,43.94,-	B,89.76,-	B,43.94,-	B,89.76,-	B,43.94,-	B,53.91,-	B,43.94,-	B,89.76,-	C,0.00,-	B,44.20,-	B,43.13,-	B,89.76,-	B,53.91,-	B,89.76,-	B,38.81,-	B,89.76,-	B,19.41,-	B,89.76,-	B,58.49,-	B,42.86,-	B,53.91,-	B,58.49,-	B,43.13,-	B,43.94,-	B,44.20,-	B,89.76,-	B,89.76,-	B,43.94,-	B,89.76,-
HOMSA_ENST00000300873	B,100.00,-	B,100.00,-	B,100.00,-	B,100.00,-	B,62.86,-	B,100.00,-	B,62.86,-	B,94.29,-	B,100.00,-	B,100.00,-	B,100.00,-	B,100.00,-	B,100.00,-	B,100.00,-	B,100.00,-	B,100.00,-	B,100.00,-	B,100.00,-	B,100.00,-	B,100.00,-	B,100.00,-	B,100.00,-	B,100.00,-	B,100.00,-	B,100.00,-	B,100.00,-	B,100.00,-	B,100.00,-	B,98.57,-	B,62.86,-	B,100.00,-	B,62.86,-	B,62.86,-	B,100.00,-	B,100.00,-	B,62.86,-	B,100.00,-	B,100.00,-	B,100.00,-	B,100.00,-	B,100.00,-	B,100.00,-	B,100.00,-	B,100.00,-	B,42.86,-	B,100.00,-	B,61.43,-	B,100.00,-	B,100.00,-
HOMSA_ENST00000301529	B,96.83,-	B,100.00,-	B,96.19,-	B,96.83,-	B,96.51,-	B,96.51,-	B,100.00,-	B,100.00,-	B,100.00,-	B,100.00,-	B,96.83,-	B,97.14,-	B,96.19,F1	B,96.83,-	B,100.00,-	B,100.00,-	B,100.00,F2	B,100.00,-	B,98.41,-	B,100.00,-	B,100.00,-	B,100.00,-	B,100.00,-	B,100.00,-	B,96.19,-	B,96.51,-	B,98.10,-	B,96.19,-	B,89.84,-	B,100.00,-	B,100.00,-	B,100.00,F1	B,100.00,-	B,100.00,-	B,100.00,-	B,96.51,-	B,100.00,-	B,100.00,-	B,96.19,-	B,100.00,-	B,97.14,-	B,100.00,-	B,95.56,-	B,96.51,-	B,100.00,-	B,96.83,-	B,100.00,-	B,100.00,-	B,100.00,-
HOMSA_ENST00000322147	B,78.28,-	B,78.28,-	B,20.49,-	B,78.28,-	B,78.28,-	B,82.58,-	B,60.40,-	B,55.72,-	B,8.21,-	B,14.66,-	B,78.28,-	B,8.21,-	B,55.72,-	B,78.28,-	B,74.67,-	B,78.13,-	B,78.28,-	B,55.49,-	B,78.28,-	B,55.72,-	B,14.66,-	B,78.28,-	B,37.45,F1	B,78.28,-	B,78.28,-	B,34.31,-	B,27.48,-	B,63.78,-	B,86.19,-	B,78.28,-	B,16.27,-	B,31.31,-	B,19.34,-	B,66.00,-	B,37.84,-	B,12.66,-	B,12.66,-	B,86.19,-	B,78.28,-	B,74.67,-	B,24.56,-	B,55.72,-	B,78.28,-	B,26.17,-	B,78.28,-	B,78.28,-	B,12.66,-	B,78.28,-	B,55.72,-
HOMSA_ENST00000302754	B,100.00,-	B,31.41,-	B,48.70,-	B,77.23,-	B,77.23,-	B,100.00,-	B,90.78,-	B,77.23,-	B,72.05,-	B,77.23,-	B,100.00,-	B,77.23,-	B,77.23,-	B,93.95,-	B,77.23,-	B,100.00,-	B,100.00,-	B,92.80,-	B,100.00,-	B,77.23,-	B,77.23,-	B,100.00,-	B,100.00,-	B,93.08,-	B,100.00,-	B,77.23,-	B,77.23,-	B,77.23,-	B,97.98,-	B,93.08,-	B,77.23,-	B,77.23,-	B,77.23,-	B,77.23,-	B,100.00,-	B,77.23,-	B,77.23,-	B,100.00,-	B,100.00,-	B,77.23,-	B,93.08,-	B,77.23,-	B,100.00,-	B,100.00,-	B,100.00,-	B,100.00,-	B,74.93,-	B,100.00,-	B,100.00,-
HOMSA_ENST00000393924	B,90.88,-	B,90.59,-	B,100.00,-	B,91.47,-	B,90.88,-	B,100.00,-	B,100.00,-	B,90.88,-	B,90.88,-	B,90.88,-	B,91.47,-	B,90.88,-	B,100.00,-	B,90.59,-	B,90.59,-	B,100.00,-	B,88.24,-	B,90.88,-	B,90.88,-	B,91.47,-	B,90.59,-	B,90.59,-	B,90.88,-	B,100.00,-	B,100.00,-	B,90.59,-	B,90.59,-	B,100.00,-	B,100.00,-	B,90.88,-	B,91.18,-	B,90.88,-	B,92.94,-	B,91.47,-	B,90.88,-	B,91.47,-	B,90.88,-	B,91.47,-	B,90.88,-	B,91.47,-	B,55.00,-	B,100.00,F1	B,90.59,-	B,90.88,-	B,100.00,-	B,90.59,-	B,90.88,-	B,91.47,-	B,91.47,-
HOMSA_ENST00000309100	B,49.70,-	B,13.11,-	B,16.41,-	B,19.01,-	B,10.39,-	B,19.36,-	B,10.39,-	B,4.37,-	B,19.36,-	B,12.04,-	B,19.36,-	B,19.36,-	B,49.70,-	B,57.14,F1	B,19.13,-	B,49.70,-	B,19.01,-	B,20.78,-	B,24.32,-	B,19.36,-	B,20.78,-	B,49.70,-	B,20.78,-	B,20.78,-	B,10.86,-	B,49.70,-	B,20.78,-	B,10.39,-	B,64.34,-	B,20.78,-	B,20.78,-	B,19.36,-	B,10.39,-	B,20.78,-	B,19.36,-	B,20.78,-	B,24.91,-	B,19.01,-	B,49.70,-	B,18.89,-	B,19.36,-	B,19.36,-	B,57.97,-	B,63.05,-	B,58.21,-	B,54.07,-	B,53.36,-	B,63.05,-	B,57.97,-
HOMSA_ENST00000316770	B,96.24,-	B,96.24,-	B,98.12,-	B,94.98,F1	B,93.73,-	B,100.00,-	B,95.92,-	B,100.00,-	B,100.00,-	B,100.00,-	B,96.24,-	B,100.00,-	B,91.22,-	B,100.00,-	B,97.49,-	B,100.00,-	B,96.24,-	B,100.00,F1	B,89.34,F1	B,100.00,-	B,96.55,-	B,95.92,F1	B,96.24,-	B,100.00,-	B,100.00,-	B,100.00,-	B,97.18,-	B,98.12,-	B,95.30,-	B,100.00,-	B,100.00,-	B,100.00,-	B,100.00,-	B,100.00,-	B,95.92,-	B,100.00,-	B,95.61,-	B,100.00,-	B,96.24,-	B,100.00,-	B,95.61,-	B,100.00,-	B,100.00,-	B,100.00,-	B,95.92,-	B,95.92,-	B,93.73,-	B,94.98,-	B,100.00,-
HOMSA_ENST00000331890	B,26.16,-	B,26.16,-	B,10.20,-	B,26.16,-	B,26.16,-	B,26.16,-	B,26.16,-	B,26.16,-	B,26.16,-	B,26.16,-	B,26.16,-	B,26.16,-	B,26.16,-	B,26.16,-	B,26.16,-	B,26.16,-	B,26.16,-	B,26.16,-	B,26.16,-	B,26.16,-	B,26.16,-	B,26.16,-	B,26.16,-	B,26.16,-	B,26.16,-	B,26.16,-	B,26.16,-	B,26.16,-	B,26.16,-	B,26.16,-	B,26.16,-	B,26.16,-	B,22.45,-	B,26.16,-	B,24.30,-	B,26.16,-	B,26.16,-	B,26.16,-	B,26.16,-	B,26.16,-	B,26.16,-	B,26.16,-	B,27.46,-	B,26.16,-	B,26.16,-	B,26.16,-	B,26.16,-	B,26.16,-	B,26.16,-
HOMSA_ENST00000262854	B,2.26,-	B,2.70,-	B,5.81,-	B,3.34,-	B,1.94,-	B,1.17,-	B,33.68,F2	B,4.07,-	B,1.94,-	B,1.94,-	B,1.99,-	B,3.16,-	B,1.97,-	B,48.63,F6	B,8.73,F1	B,7.75,F2	B,1.17,-	B,5.81,-	B,96.16,F3	B,5.81,-	B,1.19,-	B,17.12,-	B,56.72,F5	B,1.51,-	B,13.56,-	B,3.02,-	B,2.63,-	B,5.08,-	B,98.83,F7	B,3.68,-	B,5.81,-	B,3.80,-	B,2.19,-	B,1.69,-	B,10.45,F1	B,5.81,-	B,4.30,F1	B,5.81,-	B,5.81,-	B,2.88,-	B,1.65,-	B,1.94,-	B,3.75,-	B,5.99,-	B,5.81,-	B,51.23,F8	B,1.69,-	B,5.81,-	B,3.80,-
HOMSA_ENST00000339093	C,0.00,-	B,11.84,-	C,0.00,-	C,0.00,-	C,0.00,-	C,0.00,-	C,0.00,-	C,0.00,-	C,0.00,-	C,0.00,-	C,0.00,-	C,0.00,-	C,0.00,-	B,19.74,-	B,19.74,-	C,0.00,-	C,0.00,-	C,0.00,-	B,16.78,-	C,0.00,-	C,0.00,-	B,11.84,-	C,0.00,-	C,0.00,-	B,19.41,-	C,0.00,-	B,11.51,-	C,0.00,-	C,0.00,-	C,0.00,-	C,0.00,-	C,0.00,-	C,0.00,-	C,0.00,-	C,0.00,-	C,0.00,-	C,0.00,-	C,0.00,-	C,0.00,-	C,0.00,-	C,0.00,-	C,0.00,-	C,0.00,-	C,0.00,-	C,0.00,-	C,0.00,-	B,10.20,-	C,0.00,-	C,0.00,-
HOMSA_ENST00000372281	C,0.00,-	C,0.00,-	C,0.00,-	C,0.00,-	C,0.00,-	C,0.00,-	C,0.00,-	C,0.00,-	C,0.00,-	C,0.00,-	C,0.00,-	C,0.00,-	C,0.00,-	C,0.00,-	C,0.00,-	C,0.00,-	C,0.00,-	C,0.00,-	C,0.00,-	C,0.00,-	C,0.00,-	C,0.00,-	C,0.00,-	C,0.00,-	C,0.00,-	C,0.00,-	C,0.00,-	C,0.00,-	C,0.00,-	C,0.00,-	C,0.00,-	C,0.00,-	C,0.00,-	C,0.00,-	C,0.00,-	C,0.00,-	C,0.00,-	C,0.00,-	C,0.00,-	C,0.00,-	C,0.00,-	C,0.00,-	C,0.00,-	C,0.00,-	C,0.00,-	C,0.00,-	C,0.00,-	C,0.00,-	C,0.00,-
HOMSA_ENST00000377173	B,100.00,-	B,100.00,-	B,100.00,-	B,100.00,-	B,100.00,-	B,100.00,-	B,100.00,-	B,100.00,-	B,100.00,-	B,100.00,-	B,98.08,-	B,100.00,-	B,100.00,-	B,100.00,-	B,100.00,-	B,100.00,-	B,100.00,-	B,100.00,-	B,100.00,-	B,79.87,-	B,100.00,-	B,100.00,-	B,100.00,-	B,100.00,-	B,100.00,-	B,100.00,-	B,100.00,-	B,100.00,-	B,97.44,-	B,100.00,-	B,100.00,-	B,100.00,-	B,100.00,-	B,100.00,-	B,100.00,-	B,100.00,-	B,97.12,-	B,100.00,-	B,100.00,-	B,100.00,-	B,100.00,-	B,100.00,-	B,98.08,-	B,100.00,-	B,97.44,-	B,100.00,-	B,100.00,-	B,100.00,-	B,100.00,-
HOMSA_ENST00000391759	C,0.00,-	C,0.00,-	C,0.00,-	C,0.00,-	C,0.00,-	C,0.00,-	C,0.00,-	C,0.00,-	C,0.00,-	C,0.00,-	C,0.00,-	C,0.00,-	C,0.00,-	C,0.00,-	C,0.00,-	C,0.00,-	C,0.00,-	C,0.00,-	B,9.88,-	C,0.00,-	C,0.00,-	C,0.00,-	B,18.97,-	C,0.00,-	C,0.00,-	C,0.00,-	C,0.00,-	C,0.00,-	C,0.00,-	C,0.00,-	C,0.00,-	C,0.00,-	C,0.00,-	C,0.00,-	C,0.00,-	C,0.00,-	C,0.00,-	C,0.00,-	C,0.00,-	C,0.00,-	C,0.00,-	C,0.00,-	C,0.00,-	C,0.00,-	C,0.00,-	C,0.00,-	B,20.95,-	C,0.00,-	C,0.00,-
HOMSA_ENST00000422053	B,55.06,-	B,55.06,-	B,55.06,-	B,55.06,-	B,56.62,-	B,55.06,-	B,56.62,-	B,55.06,-	B,55.06,-	B,56.62,-	B,55.06,-	B,55.06,-	B,55.06,-	B,55.06,-	B,55.06,-	B,55.06,-	B,56.62,-	B,55.06,-	B,55.06,-	B,39.74,-	B,55.06,-	B,55.06,-	B,55.06,-	B,55.06,-	B,55.06,-	B,55.06,-	B,55.06,-	B,55.06,-	B,56.62,-	B,55.06,-	B,56.62,-	B,55.06,-	B,43.12,-	B,55.06,-	B,55.06,-	B,56.62,-	B,55.06,-	B,55.06,-	B,39.74,-	B,55.06,-	B,56.62,-	B,55.06,-	B,55.06,-	B,55.06,-	B,55.06,-	B,42.08,-	B,55.06,-	B,55.06,-	B,55.06,-
HOMSA_ENST00000291901	B,57.91,-	B,45.32,-	B,57.91,-	B,50.36,-	B,50.36,-	B,50.36,-	B,50.36,-	B,50.36,-	B,50.36,-	B,50.36,-	B,50.36,-	B,58.63,-	B,22.30,-	B,57.91,-	B,57.91,-	B,57.91,-	B,57.91,-	B,50.36,-	B,57.91,-	B,57.91,-	B,50.36,-	B,50.36,-	B,50.36,-	B,50.36,-	B,57.91,-	B,50.36,-	B,50.36,-	B,74.82,-	B,84.53,-	B,59.71,-	B,50.36,-	B,50.36,-	B,50.36,-	B,50.36,-	B,50.36,-	B,30.94,-	B,50.36,-	B,50.36,-	B,57.91,-	B,50.36,-	B,57.91,-	B,57.91,-	B,50.36,-	B,50.36,-	B,50.36,-	B,57.91,-	B,50.36,-	B,50.36,-	B,50.36,-
HOMSA_ENST00000158762	B,55.00,-	B,13.65,-	B,44.59,-	B,55.00,-	B,55.00,-	B,57.30,-	B,55.00,-	B,55.00,-	B,55.00,-	B,13.65,-	B,13.65,-	B,55.00,-	B,55.00,-	B,44.59,-	B,55.00,F1	B,12.97,-	B,50.00,-	B,55.00,-	B,13.65,-	B,55.00,-	B,55.00,-	B,50.00,-	B,55.00,-	B,55.00,-	B,55.00,-	B,55.00,-	B,55.00,-	B,55.00,-	B,58.24,-	B,55.00,-	B,55.00,-	B,55.00,-	B,55.00,-	B,55.00,-	B,55.00,-	B,55.00,-	B,55.00,F1	B,55.00,-	B,55.00,-	B,55.00,-	B,56.22,-	B,50.00,-	B,16.49,-	B,50.00,-	B,55.00,-	B,55.00,-	B,50.00,-	B,55.00,-	B,55.00,-
HOMSA_ENST00000221543	B,38.43,-	B,26.39,-	B,38.43,-	B,38.43,-	B,26.39,-	B,26.39,-	B,22.69,-	B,26.39,-	B,22.99,-	B,38.43,-	B,38.43,-	B,38.43,-	B,38.43,-	B,26.39,-	B,38.43,-	B,38.43,-	B,38.43,-	B,26.39,-	B,38.43,-	B,38.43,-	B,26.39,-	B,38.43,-	B,38.43,-	B,38.43,-	B,62.04,-	B,38.43,-	B,38.43,-	B,38.43,-	B,62.04,-	B,38.43,-	B,26.39,-	B,38.43,-	B,38.43,-	B,26.39,-	B,38.43,-	B,62.04,-	B,26.39,-	B,38.43,-	B,26.39,-	B,38.43,-	B,49.07,-	B,38.43,-	B,38.43,-	B,38.43,-	B,38.43,-	B,26.39,-	B,38.43,-	B,46.60,-	B,26.39,-
HOMSA_ENST00000222122	B,42.46,-	B,42.77,-	B,42.77,-	B,42.46,-	B,42.46,-	B,42.77,-	B,42.46,-	B,42.77,-	B,42.46,-	B,42.46,-	B,42.46,-	B,42.46,-	B,42.46,-	B,42.46,-	B,42.77,-	B,42.46,-	B,42.46,-	B,42.77,-	B,42.46,-	B,42.46,-	B,42.46,-	B,42.77,-	B,42.46,-	B,42.46,-	B,42.77,-	B,42.46,-	B,42.46,-	B,42.46,-	B,69.54,-	B,42.77,-	B,42.46,-	B,42.46,-	B,42.46,-	B,42.46,-	B,42.77,-	B,42.77,-	B,42.46,-	B,42.77,-	B,43.08,-	B,42.46,-	B,42.77,-	B,42.46,-	B,42.77,-	B,42.46,-	B,42.46,-	B,42.46,-	B,42.46,-	B,42.46,-	B,42.46,-
HOMSA_ENST00000223127	B,95.66,-	B,95.12,F1	B,60.03,-	B,95.12,-	B,95.12,-	B,95.53,-	B,95.53,-	B,95.12,-	B,95.53,-	B,19.24,-	B,95.12,-	B,94.99,-	B,95.12,-	B,95.12,-	B,95.12,-	B,95.12,F1	B,95.12,-	B,95.12,-	B,95.12,-	B,95.12,-	B,95.12,F1	B,95.66,-	B,95.12,-	B,95.12,F1	B,95.12,-	B,95.12,F1	B,95.53,-	B,95.12,-	B,95.12,-	B,95.12,-	B,85.50,F1	B,85.50,-	B,95.12,-	B,95.12,F1	B,95.12,-	B,95.12,-	B,95.12,-	B,95.12,F1	B,95.12,-	B,95.12,F1	B,95.12,-	B,95.12,-	B,95.12,-	B,94.99,-	B,95.12,-	B,95.12,-	B,85.50,-	B,95.12,-	B,95.12,-
HOMSA_ENST00000229390	B,24.89,-	B,70.14,-	B,47.51,-	B,58.82,-	B,47.51,-	B,22.62,-	B,72.85,-	B,24.89,-	B,47.51,-	B,47.51,-	B,85.97,-	B,47.51,-	B,47.51,-	B,71.04,-	B,52.94,-	B,24.89,-	B,47.51,-	B,24.89,-	B,24.89,-	B,57.92,-	B,47.51,-	B,71.04,-	B,100.00,-	B,47.51,-	B,72.85,-	B,47.51,-	B,48.87,-	B,57.92,-	B,24.89,-	B,47.51,-	B,48.87,-	B,47.51,-	B,47.51,-	B,47.51,-	B,26.70,-	B,47.51,-	B,18.55,-	B,47.51,-	B,24.89,-	B,47.96,-	B,72.85,-	B,26.70,F1	B,100.00,-	B,100.00,-	B,71.95,-	B,24.89,-	B,100.00,-	B,100.00,-	B,100.00,-
HOMSA_ENST00000244043	B,100.00,-	B,100.00,-	B,100.00,-	B,100.00,-	B,100.00,-	B,100.00,-	B,100.00,-	B,100.00,-	B,100.00,-	B,100.00,-	B,100.00,-	B,100.00,-	B,100.00,-	B,100.00,-	B,100.00,-	B,100.00,-	B,100.00,-	B,100.00,-	B,100.00,-	B,100.00,-	B,100.00,-	B,100.00,-	B,100.00,-	B,100.00,-	B,100.00,-	B,100.00,-	B,100.00,-	B,100.00,-	B,98.80,-	B,100.00,-	B,100.00,-	B,100.00,-	B,100.00,-	B,100.00,-	B,100.00,-	B,100.00,-	B,100.00,-	B,100.00,-	B,100.00,-	B,100.00,-	B,100.00,-	B,100.00,-	B,100.00,-	B,100.00,-	B,100.00,-	B,100.00,-	B,100.00,-	B,100.00,-	B,100.00,-
HOMSA_ENST00000248073	B,100.00,-	B,100.00,-	B,100.00,-	B,100.00,-	B,95.94,-	B,95.94,-	B,100.00,-	B,95.94,-	B,97.19,-	B,95.94,-	B,100.00,-	B,95.00,-	B,96.88,-	B,100.00,-	B,94.06,-	B,95.94,-	B,95.94,-	B,100.00,-	B,95.94,-	B,95.94,-	B,96.56,-	B,95.94,-	B,100.00,-	B,95.94,-	B,95.94,-	B,95.94,-	B,100.00,-	B,95.94,-	B,95.31,F4	B,100.00,-	B,95.94,-	B,100.00,-	B,94.06,-	B,95.94,-	B,94.06,F1	B,95.94,-	B,95.94,-	B,95.62,-	B,100.00,-	B,91.88,F1	B,95.94,-	B,100.00,-	B,95.94,-	B,100.00,-	B,100.00,-	B,95.31,-	B,97.19,-	B,94.69,-	B,95.94,-
HOMSA_ENST00000254853	B,94.20,-	B,100.00,-	B,91.07,F1	B,100.00,-	B,100.00,-	B,73.88,-	B,100.00,-	B,22.77,-	B,84.60,-	B,100.00,-	B,100.00,-	B,76.56,F2	B,74.11,-	B,100.00,-	B,100.00,-	B,86.16,-	B,84.60,-	B,84.60,-	B,100.00,-	B,75.45,-	B,52.01,-	B,100.00,-	B,100.00,-	B,100.00,-	B,100.00,-	B,96.65,-	B,90.62,-	B,85.49,-	B,97.54,-	B,31.03,-	B,34.60,-	B,63.39,-	B,48.88,-	B,82.14,-	B,100.00,-	B,33.71,-	B,100.00,F2	B,69.64,-	B,100.00,-	B,62.95,-	B,100.00,-	B,84.60,F1	B,100.00,-	B,74.11,-	C,0.00,-	B,100.00,-	B,100.00,-	B,100.00,-	B,100.00,-
HOMSA_ENST00000255082	B,95.30,-	B,100.00,-	B,94.36,-	B,95.30,-	B,95.30,-	B,95.30,-	B,100.00,-	B,95.30,-	B,95.30,-	B,95.30,-	B,95.30,-	B,72.73,-	B,95.30,-	B,95.30,-	B,95.30,-	B,95.30,-	B,95.30,-	B,95.30,-	B,100.00,-	B,94.36,-	B,95.30,-	B,94.36,-	B,95.30,-	B,95.30,-	B,100.00,-	B,95.30,-	B,95.30,-	B,95.30,-	B,93.73,-	B,95.30,-	B,95.30,-	B,95.30,-	B,95.30,-	B,95.30,-	B,95.30,-	B,95.30,-	B,95.30,-	B,95.30,-	B,95.30,-	B,95.30,-	B,95.30,-	B,72.73,-	B,95.30,F1	B,95.30,-	B,95.30,-	B,95.30,-	B,100.00,-	B,95.30,-	B,95.30,-
HOMSA_ENST00000379791	B,38.74,-	B,38.74,-	B,38.74,-	B,38.74,-	B,38.74,-	B,38.74,-	B,38.74,-	B,38.74,-	B,20.59,-	B,38.57,-	B,38.74,-	B,38.74,-	B,25.48,-	B,38.39,-	B,38.39,-	B,38.74,-	B,38.74,-	B,38.74,-	B,38.74,-	B,38.74,-	B,38.74,-	B,38.74,-	B,38.74,-	B,38.74,-	B,20.24,-	B,38.74,-	B,38.74,-	B,38.74,-	B,38.74,-	B,38.74,-	B,38.57,-	B,38.74,-	B,38.74,-	B,38.74,-	B,38.74,-	B,38.74,-	B,38.74,-	B,38.74,-	B,38.74,-	B,38.74,-	B,38.74,-	B,38.74,-	B,38.74,-	B,38.74,-	B,38.74,-	B,38.74,-	B,38.74,-	B,38.74,-	B,38.74,-
HOMSA_ENST00000258456	B,81.99,-	B,19.09,-	B,84.95,-	B,80.38,-	B,35.75,-	B,44.62,-	B,42.47,-	B,82.53,-	B,33.87,-	B,19.09,-	B,42.47,-	B,82.80,-	B,25.54,-	B,74.19,-	B,81.99,-	B,27.69,-	B,33.06,-	B,59.68,-	B,59.68,-	B,91.13,-	B,42.47,-	B,39.78,-	B,81.99,-	B,92.47,-	B,40.32,-	B,52.69,-	B,19.09,-	B,35.75,-	B,49.73,-	B,19.09,-	B,92.47,-	B,52.69,-	B,26.61,-	B,36.56,-	B,83.33,-	B,81.45,-	B,35.22,-	B,36.02,-	B,35.22,-	B,40.32,-	B,89.78,-	B,55.65,-	B,81.99,-	B,44.35,-	B,83.87,-	B,44.35,-	B,22.85,-	B,65.32,-	B,34.95,-
HOMSA_ENST00000263088	B,78.03,-	B,78.03,-	B,78.03,-	B,78.03,-	B,78.03,-	B,78.03,-	B,78.03,-	B,74.81,-	B,78.03,-	B,65.92,-	B,78.03,-	B,78.03,-	B,27.76,-	B,78.03,-	B,78.03,-	B,78.03,-	B,78.03,-	B,78.03,-	B,78.03,-	B,58.09,-	B,78.03,-	B,78.03,-	B,78.03,-	B,78.03,-	B,78.03,-	B,42.98,-	B,29.05,-	B,78.03,-	B,95.61,-	B,78.03,-	B,78.03,-	B,78.03,-	B,42.98,-	B,78.03,-	B,78.03,-	B,78.03,-	B,78.03,-	B,78.03,-	B,90.89,-	B,78.03,-	B,78.03,-	B,25.83,-	B,78.03,-	B,78.03,-	B,78.03,-	B,78.03,-	B,78.03,-	B,78.03,-	B,78.03,-
HOMSA_ENST00000263382	B,100.00,-	B,83.17,-	B,83.17,-	B,100.00,-	B,83.17,-	B,83.17,-	B,100.00,-	B,83.17,-	B,100.00,-	B,83.17,-	B,100.00,-	B,83.17,-	B,82.18,-	B,83.17,-	B,100.00,-	B,100.00,-	B,100.00,-	B,88.61,-	B,100.00,-	B,83.17,-	B,83.17,-	B,100.00,-	B,100.00,-	B,64.85,-	B,100.00,-	B,83.17,-	B,83.17,-	B,82.18,-	B,84.16,-	B,100.00,-	B,83.17,-	B,83.17,-	B,83.17,-	B,83.17,-	B,100.00,F1	B,83.17,-	B,83.17,-	B,100.00,-	B,82.18,-	B,62.87,-	B,62.87,-	B,82.18,-	B,82.18,-	B,100.00,-	B,83.17,-	B,100.00,-	B,82.18,-	B,82.18,-	B,100.00,-
HOMSA_ENST00000264088	B,84.23,-	B,85.89,F1	B,89.63,F1	B,84.23,-	B,89.83,-	B,88.38,-	B,84.23,F1	B,84.23,-	B,84.23,F1	B,84.23,F1	B,84.02,-	B,89.83,-	B,89.83,F1	B,89.83,F1	B,84.23,F1	B,89.83,F1	B,84.02,F1	B,84.23,-	B,84.23,-	B,84.23,F1	B,89.83,F1	B,84.23,-	B,84.23,F1	B,84.65,-	B,84.23,F1	B,88.38,F1	B,84.23,F1	B,84.02,F1	B,84.23,-	B,84.23,F1	B,84.23,F1	B,84.23,F1	B,84.23,F1	B,84.23,F1	B,88.17,-	B,84.23,-	B,89.83,-	B,84.23,-	B,84.02,F1	B,89.83,-	B,83.82,F1	B,84.02,-	B,84.23,F1	B,89.83,-	B,83.82,F1	B,84.02,F1	B,84.23,F1	B,89.83,-	B,84.23,-
HOMSA_ENST00000267015	B,45.71,-	B,30.30,-	B,30.30,-	B,39.14,-	B,39.39,-	B,39.14,-	B,39.39,-	B,38.89,-	B,33.59,-	B,38.89,-	B,45.45,-	B,39.14,-	B,30.05,-	B,34.60,-	B,45.45,-	B,39.14,-	B,33.59,-	B,38.89,-	B,33.84,-	B,38.89,-	B,32.32,-	B,59.34,-	B,45.45,-	B,39.14,-	B,39.14,-	B,45.45,-	B,38.89,-	B,38.89,-	B,45.45,-	B,39.14,-	B,39.14,-	B,32.32,-	B,23.74,-	B,38.89,-	B,37.37,-	B,38.89,-	B,39.39,-	B,39.14,-	B,39.14,-	B,38.89,-	B,39.39,-	B,39.39,-	B,39.39,-	B,30.05,-	B,39.14,-	B,39.39,-	B,32.83,-	B,45.45,-	B,31.31,-
HOMSA_ENST00000269299	C,0.00,-	B,39.18,-	B,39.18,-	B,19.93,-	C,0.00,-	B,19.93,-	C,0.00,-	C,0.00,-	C,0.00,-	C,0.00,-	B,43.30,-	B,19.93,-	C,0.00,-	B,19.93,-	C,0.00,-	C,0.00,-	C,0.00,-	B,39.18,-	C,0.00,-	B,19.93,-	C,0.00,-	B,39.18,-	C,0.00,-	C,0.00,-	C,0.00,-	C,0.00,-	C,0.00,-	C,0.00,-	C,0.00,-	B,19.93,-	C,0.00,-	C,0.00,-	B,20.62,-	C,0.00,-	B,40.21,-	B,19.93,-	B,43.30,-	C,0.00,-	B,19.93,-	C,0.00,-	C,0.00,-	C,0.00,-	B,19.93,-	B,39.18,-	B,16.15,-	B,19.93,-	B,19.93,-	B,39.18,-	B,19.93,-
HOMSA_ENST00000277309	B,100.00,-	B,96.52,F1	B,95.89,-	B,100.00,-	B,100.00,-	B,94.62,-	B,100.00,-	B,100.00,-	B,100.00,-	B,96.52,-	B,100.00,-	B,95.89,-	B,100.00,-	B,100.00,-	B,95.89,-	B,100.00,-	B,100.00,-	B,96.52,-	B,100.00,-	B,95.89,-	B,100.00,F1	B,100.00,-	B,100.00,-	B,100.00,F1	B,100.00,-	B,97.47,-	B,100.00,-	B,100.00,-	B,93.67,-	B,100.00,-	B,100.00,-	B,96.84,-	B,100.00,-	B,100.00,F2	B,100.00,-	B,53.80,-	B,100.00,-	B,100.00,-	B,100.00,-	B,95.89,-	B,100.00,-	B,100.00,F1	B,100.00,-	B,100.00,-	B,100.00,-	B,100.00,-	B,100.00,-	B,100.00,-	B,100.00,-
HOMSA_ENST00000325234	B,66.45,-	B,53.89,-	B,52.35,-	B,50.00,-	B,52.35,-	B,50.00,-	B,65.56,F1	B,52.35,-	B,52.27,F1	B,52.35,-	B,52.35,-	B,50.00,-	B,52.35,-	B,66.37,F1	B,67.10,F1	B,53.24,-	B,50.00,-	B,50.00,-	B,52.35,-	B,50.00,-	B,52.35,-	B,52.35,-	B,53.24,F1	B,54.78,-	B,53.97,-	B,52.35,-	B,52.35,-	B,52.35,-	B,56.08,F1	B,50.00,-	B,50.00,-	B,50.00,-	B,52.35,-	B,52.35,-	B,54.78,-	B,52.35,-	B,54.94,F1	B,50.00,-	B,50.00,-	B,54.05,F1	B,53.81,-	B,52.35,-	B,65.56,-	B,54.05,-	B,52.35,-	B,54.05,-	B,54.05,F1	B,54.78,-	B,54.05,F1
HOMSA_ENST00000288065	C,0.00,-	C,0.00,-	C,0.00,-	C,0.00,-	C,0.00,-	C,0.00,-	C,0.00,-	C,0.00,-	C,0.00,-	C,0.00,-	C,0.00,-	C,0.00,-	C,0.00,-	C,0.00,-	C,0.00,-	C,0.00,-	C,0.00,-	C,0.00,-	C,0.00,-	C,0.00,-	C,0.00,-	C,0.00,-	C,0.00,-	C,0.00,-	C,0.00,-	C,0.00,-	C,0.00,-	C,0.00,-	C,0.00,-	C,0.00,-	C,0.00,-	C,0.00,-	C,0.00,-	C,0.00,-	C,0.00,-	C,0.00,-	C,0.00,-	C,0.00,-	C,0.00,-	C,0.00,-	C,0.00,-	C,0.00,-	C,0.00,-	C,0.00,-	C,0.00,-	C,0.00,-	C,0.00,-	C,0.00,-	C,0.00,-
HOMSA_ENST00000297913	B,100.00,-	B,100.00,-	B,100.00,-	B,100.00,-	B,100.00,-	B,98.09,-	B,100.00,-	B,100.00,-	B,100.00,-	B,100.00,-	B,100.00,-	B,100.00,-	B,100.00,-	B,100.00,-	B,97.77,F2	B,100.00,-	B,100.00,-	B,100.00,-	B,100.00,-	B,100.00,-	B,100.00,-	B,100.00,-	B,97.77,-	B,100.00,-	B,100.00,-	B,94.90,-	B,100.00,-	B,100.00,-	B,100.00,-	B,98.41,-	B,98.09,-	B,100.00,-	B,100.00,-	B,100.00,-	B,100.00,-	B,97.77,-	B,96.50,-	B,100.00,-	B,100.00,-	B,66.56,F1	B,94.90,-	B,100.00,-	B,94.90,-	B,100.00,-	B,97.13,-	B,100.00,-	B,100.00,-	B,100.00,-	B,100.00,-
HOMSA_ENST00000298295	C,0.00,-	C,0.00,-	C,0.00,-	C,0.00,-	C,0.00,-	C,0.00,-	C,0.00,-	C,0.00,-	C,0.00,-	C,0.00,-	C,0.00,-	C,0.00,-	C,0.00,-	C,0.00,-	C,0.00,-	C,0.00,-	C,0.00,-	C,0.00,-	C,0.00,-	C,0.00,-	C,0.00,-	C,0.00,-	C,0.00,-	C,0.00,-	C,0.00,-	C,0.00,-	C,0.00,-	C,0.00,-	C,0.00,-	C,0.00,-	C,0.00,-	C,0.00,-	C,0.00,-	C,0.00,-	C,0.00,-	C,0.00,-	C,0.00,-	C,0.00,-	C,0.00,-	C,0.00,-	C,0.00,-	C,0.00,-	C,0.00,-	C,0.00,-	C,0.00,-	C,0.00,-	C,0.00,-	C,0.00,-	C,0.00,-
HOMSA_ENST00000359092	B,19.24,-	B,22.48,-	B,20.92,-	B,18.90,-	B,22.48,-	B,4.47,-	B,12.86,-	B,12.30,-	B,16.67,-	B,14.99,F1	B,19.24,-	B,17.34,-	B,22.93,-	B,19.24,-	B,14.54,-	B,29.31,-	B,23.94,-	B,16.67,-	B,29.53,-	B,19.24,-	B,16.67,-	B,19.24,-	B,18.90,-	B,17.34,-	B,18.79,-	B,14.21,-	B,16.67,-	B,19.24,-	B,29.64,-	B,18.79,-	B,16.67,-	B,29.53,-	B,20.02,-	B,22.48,-	B,19.24,-	B,23.94,-	B,16.67,-	B,19.24,-	B,23.94,-	B,23.94,-	B,17.34,-	B,17.34,-	B,19.24,-	B,17.45,-	B,29.31,-	B,29.53,-	B,29.53,-	B,23.94,-	B,22.48,-
HOMSA_ENST00000301305	B,18.24,-	B,17.77,-	B,18.24,-	B,17.77,-	B,18.86,-	B,17.16,-	B,17.77,-	B,17.77,-	B,18.24,-	B,17.16,-	B,18.24,-	B,8.04,-	B,18.24,-	B,18.86,-	B,17.77,-	B,17.77,-	B,18.24,-	B,18.24,-	B,18.24,-	B,18.24,-	B,17.16,-	B,17.77,-	B,17.77,-	B,18.24,-	B,17.16,-	B,17.16,-	B,18.24,-	B,17.16,-	B,17.77,-	B,17.16,-	B,17.77,-	B,18.24,-	B,17.16,-	B,18.24,-	B,18.24,-	B,18.24,-	B,8.04,-	B,18.24,-	B,18.08,-	B,18.24,-	B,17.62,-	B,17.16,-	B,19.63,-	B,18.08,-	B,18.24,-	B,17.77,-	B,17.16,-	B,18.24,-	B,17.77,-
HOMSA_ENST00000307552	B,100.00,-	B,100.00,-	B,100.00,-	B,100.00,-	B,100.00,-	B,100.00,-	B,100.00,-	B,100.00,-	B,100.00,-	B,100.00,-	B,100.00,-	B,100.00,-	B,100.00,F1	B,100.00,-	B,100.00,-	B,100.00,-	B,100.00,-	B,100.00,-	B,100.00,-	B,100.00,-	B,60.52,-	B,100.00,-	B,100.00,-	B,100.00,-	B,100.00,-	B,100.00,-	B,100.00,-	B,100.00,-	B,97.73,-	B,100.00,-	B,100.00,-	B,100.00,-	B,100.00,-	B,100.00,-	B,100.00,-	B,100.00,-	B,100.00,F1	B,100.00,-	B,100.00,-	B,100.00,-	B,100.00,-	B,100.00,-	B,100.00,-	B,100.00,-	B,100.00,-	B,100.00,-	B,100.00,-	B,100.00,-	B,100.00,-
HOMSA_ENST00000304820	B,94.44,-	B,100.00,-	B,96.91,-	B,93.52,-	B,94.75,-	B,94.44,F2	B,93.52,-	B,100.00,-	B,93.21,-	B,95.06,-	B,94.75,-	B,96.30,-	B,93.52,F1	B,91.67,-	B,93.52,-	B,92.59,-	B,93.52,-	B,93.21,-	B,96.91,-	B,94.75,-	B,94.75,-	B,95.06,-	B,92.90,-	B,94.44,-	B,94.75,-	B,94.75,-	B,93.21,F1	B,94.44,-	B,93.83,-	B,96.60,-	B,94.44,-	B,94.44,-	B,93.21,-	B,100.00,-	B,93.83,-	B,94.44,-	B,96.60,-	B,94.75,-	B,95.06,-	B,93.83,-	B,94.44,-	B,100.00,-	B,93.21,-	B,93.52,-	B,96.91,-	B,94.14,-	B,100.00,-	B,100.00,-	B,93.21,-
HOMSA_ENST00000306960	B,80.22,-	B,85.87,-	B,78.70,-	B,85.87,-	B,86.74,-	B,43.48,-	B,89.13,-	B,78.70,-	B,78.70,-	B,17.61,-	B,78.26,-	B,78.91,-	B,32.39,-	B,78.70,-	B,46.09,-	B,46.09,-	B,40.43,-	B,79.13,-	B,89.57,-	B,40.43,-	B,47.39,-	B,79.13,-	B,40.65,-	B,85.43,-	B,86.96,-	B,41.52,-	B,40.43,-	B,78.48,-	B,40.43,-	B,78.70,-	B,78.70,-	B,40.43,-	B,78.26,-	B,95.87,-	B,85.65,-	B,79.13,-	B,86.74,-	B,78.91,-	B,78.70,-	B,86.74,-	B,30.43,-	B,78.70,-	B,95.00,-	B,32.39,-	B,49.35,-	B,95.00,-	B,46.09,-	B,94.13,-	B,91.09,-
HOMSA_ENST00000279394	B,60.49,-	B,60.57,-	B,60.32,-	B,60.32,-	B,60.32,-	B,60.57,-	B,60.32,-	B,60.32,-	B,60.32,-	B,60.32,-	B,60.57,-	B,60.57,-	B,60.32,-	B,60.57,-	B,60.57,-	B,60.32,-	B,60.32,-	B,60.97,-	B,60.32,-	B,60.32,-	B,60.57,-	B,60.32,-	B,60.32,-	B,60.32,-	B,60.32,-	B,60.57,-	B,60.32,-	B,60.32,-	B,60.32,-	B,60.32,-	B,60.32,-	B,60.32,-	B,60.32,-	B,60.32,-	B,60.32,-	B,60.32,-	B,60.40,-	B,60.32,-	B,60.32,-	B,60.40,-	B,60.32,-	B,60.32,-	B,60.32,-	B,60.57,-	B,60.49,-	B,60.32,-	B,60.32,-	B,60.32,-	B,60.32,-
HOMSA_ENST00000415576	B,86.72,-	B,86.72,-	B,86.72,-	B,67.19,-	B,64.06,F1	B,86.72,-	B,100.00,-	B,86.72,-	B,69.53,-	B,69.53,-	B,86.72,-	B,86.72,-	B,86.72,-	B,85.94,F2	B,86.72,-	B,100.00,-	B,86.72,-	B,86.72,-	B,86.72,-	B,69.53,-	B,69.53,-	B,100.00,-	B,86.72,-	B,42.58,-	B,100.00,-	B,86.72,-	B,86.72,-	B,86.72,-	B,86.33,-	B,80.86,F2	B,69.53,-	B,69.53,-	B,86.72,-	B,69.53,-	B,100.00,-	B,69.14,-	B,86.72,-	B,86.72,-	B,86.72,-	B,86.72,-	B,86.72,-	B,86.72,-	B,100.00,-	B,100.00,-	B,86.72,-	B,86.72,-	B,86.72,-	B,86.72,-	B,100.00,F1
HOMSA_ENST00000315409	B,100.00,-	B,93.52,-	B,100.00,-	B,96.30,F2	B,96.30,-	B,100.00,-	B,96.91,-	B,94.75,F1	B,95.99,-	B,100.00,-	B,100.00,-	B,94.44,-	B,97.22,-	B,94.75,-	B,96.30,-	B,100.00,-	B,100.00,-	B,90.74,F1	B,96.30,-	B,94.75,-	B,100.00,-	B,93.52,-	B,93.21,-	B,90.43,-	B,95.99,-	B,94.44,-	B,96.60,-	B,100.00,-	B,91.05,-	B,100.00,-	B,100.00,F1	B,93.52,-	B,100.00,-	B,95.99,-	B,100.00,-	B,100.00,F2	B,100.00,-	B,95.06,-	B,100.00,-	B,100.00,-	B,94.75,-	B,100.00,-	B,100.00,-	B,97.22,-	B,100.00,-	B,100.00,-	B,100.00,-	B,100.00,-	B,100.00,-
HOMSA_ENST00000315519	B,100.00,-	B,93.94,-	B,100.00,-	B,96.97,F3	B,100.00,-	B,100.00,-	B,85.45,-	B,100.00,-	B,94.55,-	B,96.97,-	B,91.52,-	B,92.12,-	B,92.12,-	B,96.36,-	B,91.82,-	B,92.12,-	B,96.67,-	B,92.12,-	B,90.00,F1	B,100.00,-	B,100.00,F2	B,92.12,-	B,92.12,F1	B,100.00,-	B,100.00,-	B,92.12,-	B,84.55,F2	B,92.12,-	B,90.00,-	B,100.00,-	B,100.00,-	B,100.00,-	B,100.00,-	B,88.79,-	B,92.12,-	B,92.12,-	B,100.00,-	B,97.58,-	B,100.00,-	B,92.12,-	B,92.12,-	B,97.27,-	B,100.00,-	B,94.24,-	B,87.27,-	B,97.88,-	B,100.00,-	B,96.97,-	B,91.82,-
HOMSA_ENST00000355991	C,0.00,-	C,0.00,-	C,0.00,-	C,0.00,-	C,0.00,-	C,0.00,-	C,0.00,-	C,0.00,-	C,0.00,-	C,0.00,-	C,0.00,-	C,0.00,-	C,0.00,-	C,0.00,-	C,0.00,-	C,0.00,-	C,0.00,-	C,0.00,-	C,0.00,-	C,0.00,-	C,0.00,-	C,0.00,-	C,0.00,-	C,0.00,-	B,12.28,-	C,0.00,-	C,0.00,-	C,0.00,-	C,0.00,-	C,0.00,-	C,0.00,-	C,0.00,-	C,0.00,-	C,0.00,-	C,0.00,-	C,0.00,-	C,0.00,-	C,0.00,-	C,0.00,-	C,0.00,-	C,0.00,-	C,0.00,-	C,0.00,-	C,0.00,-	C,0.00,-	C,0.00,-	B,10.13,-	C,0.00,-	C,0.00,-
HOMSA_ENST00000314276	B,20.08,-	B,25.44,-	B,25.02,F1	B,20.08,-	B,25.37,-	B,25.58,F1	B,20.08,-	B,20.08,-	B,25.23,-	B,25.02,-	B,20.08,-	B,20.08,-	B,18.32,-	B,20.08,-	B,20.08,-	B,20.08,-	B,20.08,-	B,9.87,-	B,20.08,-	B,20.08,-	B,18.32,-	B,20.08,-	B,20.08,-	B,18.32,-	B,20.08,-	B,20.08,-	B,20.08,-	B,9.80,-	B,90.98,-	B,20.23,-	B,25.02,-	B,25.02,-	B,20.08,-	B,20.08,-	B,20.08,-	B,20.08,-	B,25.23,-	B,20.08,-	B,19.73,-	B,25.16,-	B,20.72,-	B,18.32,-	B,20.08,-	B,20.08,-	B,20.08,-	B,20.08,-	B,20.08,-	B,25.09,-	B,20.08,-
HOMSA_ENST00000327042	B,89.38,-	B,89.38,-	B,89.38,-	B,89.38,-	B,89.38,-	B,89.38,-	B,89.38,-	B,89.38,-	B,89.38,-	B,89.38,-	B,89.38,-	B,89.38,-	B,89.38,-	B,89.38,-	B,89.38,-	B,89.38,-	B,89.38,-	B,89.38,-	B,89.38,-	B,89.38,-	B,89.38,-	B,89.38,-	B,89.38,-	B,89.38,-	B,89.38,-	B,89.38,-	B,89.38,-	B,89.38,-	B,86.73,-	B,89.38,-	B,89.38,-	B,89.38,-	B,89.38,-	B,89.38,-	B,89.38,-	B,89.38,-	B,89.38,-	B,89.38,-	B,89.38,-	B,89.38,-	B,89.38,-	B,89.38,-	B,89.38,-	B,89.38,-	B,89.38,-	B,89.38,-	B,89.38,-	B,89.38,-	B,89.38,-
HOMSA_ENST00000359285	B,80.29,-	B,83.47,-	B,15.61,-	B,82.67,-	B,80.29,F1	B,82.67,-	B,82.67,F1	B,15.61,-	B,78.70,-	B,82.67,F1	B,82.67,-	B,15.21,F1	B,15.21,-	B,82.67,-	B,83.47,-	B,82.67,-	B,82.67,-	B,15.21,-	B,82.67,-	B,79.89,-	B,8.60,-	B,16.40,-	B,82.67,-	B,73.02,F1	B,82.67,-	B,45.90,-	B,82.67,-	B,15.21,-	B,80.29,F1	B,15.61,-	B,82.67,-	B,79.63,-	B,8.07,-	B,15.21,-	B,15.21,-	B,4.37,-	B,80.29,F1	B,82.67,-	B,72.75,-	B,14.29,-	B,82.67,F1	B,8.60,-	B,83.47,-	B,82.67,-	B,46.03,-	B,82.67,-	B,82.67,-	B,82.67,-	B,82.67,F1
HOMSA_ENST00000318666	B,97.12,-	B,96.79,-	B,95.83,-	B,100.00,F1	B,100.00,-	B,97.76,-	B,97.76,-	B,96.15,-	B,100.00,-	B,100.00,-	B,97.44,-	B,96.15,-	B,97.76,-	B,100.00,-	B,96.15,F1	B,100.00,-	B,100.00,-	B,100.00,-	B,97.76,-	B,100.00,-	B,100.00,-	B,100.00,-	B,100.00,-	B,100.00,-	B,100.00,-	B,100.00,-	B,100.00,-	B,100.00,-	B,91.35,F1	B,95.83,-	B,100.00,-	B,100.00,-	B,100.00,-	B,100.00,-	B,100.00,-	B,100.00,-	B,96.15,-	B,100.00,F1	B,100.00,-	B,100.00,-	B,100.00,-	B,100.00,-	B,97.76,-	B,100.00,-	B,100.00,-	B,95.83,-	B,96.15,-	B,100.00,-	B,100.00,F1
HOMSA_ENST00000328570	B,100.00,-	B,100.00,-	B,100.00,-	B,100.00,-	B,100.00,-	B,100.00,-	B,100.00,-	B,100.00,-	B,94.60,-	B,100.00,-	B,100.00,-	B,100.00,-	B,100.00,-	B,100.00,-	B,100.00,-	B,100.00,-	B,100.00,-	B,100.00,F1	B,100.00,-	B,100.00,-	B,100.00,-	B,100.00,-	B,100.00,-	B,100.00,-	B,98.41,-	B,100.00,-	B,100.00,-	B,100.00,-	B,97.46,-	B,100.00,-	B,100.00,-	B,100.00,-	B,100.00,-	B,100.00,-	B,100.00,-	B,100.00,-	B,100.00,-	B,100.00,-	B,100.00,-	B,98.41,-	B,100.00,-	B,100.00,-	B,100.00,-	B,100.00,-	B,100.00,-	B,100.00,F2	B,100.00,-	B,100.00,-	B,98.41,-
HOMSA_ENST00000335137	B,96.39,-	B,97.05,-	B,100.00,-	B,100.00,-	B,97.05,-	B,100.00,-	B,97.05,-	B,100.00,F1	B,97.38,-	B,100.00,F2	B,97.38,-	B,100.00,-	B,100.00,-	B,97.38,-	B,95.41,-	B,96.07,-	B,96.07,-	B,96.39,-	B,96.07,-	B,97.05,-	B,94.43,-	B,97.05,-	B,100.00,-	B,100.00,-	B,95.74,-	B,95.74,-	B,96.39,-	B,100.00,-	B,94.43,-	B,96.07,-	B,97.05,F1	B,100.00,-	B,96.07,-	B,60.33,-	B,100.00,F1	B,96.07,-	B,96.39,-	B,92.79,-	B,94.43,-	B,97.38,-	B,70.49,F1	B,96.39,-	B,100.00,-	B,100.00,-	B,96.39,-	B,96.39,-	B,96.07,-	B,100.00,-	B,100.00,-
HOMSA_ENST00000335890	C,0.00,-	C,0.00,-	C,0.00,-	C,0.00,-	C,0.00,-	C,0.00,-	C,0.00,-	C,0.00,-	C,0.00,-	C,0.00,-	C,0.00,-	C,0.00,-	C,0.00,-	C,0.00,-	C,0.00,-	C,0.00,-	C,0.00,-	C,0.00,-	C,0.00,-	C,0.00,-	C,0.00,-	C,0.00,-	C,0.00,-	C,0.00,-	C,0.00,-	C,0.00,-	C,0.00,-	C,0.00,-	C,0.00,-	C,0.00,-	C,0.00,-	C,0.00,-	C,0.00,-	C,0.00,-	C,0.00,-	C,0.00,-	C,0.00,-	C,0.00,-	C,0.00,-	C,0.00,-	C,0.00,-	C,0.00,-	C,0.00,-	C,0.00,-	C,0.00,-	C,0.00,-	C,0.00,-	C,0.00,-	C,0.00,-
HOMSA_ENST00000344889	B,96.85,-	B,95.90,F1	B,100.00,-	B,98.74,F1	B,100.00,-	B,97.16,-	B,95.90,-	B,100.00,-	B,100.00,-	B,100.00,-	B,100.00,-	B,100.00,-	B,96.21,-	B,95.90,-	B,96.21,-	B,94.95,-	B,100.00,-	B,95.90,-	B,96.85,-	B,100.00,-	B,100.00,-	B,95.58,-	B,96.85,-	B,100.00,-	B,97.16,-	B,97.16,-	B,95.58,-	B,96.85,-	B,98.11,-	B,100.00,F1	B,96.21,-	B,96.85,-	B,96.21,-	B,97.48,F1	B,97.16,-	B,100.00,-	B,100.00,-	B,100.00,F1	B,100.00,-	B,100.00,-	B,100.00,-	B,96.21,-	B,95.90,-	B,96.85,-	B,100.00,-	B,96.21,-	B,96.85,-	B,96.85,-	B,100.00,-
HOMSA_ENST00000368087	B,84.24,-	B,85.45,-	B,84.24,-	B,84.24,-	B,84.24,-	B,84.24,-	B,84.24,-	B,67.88,-	B,84.24,-	B,84.24,-	B,84.24,-	B,84.24,-	B,84.24,F1	B,84.24,-	B,84.24,-	B,84.24,-	B,84.24,-	B,84.24,-	B,84.24,-	B,84.24,-	B,84.24,-	B,84.24,-	B,84.24,-	B,84.24,-	B,84.24,-	B,84.24,-	B,84.24,-	B,84.24,-	B,83.94,-	B,84.24,-	B,84.24,-	B,84.24,-	B,84.24,-	B,84.24,-	B,84.24,-	B,84.24,-	B,84.24,-	B,84.24,F1	B,84.24,-	B,84.24,-	B,66.97,-	B,84.24,-	B,84.24,-	B,84.24,-	B,84.24,-	B,84.24,-	B,84.24,-	B,84.24,-	B,84.24,-
HOMSA_ENST00000347609	B,24.50,-	B,24.96,-	B,24.35,-	B,24.50,-	B,25.42,-	B,34.51,-	B,34.51,-	B,24.19,-	B,24.50,-	B,24.50,-	B,24.65,-	B,24.50,-	B,34.36,-	B,24.50,-	B,24.50,-	B,24.50,-	B,24.65,-	B,24.50,-	B,24.50,-	B,24.50,-	B,24.50,-	B,24.50,-	B,18.18,-	B,24.50,-	B,24.50,-	B,24.50,-	B,24.50,-	B,34.36,-	B,24.65,-	B,24.50,-	B,24.50,-	B,24.19,-	B,24.19,-	B,24.50,-	B,23.42,-	B,25.73,-	B,24.50,-	B,24.50,-	B,24.50,-	B,24.50,-	B,24.35,-	B,24.50,-	B,24.35,-	B,24.50,-	B,24.50,-	B,24.65,-	B,24.50,-	B,24.50,-	B,24.50,-
HOMSA_ENST00000366473	B,100.00,-	B,100.00,-	B,100.00,-	B,100.00,-	B,100.00,-	B,100.00,-	B,100.00,-	B,100.00,-	B,94.60,-	B,100.00,-	B,100.00,-	B,100.00,-	B,100.00,-	B,100.00,F3	B,100.00,-	B,100.00,-	B,100.00,-	B,100.00,-	B,100.00,-	B,100.00,-	B,100.00,-	B,100.00,-	B,100.00,-	B,100.00,-	B,100.00,-	B,100.00,-	B,100.00,F2	B,100.00,-	B,97.46,-	B,100.00,-	B,100.00,-	B,100.00,-	B,100.00,-	B,100.00,-	B,100.00,-	B,100.00,-	B,100.00,-	B,100.00,-	B,100.00,-	B,100.00,-	B,100.00,-	B,94.92,F1	B,100.00,-	B,100.00,-	B,100.00,-	B,100.00,-	B,100.00,-	B,100.00,-	B,100.00,-
HOMSA_ENST00000375976	C,0.00,-	B,4.06,-	C,0.00,-	C,0.00,-	C,0.00,-	C,0.00,-	B,2.74,-	C,0.00,-	C,0.00,-	C,0.00,-	C,0.00,-	C,0.00,-	C,0.00,-	B,3.71,-	C,0.00,-	C,0.00,-	C,0.00,-	C,0.00,-	C,0.00,-	C,0.00,-	C,0.00,-	B,3.18,-	B,4.59,-	C,0.00,-	B,3.98,-	C,0.00,-	B,2.92,-	C,0.00,-	C,0.00,-	C,0.00,-	C,0.00,-	C,0.00,-	C,0.00,-	C,0.00,-	C,0.00,-	C,0.00,-	C,0.00,-	C,0.00,-	C,0.00,-	C,0.00,-	B,3.36,-	C,0.00,-	B,26.86,F1	C,0.00,-	C,0.00,-	C,0.00,-	B,8.39,-	C,0.00,-	C,0.00,-
HOMSA_ENST00000380007	B,34.10,-	B,31.34,-	B,34.10,-	B,34.10,-	B,36.41,-	B,34.10,-	B,32.26,-	B,34.10,-	B,34.10,-	B,32.26,-	B,32.26,-	B,34.10,-	B,32.26,-	B,34.10,-	B,34.10,-	B,34.10,-	B,34.10,-	B,34.10,-	B,34.10,-	B,34.10,-	B,34.10,-	B,34.10,-	B,34.10,-	B,32.03,-	B,34.10,-	B,34.10,-	B,34.10,-	B,34.10,-	B,34.10,-	B,31.34,-	B,34.10,-	B,34.10,-	B,34.10,-	B,34.10,-	B,34.10,-	B,34.10,-	B,34.10,-	B,34.10,-	B,34.10,-	B,34.10,-	B,34.10,-	B,36.41,-	B,34.10,-	B,34.10,-	B,34.10,-	B,34.10,-	B,31.34,-	B,34.10,-	B,34.10,-
HOMSA_ENST00000395473	B,20.00,-	B,29.01,-	B,20.28,-	B,29.01,-	B,28.73,-	B,20.00,-	B,29.01,-	B,29.01,-	B,15.77,-	B,20.28,-	B,20.00,-	B,29.01,-	B,29.01,-	B,29.58,-	B,29.30,-	B,21.41,-	B,20.00,-	B,20.00,-	B,20.00,-	B,21.69,-	B,21.69,-	B,20.00,-	B,16.90,-	B,29.30,-	B,29.01,-	B,28.73,-	B,28.73,-	B,29.01,-	B,96.06,-	B,20.28,-	B,36.90,-	B,29.30,-	B,25.92,-	B,20.00,-	B,20.28,-	B,20.00,-	B,20.00,-	B,21.97,-	B,20.00,-	B,20.28,-	B,21.41,-	B,28.73,-	B,29.01,-	B,20.00,-	B,21.13,-	B,20.00,-	B,29.01,-	B,29.01,-	B,28.73,-
HOMSA_ENST00000398160	C,0.00,-	C,0.00,-	C,0.00,-	C,0.00,-	C,0.00,-	C,0.00,-	C,0.00,-	C,0.00,-	C,0.00,-	C,0.00,-	C,0.00,-	C,0.00,-	C,0.00,-	C,0.00,-	C,0.00,-	C,0.00,-	C,0.00,-	C,0.00,-	C,0.00,-	C,0.00,-	C,0.00,-	C,0.00,-	C,0.00,-	C,0.00,-	C,0.00,-	C,0.00,-	C,0.00,-	C,0.00,-	C,0.00,-	C,0.00,-	C,0.00,-	C,0.00,-	C,0.00,-	C,0.00,-	C,0.00,-	C,0.00,-	C,0.00,-	C,0.00,-	C,0.00,-	C,0.00,-	C,0.00,-	C,0.00,-	C,0.00,-	C,0.00,-	C,0.00,-	C,0.00,-	C,0.00,-	C,0.00,-	C,0.00,-
HOMSA_ENST00000408896	B,100.00,-	B,96.82,-	B,100.00,-	B,100.00,-	B,100.00,-	B,98.09,-	B,98.73,-	B,100.00,-	B,97.13,-	B,100.00,-	B,97.13,-	B,100.00,-	B,100.00,-	B,100.00,-	B,96.50,-	B,100.00,-	B,100.00,-	B,100.00,-	B,100.00,-	B,100.00,-	B,100.00,-	B,100.00,-	B,100.00,-	B,100.00,-	B,100.00,-	B,100.00,-	B,98.09,-	B,100.00,-	B,98.09,-	B,100.00,-	B,100.00,-	B,100.00,-	B,91.08,-	B,100.00,-	B,97.77,-	B,100.00,-	B,100.00,-	B,100.00,-	B,100.00,-	B,100.00,-	B,97.13,-	B,97.13,-	B,100.00,-	B,98.41,-	B,100.00,-	B,100.00,-	B,100.00,-	B,100.00,-	B,100.00,-
HOMSA_ENST00000329365	B,100.00,-	B,98.73,-	B,100.00,-	B,100.00,-	B,100.00,F1	B,96.51,-	B,95.87,-	B,100.00,-	B,95.87,-	B,100.00,-	B,100.00,-	B,100.00,-	B,100.00,-	B,100.00,-	B,98.41,-	B,96.51,-	B,96.51,F2	B,100.00,-	B,100.00,-	B,100.00,-	B,100.00,-	B,98.41,-	B,100.00,-	B,100.00,-	B,100.00,-	B,96.51,-	B,98.10,-	B,100.00,-	B,95.56,-	B,100.00,-	B,100.00,-	B,100.00,-	B,100.00,-	B,96.51,-	B,96.51,F1	B,100.00,-	B,95.24,-	B,98.73,-	B,100.00,-	B,100.00,-	B,100.00,-	B,96.51,-	B,100.00,-	B,100.00,-	B,100.00,-	B,100.00,-	B,100.00,-	B,100.00,-	B,96.51,-
HOMSA_ENST00000308162	B,84.80,-	B,84.80,-	B,84.80,-	B,85.78,-	B,84.80,-	B,84.31,-	B,84.80,-	B,84.80,-	B,84.80,-	B,80.88,-	B,80.88,-	B,84.80,-	B,80.88,-	B,84.80,-	B,85.78,-	B,80.88,-	B,85.29,-	B,84.80,-	B,84.80,-	B,84.80,-	B,84.80,-	B,84.80,-	B,84.80,-	B,84.80,-	B,80.88,-	B,80.88,-	B,80.88,-	B,84.80,-	B,84.80,-	B,85.29,-	B,84.80,-	B,84.80,-	B,80.88,-	B,84.80,-	B,85.29,-	B,84.80,-	B,85.78,-	B,80.88,-	B,84.80,-	B,84.80,-	B,85.78,-	B,80.88,-	B,80.88,-	B,84.80,-	B,84.80,-	B,84.80,-	B,84.80,-	B,84.80,-	B,84.80,-
HOMSA_ENST00000242770	B,28.51,-	B,28.51,-	B,90.76,-	B,28.51,-	B,28.51,-	B,23.69,-	B,28.51,-	B,23.69,-	B,23.69,-	B,28.51,-	B,28.51,-	B,28.51,-	B,23.69,-	B,23.69,-	B,28.51,-	B,90.76,-	B,23.69,-	B,85.94,-	B,90.76,-	B,23.69,-	B,28.51,-	B,28.51,-	B,28.51,-	B,28.51,-	B,91.57,-	B,23.69,-	B,23.69,-	B,90.76,-	B,72.69,-	B,25.70,-	B,28.51,-	B,23.69,-	B,23.69,-	B,85.94,-	B,23.69,-	B,28.51,-	B,28.51,-	B,28.51,-	B,24.50,-	B,28.51,-	B,23.69,-	B,28.51,-	B,90.76,-	B,28.51,-	B,28.51,-	B,23.69,-	B,28.51,-	B,100.00,-	B,100.00,-
HOMSA_ENST00000292433	C,0.00,-	C,0.00,-	C,0.00,-	C,0.00,-	C,0.00,-	C,0.00,-	B,24.66,-	C,0.00,-	C,0.00,-	C,0.00,-	B,24.66,-	C,0.00,-	C,0.00,-	C,0.00,-	C,0.00,-	C,0.00,-	C,0.00,-	C,0.00,-	C,0.00,-	C,0.00,-	C,0.00,-	C,0.00,-	C,0.00,-	B,21.52,-	B,24.66,-	C,0.00,-	C,0.00,-	C,0.00,-	C,0.00,-	C,0.00,-	C,0.00,-	C,0.00,-	C,0.00,-	C,0.00,-	C,0.00,-	C,0.00,-	C,0.00,-	C,0.00,-	C,0.00,-	C,0.00,-	B,24.66,-	C,0.00,-	B,21.97,-	C,0.00,-	B,24.66,-	B,24.66,-	B,24.66,-	B,21.97,-	B,21.97,-
HOMSA_ENST00000263369	B,35.88,-	B,35.88,-	B,69.47,-	B,69.47,-	B,35.88,-	B,35.88,-	B,35.88,-	B,69.47,-	B,42.75,-	B,69.47,-	B,35.88,-	B,69.47,-	B,35.88,-	B,35.88,-	B,35.88,-	B,35.88,-	B,69.47,-	B,69.47,-	B,35.88,-	B,35.88,-	B,79.39,-	C,0.00,-	B,69.47,-	B,78.63,-	B,69.47,-	B,69.47,-	C,0.00,-	B,79.39,-	B,64.12,-	B,35.88,-	B,69.47,-	B,69.47,-	B,35.88,-	B,69.47,-	B,29.77,-	B,37.40,-	B,69.47,-	B,69.47,-	B,67.94,-	B,69.47,-	C,0.00,-	B,69.47,-	B,29.77,-	B,69.47,-	B,35.88,-	B,67.94,-	B,69.47,-	B,68.70,-	B,69.47,-
HOMSA_ENST00000222157	C,0.00,-	C,0.00,-	C,0.00,-	C,0.00,-	C,0.00,-	C,0.00,-	C,0.00,-	C,0.00,-	C,0.00,-	C,0.00,-	C,0.00,-	C,0.00,-	C,0.00,-	C,0.00,-	C,0.00,-	C,0.00,-	C,0.00,-	C,0.00,-	C,0.00,-	C,0.00,-	C,0.00,-	C,0.00,-	C,0.00,-	C,0.00,-	C,0.00,-	C,0.00,-	C,0.00,-	C,0.00,-	C,0.00,-	C,0.00,-	C,0.00,-	C,0.00,-	C,0.00,-	C,0.00,-	C,0.00,-	C,0.00,-	C,0.00,-	C,0.00,-	C,0.00,-	C,0.00,-	C,0.00,-	C,0.00,-	C,0.00,-	C,0.00,-	C,0.00,-	C,0.00,-	C,0.00,-	C,0.00,-	C,0.00,-
[truncated: 314 more columns]
