# Supplementary material for: Dense sampling of bird diversity increases power of comparative genomics
Source: Nature. 2020 Nov 11;587(7833):252–7. doi: 10.1038/s41586-020-2873-9 (PMC7759463; doi:10.1038/s41586-020-2873-9)
Supplement: Supplementary file 4 — This file contains Supplementary Tables 1-15 – see Supplementary Information document for legends. Also available on Mendeley Data (doi:10.17632/fnpwzj37gw). Sample information for each genome and genome statistics (Supplementary Table 1) can also be viewed online at https://b10k.scifeon.cloud/. [file 41586_2020_2873_MOESM4_ESM.zip › Supplementary_Table_10.csv]

States	RH1	RH2	OPN1sw1	OPN1sw2	OPN1lw
Functional gene	358	352	211	49	50
Sequence with premature stop codons	0	4	1	0	0
Sequence with frameshift	1	4	12	4	5
Partial sequence	4	3	113	238	229
Gene not found	0	0	26	72	79
