# Supplementary material for: Dense sampling of bird diversity increases power of comparative genomics
Source: Nature. 2020 Nov 11;587(7833):252–7. doi: 10.1038/s41586-020-2873-9 (PMC7759463; doi:10.1038/s41586-020-2873-9)
Supplement: Supplementary file 4 — This file contains Supplementary Tables 1-15 – see Supplementary Information document for legends. Also available on Mendeley Data (doi:10.17632/fnpwzj37gw). Sample information for each genome and genome statistics (Supplementary Table 1) can also be viewed online at https://b10k.scifeon.cloud/. [file 41586_2020_2873_MOESM4_ESM.zip › Supplementary_Table_11.csv]

0	7551	ACACHL_R02688	SPOHYP_R13018	ZOSLAT_R11386	SPOHYP_R13017	SPIPAS_R04411	SETCOR_R05686	PRUFUL_R02821	PANBIA_R01420	SPOHYP_R13019	PANBIA_R02373	DONATR_R04416	LOCOCH_R05872	PROCAF_R07492	XIPELE_R05695	SPOHYP_R08884	XIPELE_R05701	VIRALT_R13494	THRLUD_R05769	PTEMEL_R04432	ERPZAN_R00003	CINMEX_R02848	MIOMAC_R13387	CAMPRO_R05921	CAMPRO_R13555	SPOHYP_R08883	SPOHYP_R02698	SPOHYP_R08891	FICALB_R01102	UROPYL_R08819	FICALB_R05324	FICALB_R04680	FICALB_R01058	EMBFUC_R01451	SPOHYP_R02700	SETKIR_R08876	EMBFUC_R12919	SERCAN_R14784	RHOROS_R04500	PLONIG_R04338	PEUTAE_R05709	NESACU_R03106	NESACU_R04686	NESACU_R03110	MOLATE_R13251	MOLATE_R15045	MOLATE_R11674	MOLATE_R00112	MOLATE_R00114
1	866	ACACHL_R01112	SPOHYP_R15231	ACACHL_R01212	SPOHYP_R15230	SPOHYP_R11228	SPOHYP_R11227	FICALB_R15811	FICALB_R15146	TOXRED_R15831	FICALB_R15812	FICALB_R15147	FICALB_R10502	FICALB_R10501	FICALB_R10500	ZOSLAT_R14759	ZOSLAT_R07130	ZOSLAT_R12680	ZOSLAT_R12679	ZOSLAT_R07129	ZOSLAT_R05724	ZOSHYP_R15694	ZOSHYP_R15173	ZOSHYP_R14949	ZOSHYP_R14916	ZOSHYP_R11590	ZOSHYP_R08633	ZONALB_R14485	ZONALB_R14484	ZONALB_R14060	ZONALB_R10808	ZONALB_R10810	ZONALB_R10809	ZAPATR_R06817	XIPELE_R14509	XIPELE_R14331	XIPELE_R15089	XIPELE_R08856	XIPELE_R05625	VIRALT_R15834	VIRALT_R04462	VIDMAC_R03752	VIDMAC_R03751	VIDCHA_R16051	VIDCHA_R11049	VIDCHA_R11048	UROPYL_R15095	UROPYL_R15078	UROPYL_R15014
2	6140	ACACHL_R13880	ZAPATR_R09735	SPOHYP_R13494	TURVEL_R01687	COLPIC_R13974	COLLIV_R02912	TYMCUP_R01909	SYRPAR_R08197	COTJAP_R00410	MELGAL_R16191	COLPIC_R13881	SYRPAR_R10858	SYRPAR_R10966	THIORB_R06541	PODPOD_R06803	PODCRI_R06918	PODPOD_R10351	PODCRI_R11053	PODSTR_R06411	HEMCOM_R10645	SPOHYP_R08427	XIPELE_R14391	ATLROG_R04088	ZAPATR_R08140	ATLROG_R10463	ATLROG_R06304	ATLROG_R09270	ZAPATR_R14855	TYMCUP_R15712	SMICAP_R15338	SMICAP_R04024	PODSTR_R15703	HORVUL_R10655	HORVUL_R03278	HEMCOM_R12913	HEMCOM_R10837	HEMCOM_R06358	OXYMAD_R00748	CEYCYA_R00753	CORBRA_R04346	HEMCOM_R07137	HEMCOM_R10639	HALSEN_R15725	CHAPEL_R03919	BRALEP_R01964	SPOHYP_R07341	FICALB_R05969	FICALB_R08931
3	243122	ACACHL_R06924	SPOHYP_R13395	ACACHL_R08076	SPOHYP_R13396	ZAPATR_R11059	CHLAEN_R09410	URILOM_R04486	ZAPATR_R09684	URILOM_R15869	URIAAL_R15628	TODMEX_R10350	THACHL_R13241	SULDAC_R14055	SCOUMB_R12633	SAGSER_R13840	RYNNIG_R15717	RHIAFR_R14718	PYGADE_R14047	PTEGUT_R13171	PROATE_R15601	PODPOD_R15099	PODCRI_R12570	PLUSOC_R15138	URIPEL_R15978	NANBRA_R16090	NANAUR_R16582	PHASIM_R14698	PANHAL_R13972	OCEOCE_R15807	NYCLEU_R14485	NYCBRA_R15497	MERNUB_R12652	HEMCOM_R15165	HELFUL_R07127	HALLEU_R15923	GRUAME_R15196	GEOCAL_R14339	GAVSTE_R12998	FREGRA_R14903	FREMAG_R14931	FALPER_R15353	FALCHE_R15374	EGRGAR_R12884	ZAPATR_R04129	TRILEU_R15902	TRILEU_R15903	TODMEX_R00006	ZAPATR_R13923
4	369	ACACHL_R05280	SPOHYP_R12894	SPOHYP_R11369	FICALB_R15715	ZOSLAT_R10785	ZOSHYP_R01489	ZAPATR_R10146	XIPELE_R08877	VIRALT_R13733	VIDMAC_R09812	VIDCHA_R07388	UROPYL_R14506	UROIND_R00097	URILOM_R05012	URIAAL_R01933	UPUEPO_R09518	TYRSAV_R12735	TYMCUP_R03918	TURVEL_R01091	TROMEL_R00067	TRILEU_R10591	TOXRED_R09849	TINGUT_R00271	THRLUD_R09734	THIORB_R01645	TAEGUT_R18013	TACRUB_R10216	SYLVIR_R02452	SYLBOR_R01407	SYLATR_R14059	SULDAC_R11257	STUVUL_R04880	STRCAM_R12602	STRCIN_R07538	STROCC_R09109	STEDEN_R10563	STEPAR_R02940	STECAR_R14274	SPITYR_R03580	SMICAP_R08205	SITEUR_R13685	SINWEB_R03145	SETKIR_R10268	SERCAN_R05355	SERLUN_R01445	SCYSUP_R09115	SCLMEX_R13416	SAXMAU_R10536
5	7472	ACACHL_R09719	SPOHYP_R13832	ORTSPA_R02762	ERPZAN_R14180	DAPCHR_R14736	CNELOR_R12037	FICALB_R14438	ZOSLAT_R05146	ZOSHYP_R11257	ZONALB_R13596	ZAPATR_R02708	ZAPATR_R09300	XIPELE_R06839	XIPELE_R07814	VIRALT_R07468	VIDMAC_R06781	VIDCHA_R07547	UROPYL_R05419	UROIND_R12786	URILOM_R11204	URIAAL_R14524	UPUEPO_R02498	TYRSAV_R07092	TYMCUP_R12989	TURVEL_R00663	TROMEL_R11557	TROMEL_R11558	TRILEU_R11715	TRILEU_R04352	TOXRED_R13301	TINGUT_R01044	THRLUD_R06608	THIORB_R04174	TAEGUT_R12479	TAEGUT_R12448	TAEGUT_R07057	TACRUB_R05860	SYLVIR_R01168	SYLBOR_R03315	SYLATR_R00071	SULDAC_R05075	STUVUL_R15059	STRCAM_R07065	STRCIN_R10416	STRCIN_R05896	CORBRA_R05510	APHCOE_R13467	STRCIN_R01071
6	463	ACACHL_R12575	SPOHYP_R12941	XIPELE_R13920	VIRALT_R14975	PYCJOC_R14697	HYLPRA_R14594	POEATR_R14965	LONSTR_R15821	UROIND_R14854	UPUEPO_R14624	TOXRED_R15196	PROCAF_R14785	POSRUF_R13877	PLONIG_R14753	PASDOM_R14919	PARPUN_R14367	PANBIA_R13772	OREARF_R14736	OENOEN_R14923	MELVER_R14886	MALELE_R14771	LOPRUF_R14669	LEPDIS_R13259	IFRKOW_R14743	HYPCIN_R12952	EURHEL_R12504	DRYGAM_R13469	DONATR_R14654	CRYSOU_R14893	CATFUS_R14696	BOMGAR_R14977	APAVIT_R12721	ANAZON_R16912	ALERUF_R14652	ACACHL_R13607	RHALEU_R15350	MOLATE_R16938	MOLATE_R16794	FALFRO_R15262	ERIRUB_R14526	AGEPHO_R14762	TYTALB_R12168	TYMCUP_R15537	TICMUR_R11871	STRCIN_R15114	STEPAR_R15005	SINWEB_R15216	SERCAN_R15098
7	6317	ACACHL_R07035	SPOHYP_R00360	FICALB_R05148	ZOSLAT_R07153	ZOSLAT_R05307	ZOSHYP_R14960	ZOSHYP_R00937	ZONALB_R00429	SULDAC_R03674	SPOHYP_R08684	TAUERY_R11051	SULDAC_R09050	SPIPAS_R09873	SEMFRA_R11419	PYGADE_R06149	PLUSOC_R14929	URIPEL_R00319	NANHAR_R01046	PHACAR_R12818	NANBRA_R00367	NANAUR_R00332	PELCRI_R13754	OXYMAD_R10152	OENOEN_R02695	SPOHYP_R07379	XIPELE_R10630	FICALB_R06195	STEPAR_R10224	TURVEL_R13953	PLUSOC_R15290	STROCC_R16114	TRILEU_R14941	TINGUT_R13840	SYRPAR_R13517	URILOM_R07026	URIAAL_R14551	SPOHYP_R06479	ZOSLAT_R02973	ZOSHYP_R00138	VIRALT_R01512	URIAAL_R07624	TYRSAV_R00098	TROMEL_R07692	TINGUT_R04139	SULDAC_R07010	STRCAM_R08696	STEDEN_R00166	SITEUR_R06079
8	36776	ACACHL_R01364	ZOSHYP_R03211	LANLUD_R13683	XIPELE_R11204	THIORB_R05913	NYCSEM_R08976	THIORB_R01717	PEDTOR_R05706	NYCSEM_R04616	LIMLAP_R02555	THIORB_R01715	ROSBEN_R10735	ROSBEN_R09280	NYCSEM_R04615	NYCSEM_R01553	JACJAC_R12519	JACJAC_R00058	LIMLAP_R02556	LIMLAP_R01331	JACJAC_R02930	AREINT_R02937	AREINT_R02936	ROSBEN_R12455	ROSBEN_R10737	ROSBEN_R10736	CALPUG_R01780	CALPUG_R03357	CALPUG_R03356	STRCIN_R13890	STECAR_R06313	NYCGRA_R10733	NYCBRA_R01966	LANLUD_R07977	LANLUD_R07570	XIPELE_R11239	STRCIN_R13742	FICALB_R10480	SPOHYP_R07778	TYTALB_R06079	SYRPAR_R04116	SYLBOR_R04721	SULDAC_R09875	STRCAM_R04395	SPIPAS_R07939	SPOHYP_R06421	ZOSHYP_R03088	SPOHYP_R06434	SPOHYP_R07782
9	1099	ACACHL_R10845	FICALB_R00064	ZOSLAT_R12126	ZOSHYP_R10490	ZONALB_R10999	FICALB_R00381	SPOHYP_R00282	ZONALB_R11056	TYMCUP_R00901	TROMEL_R11147	TICMUR_R05797	TAUERY_R02244	SYLVIR_R04512	STUVUL_R12855	SPIPAS_R07157	SETKIR_R03105	SETCOR_R09301	SERCAN_R03861	RHYJUB_R13359	RHOROS_R04591	RHEAME_R07984	PRUFUL_R06775	POEATR_R06835	PODPOD_R05373	PODCRI_R11428	PODSTR_R02633	PICGYM_R06893	PHORUB_R01768	PHEMEL_R11171	PHACOL_R15032	PHANIT_R12735	PHALEP_R12402	PASAMO_R08575	PASAMO_R00860	PARPUN_R11491	ORIORI_R14154	ODOGUJ_R01545	NUMMEL_R07828	NICCHL_R06618	NESACU_R00181	MOTALB_R11383	MESUNI_R09124	MESCAY_R06607	MELMEL_R00159	MELGAL_R14830	JUNHYE_R01585	GEOFOR_R01007	GEOCAL_R09265
10	12351	ACACHL_R13163	SPOHYP_R04835	ZONALB_R08499	SPOHYP_R04802	FICALB_R01124	ZOSLAT_R04486	ZOSHYP_R11924	VIDMAC_R04276	TODMEX_R01416	SMICAP_R08974	COLPIC_R06089	SYRPAR_R12243	COLPIC_R06090	PTEGUT_R12559	MESUNI_R12713	COLLIV_R06668	SPOHYP_R04832	OENOEN_R04290	HYPCIN_R04894	COLLIV_R06667	CALORN_R08561	ACRARU_R02681	FICALB_R01118	ZOSLAT_R04485	ZOSHYP_R04438	TURVEL_R06713	EUBBOU_R04506	TURVEL_R05522	TICMUR_R04794	SPOHYP_R04831	TICMUR_R04796	FICALB_R01116	ZOSLAT_R04484	ZOSHYP_R04453	ZONALB_R08531	ZAPATR_R04151	XIPELE_R12551	VIRALT_R10548	VIDMAC_R04279	VIDCHA_R01641	UROPYL_R07401	UROIND_R02934	URILOM_R02352	URIAAL_R07547	UPUEPO_R04352	TYTALB_R00021	TYRSAV_R07383	TYMCUP_R04327
11	333	ACACHL_R00878	SPOHYP_R10765	FICALB_R12038	FICALB_R03516	ZAPATR_R11051	VIDMAC_R05442	VIDMAC_R09185	VIDCHA_R02461	VIDCHA_R00806	UROPYL_R05768	UROIND_R02696	UROIND_R02183	UPUEPO_R11444	TYRSAV_R10071	TURVEL_R00917	TROMEL_R04327	TROMEL_R02518	TRILEU_R02969	TRILEU_R02813	TOXRED_R02415	THRLUD_R11448	THIORB_R13189	TAEGUT_R03874	TAEGUT_R10840	TACRUB_R02657	SYLVIR_R14559	SYLATR_R10700	SYLATR_R06706	SULDAC_R11815	SULDAC_R11406	STUVUL_R04680	STUVUL_R04612	STRCIN_R10021	STRCIN_R08902	STROCC_R15392	STROCC_R11184	STEPAR_R08636	STEPAR_R05317	STECAR_R06588	SPITYR_R11780	SMICAP_R14180	SINWEB_R01516	SETKIR_R14046	SERCAN_R07473	SERLUN_R06934	SERLUN_R05844	SCLMEX_R14414	SCLMEX_R07383
12	760	ACACHL_R05705	SPOHYP_R10609	FICALB_R11042	FICALB_R08404	ZOSLAT_R12210	ZOSLAT_R05439	ZOSHYP_R08480	ZOSHYP_R00963	ZONALB_R10586	ZONALB_R01280	ZAPATR_R13166	XIPELE_R04831	XIPELE_R06343	VIRALT_R02743	VIRALT_R13218	VIDMAC_R06627	VIDMAC_R10662	VIDCHA_R08849	VIDCHA_R07428	UROPYL_R07060	UROPYL_R12771	UROIND_R12487	URILOM_R06924	URIAAL_R02969	UPUEPO_R00888	TYRSAV_R11427	TYMCUP_R13644	TROMEL_R12760	TRILEU_R09943	TRILEU_R05624	TRILEU_R14175	TOXRED_R14615	TOXRED_R10346	TOXRED_R14604	TINGUT_R07730	TINGUT_R06591	THRLUD_R09783	THRLUD_R02614	THRLUD_R12571	THIORB_R13004	TAEGUT_R02710	TACRUB_R08782	TACRUB_R01085	SYLVIR_R11196	SYLVIR_R14253	SYLBOR_R04052	SYLATR_R02520	SYLATR_R13641
13	170	ACACHL_R02301	SPOHYP_R13364	FICALB_R05353	ZONALB_R00206	VIRALT_R09061	VIDMAC_R09324	VIDCHA_R12678	UROPYL_R08832	TYRSAV_R07368	TOXRED_R02990	THRLUD_R02893	TAEGUT_R01795	TACRUB_R12500	SYLVIR_R07366	SYLBOR_R13206	STUVUL_R01786	STRCIN_R12080	STEDEN_R01392	SMICAP_R12043	SITEUR_R00032	SINWEB_R06249	SETKIR_R01473	SERCAN_R07853	SERLUN_R07715	SCYSUP_R10547	SCLMEX_R07881	SAXMAU_R09983	SAPAEN_R12038	SAKLUC_R07275	RHOROS_R04614	RHIDAH_R07340	RHEHOF_R07972	RHALEU_R01446	RHASIB_R07151	RHAINO_R10690	REGSAT_R12648	QUIMEX_R12776	PYCJOC_R03042	PTILEU_R13159	PTIVIO_R00021	PTEMEL_R06057	PSEHUM_R13205	PRUHIM_R01118	PROCAF_R11868	PROATE_R11716	POSRUF_R02759	PORRUF_R03711	POLCAE_R07408
14	1961	ACACHL_R09505	SPOHYP_R04954	TINGUT_R02850	SPOHYP_R04957	FICALB_R10948	ZOSHYP_R03216	ZONALB_R08751	ZAPATR_R12778	XIPELE_R07136	VIRALT_R03331	VIDCHA_R02498	SPOHYP_R14646	STRCIN_R15685	VIRALT_R15734	PICGYM_R01134	PARPUN_R14780	PACPHI_R15420	MACNIG_R15693	DYACAS_R15981	DRYGAM_R13927	DASBRO_R15888	DAPCHR_R15079	CORBRA_R15139	CHAFRE_R14939	RHALEU_R16104	RHALEU_R15838	ORISOL_R16196	ORISOL_R15666	MENNOV_R15521	GYMTIB_R15920	EULNIG_R15665	EDOCOE_R15616	ATRCLA_R15889	PARRAG_R15892	IFRKOW_R14927	CORMON_R15570	CORCOR_R14106	APHCOE_R15562	FICALB_R10949	ILLCLE_R08807	EURGUL_R10833	ZOSHYP_R03213	ZAPATR_R09835	VIRALT_R03328	VIDMAC_R14839	UROPYL_R00238	UROIND_R10420	URILOM_R05426
15	494	ACACHL_R13796	XIPELE_R14451	SPOHYP_R15077	XIPELE_R14452	SCLMEX_R15798	FURFIG_R15297	FICALB_R15329	ZONALB_R14577	ZOSLAT_R14997	ZOSHYP_R15549	VIRALT_R15985	VIDMAC_R14568	UROPYL_R14988	URILOM_R15453	URIAAL_R15249	UPUEPO_R14984	TYRSAV_R14987	TRILEU_R15176	TRILEU_R15882	TOXRED_R15710	TODMEX_R10917	TINGUT_R14359	THRLUD_R15584	THIORB_R15236	TAUERY_R13732	TAEGUT_R19142	TACRUB_R15374	SYRPAR_R14060	SYLVIR_R15299	SYLBOR_R15206	SYLATR_R14608	SULDAC_R14468	STRCAM_R14276	STRCIN_R15741	STROCC_R16897	STEDEN_R14872	STEPAR_R15570	STEPAR_R15569	SPIPAS_R10172	SPIPAS_R10171	SPITYR_R15754	SMICAP_R14920	SITEUR_R15509	SINWEB_R16098	SETKIR_R15703	SETCOR_R15444	SERCAN_R16110	SERLUN_R15736
16	1502	ACACHL_R08025	SPOHYP_R14609	ZOSLAT_R14992	ZOSHYP_R15004	XIPELE_R14146	VIRALT_R15152	VIDMAC_R15139	VIDCHA_R15738	UROPYL_R15637	UROIND_R15359	URILOM_R15267	URIAAL_R15063	UPUEPO_R14934	TYRSAV_R14980	TYMCUP_R16134	TYMCUP_R16077	TURVEL_R13970	TROMEL_R15422	TOXRED_R15116	TINGUT_R04854	THRLUD_R15609	THIORB_R01488	TAEGUT_R19099	TACRUB_R15371	SYLVIR_R14896	SYLBOR_R11828	SYLATR_R14943	SULDAC_R14670	STUVUL_R15392	STRCIN_R15907	STROCC_R16008	STEDEN_R15447	STEPAR_R14604	STECAR_R15291	SPITYR_R15935	SMICAP_R14625	SITEUR_R01311	SINWEB_R15558	SETKIR_R15735	SERCAN_R15570	SERLUN_R15345	SCYSUP_R15173	SCLMEX_R00875	SAXMAU_R16141	SAPAEN_R15151	SAKLUC_R15093	SAGSER_R13979	ROSBEN_R15082
17	3039	ACACHL_R08652	SPOHYP_R02600	FICALB_R05649	ZOSLAT_R05516	ZOSHYP_R06884	ZONALB_R12126	ZAPATR_R10400	XIPELE_R09267	VIRALT_R00963	VIRALT_R05615	VIDMAC_R13750	VIDCHA_R01286	UROPYL_R12883	UROIND_R03139	UROIND_R14073	URILOM_R04421	URIAAL_R05553	UPUEPO_R08962	TYRSAV_R12406	TYMCUP_R04444	TURVEL_R10392	TROMEL_R07464	TROMEL_R02784	TRILEU_R08399	TOXRED_R13201	TINGUT_R07873	THRLUD_R09725	THIORB_R04130	TAEGUT_R11537	TACRUB_R04407	SYLVIR_R08190	SYLBOR_R08510	SYLATR_R00758	SULDAC_R00828	STUVUL_R07923	STRCAM_R04188	STRCIN_R01176	STROCC_R01705	STEDEN_R11215	STEPAR_R11339	STECAR_R10033	SPOHYP_R06250	ZOSHYP_R05253	ZAPATR_R05830	XIPELE_R09418	VIDMAC_R07333	VIDCHA_R00758	UROPYL_R11762
18	726	ACACHL_R07908	SPOHYP_R04384	FICALB_R06973	UPUEPO_R11959	FICALB_R06820	VIRALT_R02164	UROIND_R14640	UROIND_R01107	TODMEX_R09118	TINGUT_R08654	STRCAM_R08452	RHEPEN_R08692	RHEAME_R13269	PENPIL_R02993	SEMFRA_R10480	SEMFRA_R07568	RHASIB_R07128	REGSAT_R09372	REGSAT_R11164	RAMSUL_R13815	RAMSUL_R04113	PSIHAE_R12676	POSRUF_R10248	PITSOR_R05749	PICPUB_R05166	PICPUB_R06971	PANHAL_R07177	OENOEN_R14341	OENOEN_R05695	NEOCOR_R07211	NEOCOR_R01637	LEILUT_R08801	ILLCLE_R09302	HORVUL_R06153	EUBBOU_R08676	EUBBOU_R05807	DRYGAM_R12767	CORBRA_R11775	COLSTR_R00374	CIRPEC_R06805	CHLCYA_R05954	CHLAEN_R05289	CHATOR_R10701	CHATOR_R12693	CEYCYA_R09573	CEYCYA_R06911	CATAUR_R02021	CALVIR_R01062
19	766	ACACHL_R11367	SPOHYP_R02447	FICALB_R01510	ZOSLAT_R09790	ZOSLAT_R04258	ZOSHYP_R13977	ZOSHYP_R02744	MELGAL_R05049	SPOHYP_R05777	PARPUN_R12424	SPOHYP_R15258	POEATR_R15677	ZOSHYP_R16011	XIPELE_R01246	VIRALT_R07407	VIRALT_R16249	VIDCHA_R00914	UROIND_R04111	UROIND_R15389	TYRSAV_R02737	TYMCUP_R02297	TRILEU_R07825	TRILEU_R15456	TOXRED_R10294	TOXRED_R15606	THRLUD_R04010	THRLUD_R15532	TACRUB_R05952	SYLVIR_R15879	STUVUL_R02860	STUVUL_R16202	STRCAM_R06664	STRCIN_R04364	STRCIN_R16068	STROCC_R02822	STROCC_R17097	STEDEN_R15501	SPITYR_R16151	SMICAP_R01339	SITEUR_R11326	SINWEB_R15984	SETKIR_R15007	SCYSUP_R01234	SCYSUP_R15651	SCLMEX_R01169	SAPAEN_R10575	SAKLUC_R11598	RYNNIG_R16098
20	773	ACACHL_R04502	SPOHYP_R12779	FICALB_R08478	ZOSLAT_R13052	ZOSLAT_R12761	ZOSLAT_R12760	ZOSLAT_R12557	SPOHYP_R12776	ZOSLAT_R12759	ZOSLAT_R01184	ZOSLAT_R03950	ZOSLAT_R13053	TINGUT_R13325	NOTPER_R11239	ZAPATR_R10297	PHALEP_R11487	GAVSTE_R01106	EGRGAR_R13754	NIPNIP_R08804	IBISTR_R10865	GLAPRA_R02848	CICMAG_R02731	BUCABY_R11919	ANAPLA_R12700	UROIND_R03442	URILOM_R10886	UPUEPO_R08798	TROMEL_R08602	TINGUT_R13324	APTAUS_R03089	APTAUS_R10163	STRCAM_R01436	RHEPEN_R11330	RHEAME_R11588	DRONOV_R12749	CASCAS_R03013	APTROW_R01326	APTROW_R12040	APTOWE_R11841	THIORB_R09641	THACHL_R10613	SULDAC_R11718	STROCC_R06169	SPITYR_R07429	SAGSER_R04654	ROSBEN_R05808	RHYJUB_R09610	RHIAFR_R05356
21	313	ACACHL_R11750	SPOHYP_R05517	FICALB_R10170	ZOSLAT_R00791	ZOSHYP_R08004	ZONALB_R06325	ZAPATR_R12543	XIPELE_R06214	VIRALT_R06868	VIDMAC_R11747	VIDCHA_R04368	UROPYL_R07076	UROIND_R12498	URILOM_R07688	URIAAL_R09024	UPUEPO_R03242	TYRSAV_R09331	TYMCUP_R12672	TURVEL_R01911	TROMEL_R12044	TRILEU_R00620	TOXRED_R08332	THRLUD_R03484	THIORB_R01538	TAEGUT_R02355	TACRUB_R05572	SYLVIR_R02577	SYLBOR_R06716	SYLATR_R11291	SULDAC_R07629	STUVUL_R13657	STRCIN_R10663	STROCC_R09223	STEDEN_R13897	STEPAR_R05976	STECAR_R06674	SPITYR_R01665	SITEUR_R08385	SINWEB_R13175	SETKIR_R04010	SERCAN_R06308	SERLUN_R10034	SCYSUP_R08305	SCLMEX_R12104	SAXMAU_R10448	SAPAEN_R04390	SAKLUC_R06784	SAGSER_R09671
22	708	ACACHL_R02855	SPOHYP_R14394	FICALB_R14650	ZOSLAT_R14241	ZOSHYP_R14594	ZONALB_R13673	ZAPATR_R10260	BUCCAP_R02196	XIPELE_R03240	VIRALT_R15200	VIDMAC_R07885	VIDCHA_R10851	UROPYL_R07227	UROIND_R13887	URILOM_R05003	URIAAL_R01919	UPUEPO_R00975	TYRSAV_R14602	TYMCUP_R03906	TURVEL_R05879	TROMEL_R04791	TRILEU_R03701	TOXRED_R08717	TINGUT_R08651	THRLUD_R11514	THIORB_R06474	TACRUB_R12627	SYLVIR_R02693	SYLBOR_R11575	SULDAC_R12240	STUVUL_R04690	STRCAM_R12594	STRCIN_R12849	STRCIN_R04373	STROCC_R09102	STEDEN_R14534	STEPAR_R06692	STECAR_R07492	SPITYR_R03575	SMICAP_R08722	SITEUR_R11111	SINWEB_R09034	SETKIR_R05927	SERCAN_R12091	SERLUN_R14193	SCYSUP_R14213	SCLMEX_R11836	SAXMAU_R15349
23	354	ACACHL_R04835	FICALB_R14084	ZOSLAT_R09436	ZOSHYP_R10788	ZONALB_R03687	ZAPATR_R03909	VIRALT_R00470	VIDMAC_R04737	VIDCHA_R00831	UROPYL_R11716	UROIND_R07908	URILOM_R04262	URIAAL_R04166	UPUEPO_R10849	TYRSAV_R07265	TYMCUP_R04506	TURVEL_R07809	TROMEL_R09869	TRILEU_R07537	TOXRED_R05335	TINGUT_R12847	THRLUD_R01056	THIORB_R12683	TAEGUT_R02499	SYLVIR_R06463	SYLBOR_R14030	SYLATR_R07204	SULDAC_R05879	STUVUL_R01394	STRCAM_R05220	STRCIN_R09755	STROCC_R01086	STEDEN_R08286	STEPAR_R06664	STECAR_R04077	SPITYR_R09032	SITEUR_R03781	SINWEB_R05879	SETKIR_R14416	SERCAN_R05349	SERLUN_R05318	SCLMEX_R04337	SAXMAU_R05472	SAPAEN_R07171	SAKLUC_R13323	SAGSER_R09611	RYNNIG_R14341	ROSBEN_R10305
24	705	ACACHL_R07266	SPOHYP_R12937	FICALB_R03230	ZOSLAT_R14622	SPOHYP_R15557	FICALB_R15681	URILOM_R15922	URIAAL_R15559	TICMUR_R13139	THACHL_R13277	SYRPAR_R14615	STECAR_R16204	SETCOR_R15417	CHATOR_R15005	ANAZON_R17504	SEMFRA_R11533	SEMFRA_R11532	URILOM_R15914	STEPAR_R15117	RISTRI_R15885	RHIAFR_R15220	SAGSER_R14567	NANAUR_R16974	PHASIM_R14724	NOTJUL_R14960	LARSMI_R15059	CHRMAC_R15496	CEPGRY_R15905	CENBEN_R14739	BALREX_R13468	ARAGUA_R16083	ALCTOR_R15131	SCOUMB_R12778	RAMSUL_R14679	PRUFUL_R14511	PICPUB_R14880	NANBRA_R16435	PHASIM_R14726	PEDTOR_R14333	PATFAS_R15114	PANBIA_R14781	PANBIA_R14780	PANHAL_R14436	NEOCOR_R09597	MYSCRO_R11710	LIMLAP_R12654	JACJAC_R14518	HYPCIN_R13879
25	732	ACACHL_R14091	SPOHYP_R14745	VIRALT_R03938	SPOHYP_R01411	FICALB_R05021	ZONALB_R09436	XIPELE_R08194	ZOSLAT_R12698	ZOSHYP_R03706	VIDMAC_R00876	UROPYL_R04025	UROIND_R14047	URIAAL_R04116	UPUEPO_R06622	TYTALB_R07900	TYRSAV_R09645	TYMCUP_R07471	TURVEL_R04552	TROMEL_R14226	TRILEU_R02345	TOXRED_R04020	SETCOR_R14771	SPOHYP_R15755	SERCAN_R16086	PRUHIM_R15926	TODMEX_R01624	TINGUT_R13502	THRLUD_R05158	THIORB_R07258	TAUERY_R10378	TAEGUT_R16685	TACRUB_R09126	SYRPAR_R12109	SYLVIR_R13076	SYLBOR_R08276	STRCAM_R03456	STRCIN_R10086	STROCC_R12704	STEDEN_R06894	STEPAR_R00940	STECAR_R08075	SPITYR_R04426	SMICAP_R06984	SITEUR_R02297	SINWEB_R05754	SETKIR_R02347	SETCOR_R00710	SERCAN_R12309
26	360	ACACHL_R00625	SPOHYP_R01699	FICALB_R12243	ZOSLAT_R08484	ZOSHYP_R09887	ZONALB_R09106	ZAPATR_R06298	XIPELE_R10729	VIRALT_R13250	VIDMAC_R01093	VIDCHA_R01404	UROPYL_R08463	UROIND_R11531	URILOM_R03957	URIAAL_R06513	UPUEPO_R03837	TYRSAV_R07249	TYMCUP_R05486	TURVEL_R04706	TROMEL_R14602	TRILEU_R06552	TOXRED_R08736	TINGUT_R03725	THRLUD_R12789	THIORB_R02417	TAEGUT_R04092	TACRUB_R01479	SYLVIR_R03586	SYLBOR_R01123	SYLATR_R12881	SULDAC_R00884	STUVUL_R15121	STRCAM_R05649	STRCIN_R11868	STROCC_R03041	STEDEN_R04233	STEPAR_R08465	STECAR_R11582	SPITYR_R09948	SMICAP_R03359	SITEUR_R08602	SINWEB_R03066	SETKIR_R07064	SERCAN_R08379	SERLUN_R02665	SCYSUP_R14411	SCLMEX_R02716	SAXMAU_R03021
27	1985	ACACHL_R08265	SPOHYP_R00550	SPOHYP_R13446	MELGAL_R02124	MELGAL_R02123	NUMMEL_R15417	SPOHYP_R00599	FICALB_R02930	FICALB_R01234	FICALB_R01232	FICALB_R02931	FICALB_R01236	FICALB_R01235	FICALB_R01233	FICALB_R01231	ZOSLAT_R02405	ZOSLAT_R02404	ZOSLAT_R07047	ZOSHYP_R10628	ZOSHYP_R03798	ZONALB_R04884	ZONALB_R02722	ZAPATR_R11820	GRUAME_R08263	ATLROG_R06686	ZAPATR_R00114	XIPELE_R00724	XIPELE_R05091	XIPELE_R08839	XIPELE_R09850	VIRALT_R04551	VIRALT_R13740	VIRALT_R01589	VIDMAC_R10090	VIDMAC_R10127	VIDMAC_R10126	VIDCHA_R06593	VIDCHA_R03456	UROPYL_R00075	UROPYL_R03425	UROPYL_R00074	UROIND_R01786	UROIND_R11926	UROIND_R11925	UROIND_R11924	URILOM_R05407	UPUEPO_R11555	UPUEPO_R08688
28	352	ACACHL_R05003	FICALB_R14195	ZOSLAT_R08993	ZOSHYP_R06116	ZONALB_R06263	ZAPATR_R01320	VIRALT_R13603	VIDMAC_R11447	VIDCHA_R02180	UROPYL_R08676	UROIND_R00719	URILOM_R14711	URIAAL_R04135	UPUEPO_R09215	TYRSAV_R08852	TYMCUP_R13274	TROMEL_R01063	TRILEU_R06117	TOXRED_R01867	TINGUT_R01883	THRLUD_R12580	THIORB_R06902	TAEGUT_R13834	TACRUB_R09276	SYLVIR_R06193	SYLBOR_R12540	SYLATR_R07123	SULDAC_R00359	STUVUL_R04252	STRCAM_R00549	STRCIN_R09539	STROCC_R10509	STEDEN_R03979	STEPAR_R08230	STECAR_R11833	SPITYR_R11901	SMICAP_R04277	SITEUR_R12370	SINWEB_R03765	SETKIR_R01354	SERCAN_R08901	SERLUN_R01938	SCYSUP_R13247	SCLMEX_R10319	SAXMAU_R14558	SAPAEN_R14116	SAKLUC_R10370	SAGSER_R09566
29	440	ACACHL_R07227	SPOHYP_R08417	FICALB_R01287	ZOSLAT_R11360	ZOSLAT_R08301	ZOSLAT_R01375	ZOSLAT_R08300	ZOSHYP_R12832	ZONALB_R03923	ZAPATR_R07257	ZAPATR_R07255	XIPELE_R13853	XIPELE_R09753	XIPELE_R01216	VIRALT_R12658	VIDMAC_R12605	VIDCHA_R08595	VIDCHA_R08585	UROPYL_R08742	UROIND_R01268	UROIND_R12254	URILOM_R12036	URIAAL_R07757	UPUEPO_R09084	UPUEPO_R09085	TYRSAV_R12880	TYMCUP_R02599	TYMCUP_R02007	TYMCUP_R10372	TURVEL_R11211	TROMEL_R11847	TROMEL_R11846	TRILEU_R02434	TRILEU_R02432	TOXRED_R07028	TOXRED_R07026	TINGUT_R04803	THRLUD_R02801	THRLUD_R05011	THIORB_R02994	TAEGUT_R06986	TAEGUT_R06932	TAEGUT_R08270	TAEGUT_R08232	TAEGUT_R08266	TACRUB_R09976	SYLVIR_R12731	SYLBOR_R02575
30	293	ACACHL_R14007	SPOHYP_R15246	FICALB_R15168	ZOSLAT_R15114	ZOSHYP_R15682	ZONALB_R14122	XIPELE_R15032	VIRALT_R15432	VIDMAC_R14806	VIDCHA_R16638	UROPYL_R15580	URILOM_R15992	URIAAL_R15164	UPUEPO_R14742	TYRSAV_R15422	TRILEU_R15203	TOXRED_R15874	THRLUD_R15456	TAEGUT_R18886	TACRUB_R15890	SYLVIR_R15333	SYLBOR_R14986	SYLATR_R14441	SULDAC_R14185	STUVUL_R15992	STRCAM_R14498	STRCIN_R15620	STROCC_R16920	STEDEN_R14988	STEPAR_R15821	SPITYR_R15448	SMICAP_R15376	SINWEB_R15681	SETKIR_R15219	SERCAN_R15784	SCYSUP_R15442	SAXMAU_R15666	SAPAEN_R14954	SAKLUC_R15784	SAGSER_R13956	RYNNIG_R15499	RISTRI_R16113	RHYJUB_R15017	RHOROS_R16007	RHIDAH_R15835	RHIAFR_R14987	RHICYA_R15797	RHEHOF_R13302
31	1425	ACACHL_R11868	SPOHYP_R08887	FICALB_R05328	ZOSLAT_R11201	ZOSHYP_R01523	ZONALB_R13586	ZAPATR_R01734	SPOHYP_R01248	SPOHYP_R01239	SPOHYP_R02367	ZAPATR_R01733	SPOHYP_R08880	FICALB_R05299	ZONALB_R13585	ZOSLAT_R11200	SPOHYP_R09797	ZOSLAT_R12711	ZOSHYP_R11292	XIPELE_R13744	VIRALT_R13460	TYTALB_R09252	TYRSAV_R12871	TINGUT_R06323	TINGUT_R13464	SCOUMB_R10374	URIAAL_R03000	ANHRUF_R00620	RHYJUB_R06946	PLUSOC_R11455	STEPAR_R10181	IBISTR_R05634	NYCSEM_R02086	NIPNIP_R11505	COCCOC_R11788	CHIMIN_R14670	CHATOR_R04128	ANAPLA_R00332	NANBRA_R14019	OCEOCE_R11612	FREGRA_R12719	FREMAG_R09133	ANHANH_R07918	SULDAC_R03536	URIPEL_R06239	NANHAR_R03623	NANAUR_R00186	NIPNIP_R11479	MESCAY_R01084
32	3166	ACACHL_R10277	SPOHYP_R07583	FICALB_R09966	CRYCIN_R13254	SPOHYP_R11088	TINGUT_R07061	SPOHYP_R11092	ZOSLAT_R07712	ZOSHYP_R08881	ZAPATR_R00498	SPOHYP_R11093	FICALB_R12370	ZONALB_R05287	ZOSLAT_R07714	ZOSHYP_R08883	VIDMAC_R08891	TICMUR_R00045	SYLVIR_R04871	SYLBOR_R10384	SPIPAS_R06026	SETCOR_R01154	SCYSUP_R12273	RHOROS_R08332	RHASIB_R12060	REGSAT_R01627	PYCJOC_R13185	PTEMEL_R05219	PRUFUL_R07460	POSRUF_R00060	POLCAE_R07629	PITSOR_R09140	PICGYM_R04382	PANBIA_R10896	OXYMAD_R02413	OENOEN_R02998	NOTCIN_R10164	NESACU_R11268	NEOCOR_R01337	NEOCOR_R04043	MYSCRO_R04770	LEILUT_R07816	ILLCLE_R05952	HYPCIN_R06537	GEOFOR_R14035	ERPZAN_R10058	EMBFUC_R04501	DRYGAM_R06798	CORBRA_R13811
33	263	ACACHL_R13027	SPOHYP_R08195	TYMCUP_R01991	NUMMEL_R08016	SPITYR_R13308	SAGSER_R07696	PROATE_R09286	PENPIL_R07201	NUMMEL_R05881	MELGAL_R05045	EOLROS_R00436	BUCRHI_R07938	AMAGUI_R10901	AGAROS_R12910	PHACOL_R07785	PHACOL_R07288	NUMMEL_R08014	MELUND_R12751	GALGAL_R12169	GALGAL_R03832	COTJAP_R02230	COTJAP_R00295	COLVIR_R10902	COLVIR_R01335	CALSQU_R08617	CALSQU_R02384	RYNNIG_R01337	PHACOL_R07289	PENPIL_R14947	ODOGUJ_R06938	NUMMEL_R08015	MELGAL_R14727	HALLEU_R13282	HALALB_R01519	EURGUL_R00848	EUDELE_R09794	COTJAP_R00296	COLVIR_R01336	CIRPEC_R14738	CALSQU_R02385	BUCABY_R06415	AQUCHR_R00053	GALGAL_R12170	FICALB_R00187	XIPELE_R02478	VIRALT_R04498	VIDMAC_R02325	VIDCHA_R09607
34	541	ACACHL_R05318	SPOHYP_R11350	SPOHYP_R04352	FICALB_R09706	ZOSLAT_R11298	ZOSHYP_R09831	ZONALB_R13715	ZAPATR_R12192	XIPELE_R04092	VIRALT_R13412	VIDMAC_R14044	VIDCHA_R11107	UROPYL_R05867	UROIND_R05597	URILOM_R07095	URIAAL_R11354	UPUEPO_R12529	TYRSAV_R11709	TYMCUP_R12269	TYMCUP_R07949	TURVEL_R07812	TROMEL_R02277	TRILEU_R01112	TOXRED_R01306	TINGUT_R01085	THRLUD_R01147	THIORB_R06258	TACRUB_R01450	SYLVIR_R09598	SULDAC_R09264	STUVUL_R06270	STRCAM_R12226	STRCIN_R10301	STROCC_R07939	STEPAR_R13967	STECAR_R08631	SPITYR_R04306	SMICAP_R09996	SITEUR_R10104	SINWEB_R13337	SETKIR_R02834	SERCAN_R07931	SERLUN_R10225	SCYSUP_R10115	SCLMEX_R01384	SAXMAU_R15087	SAPAEN_R05755	SAKLUC_R07158
35	851	ACACHL_R13868	SPOHYP_R15240	ZAPATR_R11040	SPOHYP_R02575	ZOSLAT_R02820	URILOM_R10804	URIAAL_R09946	UPUEPO_R02237	TRILEU_R04271	TODMEX_R04722	TINGUT_R03973	SYLVIR_R04333	STRCAM_R11835	STECAR_R05072	SCYSUP_R09588	SCOUMB_R02732	RYNNIG_R02164	RHOROS_R13379	PYGADE_R06527	PYCJOC_R02192	PTEMEL_R11990	PSIHAE_R06953	POLCAE_R02881	PODPOD_R04134	PODCRI_R05523	PLUSOC_R05449	PITSOR_R03566	PICPUB_R05258	PICGYM_R08350	PIACAY_R07990	PHORUB_R10983	URIPEL_R08432	PHACAR_R09546	NANBRA_R04511	NANAUR_R08244	PHASIM_R12357	PHALEP_R07611	PELCRI_R04693	PANHAL_R12991	OREMEL_R02349	OPIHOA_R11865	OENOEN_R07209	OCEOCE_R08010	NYCBRA_R03739	NOTCIN_R08301	NOTNIG_R08416	NESNOT_R04876	NESACU_R15100
36	361	ACACHL_R09539	SPOHYP_R05745	FICALB_R06851	ZOSLAT_R10312	ZOSHYP_R02021	ZONALB_R06969	ZAPATR_R04605	XIPELE_R12971	VIRALT_R12297	VIDMAC_R10350	VIDCHA_R00537	UROPYL_R12144	UROIND_R12325	URILOM_R14896	URIAAL_R06945	UPUEPO_R03705	TYRSAV_R09263	TYMCUP_R02154	TURVEL_R01648	TROMEL_R03605	TRILEU_R09211	TOXRED_R09587	TINGUT_R07253	THRLUD_R03133	THIORB_R01738	TAEGUT_R14919	TACRUB_R10361	SYLVIR_R02195	SYLBOR_R13548	SYLATR_R08810	SULDAC_R04383	STUVUL_R12977	STRCAM_R05414	STRCIN_R05859	STROCC_R04446	STEDEN_R03511	STEPAR_R02370	STECAR_R04816	SPITYR_R14357	SMICAP_R01135	SITEUR_R08035	SINWEB_R04102	SETKIR_R06458	SERCAN_R05562	SERLUN_R03994	SCYSUP_R07784	SCLMEX_R13002	SAXMAU_R01841
37	702	ACACHL_R01696	SPOHYP_R03873	FICALB_R09842	ZOSLAT_R08100	ZOSHYP_R12735	ZONALB_R10265	ZAPATR_R04972	XIPELE_R14992	VIRALT_R01625	VIDMAC_R02284	VIDCHA_R15340	UROPYL_R07032	UROIND_R12737	URILOM_R07232	URIAAL_R13193	UPUEPO_R11859	TYRSAV_R06892	TURVEL_R08755	TROMEL_R00718	TRILEU_R14173	TOXRED_R06262	TINGUT_R10249	SPOHYP_R03356	FICALB_R01621	ZOSHYP_R13922	ZONALB_R09804	ZAPATR_R11995	XIPELE_R06658	VIRALT_R14506	VIDCHA_R01090	UROPYL_R02517	UROIND_R12904	UPUEPO_R06613	TYRSAV_R14176	TYMCUP_R03925	TURVEL_R11526	TROMEL_R07041	TRILEU_R04259	TOXRED_R06376	ZOSLAT_R05420	VIDMAC_R13640	URILOM_R05685	URIAAL_R01326	TYTALB_R08932	TODMEX_R07430	TICMUR_R04401	THACHL_R06879	TAUERY_R03059
38	323	ACACHL_R04548	SPOHYP_R05738	FICALB_R09741	ZOSLAT_R12651	ZONALB_R06445	ZAPATR_R12819	XIPELE_R07560	VIRALT_R12815	VIDMAC_R03281	VIDCHA_R15006	UROPYL_R12517	UROIND_R03484	URILOM_R07113	URIAAL_R10172	UPUEPO_R13458	TYMCUP_R07950	TURVEL_R04337	TROMEL_R02278	TRILEU_R02273	TOXRED_R11446	THRLUD_R05040	THIORB_R13915	SYLVIR_R14177	SYLBOR_R09396	SYLATR_R05699	SULDAC_R10298	STUVUL_R06125	STRCIN_R14400	STROCC_R07940	STEDEN_R12306	STEPAR_R08151	STECAR_R12599	SPITYR_R12469	SMICAP_R09810	SITEUR_R07989	SINWEB_R04066	SETKIR_R05087	SERCAN_R07946	SERLUN_R12843	SCYSUP_R11102	SCLMEX_R03805	SAXMAU_R08582	SAPAEN_R00882	SAGSER_R05800	RYNNIG_R12696	ROSBEN_R08167	RISTRI_R14551	RHYJUB_R06665
39	366	ACACHL_R07052	SPOHYP_R05739	FICALB_R09742	ZOSLAT_R12652	ZOSHYP_R10761	ZONALB_R06446	ZAPATR_R12821	XIPELE_R07561	VIRALT_R12816	VIDMAC_R03282	VIDCHA_R15007	UROPYL_R12518	UROIND_R03485	URILOM_R07131	URIAAL_R08449	URIAAL_R10251	UPUEPO_R10913	UPUEPO_R09995	TYRSAV_R09517	TYMCUP_R07951	TURVEL_R04338	TROMEL_R02282	TRILEU_R02275	TOXRED_R11447	TINGUT_R00684	THRLUD_R05041	THIORB_R13920	TAEGUT_R00852	TAEGUT_R10311	TACRUB_R11975	SYLVIR_R14178	SYLBOR_R09397	SYLATR_R05700	SULDAC_R12885	STUVUL_R06126	STRCAM_R12230	STRCIN_R14401	STROCC_R07946	STEDEN_R12307	STEPAR_R08153	STECAR_R12601	SPITYR_R12475	SMICAP_R09815	SITEUR_R07990	SINWEB_R04067	SETKIR_R05088	SERCAN_R07970	SERLUN_R12846
40	2007	ACACHL_R01504	SPOHYP_R01084	THACHL_R07750	UROIND_R05095	SAGSER_R08694	ZAPATR_R10023	SPOHYP_R12834	VIDMAC_R08450	RHOROS_R11941	POSRUF_R02716	PICGYM_R08915	SPOHYP_R12559	UPUEPO_R11686	STRCAM_R09770	RAMSUL_R05135	PTILEU_R14224	PRUHIM_R05556	PICGYM_R08602	MELUND_R09884	ELAFOR_R12780	CHAFRE_R00797	CARCRI_R01077	APAVIT_R05959	FICALB_R12331	ZOSHYP_R03125	ZONALB_R06568	ZAPATR_R09025	XIPELE_R09351	VIRALT_R10690	VIDCHA_R04969	UROPYL_R01912	UROIND_R14364	TYRSAV_R08875	TROMEL_R13780	TRILEU_R01258	TOXRED_R13907	THRLUD_R08861	TAEGUT_R00683	TACRUB_R07624	SYLBOR_R01502	SYLATR_R08487	STUVUL_R12744	STRCIN_R12587	STROCC_R01019	STEDEN_R01646	STEPAR_R08597	SPITYR_R05100	SITEUR_R00176
41	1069	ACACHL_R04311	SPOHYP_R11531	FICALB_R02509	ZOSLAT_R03036	ZOSHYP_R13200	ZONALB_R07221	ZAPATR_R12941	SPOHYP_R11492	FICALB_R02460	ZONALB_R07199	ZOSLAT_R03027	ZOSHYP_R13195	URILOM_R00017	URIAAL_R08492	UPUEPO_R13396	TYTALB_R04510	TURVEL_R01417	TRILEU_R00250	TODMEX_R05901	TINGUT_R05702	TICMUR_R00589	TAUERY_R03425	SYLVIR_R10106	SYLBOR_R04517	STRCAM_R00924	SPIPAS_R03602	SETCOR_R00169	SEMFRA_R04129	SCYSUP_R09260	RYNNIG_R12187	RHOROS_R12314	RHIAFR_R05960	RHASIB_R05803	REGSAT_R01729	RAMSUL_R06211	PYCJOC_R13845	PTEMEL_R12501	PSIHAE_R06071	PRUFUL_R01486	PROATE_R12111	POSRUF_R07176	POLCAE_R04695	PODCRI_R08071	PLUSOC_R08737	PITSOR_R09231	PICPUB_R12857	PICGYM_R11661	PHORUB_R08643
42	692	ACACHL_R11120	SPOHYP_R13130	ZOSLAT_R13520	TYTALB_R04117	PODCRI_R02068	PHACAR_R01701	PHALEP_R12399	PELCRI_R06934	MERNUB_R09074	GAVSTE_R09098	EURHEL_R11777	CHLAEN_R00978	CARCRI_R06872	APAVIT_R07814	ANTCAR_R10841	ANHANH_R07505	SPITYR_R04387	CHOACU_R10909	CEPGRY_R01666	XIPELE_R04450	SPOHYP_R15199	SPOHYP_R15200	MELMEL_R16165	VIRALT_R13649	VIDCHA_R08924	VIDCHA_R16682	TYRSAV_R06461	TOXRED_R13915	TICMUR_R12611	THRLUD_R09790	TAEGUT_R13314	TAEGUT_R13315	TACRUB_R11199	SYLVIR_R13908	SYLBOR_R12666	STUVUL_R01888	STRCIN_R11277	STRCIN_R16024	SMICAP_R12535	SETCOR_R14821	SERCAN_R09821	SERCAN_R09820	SERLUN_R01982	SCYSUP_R05482	SCYSUP_R15599	SCLMEX_R13030	SAXMAU_R04931	SAKLUC_R06461
43	364	ACACHL_R09020	SPOHYP_R09503	ZAPATR_R14048	TRILEU_R14810	MELGAL_R15861	EURHEL_R12563	CHRMAC_R14802	CHATOR_R14354	AREINT_R14549	ANTMIN_R14435	ACACHL_R13577	FICALB_R08172	ELAFOR_R15682	ZOSLAT_R12247	ZOSHYP_R14062	ZONALB_R05102	ZAPATR_R14823	XIPELE_R00684	VIRALT_R09990	VIDCHA_R02633	UROPYL_R02306	UROIND_R15029	UROIND_R06898	URILOM_R11033	URIAAL_R05275	UPUEPO_R09627	TYRSAV_R09861	TYMCUP_R12929	TURVEL_R00632	TROMEL_R09528	TRILEU_R15351	TOXRED_R11769	TINGUT_R11129	THRLUD_R15194	THIORB_R02644	TAEGUT_R08747	TACRUB_R10525	SYLVIR_R04208	SYLBOR_R04138	SYLATR_R11960	SULDAC_R14140	STUVUL_R07597	STRCAM_R09730	STRCAM_R07048	STRCIN_R11398	STROCC_R06035	STEDEN_R12700	STEPAR_R12177
44	1054	ACACHL_R11225	SPOHYP_R08957	FICALB_R01951	ZOSLAT_R05472	ZOSHYP_R05613	ZONALB_R02787	XIPELE_R09215	VIRALT_R06842	VIDMAC_R05459	VIDCHA_R12458	UROPYL_R13017	UROIND_R00410	URILOM_R04085	URIAAL_R03563	UPUEPO_R07869	TYRSAV_R06428	TYMCUP_R00085	TURVEL_R01505	TROMEL_R10916	TRILEU_R02047	TOXRED_R02149	THRLUD_R08390	THIORB_R13512	TAEGUT_R03127	TACRUB_R11757	SYLVIR_R03361	SYLBOR_R06508	SYLATR_R10178	SULDAC_R02328	STUVUL_R10443	STRCAM_R13374	STRCIN_R05256	STROCC_R04149	STEDEN_R13423	STEPAR_R00986	STECAR_R07021	SPITYR_R01363	SMICAP_R00899	SPOHYP_R07947	ZOSLAT_R06663	SPOHYP_R07881	ZOSHYP_R12943	ZONALB_R03762	ZAPATR_R07750	XIPELE_R06239	VIRALT_R00412	VIDMAC_R11718	VIDCHA_R14902
45	666	ACACHL_R02089	SPOHYP_R10762	HIPICT_R05784	FICALB_R12037	ZOSHYP_R05130	ZONALB_R10162	ZAPATR_R01021	XIPELE_R05266	VIDMAC_R08308	VIDCHA_R00803	UROPYL_R05767	UROIND_R01375	URILOM_R11210	UPUEPO_R02851	TYMCUP_R03636	TURVEL_R06265	TRILEU_R11694	TOXRED_R05968	TINGUT_R07982	THRLUD_R14361	THIORB_R08634	TAEGUT_R10837	SYLBOR_R13107	PYCJOC_R13735	STEDEN_R05832	SYLATR_R01567	ZOSHYP_R04246	ZOSHYP_R11254	LEILUT_R02345	LEILUT_R04757	ILLCLE_R07183	SYLBOR_R10094	SYLATR_R06707	SYLATR_R06705	SULDAC_R02619	STUVUL_R09284	STRCAM_R03864	STRCIN_R10018	STROCC_R11183	STEDEN_R12531	STEPAR_R05814	SITEUR_R05788	SINWEB_R03142	SERCAN_R07470	SERLUN_R05795	SCYSUP_R08929	SCLMEX_R05865	SAXMAU_R15045
46	351	ACACHL_R07941	SPOHYP_R00237	FICALB_R00306	ZOSLAT_R05024	ZOSHYP_R11358	ZONALB_R05140	ZAPATR_R02505	VIRALT_R14715	VIDMAC_R02765	VIDCHA_R12412	UROPYL_R08305	UROIND_R02846	URILOM_R02842	URIAAL_R12913	UPUEPO_R11522	TYRSAV_R02887	TYMCUP_R03276	TURVEL_R11780	TROMEL_R10353	TRILEU_R08539	TOXRED_R06034	TINGUT_R11916	THRLUD_R01437	THIORB_R13099	TAEGUT_R00293	TACRUB_R10379	SYLVIR_R02738	SYLBOR_R11614	SYLATR_R05874	SULDAC_R08005	STUVUL_R06299	STRCAM_R05157	STRCIN_R10378	STROCC_R07399	STEDEN_R01510	STEPAR_R01351	STECAR_R00409	SPITYR_R10058	SMICAP_R09896	SITEUR_R01334	SINWEB_R09061	SETKIR_R01216	SERCAN_R09051	SERLUN_R10377	SCYSUP_R08248	SCLMEX_R11702	SAXMAU_R13571	SAPAEN_R06895
47	628	ACACHL_R13010	SPOHYP_R11233	ZAPATR_R06131	XIPELE_R03854	VIRALT_R05794	VIDMAC_R08059	VIDCHA_R09990	UROIND_R04029	URILOM_R07774	URIAAL_R11076	UPUEPO_R05222	TYMCUP_R09100	TROMEL_R07335	TRILEU_R14658	TOXRED_R01875	THRLUD_R09838	TAEGUT_R05076	TACRUB_R04572	SYLVIR_R13224	SYLATR_R10442	SULDAC_R10343	STUVUL_R10185	STRCIN_R13382	STROCC_R08961	STEPAR_R04192	STECAR_R11605	SPITYR_R10292	SMICAP_R12717	SITEUR_R11115	SINWEB_R14918	SETKIR_R04098	SERLUN_R00960	SCYSUP_R13087	SCLMEX_R05791	SAXMAU_R13327	SAPAEN_R12097	SAKLUC_R02501	SAGSER_R02204	RYNNIG_R14779	RISTRI_R05560	RHYJUB_R08296	RHOROS_R06897	RHIDAH_R04159	RHICYA_R04112	RHEPEN_R06392	RHEAME_R01370	RHALEU_R05637	RHAINO_R00573
48	369	ACACHL_R06024	SPOHYP_R06641	FICALB_R10749	ZOSLAT_R10675	ZOSHYP_R08528	ZONALB_R06179	ZAPATR_R00776	XIPELE_R05062	VIRALT_R10436	VIDMAC_R01233	VIDCHA_R12550	VIDCHA_R06198	UROPYL_R04679	UROIND_R00906	URILOM_R13312	URIAAL_R13061	URIAAL_R09091	SPIPAS_R05891	CHLCYA_R11848	BALREX_R12189	NICCHL_R09769	LARSMI_R03646	CHOACU_R11641	UPUEPO_R11181	TYRSAV_R06776	TYMCUP_R11916	TURVEL_R04773	TROMEL_R07123	TRILEU_R04079	TOXRED_R02646	TINGUT_R10322	THRLUD_R05501	THIORB_R05600	TAEGUT_R09468	TAEGUT_R08600	TACRUB_R10453	SYLVIR_R12558	SYLBOR_R14478	SYLATR_R02991	SULDAC_R03893	STUVUL_R11353	STRCAM_R07047	STRCIN_R06988	STROCC_R08116	STEDEN_R07136	STEPAR_R07146	STECAR_R05527	SPITYR_R11730
49	363	ACACHL_R03851	SPOHYP_R12389	FICALB_R03740	ZOSLAT_R12731	ZOSHYP_R07049	ZONALB_R11369	ZAPATR_R00876	XIPELE_R11500	VIRALT_R05563	VIDMAC_R08266	VIDCHA_R09251	UROPYL_R03751	UROIND_R04615	URILOM_R02549	URIAAL_R12652	UPUEPO_R12281	TYRSAV_R15221	TYMCUP_R11583	TURVEL_R08227	TROMEL_R02596	TRILEU_R06787	TOXRED_R06872	TINGUT_R13019	THRLUD_R03429	THIORB_R02145	TAEGUT_R11092	TACRUB_R14523	SYLVIR_R02428	SYLBOR_R09285	SYLATR_R06431	SULDAC_R00540	STUVUL_R11504	STRCAM_R05428	STRCIN_R02225	STROCC_R04528	STEDEN_R06592	STEPAR_R07951	STECAR_R03481	SPITYR_R02075	SMICAP_R05205	SITEUR_R11813	SINWEB_R00968	SETKIR_R12401	SERCAN_R02655	SERLUN_R12741	SCYSUP_R00713	SCLMEX_R08490	SAXMAU_R12571
50	712	ACACHL_R03403	SPOHYP_R04964	PEUTAE_R09778	SPOHYP_R10656	FICALB_R08307	ZONALB_R11601	XIPELE_R13259	VIRALT_R08617	VIDCHA_R13594	UROIND_R10112	TYMCUP_R01186	TROMEL_R06965	TOXRED_R02688	TAEGUT_R14679	TACRUB_R13715	SYLATR_R02462	STUVUL_R00821	STRCIN_R02553	STROCC_R07911	STEPAR_R12690	SPITYR_R10380	SMICAP_R10924	SITEUR_R03746	SINWEB_R06033	SERCAN_R11957	SERLUN_R09946	SCLMEX_R07158	SAPAEN_R01242	SAKLUC_R13317	ROSBEN_R14622	RISTRI_R01349	RHYJUB_R14183	RHIDAH_R03885	RHICYA_R11984	RHEPEN_R06549	RHEAME_R07953	RHALEU_R03376	RHAINO_R12916	QUIMEX_R05410	PTILEU_R06938	PTIVIO_R02772	PTEBUR_R07044	PSOCRE_R05503	PSEHUM_R06229	PROCAF_R12995	PORRUF_R01847	POEATR_R00934	PIPCHL_R07345
51	354	ACACHL_R09969	SPOHYP_R08437	FICALB_R05984	ZOSLAT_R03915	ZOSHYP_R04152	ZONALB_R08999	ZAPATR_R08713	XIPELE_R10333	VIRALT_R02331	VIDMAC_R00669	VIDCHA_R13388	UROPYL_R12713	UROIND_R05503	URILOM_R06218	URIAAL_R00227	UPUEPO_R01815	TYRSAV_R00466	TYMCUP_R07099	TURVEL_R00305	TROMEL_R10596	TRILEU_R12940	TOXRED_R12423	TINGUT_R12320	THRLUD_R13509	THIORB_R06108	TAEGUT_R01126	TACRUB_R03748	SYLVIR_R05307	SYLBOR_R10646	SYLATR_R07752	SULDAC_R03352	STUVUL_R00362	STRCAM_R00578	STRCIN_R10156	STROCC_R14518	STEDEN_R11426	STEPAR_R03743	STECAR_R13058	SPITYR_R05572	SMICAP_R08438	SITEUR_R08517	SINWEB_R13160	SETKIR_R13928	SERCAN_R10314	SERLUN_R11842	SCYSUP_R02302	SCLMEX_R14438	SAXMAU_R13133
52	418	ACACHL_R06855	SPOHYP_R10018	FICALB_R09900	ZOSLAT_R11622	ZOSHYP_R13344	ZONALB_R02423	ZAPATR_R05941	XIPELE_R00626	XIPELE_R00627	VIRALT_R00355	VIDMAC_R07787	VIDCHA_R02439	UROPYL_R11939	UROIND_R13843	URILOM_R07254	URIAAL_R13207	UPUEPO_R10859	TYRSAV_R04094	TYRSAV_R04095	TYMCUP_R02752	TURVEL_R08591	TROMEL_R14140	TRILEU_R05020	TOXRED_R03559	TINGUT_R03087	THRLUD_R00559	THIORB_R09278	TAEGUT_R07018	TAEGUT_R04422	TACRUB_R11841	SYLVIR_R11818	SYLBOR_R04912	SYLATR_R00530	SULDAC_R06279	FICALB_R15476	TYRSAV_R02074	TICMUR_R04708	TAUERY_R03423	SYRPAR_R02631	STECAR_R13753	SEMFRA_R10650	SCOUMB_R02147	PTEGUT_R10190	PHORUB_R01242	PANHAL_R09168	OREMEL_R13070	OCEOCE_R13380	FULGLA_R01054
53	368	ACACHL_R08362	FICALB_R04646	ZOSLAT_R02625	STECAR_R07495	SETCOR_R05419	PITSOR_R04668	SMICAP_R14326	SETKIR_R11543	PASAMO_R09470	LEPASP_R09507	CENBEN_R06832	ZOSHYP_R04102	ZONALB_R05221	ZAPATR_R09699	XIPELE_R02183	VIRALT_R09890	VIDMAC_R06453	VIDCHA_R08665	UROPYL_R09991	UROIND_R00487	URILOM_R00958	URIAAL_R08074	UPUEPO_R13684	TYRSAV_R00428	TYMCUP_R00734	TROMEL_R01232	TRILEU_R09623	TOXRED_R08440	TINGUT_R07340	THRLUD_R00642	THIORB_R14125	TAEGUT_R05310	TAEGUT_R04873	TACRUB_R00841	SYLVIR_R09192	SYLBOR_R02138	SYLATR_R03857	SULDAC_R08379	STUVUL_R02622	STRCAM_R08640	STRCIN_R05716	STROCC_R06741	STEDEN_R10734	STEPAR_R12572	STECAR_R13150	SPITYR_R11608	SMICAP_R14328	SITEUR_R00650
54	1253	ACACHL_R05370	SPOHYP_R07312	MESUNI_R05168	ACACHL_R02107	FICALB_R02881	ZOSLAT_R09465	ZOSHYP_R12873	ZONALB_R03954	ZAPATR_R03301	XIPELE_R00964	VIRALT_R11994	VIDMAC_R07619	VIDCHA_R00676	UROPYL_R09775	UROIND_R08493	URILOM_R11944	URIAAL_R06290	UPUEPO_R06054	TYRSAV_R08323	TYMCUP_R10557	TURVEL_R10360	TROMEL_R09344	TRILEU_R07231	TOXRED_R02292	TINGUT_R06496	THRLUD_R06316	THIORB_R04696	TAEGUT_R04672	TACRUB_R06212	SYLVIR_R00831	SYLBOR_R00703	SYLATR_R07596	SULDAC_R08689	STUVUL_R06913	STRCAM_R10660	STRCIN_R03028	STROCC_R13634	STEDEN_R08032	STEPAR_R06325	STECAR_R11190	SPITYR_R12656	SMICAP_R12048	SITEUR_R07036	SINWEB_R09003	SETKIR_R02824	SERCAN_R05092	SERLUN_R12379	SCYSUP_R03518
55	364	ACACHL_R05363	SPOHYP_R02474	FICALB_R08547	ZOSLAT_R02070	ZOSHYP_R14451	ZOSHYP_R09633	ZONALB_R08868	ZAPATR_R01400	XIPELE_R01599	VIRALT_R05834	VIDMAC_R07022	VIDCHA_R05837	UROPYL_R06403	UROIND_R13269	URILOM_R03363	URIAAL_R04456	UPUEPO_R01915	TYRSAV_R04597	TYMCUP_R07009	TROMEL_R12102	TRILEU_R08740	TOXRED_R04211	TINGUT_R03259	THRLUD_R09649	THIORB_R10550	TAEGUT_R15352	TACRUB_R08796	SYLVIR_R07237	SYLBOR_R15380	SYLBOR_R13104	SYLATR_R01188	SYLATR_R03594	SULDAC_R08353	STUVUL_R12363	STRCAM_R03650	STRCIN_R07644	STROCC_R01823	STEDEN_R06870	STEPAR_R09042	STECAR_R07838	SPITYR_R13760	SMICAP_R03862	SITEUR_R09332	SINWEB_R10931	SETKIR_R01389	SERCAN_R15029	SERLUN_R09409	SCYSUP_R07627
56	359	ACACHL_R13291	SPOHYP_R00316	FICALB_R04860	ZOSLAT_R07485	ZOSHYP_R08416	ZONALB_R00396	ZAPATR_R02851	XIPELE_R12277	VIRALT_R06627	VIDMAC_R10428	VIDCHA_R10310	UROPYL_R10285	UROIND_R08950	URILOM_R01964	URIAAL_R05953	UPUEPO_R11846	TYRSAV_R12031	TYMCUP_R13779	TURVEL_R05059	TROMEL_R07423	TRILEU_R02422	TOXRED_R09074	TINGUT_R04317	THRLUD_R03286	THIORB_R08449	TAEGUT_R16531	TACRUB_R08273	SYLVIR_R03148	SYLBOR_R06464	SYLATR_R01320	SULDAC_R04068	STUVUL_R02345	STRCAM_R00334	STRCIN_R04510	STROCC_R10087	STEDEN_R06410	STEPAR_R14248	STECAR_R10094	SPITYR_R06222	SMICAP_R11909	SITEUR_R13531	SINWEB_R11606	SETKIR_R09182	SERCAN_R12221	SERLUN_R09429	SCYSUP_R09757	SCLMEX_R03284	SAXMAU_R13657
57	1437	ACACHL_R02717	SPOHYP_R15192	SPOHYP_R01691	FICALB_R12235	ZONALB_R07018	ZONALB_R07017	ZONALB_R00824	ZAPATR_R11130	XIPELE_R11745	VIDMAC_R00285	VIDCHA_R14856	UROIND_R09665	URILOM_R03949	URIAAL_R06505	TYMCUP_R15833	TYMCUP_R09785	TURVEL_R09497	TROMEL_R00523	TOXRED_R15589	THRLUD_R00789	THIORB_R03224	TAEGUT_R04084	TACRUB_R13035	SYLVIR_R15522	SYLBOR_R15003	SPOHYP_R01689	SYLBOR_R10844	SYLATR_R12870	SAGSER_R08632	PIACAY_R06095	OREMEL_R01489	FULGLA_R01282	CARCRI_R05426	FICALB_R12233	ZONALB_R00822	ZAPATR_R11132	XIPELE_R08541	VIRALT_R01689	VIDCHA_R14854	UROPYL_R04872	UROIND_R07699	TYRSAV_R09457	TYMCUP_R05477	TROMEL_R00521	TOXRED_R14261	THRLUD_R06281	THIORB_R03230	TAEGUT_R04082
58	539	ACACHL_R09517	SPOHYP_R06234	ZOSHYP_R11157	ZAPATR_R07295	XIPELE_R09286	VIRALT_R14954	VIDCHA_R05182	UROPYL_R02922	UROIND_R00240	URILOM_R08769	URIAAL_R11391	UPUEPO_R00887	TYRSAV_R10751	TYMCUP_R08799	TURVEL_R00266	TROMEL_R09712	TRILEU_R06335	TINGUT_R01300	THIORB_R03103	TAEGUT_R07096	TACRUB_R11845	SYLBOR_R01004	SYLATR_R05527	SULDAC_R09894	STRCAM_R12834	STRCIN_R02765	STROCC_R04583	STEDEN_R02068	STEPAR_R03984	STECAR_R06795	SPITYR_R12514	SMICAP_R14101	SINWEB_R09114	SETKIR_R11753	SETKIR_R10288	SERCAN_R08977	SERLUN_R05863	SCYSUP_R00767	SCLMEX_R04776	SAXMAU_R14932	SAPAEN_R12497	SAKLUC_R03409	SAGSER_R01996	RYNNIG_R03394	ROSBEN_R07654	RISTRI_R11447	RHYJUB_R00488	RHOROS_R04467
59	364	ACACHL_R04544	SPOHYP_R06833	FICALB_R06481	ZOSLAT_R04547	ZOSHYP_R00560	ZONALB_R04223	ZAPATR_R05306	XIPELE_R04206	VIRALT_R08259	VIDMAC_R12398	VIDCHA_R13926	UROPYL_R06684	UROIND_R06410	URILOM_R02439	URIAAL_R00615	UPUEPO_R09090	TYRSAV_R10762	TYMCUP_R05845	TURVEL_R07656	TROMEL_R01365	TRILEU_R04185	TOXRED_R01619	TINGUT_R11004	THRLUD_R07311	THIORB_R07844	TAEGUT_R12747	TACRUB_R04931	SYLVIR_R02992	SYLBOR_R08007	SYLATR_R06849	SULDAC_R06687	STUVUL_R10991	STRCAM_R05928	STRCIN_R13199	STROCC_R06665	STEDEN_R06607	STEPAR_R05732	STECAR_R03418	SPITYR_R03504	SMICAP_R08271	SITEUR_R07204	SINWEB_R12779	SETKIR_R03566	SERCAN_R04153	SERLUN_R08044	SCYSUP_R14560	SCLMEX_R05870	SAXMAU_R03479
60	340	ACACHL_R02256	SPOHYP_R06511	FICALB_R10380	ZOSLAT_R10652	ZOSHYP_R01367	ZONALB_R06124	ZAPATR_R00775	XIPELE_R05061	VIRALT_R01248	VIDCHA_R06197	UROPYL_R04664	UROIND_R00905	URILOM_R13045	URIAAL_R09090	UPUEPO_R11180	TYRSAV_R06774	TYMCUP_R13701	TURVEL_R04772	TROMEL_R07122	TRILEU_R04078	TOXRED_R02645	TINGUT_R10321	THRLUD_R05500	THIORB_R05599	TAEGUT_R09059	TACRUB_R10447	SYLVIR_R12540	SYLBOR_R14477	SYLATR_R02967	SULDAC_R06732	STUVUL_R11324	STRCAM_R07046	STRCIN_R06984	STROCC_R08114	STEDEN_R07135	STEPAR_R08700	STECAR_R05526	SPITYR_R11729	SMICAP_R01658	SITEUR_R11481	SINWEB_R01449	SETKIR_R11403	SERCAN_R13376	SERLUN_R13195	SCYSUP_R08759	SCLMEX_R10199	SAXMAU_R10748	SAPAEN_R11377
61	335	ACACHL_R07579	SPOHYP_R13521	FICALB_R00413	ZOSLAT_R06403	ZOSHYP_R08634	ZONALB_R09793	XIPELE_R06485	VIRALT_R01788	VIDMAC_R09884	UROPYL_R09969	UROIND_R12039	URILOM_R11083	URIAAL_R06934	UPUEPO_R03349	TYRSAV_R12632	TYMCUP_R06177	TURVEL_R05686	TROMEL_R03395	TRILEU_R10200	TOXRED_R13005	TINGUT_R07450	THRLUD_R09485	THIORB_R14254	TAEGUT_R03347	TACRUB_R13104	SYLVIR_R01148	SYLBOR_R11339	SYLATR_R05927	SULDAC_R13361	STUVUL_R14175	STRCAM_R10832	STRCIN_R02908	STROCC_R11944	STEDEN_R04703	STEPAR_R09748	SPITYR_R02853	SITEUR_R02494	SINWEB_R05875	SERCAN_R14920	SERLUN_R04398	SCYSUP_R11659	SCLMEX_R00616	SAXMAU_R13614	SAPAEN_R04254	SAKLUC_R07063	SAGSER_R13379	RYNNIG_R14527	ROSBEN_R05557
62	365	ACACHL_R07513	SPOHYP_R11267	FICALB_R02529	ZOSLAT_R02705	ZOSHYP_R09624	ZONALB_R01433	ZAPATR_R14593	XIPELE_R04090	VIRALT_R03003	VIDMAC_R07083	VIDCHA_R10754	UROPYL_R04378	UROIND_R11119	URILOM_R00089	URIAAL_R08530	UPUEPO_R09161	TYRSAV_R01526	TYRSAV_R15440	TYMCUP_R14600	TURVEL_R05025	TROMEL_R08828	TRILEU_R01048	TOXRED_R07440	TINGUT_R06537	THRLUD_R04304	THIORB_R02649	TAEGUT_R00849	TACRUB_R12492	SYLVIR_R05555	SYLBOR_R08802	SULDAC_R09561	STUVUL_R09437	STRCAM_R02993	STRCIN_R04371	STROCC_R11059	STEDEN_R01361	STEPAR_R01514	STECAR_R02999	SPITYR_R05440	SMICAP_R13187	SITEUR_R14874	SINWEB_R09069	SETKIR_R02972	SERCAN_R07966	SERLUN_R13407	SCYSUP_R08960	SCLMEX_R14888	SAXMAU_R08261
63	944	ACACHL_R03171	SPOHYP_R05880	ZOSLAT_R00909	SPOHYP_R10748	PATFAS_R11707	SPOHYP_R05881	FICALB_R09128	ZOSLAT_R01361	ZOSHYP_R02956	ZONALB_R01541	XIPELE_R10808	VIRALT_R08997	VIDMAC_R13951	VIDCHA_R14165	UROPYL_R05887	TYRSAV_R14365	TRILEU_R10183	TOXRED_R07412	THRLUD_R02777	TAEGUT_R05154	TACRUB_R14945	SYLVIR_R13222	SYLBOR_R04318	STUVUL_R15057	STRCIN_R07378	STEDEN_R04379	STECAR_R05942	SMICAP_R13217	SITEUR_R04270	SINWEB_R04637	SETKIR_R10179	SERCAN_R03835	SERCAN_R05432	SERLUN_R01360	SCYSUP_R07524	SCLMEX_R08861	SAXMAU_R12133	SAPAEN_R02624	SAKLUC_R05811	RHOROS_R03097	RHIDAH_R02898	RHICYA_R05841	RHALEU_R15072	RHASIB_R11507	RHAINO_R09006	REGSAT_R01389	QUIMEX_R03968	PYCJOC_R08624
64	1121	ACACHL_R10800	SPOHYP_R00625	FICALB_R00097	ZOSLAT_R13137	ZOSHYP_R10294	ZONALB_R09740	ZAPATR_R04160	XIPELE_R07126	VIRALT_R09155	VIDMAC_R01550	VIDCHA_R00140	UROPYL_R07413	UROIND_R11744	URILOM_R08592	URIAAL_R05640	UPUEPO_R01565	TYRSAV_R08922	TYMCUP_R10296	TURVEL_R12059	TROMEL_R03360	TRILEU_R10745	TOXRED_R04512	TINGUT_R14450	TINGUT_R11011	UPUEPO_R01572	BARMAR_R14220	SPOHYP_R00636	REGSAT_R08832	SPOHYP_R00637	TICMUR_R12564	SCLMEX_R15268	SAKLUC_R15803	REGSAT_R14298	PHALEP_R14058	PASAMO_R14533	NEOCOR_R09803	MOTALB_R15466	LEPASP_R15161	IBISTR_R15041	HIMHIM_R15502	HEMWIL_R15462	FREMAG_R14752	DRYGAM_R14158	CHLVIR_R14948	CHAVOC_R15132	BURBIS_R15820	AQUCHR_R16281	FICALB_R00324
65	353	ACACHL_R06987	SPOHYP_R02768	FICALB_R10825	ZOSLAT_R03326	ZOSHYP_R14147	ZONALB_R11914	ZAPATR_R02154	XIPELE_R10509	VIRALT_R07265	VIDMAC_R13781	VIDCHA_R15195	UROPYL_R08456	UROIND_R12759	URILOM_R11199	URIAAL_R05277	UPUEPO_R09732	TYRSAV_R14285	TYMCUP_R14621	TURVEL_R07363	TROMEL_R01258	TRILEU_R07118	TOXRED_R13211	TINGUT_R11378	THRLUD_R13935	THIORB_R08558	TAEGUT_R14522	TACRUB_R07568	SYLVIR_R12921	SYLBOR_R05355	SYLATR_R04757	SULDAC_R06426	STUVUL_R09568	STRCAM_R01382	STRCIN_R11744	STROCC_R12747	STEDEN_R11270	STEPAR_R01867	STECAR_R14550	SPITYR_R04203	SMICAP_R03798	SITEUR_R03829	SINWEB_R08845	SETKIR_R14461	SERCAN_R05509	SERLUN_R13219	SCYSUP_R02777	SCLMEX_R14753	SAXMAU_R02346
66	349	ACACHL_R03511	SPOHYP_R02957	FICALB_R07874	ZOSLAT_R01645	ZOSHYP_R12636	ZONALB_R11099	ZAPATR_R02533	XIPELE_R11757	VIRALT_R06231	VIDMAC_R14090	VIDCHA_R07876	UROPYL_R03031	UROIND_R13198	URILOM_R11406	URIAAL_R12031	UPUEPO_R00972	TYRSAV_R11777	TYMCUP_R13050	TURVEL_R01139	TROMEL_R07061	TRILEU_R05452	TOXRED_R02638	TINGUT_R00898	THRLUD_R02932	THIORB_R07452	TAEGUT_R16195	TACRUB_R12710	SYLVIR_R00241	SYLBOR_R04364	SYLATR_R08266	SULDAC_R02693	STUVUL_R06600	STRCAM_R13434	STRCIN_R06125	STROCC_R14999	STEDEN_R04488	STEPAR_R01132	STECAR_R13151	SPITYR_R02956	SMICAP_R04495	SITEUR_R02881	SINWEB_R04804	SETKIR_R11849	SERCAN_R06831	SERLUN_R01177	SCYSUP_R14456	SCLMEX_R08689	SAXMAU_R05784
67	350	ACACHL_R00478	SPOHYP_R06111	FICALB_R02120	ZOSLAT_R08645	ZOSHYP_R02755	ZONALB_R08466	ZAPATR_R06417	XIPELE_R04800	VIRALT_R04339	VIDCHA_R05285	UROPYL_R00764	UROIND_R02464	URILOM_R07665	URIAAL_R04744	UPUEPO_R12080	TYRSAV_R07781	TYMCUP_R00214	TURVEL_R03136	TROMEL_R10562	TRILEU_R08666	TOXRED_R05209	TINGUT_R05146	THRLUD_R06201	THIORB_R04549	TAEGUT_R03479	TAEGUT_R01604	TACRUB_R08325	SYLVIR_R06896	SYLBOR_R02083	SYLATR_R10408	SULDAC_R11925	STUVUL_R05904	STRCAM_R05747	STRCIN_R06746	STROCC_R02277	STEDEN_R04833	STEPAR_R05243	STECAR_R01768	SPITYR_R01055	SMICAP_R10627	SITEUR_R00574	SINWEB_R02511	SETKIR_R01789	SERCAN_R00312	SERLUN_R00788	SCYSUP_R06816	SCLMEX_R06851	SAXMAU_R13953
68	423	ACACHL_R02869	SPOHYP_R07979	FICALB_R03290	ZOSLAT_R10450	ZOSHYP_R02607	ZONALB_R01840	ZAPATR_R14327	ZAPATR_R10664	XIPELE_R07655	VIRALT_R12345	VIDMAC_R15079	VIDMAC_R12584	VIDCHA_R04463	UROPYL_R06296	UROIND_R08842	URILOM_R12472	URIAAL_R09408	UPUEPO_R01273	TYRSAV_R13297	TYMCUP_R03534	TURVEL_R03317	TROMEL_R06622	TRILEU_R01208	TOXRED_R12360	TINGUT_R14510	TINGUT_R01212	THRLUD_R01692	THIORB_R13584	TAEGUT_R03665	TACRUB_R05466	SYLVIR_R10928	SYLBOR_R13483	SYLATR_R12419	SULDAC_R14259	STUVUL_R14609	STRCAM_R07995	STRCIN_R12438	STROCC_R06944	STEDEN_R00850	STEPAR_R11194	STECAR_R15692	STECAR_R14748	SPITYR_R11136	SMICAP_R06459	SITEUR_R01643	SINWEB_R13948	SETKIR_R09257	SERCAN_R08138
69	357	ACACHL_R03281	SPOHYP_R08155	FICALB_R05464	ZOSLAT_R06257	ZOSHYP_R11880	ZONALB_R04762	XIPELE_R00624	VIRALT_R04150	VIDMAC_R13147	VIDCHA_R03361	UROPYL_R03889	UROIND_R10428	URILOM_R10986	URIAAL_R08094	UPUEPO_R00017	TYRSAV_R04013	TYMCUP_R11480	TURVEL_R08270	TROMEL_R04649	TRILEU_R13526	TOXRED_R04826	TINGUT_R04818	THRLUD_R10620	THIORB_R06848	TAEGUT_R05546	TACRUB_R14220	SYLVIR_R00785	SYLBOR_R10906	SYLATR_R10988	SULDAC_R01903	STUVUL_R05082	STRCAM_R04270	STRCIN_R02379	STROCC_R03692	STEDEN_R00258	STEPAR_R11253	STECAR_R11260	SPITYR_R12084	SMICAP_R00014	SITEUR_R04863	SINWEB_R03303	SETKIR_R01014	SERCAN_R09590	SERLUN_R09575	SCYSUP_R05412	SCLMEX_R11165	SAXMAU_R10260	SAPAEN_R07656
70	360	ACACHL_R05923	SPOHYP_R01581	FICALB_R13707	ZOSLAT_R11791	ZOSHYP_R13401	ZONALB_R12354	ZAPATR_R12646	XIPELE_R12840	VIRALT_R10838	VIDMAC_R10447	VIDCHA_R13301	UROPYL_R01832	UROIND_R08045	URILOM_R13826	URIAAL_R11790	UPUEPO_R13414	TYRSAV_R11839	TYMCUP_R07243	TURVEL_R04130	TROMEL_R08990	TRILEU_R04613	TOXRED_R12525	TINGUT_R10675	THRLUD_R05885	THIORB_R03806	TAEGUT_R07996	TACRUB_R11340	SYLVIR_R00106	SYLBOR_R02964	SYLATR_R13310	SULDAC_R08737	STUVUL_R08587	STRCAM_R06331	STRCIN_R11446	STROCC_R03282	STEDEN_R10271	STEPAR_R07815	STECAR_R03279	SPITYR_R06206	SMICAP_R13348	SITEUR_R12346	SINWEB_R01846	SETKIR_R01560	SERCAN_R14059	SERLUN_R10538	SCYSUP_R01543	SCLMEX_R10732	SAXMAU_R07741
71	711	ACACHL_R09573	SPOHYP_R09269	FICALB_R11053	ZOSLAT_R12141	ZOSHYP_R10306	ZONALB_R06511	ZAPATR_R04228	XIPELE_R02841	VIRALT_R09654	VIDMAC_R00051	VIDCHA_R08029	UROPYL_R04759	SPOHYP_R09282	UROPYL_R04763	LEPDIS_R13304	ATLROG_R13476	FICALB_R11119	ZONALB_R06518	XIPELE_R02846	VIRALT_R11431	VIDCHA_R08051	ZOSLAT_R12150	ZOSHYP_R10316	ZAPATR_R04231	VIDMAC_R00059	URILOM_R13414	URIAAL_R12809	UPUEPO_R04547	TYTALB_R06163	TURVEL_R04259	TRILEU_R00356	TODMEX_R09887	TINGUT_R00794	TICMUR_R04278	THACHL_R06795	TAUERY_R05394	SYRPAR_R12297	SYLVIR_R04359	SYLBOR_R04929	SULDAC_R05130	STRCAM_R04667	STECAR_R13944	SPIPAS_R08102	SETCOR_R08306	SEMFRA_R03011	SCYSUP_R09421	SAGSER_R12201	RYNNIG_R06089
72	700	ACACHL_R12365	SPOHYP_R00132	FICALB_R03559	ZOSLAT_R10484	ZOSHYP_R11041	ZONALB_R03753	ZAPATR_R04901	XIPELE_R09140	VIRALT_R07142	VIDMAC_R07007	VIDCHA_R15357	UROPYL_R03935	UROIND_R00941	URILOM_R00465	URIAAL_R04542	UPUEPO_R12350	TYRSAV_R09691	TYMCUP_R03749	TURVEL_R02171	TROMEL_R06759	TRILEU_R10765	TOXRED_R05348	TINGUT_R01892	THRLUD_R06668	THIORB_R11099	TAEGUT_R10896	TACRUB_R05874	SYLVIR_R09217	SYLBOR_R12450	SYLATR_R02840	STUVUL_R02718	STRCAM_R02043	STRCIN_R13019	STROCC_R07475	STEDEN_R12565	STEPAR_R02300	STECAR_R11597	SPITYR_R08570	SMICAP_R00779	SITEUR_R06941	SINWEB_R00748	SETKIR_R05106	SERCAN_R08272	SERLUN_R08409	SCYSUP_R14128	SCLMEX_R09250	SAXMAU_R09209	SAKLUC_R08524
73	361	ACACHL_R08507	SPOHYP_R08071	FICALB_R12080	ZOSLAT_R09159	ZOSHYP_R12549	ZONALB_R01304	ZAPATR_R03576	XIPELE_R05027	VIRALT_R02571	VIDMAC_R04020	VIDCHA_R10880	UROPYL_R04068	UROIND_R01113	URILOM_R09208	URIAAL_R01983	UPUEPO_R07942	TYRSAV_R11058	TYMCUP_R04149	TURVEL_R00609	TROMEL_R06732	TRILEU_R03448	TOXRED_R08473	TINGUT_R00357	THRLUD_R01006	THIORB_R12541	TAEGUT_R03915	TACRUB_R05823	SYLVIR_R04928	SYLBOR_R12678	SYLATR_R12463	SULDAC_R06441	STUVUL_R07620	STRCAM_R03316	STRCIN_R11535	STROCC_R04027	STEDEN_R03942	STEPAR_R05390	STECAR_R13107	SPITYR_R10022	SMICAP_R09633	SITEUR_R03589	SINWEB_R13121	SETKIR_R12635	SERCAN_R02532	SERLUN_R08383	SCYSUP_R14159	SCLMEX_R04796	SAXMAU_R06045
74	364	ACACHL_R06339	SPOHYP_R08072	FICALB_R12081	ZOSLAT_R09160	ZOSHYP_R04128	ZONALB_R01305	ZAPATR_R03577	XIPELE_R05028	VIRALT_R02572	VIDMAC_R06570	VIDCHA_R10881	UROPYL_R04069	UROIND_R01169	URILOM_R09209	URIAAL_R01984	UPUEPO_R07943	TYRSAV_R11059	TYMCUP_R04150	TURVEL_R00610	TROMEL_R06733	TRILEU_R03449	TOXRED_R08474	TINGUT_R00358	THRLUD_R01007	THIORB_R12542	TAEGUT_R03916	TACRUB_R05824	SYLVIR_R04929	SYLBOR_R12679	SYLATR_R12464	SULDAC_R06442	STUVUL_R07621	STRCAM_R03317	STRCIN_R11536	STROCC_R04028	STEDEN_R03943	STEPAR_R05391	STECAR_R13108	SPITYR_R10023	SMICAP_R09634	SITEUR_R03590	SINWEB_R13122	SETKIR_R12636	SERCAN_R02533	SERLUN_R08384	SCYSUP_R14160	SCLMEX_R13044	SAXMAU_R06046
75	580	ACACHL_R03134	SPOHYP_R00045	FICALB_R03305	ZOSLAT_R10459	ZOSHYP_R11674	ZONALB_R03742	ZAPATR_R10732	XIPELE_R05299	VIRALT_R07139	VIDMAC_R02625	VIDCHA_R01387	UROPYL_R03932	UROIND_R08379	URILOM_R00397	URIAAL_R04479	UPUEPO_R12349	TYRSAV_R09689	TYMCUP_R03681	TURVEL_R12886	TROMEL_R06756	TRILEU_R10764	TOXRED_R05342	TINGUT_R01889	THRLUD_R12727	THIORB_R11096	TAEGUT_R10638	TACRUB_R05873	SYLVIR_R09202	SYLBOR_R12444	SYLATR_R02814	SULDAC_R05377	STUVUL_R02707	STRCAM_R02037	STRCIN_R13016	STROCC_R07464	STEDEN_R12562	STEPAR_R02297	STECAR_R11775	SPITYR_R08567	SMICAP_R00774	SITEUR_R06940	SINWEB_R00738	SETKIR_R05100	SERCAN_R08155	SERLUN_R08407	SCYSUP_R14125	SCLMEX_R08681	SAXMAU_R09110
76	363	ACACHL_R09668	SPOHYP_R07588	FICALB_R08487	ZOSLAT_R13112	ZOSHYP_R03541	ZONALB_R12187	ZAPATR_R10379	XIPELE_R06441	VIRALT_R11870	VIRALT_R06994	VIDMAC_R05190	VIDCHA_R05666	UROPYL_R14580	UROIND_R08531	URILOM_R10894	URIAAL_R00801	UPUEPO_R06217	TYRSAV_R12826	TYMCUP_R14049	TURVEL_R08178	TROMEL_R01209	TRILEU_R07516	TOXRED_R13402	TINGUT_R01682	THRLUD_R12161	THIORB_R06030	TAEGUT_R15270	TACRUB_R14568	SYLVIR_R01191	SYLBOR_R00828	SYLATR_R03528	SULDAC_R10472	STUVUL_R06481	STRCAM_R05995	STRCIN_R09904	STROCC_R08528	STEDEN_R00846	STEPAR_R00122	STECAR_R08115	SPITYR_R04737	SMICAP_R08108	SITEUR_R13608	SINWEB_R00897	SETKIR_R11744	SERCAN_R06108	SERLUN_R11471	SCYSUP_R04110	SCLMEX_R14469
77	1425	ACACHL_R04274	SPOHYP_R13615	VIRALT_R13999	TYMCUP_R15317	PENPIL_R06059	CHATOR_R12418	ANSSEM_R03543	EDOCOE_R01242	SPOHYP_R07259	FICALB_R06095	ZONALB_R02626	UROPYL_R02839	TICMUR_R01233	MYSCRO_R02543	FICALB_R06085	RHIDAH_R01140	OREARF_R01449	CINMEX_R10407	ALACHE_R08996	VIDMAC_R07618	VIDCHA_R10624	VIDCHA_R10620	TYRSAV_R00886	TOXRED_R03137	THRLUD_R01476	TAEGUT_R10182	TACRUB_R04171	SYLVIR_R09933	SYLBOR_R02899	STRCIN_R11746	SITEUR_R04358	SINWEB_R13256	SETKIR_R08884	RHOROS_R04371	RHALEU_R00028	RHAINO_R05690	PTILEU_R07134	PROCAF_R02571	POSRUF_R00437	POEATR_R06016	PIPCHL_R05538	PHYTRO_R14708	PHEMEL_R09748	PHANIT_R02288	PEUTAE_R00361	PASAMO_R03739	PASDOM_R14661	PARMAJ_R14829
78	694	ACACHL_R07827	SPOHYP_R10572	FICALB_R06138	ZOSLAT_R07582	ZOSHYP_R02383	ZONALB_R02073	ZAPATR_R13749	XIPELE_R09264	VIRALT_R11237	VIDMAC_R02108	VIDCHA_R07138	UROPYL_R01903	UROIND_R04124	URILOM_R00323	URIAAL_R02104	UPUEPO_R08275	TYRSAV_R02509	TYMCUP_R13450	TURVEL_R11463	TROMEL_R12527	TRILEU_R08107	TOXRED_R11724	TINGUT_R07475	THRLUD_R04932	THIORB_R00983	TAEGUT_R15021	TACRUB_R00182	SYLVIR_R12762	SYLBOR_R00326	SYLATR_R00196	SULDAC_R04674	STUVUL_R01430	STRCAM_R07291	STRCIN_R12410	STROCC_R11238	STEDEN_R09484	STEPAR_R10960	STECAR_R10803	SPITYR_R11153	SMICAP_R09249	SPOHYP_R10420	TYTALB_R12222	SMICAP_R09416	PELCRI_R07549	NESNOT_R02107	FICALB_R09285	ZONALB_R03552	XIPELE_R02741
79	342	ACACHL_R01648	SPOHYP_R13538	FICALB_R14042	ZOSLAT_R04586	ZOSHYP_R01703	ZONALB_R04831	ZAPATR_R00392	XIPELE_R05994	VIRALT_R00432	VIDMAC_R01962	VIDCHA_R06680	UROPYL_R07883	UROIND_R03286	URILOM_R01066	URIAAL_R10520	UPUEPO_R07694	TYRSAV_R13527	TYMCUP_R04496	TURVEL_R01226	TROMEL_R04883	TRILEU_R02123	TOXRED_R11450	TINGUT_R04519	THRLUD_R03016	THIORB_R10692	TAEGUT_R13792	TACRUB_R06600	SYLVIR_R06976	SYLBOR_R01908	SYLATR_R07167	SULDAC_R09611	STUVUL_R06394	STRCIN_R08181	STROCC_R01892	STEDEN_R08839	STEPAR_R13809	STECAR_R13776	SPITYR_R11862	SMICAP_R02094	SITEUR_R08273	SINWEB_R12349	SETKIR_R12064	SERCAN_R03489	SERLUN_R13667	SCYSUP_R08449	SCLMEX_R04527	SAXMAU_R02196	SAPAEN_R03257
80	735	ACACHL_R05597	SPOHYP_R13531	FICALB_R14021	ZOSLAT_R04574	ZOSHYP_R01698	ZONALB_R04821	ZAPATR_R00391	XIPELE_R05993	VIRALT_R00429	VIDMAC_R01960	VIDCHA_R06672	UROPYL_R07882	UROIND_R03285	URILOM_R01058	URIAAL_R10499	UPUEPO_R07693	TYRSAV_R13525	TYMCUP_R04495	TURVEL_R06157	TROMEL_R04882	TRILEU_R02122	TOXRED_R12013	TOXRED_R11448	TINGUT_R06209	TINGUT_R04518	THRLUD_R03012	THIORB_R10687	TAEGUT_R13779	TACRUB_R06587	SYLVIR_R06965	SYLBOR_R01904	SYLATR_R07153	SULDAC_R09609	STUVUL_R06378	STRCAM_R06870	STRCIN_R08178	STROCC_R01886	STEDEN_R08831	STEPAR_R13806	STECAR_R13775	SPITYR_R11856	SMICAP_R02092	SITEUR_R07785	SINWEB_R12344	SETKIR_R12063	SERCAN_R03474	SERLUN_R13660	SCYSUP_R12701
81	363	ACACHL_R03952	SPOHYP_R06732	FICALB_R07510	ZOSLAT_R11884	ZOSHYP_R03253	ZONALB_R11753	ZAPATR_R12793	VIRALT_R13548	VIDMAC_R11631	VIDCHA_R01748	UROPYL_R01494	UROIND_R09583	URILOM_R04632	URIAAL_R08734	UPUEPO_R01616	TYRSAV_R00343	TYMCUP_R12789	TURVEL_R08511	TROMEL_R07659	TRILEU_R04879	TOXRED_R09524	TINGUT_R10887	THRLUD_R11662	THIORB_R14171	TAEGUT_R13562	TACRUB_R09518	SYLVIR_R10565	SYLBOR_R04442	SYLATR_R04999	SULDAC_R12310	STUVUL_R01743	STRCAM_R00379	STRCIN_R05072	STROCC_R01728	STEDEN_R01459	STEPAR_R13471	STECAR_R00752	SPITYR_R13618	SMICAP_R02895	SITEUR_R06870	SINWEB_R10653	SETKIR_R00667	SERCAN_R05006	SERLUN_R12828	SCYSUP_R12785	SCLMEX_R05335	SAXMAU_R01425	SAPAEN_R13055
82	320	ACACHL_R03358	SPOHYP_R13307	FICALB_R05722	FICALB_R05721	ZOSLAT_R13662	ZOSHYP_R03388	ZONALB_R10624	XIPELE_R12902	VIRALT_R03321	VIDMAC_R07526	VIDCHA_R00519	UROPYL_R01546	UROIND_R13548	URILOM_R07398	URIAAL_R11955	UPUEPO_R13100	TYRSAV_R10590	TYMCUP_R04458	TROMEL_R10848	TRILEU_R06508	TOXRED_R14072	THRLUD_R07516	THIORB_R14203	TAEGUT_R11613	TACRUB_R09851	SYLVIR_R10467	SYLBOR_R07346	SYLATR_R00832	STUVUL_R07948	STRCIN_R03708	STROCC_R04954	STEDEN_R07426	STEPAR_R07694	STECAR_R05684	SPITYR_R12146	SMICAP_R00264	SITEUR_R08218	SINWEB_R01719	SETKIR_R14134	SERCAN_R05997	SERLUN_R02283	SCYSUP_R03931	SCLMEX_R00765	SAXMAU_R11286	SAPAEN_R10270	SAKLUC_R13815	SAGSER_R12364	RYNNIG_R10864
83	371	ACACHL_R07357	SPOHYP_R13306	FICALB_R05720	ZOSLAT_R13661	ZOSHYP_R03387	ZONALB_R10623	ZAPATR_R04662	XIPELE_R12901	VIRALT_R03320	VIDMAC_R07525	VIDCHA_R00518	UROPYL_R01545	UROIND_R13547	URILOM_R07397	URIAAL_R11954	UPUEPO_R13099	TYRSAV_R10589	TYMCUP_R13685	TYMCUP_R12749	TURVEL_R11285	TROMEL_R10847	TRILEU_R06507	TOXRED_R14071	TINGUT_R00205	THRLUD_R07515	THIORB_R14202	TAEGUT_R11612	TACRUB_R08906	SYLVIR_R10466	SYLBOR_R07345	SYLATR_R00831	SULDAC_R08462	STUVUL_R07947	STRCIN_R03707	STROCC_R04953	STEDEN_R07425	STEPAR_R07693	STECAR_R07963	STECAR_R07962	SPITYR_R12145	SMICAP_R00263	SITEUR_R08217	SINWEB_R01718	SETKIR_R14133	SERCAN_R05995	SERLUN_R02282	SCYSUP_R03930	SCLMEX_R00764
84	362	ACACHL_R06568	SPOHYP_R06730	FICALB_R07508	ZOSLAT_R11882	ZOSHYP_R03251	ZONALB_R11751	ZAPATR_R12791	VIRALT_R13546	VIDMAC_R11629	VIDCHA_R01746	UROPYL_R01492	UROIND_R09581	URILOM_R04630	URIAAL_R08732	UPUEPO_R01614	TYRSAV_R00341	TYMCUP_R12787	TURVEL_R11814	TROMEL_R07657	TRILEU_R04877	TOXRED_R09522	TINGUT_R10885	THRLUD_R11660	THIORB_R05725	TAEGUT_R13560	TACRUB_R13277	SYLVIR_R10563	SYLBOR_R04440	SYLATR_R04997	SULDAC_R12308	STUVUL_R01741	STRCAM_R00377	STRCIN_R05070	STROCC_R01726	STEDEN_R01457	STEPAR_R13469	STECAR_R07367	STECAR_R13424	SPITYR_R13616	SMICAP_R02893	SITEUR_R06868	SINWEB_R10651	SETKIR_R00665	SERCAN_R05004	SERLUN_R12826	SCYSUP_R12783	SCLMEX_R05334	SAXMAU_R01423
85	689	ACACHL_R00484	SPOHYP_R13305	FICALB_R05719	ZOSLAT_R13660	ZOSHYP_R03386	ZONALB_R10622	ZAPATR_R09012	XIPELE_R07579	VIRALT_R03319	VIDMAC_R07524	VIDCHA_R00517	UROPYL_R01544	UROIND_R13546	URILOM_R07396	URIAAL_R11953	UPUEPO_R13098	TYRSAV_R10588	TYMCUP_R04457	TURVEL_R11496	TROMEL_R10846	TRILEU_R06506	TOXRED_R14070	TINGUT_R00204	THRLUD_R07514	THIORB_R14201	TAEGUT_R11611	TACRUB_R08905	SYLVIR_R10465	SYLBOR_R07344	SYLATR_R00830	SULDAC_R12009	SPOHYP_R01346	TURVEL_R07347	SITEUR_R10102	RHIAFR_R12658	MYSCRO_R02874	MANMAN_R13360	GEOCAL_R09993	CEYCYA_R08747	FICALB_R04901	ZOSHYP_R14368	ZONALB_R05336	ZAPATR_R12863	XIPELE_R08172	VIRALT_R10386	VIDCHA_R01474	VIDCHA_R04077	UROPYL_R07099
86	371	ACACHL_R06297	SPOHYP_R13304	FICALB_R05718	ZOSLAT_R13659	ZOSHYP_R03385	ZONALB_R10621	ZAPATR_R09011	XIPELE_R07581	VIRALT_R03318	VIDMAC_R07523	VIDCHA_R00516	UROPYL_R01543	UROIND_R13545	URILOM_R07395	URIAAL_R11952	UPUEPO_R13097	TYRSAV_R10587	TYMCUP_R04456	TURVEL_R11495	TROMEL_R10845	TRILEU_R06505	TOXRED_R14069	TINGUT_R00203	THRLUD_R07513	THIORB_R14200	TAEGUT_R11610	TACRUB_R08904	SYLVIR_R10464	SYLBOR_R07343	SYLATR_R00829	SULDAC_R08460	STUVUL_R07945	STRCAM_R00652	STRCIN_R03705	STROCC_R04951	STEDEN_R07423	STEPAR_R07691	STECAR_R07960	SPITYR_R12143	SMICAP_R00261	SITEUR_R12772	SINWEB_R01716	SETKIR_R12329	SERCAN_R05993	SERLUN_R02280	SCYSUP_R12651	SCLMEX_R00762	SAXMAU_R11283
87	365	ACACHL_R01294	SPOHYP_R15311	FICALB_R05627	ZOSLAT_R13650	ZOSHYP_R03382	ZONALB_R10615	ZAPATR_R06456	XIPELE_R07577	VIRALT_R03315	VIDMAC_R07520	VIDCHA_R00508	UROPYL_R01530	UROIND_R13543	URILOM_R07317	URIAAL_R11874	UPUEPO_R13093	TYRSAV_R10578	TYMCUP_R04429	TURVEL_R14355	TROMEL_R10842	TRILEU_R06501	TOXRED_R14060	TINGUT_R12606	THRLUD_R07510	THIORB_R14198	TAEGUT_R11525	TACRUB_R08894	SYLVIR_R10452	SYLBOR_R07335	SYLATR_R00737	SULDAC_R08458	STUVUL_R07904	STRCAM_R00649	STRCIN_R03702	STROCC_R04912	STEDEN_R07415	STEPAR_R07688	STECAR_R11677	SPITYR_R12136	SMICAP_R00253	SITEUR_R12769	SINWEB_R01704	SETKIR_R12319	SERCAN_R05905	SERLUN_R02277	SCYSUP_R12644	SCLMEX_R00757	SAXMAU_R11204
88	340	ACACHL_R11662	SPOHYP_R14085	FICALB_R09049	ZOSLAT_R08524	ZOSHYP_R04258	ZONALB_R01505	XIPELE_R09231	VIRALT_R04236	UROPYL_R02812	UROIND_R07096	URILOM_R05622	URIAAL_R05494	TYRSAV_R05632	TYMCUP_R01834	TURVEL_R00698	TROMEL_R04383	TRILEU_R08722	TOXRED_R14974	TINGUT_R07626	THRLUD_R01379	THIORB_R08591	TAEGUT_R14618	TACRUB_R07687	SYLVIR_R08256	SYLBOR_R04210	SYLATR_R09358	STUVUL_R11636	STRCAM_R09659	STRCIN_R05785	STROCC_R09854	STEDEN_R08567	STEPAR_R14563	STECAR_R11367	SPITYR_R13349	SMICAP_R10008	SITEUR_R04327	SINWEB_R09091	SETKIR_R05924	SERCAN_R01627	SERLUN_R10260	SCYSUP_R14454	SCLMEX_R05788	SAXMAU_R02544	SAPAEN_R09997	SAKLUC_R02768	SAGSER_R12007	RYNNIG_R13414	ROSBEN_R01448
89	349	ACACHL_R11920	SPOHYP_R14084	FICALB_R09048	ZOSLAT_R08523	ZOSHYP_R10124	ZONALB_R01504	ZAPATR_R13620	ZAPATR_R03878	XIPELE_R09230	VIRALT_R04235	VIDCHA_R15468	UROPYL_R02811	UROIND_R02439	URILOM_R05620	URIAAL_R05490	UPUEPO_R11230	TYRSAV_R05631	TYMCUP_R01826	TURVEL_R00697	TROMEL_R02861	TRILEU_R02850	TINGUT_R07625	THRLUD_R07005	THIORB_R08590	TAEGUT_R14617	TACRUB_R07685	SYLVIR_R08255	SYLBOR_R04209	SYLATR_R09357	STUVUL_R11635	STRCAM_R09656	STRCIN_R05784	STROCC_R09853	STEDEN_R08566	STEPAR_R14562	STECAR_R11366	SPITYR_R13348	SMICAP_R10006	SITEUR_R12950	SINWEB_R06060	SETKIR_R13000	SERCAN_R01626	SERLUN_R10259	SCYSUP_R14452	SCLMEX_R05787	SAXMAU_R07487	SAPAEN_R09996	SAKLUC_R02767
90	3252	ACACHL_R13955	ZOSLAT_R14702	ZOSHYP_R15076	ZAPATR_R14907	XIPELE_R14825	VIDMAC_R14355	URILOM_R15843	URIAAL_R15283	UPUEPO_R14411	FICALB_R15007	ZOSLAT_R14700	ZOSHYP_R15771	ZAPATR_R14229	URILOM_R15838	URIAAL_R15282	TYTALB_R12464	TYMCUP_R16111	TICMUR_R12232	THRLUD_R14928	THACHL_R13013	TAEGUT_R19110	SYLBOR_R15391	STEDEN_R15057	STECAR_R15714	SPIPAS_R09135	SITEUR_R14979	SINWEB_R15813	SAPAEN_R15375	RHALEU_R15362	RHAINO_R15933	RAMSUL_R14573	QUIMEX_R15252	PYGADE_R14005	PTIVIO_R15129	PTEGUT_R13712	PTEBUR_R15114	PSOCRE_R15087	PSIHAE_R14792	PRUHIM_R15283	PROCAF_R15089	PROATE_R15462	POSRUF_R14095	PORRUF_R14129	PODCRI_R13172	PODSTR_R15346	PLUSOC_R14867	PITSOR_R15680	PIACAY_R14841
91	381	ACACHL_R13956	FICALB_R15023	ZOSLAT_R14707	ZOSHYP_R15357	ZONALB_R14348	ZAPATR_R14233	XIPELE_R14827	VIRALT_R15666	VIDMAC_R14356	VIDCHA_R16038	UROPYL_R15382	UROIND_R15327	URILOM_R15848	URIAAL_R15291	TYRSAV_R15376	TYMCUP_R16114	TURVEL_R13616	TROMEL_R15507	TRILEU_R15919	TOXRED_R15663	TINGUT_R14215	TINGUT_R14218	TINGUT_R14217	TINGUT_R14075	TINGUT_R14216	TINGUT_R14214	THRLUD_R14933	THIORB_R15173	TAEGUT_R18906	TAEGUT_R18453	TACRUB_R15565	SYLVIR_R15288	SYLBOR_R15393	SYLATR_R14479	SULDAC_R13874	STUVUL_R15777	STRCAM_R14350	STRCIN_R15885	STROCC_R16271	STEDEN_R15293	STEPAR_R15401	STECAR_R15718	SPITYR_R15830	SMICAP_R14821	SITEUR_R15519	SINWEB_R16096	SETKIR_R15530	SERCAN_R15646
92	357	ACACHL_R00735	FICALB_R01780	ZOSLAT_R00429	ZOSHYP_R12863	ZONALB_R08966	ZAPATR_R04007	XIPELE_R05230	VIRALT_R05376	VIDMAC_R07756	VIDCHA_R06444	UROPYL_R06240	UROIND_R01779	URILOM_R05704	URIAAL_R01360	UPUEPO_R09784	TYRSAV_R01476	TYMCUP_R03131	TURVEL_R11920	TROMEL_R14177	TRILEU_R06973	TOXRED_R13715	TINGUT_R03216	THRLUD_R05443	THIORB_R08351	TAEGUT_R03159	TACRUB_R00753	SYLVIR_R09289	SYLBOR_R12502	SYLATR_R04584	SULDAC_R04373	STUVUL_R11015	STRCAM_R11491	STRCIN_R03828	STROCC_R02513	STEDEN_R00951	STEPAR_R13373	STECAR_R07279	SPITYR_R06989	SMICAP_R13637	SITEUR_R02608	SINWEB_R02623	SETKIR_R06840	SERCAN_R00906	SERLUN_R13713	SCYSUP_R00018	SCLMEX_R07507	SAXMAU_R04274	SAPAEN_R09127
93	361	ACACHL_R11043	FICALB_R00243	ZOSLAT_R02147	ZOSHYP_R12899	ZONALB_R07806	ZAPATR_R10736	XIPELE_R06956	VIRALT_R08662	VIDMAC_R12124	VIDCHA_R09885	UROPYL_R03878	UROIND_R12945	URILOM_R08039	URIAAL_R10176	UPUEPO_R02675	TYRSAV_R11590	TYMCUP_R02287	TURVEL_R06638	TROMEL_R14409	TRILEU_R10079	TOXRED_R12377	TINGUT_R04804	THRLUD_R14281	THIORB_R07170	TAEGUT_R00222	TACRUB_R05768	SYLVIR_R06112	SYLBOR_R08671	SYLATR_R13016	SULDAC_R02113	STUVUL_R14366	STRCAM_R06659	STRCIN_R01077	STROCC_R02818	STEDEN_R11441	STEPAR_R07733	STECAR_R14900	SPITYR_R10243	SMICAP_R06686	SITEUR_R07221	SINWEB_R07377	SETKIR_R05599	SERCAN_R02279	SERLUN_R06594	SCYSUP_R13496	SCLMEX_R07658	SAXMAU_R11043	SAPAEN_R07924
94	351	ACACHL_R07518	FICALB_R01781	ZOSLAT_R00430	ZOSHYP_R12864	ZONALB_R08967	ZAPATR_R00879	XIPELE_R02101	VIRALT_R05377	VIDMAC_R07757	VIDCHA_R06445	UROPYL_R06241	UROIND_R03521	URILOM_R05705	URIAAL_R01361	UPUEPO_R04827	TYRSAV_R11436	TYMCUP_R03132	TURVEL_R02422	TROMEL_R14178	TRILEU_R06974	TOXRED_R13716	TINGUT_R03217	THRLUD_R06762	THIORB_R08352	TAEGUT_R03160	TACRUB_R00754	SYLVIR_R09290	SYLBOR_R12503	SYLATR_R04585	SULDAC_R04374	STUVUL_R11016	STRCAM_R11492	STRCIN_R03829	STROCC_R02514	STEDEN_R00952	STEPAR_R13374	STECAR_R13981	SPITYR_R06990	SMICAP_R13638	SITEUR_R02609	SINWEB_R02624	SETKIR_R06841	SERCAN_R00907	SERLUN_R13714	SCYSUP_R00019	SCLMEX_R07508	SAXMAU_R04275	SAPAEN_R09128
95	360	ACACHL_R09993	FICALB_R02132	FICALB_R02131	ZOSLAT_R00441	ZOSHYP_R09723	ZONALB_R08978	ZAPATR_R00880	XIPELE_R02102	VIRALT_R05381	VIDMAC_R07760	VIDCHA_R06460	UROPYL_R06245	UROIND_R03524	URILOM_R05738	URIAAL_R01439	UPUEPO_R04831	TYRSAV_R11437	TYMCUP_R03140	TURVEL_R04658	TROMEL_R14181	TRILEU_R06975	TOXRED_R13721	TINGUT_R03220	THRLUD_R06763	TICMUR_R01606	URIPEL_R06138	NANBRA_R07463	HYPCIN_R05579	CHUBUR_R00745	CALBOR_R12615	ALACHE_R14467	THIORB_R08353	TAEGUT_R03161	TAEGUT_R15925	TACRUB_R00758	SYLVIR_R09300	SYLBOR_R12506	SYLATR_R04721	SULDAC_R04377	STUVUL_R11032	STRCAM_R11499	STRCIN_R03833	STROCC_R02519	STEDEN_R00955	STEPAR_R13379	STECAR_R13985	SPITYR_R06993	SMICAP_R13643
96	346	ACACHL_R12462	FICALB_R01782	ZOSLAT_R00431	ZOSHYP_R09721	ZONALB_R08968	ZAPATR_R03985	VIRALT_R05378	VIDMAC_R07758	VIDCHA_R06446	UROPYL_R06242	UROIND_R03522	URILOM_R05706	URIAAL_R01362	UPUEPO_R04828	TYRSAV_R05657	TYMCUP_R03133	TURVEL_R04657	TROMEL_R14179	TRILEU_R05131	TOXRED_R13717	TINGUT_R03218	THRLUD_R06764	THIORB_R11653	TAEGUT_R03162	TACRUB_R00755	SYLVIR_R09291	SYLBOR_R12504	SYLATR_R04586	SULDAC_R04375	STUVUL_R11017	STRCAM_R11493	STRCIN_R03830	STROCC_R02515	STEDEN_R00953	STEPAR_R13375	STECAR_R13982	SPITYR_R06991	SMICAP_R13639	SITEUR_R04004	SINWEB_R02625	SETKIR_R06842	SERCAN_R00908	SERLUN_R13715	SCYSUP_R00020	SCLMEX_R07509	SAXMAU_R04276	SAPAEN_R09129	SAKLUC_R11316
97	346	ACACHL_R12463	FICALB_R01783	ZOSLAT_R00432	ZOSHYP_R09722	ZONALB_R08969	XIPELE_R13471	VIRALT_R05379	VIDMAC_R07759	VIDCHA_R06447	UROPYL_R06243	UROIND_R03523	URILOM_R05707	URIAAL_R01363	UPUEPO_R04829	TYRSAV_R05658	TYMCUP_R03134	TROMEL_R14180	TRILEU_R05132	TOXRED_R13718	TINGUT_R03219	THRLUD_R06765	THIORB_R11654	TAEGUT_R03163	TACRUB_R00756	SYLVIR_R09292	SYLBOR_R12505	SYLATR_R04587	SULDAC_R04376	STUVUL_R11018	STRCAM_R11494	STRCIN_R03831	STROCC_R02516	STEDEN_R00954	STEPAR_R13376	STECAR_R13983	SPITYR_R06992	SMICAP_R13640	SITEUR_R04005	SINWEB_R02626	SETKIR_R06843	SERCAN_R00909	SERLUN_R13716	SCYSUP_R00021	SCLMEX_R07510	SAXMAU_R04277	SAPAEN_R09130	SAKLUC_R11317	SAGSER_R05687
98	694	ACACHL_R12267	SPOHYP_R04331	ZOSLAT_R01363	ZOSHYP_R12970	ZAPATR_R12916	HELFUL_R03176	UROIND_R15464	XIPELE_R12528	VIDMAC_R05242	UROIND_R10101	URILOM_R09464	URIAAL_R03466	UPUEPO_R13264	TYTALB_R07496	TYRSAV_R02698	TYMCUP_R10478	TURVEL_R03771	TURVEL_R06372	TROMEL_R03584	TRILEU_R00770	TOXRED_R11837	TODMEX_R00340	TINGUT_R00099	TICMUR_R02731	THIORB_R14191	THACHL_R05044	TAUERY_R12385	TAEGUT_R05323	TACRUB_R09169	SYRPAR_R07104	SYLVIR_R11654	SULDAC_R05852	STUVUL_R05527	STRCAM_R08870	STRCIN_R05407	STROCC_R07031	STEPAR_R06396	STECAR_R09864	SPITYR_R11342	SMICAP_R06930	SITEUR_R07180	SETCOR_R01560	SERLUN_R13112	SEMFRA_R11121	SCYSUP_R09955	SCOUMB_R08803	SCLMEX_R08409	SAXMAU_R02641
99	351	ACACHL_R00713	FICALB_R00245	ZOSLAT_R02149	ZOSHYP_R14531	ZONALB_R07808	ZAPATR_R10816	XIPELE_R04111	VIRALT_R08664	VIDMAC_R12126	VIDCHA_R09887	UROPYL_R03880	UROIND_R01924	URILOM_R08041	URIAAL_R10178	UPUEPO_R06675	TYRSAV_R09652	TYMCUP_R02289	TURVEL_R10422	TROMEL_R05852	TRILEU_R02623	TOXRED_R12379	TINGUT_R04806	THRLUD_R02608	THIORB_R10640	TAEGUT_R00225	TAEGUT_R00224	TACRUB_R05770	SYLVIR_R06114	SYLBOR_R05713	SYLATR_R13018	SULDAC_R10756	STUVUL_R14368	STRCAM_R06661	STRCIN_R01079	STROCC_R02820	STEDEN_R07889	STEPAR_R07735	STECAR_R04942	SPITYR_R10838	SMICAP_R06688	SITEUR_R04145	SINWEB_R07379	SETKIR_R11787	SERCAN_R02281	SERLUN_R06596	SCYSUP_R13498	SCLMEX_R07660	SAXMAU_R11045
100	359	ACACHL_R02213	SPOHYP_R10231	FICALB_R04326	ZOSLAT_R12901	ZOSHYP_R12513	ZONALB_R05009	ZAPATR_R05490	XIPELE_R05778	VIRALT_R09637	VIDMAC_R06675	VIDCHA_R11864	UROPYL_R14326	UROIND_R13560	URILOM_R11672	URIAAL_R11624	UPUEPO_R11405	TYRSAV_R12641	TYMCUP_R07362	TURVEL_R00815	TROMEL_R04379	TRILEU_R05222	TOXRED_R06779	TINGUT_R05864	THRLUD_R12298	THIORB_R13671	TAEGUT_R17671	TACRUB_R06983	SYLVIR_R05044	SYLBOR_R03984	SYLATR_R09123	SULDAC_R13498	STUVUL_R04932	STRCAM_R11247	STRCIN_R11519	STROCC_R15193	STEDEN_R04897	STEPAR_R11583	STECAR_R02055	SPITYR_R00492	SMICAP_R04593	SITEUR_R10845	SINWEB_R07915	SETKIR_R11278	SERCAN_R01184	SERLUN_R10987	SCYSUP_R13445	SCLMEX_R07806	SAXMAU_R12354
101	359	ACACHL_R02015	SPOHYP_R03911	FICALB_R11410	ZOSLAT_R03310	ZOSHYP_R11115	ZONALB_R01286	ZAPATR_R06559	XIPELE_R00577	VIRALT_R01702	VIDMAC_R12829	VIDCHA_R08367	UROPYL_R03151	UROIND_R07393	URILOM_R14135	URIAAL_R07802	UPUEPO_R09156	TYRSAV_R09402	TYMCUP_R03034	TURVEL_R07808	TROMEL_R11904	TRILEU_R04702	TOXRED_R09354	TINGUT_R13463	THRLUD_R01686	THIORB_R11906	TAEGUT_R11891	TACRUB_R00319	SYLVIR_R03202	SYLBOR_R04498	SYLATR_R08224	SULDAC_R01451	STUVUL_R03952	STRCAM_R10579	STRCIN_R07684	STROCC_R10381	STEDEN_R11766	STEPAR_R07873	STECAR_R07556	SPITYR_R13495	SMICAP_R04841	SITEUR_R13262	SINWEB_R04864	SETKIR_R03069	SERCAN_R07212	SERLUN_R06019	SCYSUP_R03800	SCLMEX_R01623	SAXMAU_R09886
102	610	ACACHL_R00642	SPOHYP_R05199	FICALB_R02731	ZOSLAT_R00189	ZOSHYP_R09678	ZONALB_R11936	ZAPATR_R03278	VIRALT_R13896	VIDMAC_R09965	VIDCHA_R06526	UROPYL_R08886	UROIND_R13320	UPUEPO_R10411	TYRSAV_R02139	TYMCUP_R08953	TURVEL_R08902	TROMEL_R01608	TRILEU_R02062	TOXRED_R01676	TINGUT_R01174	THRLUD_R09029	THIORB_R06009	TAEGUT_R13099	TACRUB_R07812	SYLVIR_R10499	SYLBOR_R05917	SYLATR_R06504	SULDAC_R05560	STUVUL_R11213	STRCAM_R04980	STRCIN_R01686	STROCC_R08754	STEDEN_R00106	STEPAR_R00602	STECAR_R01476	SPITYR_R05965	SMICAP_R13485	SITEUR_R04454	SINWEB_R00157	SETKIR_R03021	SERCAN_R11440	SERLUN_R04471	SCYSUP_R02271	SCLMEX_R06077	SAXMAU_R12600	SAPAEN_R04482	SAKLUC_R09108	SAGSER_R03595
103	361	ACACHL_R04989	SPOHYP_R05198	FICALB_R02730	ZOSLAT_R00188	ZOSHYP_R09677	ZONALB_R11935	ZAPATR_R03277	XIPELE_R07383	VIRALT_R13895	VIDMAC_R09964	VIDCHA_R11459	UROPYL_R08885	UROIND_R13319	URILOM_R06051	URIAAL_R00521	UPUEPO_R10410	TYRSAV_R02138	TYMCUP_R08952	TURVEL_R06654	TROMEL_R01607	TRILEU_R02061	TOXRED_R01675	THRLUD_R09028	THIORB_R06008	TAEGUT_R13098	TACRUB_R07811	SYLVIR_R10498	SYLBOR_R05916	SYLATR_R06503	SULDAC_R05559	STUVUL_R11212	STRCAM_R04979	STRCIN_R01685	STROCC_R08753	STEDEN_R00105	STEPAR_R00601	STECAR_R01475	SPITYR_R05964	SMICAP_R13484	SITEUR_R04453	SINWEB_R00156	SETKIR_R03020	SERCAN_R11439	SERLUN_R04470	SCYSUP_R02270	SCLMEX_R06076	SAXMAU_R12599	SAPAEN_R04481
104	353	ACACHL_R11933	SPOHYP_R10809	FICALB_R14992	ZOSLAT_R10742	ZOSHYP_R01730	ZONALB_R02657	ZAPATR_R02171	XIPELE_R02088	VIRALT_R02403	VIDMAC_R10631	VIDCHA_R11404	UROPYL_R03772	UROIND_R13628	URILOM_R12918	URIAAL_R02899	UPUEPO_R07572	TYRSAV_R00614	TYMCUP_R12066	TURVEL_R11944	TROMEL_R07643	TRILEU_R12763	TOXRED_R02316	TINGUT_R02058	THRLUD_R12669	THIORB_R06484	TAEGUT_R06618	TACRUB_R13437	SYLVIR_R01235	SYLBOR_R02191	SYLATR_R05601	SULDAC_R02014	STUVUL_R13044	STRCAM_R10722	STRCIN_R14406	STROCC_R09706	STEDEN_R10898	STEPAR_R10813	STECAR_R03721	SPITYR_R07865	SMICAP_R14156	SITEUR_R09279	SINWEB_R10010	SETKIR_R13878	SERCAN_R12811	SERLUN_R14283	SCYSUP_R01107	SCLMEX_R11565	SAXMAU_R02280
105	361	ACACHL_R00663	SPOHYP_R10808	FICALB_R07596	ZOSLAT_R10741	ZOSHYP_R01729	ZONALB_R02656	ZAPATR_R02170	XIPELE_R02087	VIRALT_R02402	VIDMAC_R10630	VIDCHA_R11403	UROPYL_R03771	UROIND_R13627	URILOM_R12917	URIAAL_R02898	UPUEPO_R07571	TYRSAV_R00613	TYMCUP_R12065	TURVEL_R06613	TROMEL_R07642	TRILEU_R12762	TOXRED_R02315	TINGUT_R02057	THRLUD_R13842	THIORB_R14743	TAEGUT_R06617	TACRUB_R13436	SYLVIR_R01234	SYLBOR_R02190	SYLATR_R05600	SULDAC_R02013	STUVUL_R13043	STRCAM_R10721	STRCIN_R14405	STROCC_R09705	STEDEN_R10897	STEPAR_R10812	STECAR_R03720	SPITYR_R07864	SMICAP_R14155	SITEUR_R09278	SINWEB_R10009	SETKIR_R13877	SERCAN_R12810	SERLUN_R14282	SCYSUP_R01106	SCLMEX_R11384	SAXMAU_R02279
106	2191	ACACHL_R08746	SPOHYP_R10787	FICALB_R07563	ZOSLAT_R10728	ZOSHYP_R01722	ZONALB_R13920	ZAPATR_R02169	XIPELE_R02086	VIRALT_R02400	VIDMAC_R10628	VIDCHA_R11391	UROPYL_R03768	UROIND_R13625	URILOM_R12914	URIAAL_R02895	UPUEPO_R07568	TYRSAV_R00610	TYMCUP_R12054	TROMEL_R07634	TRILEU_R12761	TOXRED_R02313	TINGUT_R02056	THRLUD_R13840	THIORB_R05808	TAEGUT_R06592	TACRUB_R13433	SYLVIR_R01232	SYLBOR_R02187	SYLATR_R05579	SULDAC_R02011	STUVUL_R13029	STRCAM_R10716	STRCIN_R14402	STROCC_R09702	STEDEN_R10894	STEPAR_R10809	STECAR_R03718	SPITYR_R07855	SMICAP_R14152	SITEUR_R09274	SINWEB_R10006	SETKIR_R13874	SERCAN_R12786	SERLUN_R14279	SCYSUP_R01104	SCLMEX_R11382	SAXMAU_R02266	SAPAEN_R04781
107	2079	ACACHL_R00825	SPOHYP_R01793	LANLUD_R04363	SCLMEX_R04257	FICALB_R14445	UPUEPO_R04597	STROCC_R02829	SETCOR_R04345	SERLUN_R02137	RYNNIG_R12499	RHEHOF_R05176	PARRAG_R09970	FORRUF_R12586	DASBRO_R13507	COLLIV_R02867	CISJUN_R04018	BUCABY_R11295	RHICYA_R06512	NICCHL_R13330	HIPICT_R07046	SAXMAU_R15068	ORIORI_R03905	MELMEL_R15452	PTIVIO_R11851	SYLBOR_R09184	STRCAM_R03964	SITEUR_R11384	PICPUB_R01888	PEUTAE_R03835	LEUROT_R00573	DONATR_R08608	CLIRUF_R07252	CALANN_R02400	APTAUS_R11868	CHAVOC_R13401	SPOHYP_R08237	SPOHYP_R04164	FICALB_R13912	FICALB_R12915	ZOSHYP_R02213	ZOSHYP_R13593	ZAPATR_R11154	XIPELE_R15228	VIRALT_R06253	VIRALT_R04007	VIRALT_R10347	VIDMAC_R00330	VIDMAC_R09545
108	360	ACACHL_R07993	SPOHYP_R01706	FICALB_R12249	ZOSLAT_R06651	ZOSHYP_R00360	ZONALB_R09113	ZAPATR_R01766	XIPELE_R06097	VIRALT_R06698	VIDMAC_R12997	VIDCHA_R02372	UROPYL_R09097	UROIND_R08073	URILOM_R03964	URIAAL_R06520	UPUEPO_R12220	TYRSAV_R11925	TYMCUP_R05492	TURVEL_R13057	TROMEL_R02256	TRILEU_R14007	TOXRED_R03939	TINGUT_R12931	THRLUD_R07530	THIORB_R06446	TAEGUT_R04100	TACRUB_R07327	SYLVIR_R03593	SYLBOR_R01711	SYLATR_R12888	SULDAC_R01741	STUVUL_R02389	STRCAM_R02797	STRCIN_R08379	STROCC_R00962	STEDEN_R07869	STEPAR_R13827	STECAR_R11236	SPITYR_R00774	SMICAP_R03366	SITEUR_R10683	SINWEB_R03957	SETKIR_R03209	SERCAN_R08386	SERLUN_R11143	SCYSUP_R00316	SCLMEX_R10847	SAXMAU_R02962
109	315	ACACHL_R02400	SPOHYP_R12996	FICALB_R07692	ZOSLAT_R11027	ZOSHYP_R04328	XIPELE_R06446	VIDMAC_R06746	VIDCHA_R03881	UROPYL_R14883	NESACU_R15511	CORBRA_R14566	LOXLEU_R14963	DAPCHR_R14866	CORCOR_R13508	CLIRUF_R14901	UROIND_R02358	URILOM_R09382	URIAAL_R10708	UPUEPO_R08174	TYRSAV_R07043	TURVEL_R01273	TROMEL_R05465	TRILEU_R10545	TOXRED_R08984	TINGUT_R03651	THRLUD_R05509	TAEGUT_R12439	TACRUB_R01418	SYLVIR_R05052	SYLBOR_R14388	SYLATR_R11064	SULDAC_R05069	STUVUL_R04300	STRCAM_R13620	STRCIN_R01200	STROCC_R09615	STEDEN_R08337	STEPAR_R10259	STECAR_R05638	SPITYR_R05626	SMICAP_R01226	SITEUR_R07284	SINWEB_R01479	SERLUN_R12621	SCYSUP_R07271	SCLMEX_R00327	SAXMAU_R10340	SAPAEN_R01728
110	1093	ACACHL_R03081	FICALB_R01476	ZOSLAT_R11031	ZOSHYP_R14648	ZOSHYP_R14788	ZONALB_R13887	ZAPATR_R03716	XIPELE_R06445	THIORB_R04342	VIRALT_R01312	VIDMAC_R06747	VIDCHA_R03883	UROPYL_R14884	UROPYL_R05874	UROIND_R02359	URILOM_R09361	URIAAL_R10697	UPUEPO_R08175	TYRSAV_R07044	TYMCUP_R09527	ILLCLE_R09624	ANTMIN_R12195	DAPCHR_R12940	TURVEL_R07491	TROMEL_R05463	TRILEU_R10536	TOXRED_R15182	TOXRED_R10382	TINGUT_R03652	THRLUD_R05510	THIORB_R10129	TAEGUT_R04976	TACRUB_R01419	SYLVIR_R05053	SYLBOR_R14389	SYLATR_R11075	SULDAC_R05070	STUVUL_R04307	STRCAM_R13619	STRCIN_R01201	STROCC_R09610	STEDEN_R08338	STEPAR_R10260	STECAR_R05637	SPITYR_R05623	SMICAP_R01224	SITEUR_R14680	SITEUR_R07282
111	367	ACACHL_R12382	SPOHYP_R04328	FICALB_R13472	ZOSLAT_R04192	ZOSHYP_R04148	ZONALB_R07870	ZAPATR_R02075	XIPELE_R04665	VIRALT_R03947	VIDMAC_R09230	VIDCHA_R05393	UROPYL_R10092	UROIND_R12132	URILOM_R05813	URIAAL_R01518	UPUEPO_R12131	TYRSAV_R02704	TYMCUP_R01783	TURVEL_R05663	TROMEL_R11951	TRILEU_R09515	TOXRED_R12846	TINGUT_R08686	THRLUD_R07820	THIORB_R09330	TAEGUT_R18252	TAEGUT_R02257	TACRUB_R08235	SYLVIR_R05016	SYLBOR_R11106	SYLATR_R12343	SULDAC_R06565	STUVUL_R01372	STRCAM_R08394	STRCIN_R14171	STROCC_R07666	STEDEN_R13925	STEPAR_R02157	STECAR_R14047	SPITYR_R07104	SMICAP_R07665	SITEUR_R05436	SINWEB_R05462	SETKIR_R02368	SERCAN_R12912	SERLUN_R10916	SCYSUP_R09949	SCLMEX_R12687
112	636	ACACHL_R13689	SPOHYP_R15490	FICALB_R15688	ZOSLAT_R04098	SPOHYP_R06639	FICALB_R08097	URILOM_R13310	URIAAL_R09180	TYTALB_R00416	TAUERY_R10007	STECAR_R01262	SPIPAS_R05813	SETCOR_R06136	SEMFRA_R02975	SCOUMB_R05968	REGSAT_R03499	RAMSUL_R13577	PYGADE_R07069	PTEGUT_R08179	PSIHAE_R01086	PODCRI_R03957	PITSOR_R05361	PICPUB_R05338	PIACAY_R06665	PHORUB_R05168	PHACAR_R06337	NANBRA_R08432	PHASIM_R06922	PHALEP_R10706	PELCRI_R08823	PEDTOR_R10067	PATFAS_R07685	OREMEL_R04567	NESNOT_R05789	MESUNI_R12369	MERNUB_R07677	LIMLAP_R01647	LEPDIS_R08250	HALLEU_R09466	GAVSTE_R12271	FULGLA_R00881	FREGRA_R01515	EURHEL_R05255	EUBBOU_R05446	EOLROS_R14147	CORCRI_R12231	COLPIC_R11552	COLLIV_R04848
113	364	ACACHL_R02185	SPOHYP_R00026	FICALB_R03285	ZOSLAT_R10492	ZOSHYP_R10381	ZONALB_R04665	ZAPATR_R02574	XIPELE_R11055	VIRALT_R11029	VIRALT_R02525	VIDMAC_R14029	VIDCHA_R12739	UROPYL_R10258	UROIND_R14531	URILOM_R05027	URIAAL_R13783	UPUEPO_R06179	TYRSAV_R12310	TYMCUP_R00501	TURVEL_R07015	TROMEL_R02474	TRILEU_R09452	TOXRED_R05728	TINGUT_R08666	THRLUD_R05194	THIORB_R06878	TAEGUT_R10620	TACRUB_R03705	SYLVIR_R06284	SYLBOR_R01779	SYLATR_R10625	SULDAC_R13497	STUVUL_R14243	STRCAM_R11431	STRCIN_R01873	STROCC_R02524	STEDEN_R07620	STEPAR_R05069	STECAR_R01916	SPITYR_R02569	SMICAP_R02312	SITEUR_R04823	SINWEB_R08053	SETKIR_R05964	SERCAN_R03403	SERLUN_R10083	SCYSUP_R03900	SCLMEX_R01944
114	361	ACACHL_R05113	SPOHYP_R08047	FICALB_R12016	ZOSLAT_R09533	ZOSHYP_R12072	ZONALB_R01859	ZAPATR_R03918	XIPELE_R10730	VIRALT_R12746	VIDMAC_R04182	VIDCHA_R12369	UROPYL_R09276	UROIND_R08015	URILOM_R12502	URIAAL_R09438	UPUEPO_R06333	TYRSAV_R10923	TYMCUP_R03609	TURVEL_R08433	TROMEL_R07192	TRILEU_R11121	TOXRED_R11957	TINGUT_R02508	THRLUD_R14716	THIORB_R11637	TAEGUT_R03844	TACRUB_R07165	SYLVIR_R12891	SYLBOR_R10714	SYLATR_R06687	SULDAC_R10653	STUVUL_R06003	STRCAM_R01946	STRCIN_R00627	STROCC_R05784	STEDEN_R12100	STEPAR_R14437	STECAR_R09659	SPITYR_R08547	SMICAP_R05661	SITEUR_R13788	SINWEB_R00754	SETKIR_R10978	SERCAN_R01606	SERLUN_R08839	SCYSUP_R11340	SCLMEX_R06895	SAXMAU_R06021
115	366	ACACHL_R14231	SPOHYP_R04514	FICALB_R10088	ZOSLAT_R04399	ZOSHYP_R13560	ZONALB_R14088	ZAPATR_R08401	XIPELE_R08643	VIRALT_R15483	VIDMAC_R13764	VIDCHA_R08428	UROPYL_R09463	UROIND_R15486	URILOM_R03601	URIAAL_R15050	UPUEPO_R00493	TYRSAV_R15541	TYMCUP_R02401	TURVEL_R13671	TROMEL_R11168	TRILEU_R09634	TOXRED_R08646	TINGUT_R14157	THRLUD_R15004	THIORB_R01098	TAEGUT_R09899	TACRUB_R00220	SYLVIR_R13691	SYLBOR_R15542	SYLATR_R14681	SULDAC_R14243	STUVUL_R03483	STRCAM_R14474	STRCIN_R15308	STROCC_R10205	STEDEN_R15186	STEPAR_R15560	STECAR_R15670	SPITYR_R00818	SMICAP_R09375	SITEUR_R14960	SINWEB_R14093	SETKIR_R15320	SERCAN_R01355	SERLUN_R03013	SCYSUP_R03573	SCLMEX_R00527	SAXMAU_R09533
116	678	ACACHL_R08596	SPOHYP_R07861	FICALB_R12638	ZOSLAT_R05887	ZOSHYP_R06411	ZONALB_R07440	ZAPATR_R09178	XIPELE_R06181	VIRALT_R00672	VIDMAC_R09695	VIDCHA_R01877	UROPYL_R14118	UROIND_R04906	URILOM_R04800	URIAAL_R09569	UPUEPO_R12260	TYRSAV_R10781	TYMCUP_R14129	TURVEL_R05156	TROMEL_R00721	TRILEU_R00585	TOXRED_R10111	TINGUT_R09979	THRLUD_R13200	THIORB_R05604	TAEGUT_R06262	TACRUB_R06365	SYLVIR_R12448	SYLBOR_R12680	SYLATR_R04087	SULDAC_R00053	STUVUL_R12555	STRCAM_R07425	STRCIN_R13791	STROCC_R14428	STEDEN_R03682	STEPAR_R13356	STECAR_R07443	SPITYR_R06430	SMICAP_R03212	SITEUR_R12010	SINWEB_R02152	SETKIR_R03692	SERCAN_R11291	SERLUN_R11903	SCYSUP_R06262	SCLMEX_R10520	SAXMAU_R00179
117	1053	ACACHL_R04868	SPOHYP_R04460	FICALB_R10019	ZOSLAT_R04344	ZOSHYP_R13555	ZONALB_R03277	ZAPATR_R08399	XIPELE_R08639	VIRALT_R00634	VIDMAC_R06663	VIDCHA_R08420	UROPYL_R09458	UROIND_R06484	SPOHYP_R09020	UROIND_R11213	NYCLEU_R11011	NEOCOR_R05495	GEOCAL_R05648	COLSTR_R09660	FICALB_R01990	ZONALB_R02803	XIPELE_R10253	VIRALT_R11469	VIDCHA_R13319	ZOSLAT_R05089	ZOSHYP_R06834	ZAPATR_R00539	VIDMAC_R08113	UROPYL_R08440	URILOM_R04098	URIAAL_R03576	UPUEPO_R10530	TYTALB_R02645	TYRSAV_R08370	TYMCUP_R00147	TURVEL_R05489	TROMEL_R02640	TRILEU_R11074	TINGUT_R00443	THRLUD_R09774	THIORB_R13515	TAUERY_R00209	TAEGUT_R03425	SYRPAR_R11539	SYLVIR_R03371	SYLBOR_R08536	STRCAM_R06230	STEDEN_R00924
118	345	ACACHL_R12970	SPOHYP_R11095	MESUNI_R04743	FICALB_R12375	ZOSLAT_R07718	ZOSHYP_R08887	ZONALB_R05288	ZAPATR_R12356	VIRALT_R08671	VIDMAC_R08099	VIDCHA_R13610	UROPYL_R14680	UROIND_R04286	URILOM_R10838	URIAAL_R12786	UPUEPO_R10008	TYRSAV_R14526	TYMCUP_R06440	TURVEL_R06614	TROMEL_R08582	TRILEU_R00836	TOXRED_R07357	TINGUT_R11454	THRLUD_R07108	THIORB_R00507	TAEGUT_R05043	TACRUB_R07076	SYLVIR_R14571	SYLBOR_R10387	SYLATR_R08520	SULDAC_R05277	STUVUL_R12764	STRCAM_R10658	STRCIN_R07086	STROCC_R07506	STEDEN_R07680	STEPAR_R01756	STECAR_R08289	SPITYR_R04934	SMICAP_R10272	SITEUR_R01910	SINWEB_R01223	SETKIR_R05840	SERCAN_R05838	SERLUN_R04121	SCYSUP_R01494	SCLMEX_R07355	SAXMAU_R08395
119	342	ACACHL_R11912	FICALB_R09925	ZOSLAT_R13386	ZOSHYP_R00059	ZAPATR_R09565	XIPELE_R03868	VIRALT_R09619	VIDMAC_R04918	VIDCHA_R05722	UROPYL_R04315	UROIND_R02318	URILOM_R05214	URIAAL_R14287	UPUEPO_R02659	TYRSAV_R14470	TYMCUP_R04738	TURVEL_R04882	TROMEL_R13149	TRILEU_R05265	TOXRED_R08793	TINGUT_R12950	THRLUD_R14253	THIORB_R02245	TAEGUT_R01409	TACRUB_R10114	SYLVIR_R10019	SYLBOR_R13731	SYLATR_R13982	SULDAC_R10702	STUVUL_R09801	STRCAM_R01122	STRCIN_R03820	STROCC_R13924	STEDEN_R06137	STEPAR_R02515	STECAR_R14011	SPITYR_R01079	SITEUR_R01798	SINWEB_R00877	SERCAN_R13309	SERLUN_R00684	SCYSUP_R04356	SCLMEX_R01389	SAXMAU_R14335	SAPAEN_R03406	SAKLUC_R02258	SAGSER_R07310	RYNNIG_R12716
120	363	ACACHL_R03574	SPOHYP_R03461	FICALB_R13415	ZOSLAT_R03446	ZOSHYP_R06800	ZONALB_R03345	ZAPATR_R03894	XIPELE_R10841	VIRALT_R14084	VIDMAC_R14021	VIDCHA_R15360	UROPYL_R08197	UROIND_R13836	URILOM_R08995	URIAAL_R07463	UPUEPO_R14309	TYRSAV_R02700	TYMCUP_R00410	TURVEL_R03864	TROMEL_R08628	TRILEU_R03952	TOXRED_R14172	TINGUT_R11801	THRLUD_R08265	THIORB_R07130	TAEGUT_R02186	TACRUB_R02507	SYLVIR_R13509	SYLBOR_R01342	SYLATR_R11265	SULDAC_R13486	STUVUL_R11741	STRCAM_R03705	STRCIN_R01834	STROCC_R05236	STEDEN_R10826	STEPAR_R12936	STECAR_R01364	SPITYR_R07272	SMICAP_R04760	SITEUR_R07328	SINWEB_R05968	SETKIR_R01411	SERCAN_R10997	SERLUN_R07249	SCYSUP_R11885	SCLMEX_R05193	SAXMAU_R02851
121	364	ACACHL_R03665	SPOHYP_R05915	FICALB_R01611	ZOSLAT_R11317	ZOSHYP_R03578	ZONALB_R08288	ZAPATR_R08079	XIPELE_R10569	VIRALT_R03879	VIDMAC_R05632	VIDCHA_R05266	UROPYL_R06611	UROIND_R05228	URILOM_R07566	URIAAL_R04671	UPUEPO_R02558	TYRSAV_R13844	TYMCUP_R00014	TURVEL_R00789	TROMEL_R01469	TRILEU_R02965	TOXRED_R11238	TINGUT_R03753	THRLUD_R06781	THIORB_R07819	TAEGUT_R02973	TACRUB_R08296	SYLVIR_R06844	SYLBOR_R09315	SYLATR_R10075	SULDAC_R10589	STUVUL_R10665	STRCAM_R05716	STRCIN_R01471	STROCC_R02236	STEDEN_R12162	STEPAR_R06800	STECAR_R13401	SPITYR_R12567	SMICAP_R13797	SITEUR_R02517	SINWEB_R14226	SETKIR_R00557	SERCAN_R00004	SERLUN_R04265	SCYSUP_R08717	SCLMEX_R09398	SAXMAU_R13854
122	1073	ACACHL_R06026	SPOHYP_R03536	FICALB_R09263	ZOSLAT_R05244	ZOSHYP_R10026	ZONALB_R11839	ZAPATR_R09377	XIPELE_R05194	VIRALT_R12332	VIDMAC_R10846	VIDCHA_R05712	UROPYL_R13626	UROIND_R08062	URILOM_R09767	URIAAL_R14161	UPUEPO_R09682	TYRSAV_R09930	TYMCUP_R11977	TURVEL_R08681	TROMEL_R00484	TRILEU_R01050	TOXRED_R13797	TINGUT_R09058	THRLUD_R08287	THIORB_R10965	TAEGUT_R07226	TACRUB_R09013	SYLVIR_R14136	SYLBOR_R04594	SYLATR_R09233	SULDAC_R06739	STUVUL_R11706	STRCAM_R13672	STRCIN_R02255	STROCC_R07846	STEDEN_R13217	STEPAR_R06862	STECAR_R09772	SPITYR_R09301	SMICAP_R03568	SITEUR_R12823	SINWEB_R01568	SETKIR_R04101	SERCAN_R04473	SERLUN_R10119	SCLMEX_R09763	SAXMAU_R04421	SAPAEN_R06463
123	432	ACACHL_R13964	SPOHYP_R03714	ZOSLAT_R02815	XIPELE_R01946	UPUEPO_R10942	TYTALB_R07403	TOXRED_R04150	TICMUR_R03551	THACHL_R05271	SYRPAR_R12731	SYLBOR_R00977	STRCIN_R06960	STEDEN_R02499	SPIPAS_R08275	SCOUMB_R01103	SAGSER_R11380	RYNNIG_R14736	RHICYA_R05951	RHAINO_R02600	PSIHAE_R00999	PICGYM_R13425	PIACAY_R13242	PHACAR_R00077	PHALEP_R03243	PELCRI_R07881	PANBIA_R08825	PANHAL_R12381	ONYCOR_R12560	NESNOT_R02731	NEOCIN_R14390	NEOCOR_R00708	MYSCRO_R03421	MESUNI_R02828	MERNUB_R08809	LOXLEU_R13648	LONSTR_R02108	LOCOCH_R12914	LEUROT_R06795	JACJAC_R13065	HYPCIN_R06727	HYLPRA_R07003	HIRRUS_R02424	HIPICT_R06922	HIMHIM_R05868	GRAPIC_R02647	GEOCAL_R06891	FULGLA_R06922	FREGRA_R08256
124	361	ACACHL_R07230	SPOHYP_R01483	FICALB_R13532	ZOSLAT_R10685	ZOSHYP_R04165	ZONALB_R12241	ZAPATR_R12083	XIPELE_R01504	VIRALT_R11643	VIDMAC_R13592	VIDCHA_R05681	UROPYL_R07739	UROIND_R11479	URILOM_R14171	URIAAL_R06146	UPUEPO_R12676	TYRSAV_R06846	TYMCUP_R09091	TURVEL_R03866	TROMEL_R03468	TRILEU_R00545	TOXRED_R03165	TINGUT_R07484	THRLUD_R08431	THIORB_R02363	TAEGUT_R07820	TACRUB_R14456	SYLVIR_R00707	SYLBOR_R07905	SYLATR_R13175	SULDAC_R07935	STUVUL_R07475	STRCAM_R13242	STRCIN_R10945	STROCC_R06980	STEDEN_R03564	STEPAR_R12335	STECAR_R03245	SPITYR_R10008	SMICAP_R10370	SITEUR_R03178	SINWEB_R10785	SETKIR_R10831	SERCAN_R13915	SERLUN_R10721	SCYSUP_R10636	SCLMEX_R14112	SAXMAU_R07608
125	1017	ACACHL_R05547	SPOHYP_R03259	FICALB_R02430	ZOSLAT_R09339	ZOSHYP_R11218	ZONALB_R00160	ZAPATR_R06197	XIPELE_R07511	VIRALT_R01100	VIDMAC_R10825	VIDCHA_R05962	UROPYL_R12483	UROIND_R06607	URILOM_R07851	URIAAL_R13766	UPUEPO_R10706	TYRSAV_R09860	TYMCUP_R10431	TURVEL_R03269	TROMEL_R02417	TRILEU_R12575	TOXRED_R10760	TINGUT_R07508	THRLUD_R08376	THIORB_R08252	TAEGUT_R18192	TAEGUT_R09757	TACRUB_R08933	SYLVIR_R09257	SYLBOR_R11140	SYLATR_R03286	SULDAC_R11568	STUVUL_R07406	STRCAM_R02630	STRCIN_R05140	STROCC_R00354	STEDEN_R05484	STEPAR_R03803	STECAR_R03689	SPITYR_R05689	SMICAP_R12017	SITEUR_R00263	SINWEB_R12285	SETKIR_R09606	SERCAN_R00568	SERLUN_R10892	SCYSUP_R03560	SCLMEX_R09867
126	3037	ACACHL_R08171	SPOHYP_R02330	FICALB_R07375	ZOSLAT_R10195	ZOSHYP_R11175	ZONALB_R03915	ZAPATR_R01490	FICALB_R07324	ZOSLAT_R10191	VIDMAC_R11562	STECAR_R07340	SCYSUP_R12258	REGSAT_R13115	PTEMEL_R08379	POLCAE_R00487	PODPOD_R07349	PICGYM_R13120	NANBRA_R01343	NESNOT_R11038	LEILUT_R10042	ILLCLE_R10005	GEOFOR_R14348	GEOCAL_R12682	FULGLA_R09268	EURHEL_R03692	CORBRA_R07887	CINMEX_R07514	CHLCYA_R06762	CHAFRE_R02924	CATFUS_R09181	CALVIR_R02839	AEGCAU_R04649	XIPELE_R12825	VIDCHA_R05295	UROPYL_R00467	UROIND_R08048	TOXRED_R11301	THRLUD_R13556	TAEGUT_R05809	SYLATR_R10829	STUVUL_R12460	STEDEN_R11164	SITEUR_R08013	SINWEB_R04956	SAXMAU_R03767	RHIDAH_R06089	RHEHOF_R07469	RHALEU_R10898
127	724	ACACHL_R05948	SPOHYP_R09650	FICALB_R14305	THIORB_R02665	SPOHYP_R12737	FICALB_R14382	ZONALB_R10702	XIPELE_R10459	VIRALT_R04199	VIDCHA_R03304	UROIND_R06758	TYRSAV_R09148	TYMCUP_R11153	TROMEL_R08224	TOXRED_R12880	THRLUD_R09896	ZOSLAT_R02518	ZOSHYP_R07031	ZAPATR_R00674	VIDMAC_R07993	UROPYL_R08603	URILOM_R10852	URIAAL_R14021	UPUEPO_R05208	TURVEL_R14268	TRILEU_R08529	TODMEX_R01862	TINGUT_R04986	TICMUR_R00509	THACHL_R04296	TAUERY_R00276	SYRPAR_R07974	SYLVIR_R05085	SYLBOR_R07025	SULDAC_R04336	STRCAM_R14536	STECAR_R01015	SPIPAS_R09661	SETCOR_R04208	SEMFRA_R11404	SEMFRA_R04142	SCYSUP_R13170	SCOUMB_R05451	SAGSER_R07102	RYNNIG_R02695	RHOROS_R05595	RHIAFR_R02587	RHASIB_R05428
128	658	ACACHL_R11156	SPOHYP_R12435	FICALB_R07996	ZOSLAT_R04217	ZOSHYP_R07216	ZONALB_R03060	ZAPATR_R03208	XIPELE_R06465	VIRALT_R14209	VIDCHA_R02003	UROPYL_R00231	UROIND_R06575	URILOM_R10272	URIAAL_R03071	UPUEPO_R13744	TYRSAV_R05941	TYMCUP_R08302	TURVEL_R03527	TROMEL_R14169	TRILEU_R12437	TOXRED_R11373	TINGUT_R02195	THRLUD_R12272	THIORB_R08778	TAEGUT_R16342	TACRUB_R12474	SYLVIR_R10914	SYLBOR_R10403	SYLATR_R12258	STUVUL_R09953	STRCAM_R01513	STRCIN_R09936	STROCC_R01554	STEDEN_R14448	STEPAR_R05883	STECAR_R02982	SPITYR_R10416	SMICAP_R03855	SPOHYP_R01390	SMICAP_R09108	FICALB_R05001	ZONALB_R02031	XIPELE_R04965	VIRALT_R11571	VIDCHA_R05392	SYLATR_R12377	STUVUL_R02418	ZOSLAT_R12529
129	353	ACACHL_R02050	SPOHYP_R11354	FICALB_R01581	ZOSLAT_R05730	ZOSHYP_R13008	ZONALB_R02606	ZAPATR_R11033	XIPELE_R02666	VIRALT_R10500	VIDMAC_R14037	VIDCHA_R15316	UROPYL_R10076	UROIND_R11683	URILOM_R02914	URIAAL_R04046	TYRSAV_R11714	TYMCUP_R01820	TURVEL_R10194	TROMEL_R11667	TRILEU_R02863	TOXRED_R13520	TINGUT_R08006	THRLUD_R08580	THIORB_R08736	TAEGUT_R14442	TACRUB_R10663	SYLVIR_R11710	SYLBOR_R11685	SYLATR_R09343	STUVUL_R11630	STRCAM_R06775	STRCIN_R11907	STROCC_R01390	STEDEN_R11526	STEPAR_R14648	STECAR_R02830	SPITYR_R10370	SMICAP_R02620	SITEUR_R14456	SINWEB_R15056	SETKIR_R10223	SERCAN_R15041	SERLUN_R14764	SCYSUP_R10358	SCLMEX_R02886	SAXMAU_R00505	SAPAEN_R12944	SAKLUC_R13354
130	590	ACACHL_R04556	SPOHYP_R07675	FICALB_R04756	ZOSLAT_R11242	ZOSHYP_R11417	ZONALB_R06713	XIPELE_R13198	VIRALT_R14830	VIDMAC_R13817	VIDCHA_R15128	UROPYL_R14489	UROIND_R09771	URILOM_R05485	URIAAL_R01120	UPUEPO_R08482	TYRSAV_R07000	TYMCUP_R13508	TURVEL_R08830	TROMEL_R11679	TOXRED_R11935	TINGUT_R09016	THRLUD_R12879	THIORB_R12941	TAEGUT_R08852	TACRUB_R12386	SYLVIR_R14599	SYLBOR_R00970	SYLATR_R07437	SULDAC_R09315	STUVUL_R13548	STRCAM_R03765	STRCIN_R04194	STROCC_R01220	STEDEN_R02740	STEPAR_R04107	STECAR_R10256	SPITYR_R07449	SMICAP_R14346	SITEUR_R08680	SETKIR_R02655	SERCAN_R15079	SERLUN_R04370	SCYSUP_R04252	SCLMEX_R14672	SAXMAU_R00888	SAPAEN_R14127	SAKLUC_R04257	SAGSER_R02183
131	954	ACACHL_R06502	SPOHYP_R12555	FICALB_R09937	ZOSLAT_R03994	ZOSHYP_R01894	ZONALB_R06566	XIPELE_R13478	VIRALT_R03450	VIDMAC_R10581	VIDCHA_R01337	UROPYL_R01227	UROIND_R11477	URILOM_R05224	URIAAL_R00886	UPUEPO_R06911	TYRSAV_R08871	TYMCUP_R06526	TYMCUP_R01978	TURVEL_R05058	TROMEL_R06614	TRILEU_R10695	TOXRED_R02255	THRLUD_R06110	THIORB_R07245	TAEGUT_R00680	TACRUB_R14002	SYLVIR_R01927	SYLBOR_R01139	SYLATR_R08482	SULDAC_R13328	SULDAC_R11758	STUVUL_R05753	STRCAM_R04220	STRCIN_R13874	STROCC_R13929	STEDEN_R07934	STEPAR_R07268	STECAR_R14462	SPITYR_R05018	SMICAP_R14951	SITEUR_R10204	SINWEB_R04931	SETKIR_R00917	SERCAN_R13317	SERLUN_R01866	SCYSUP_R14313	SCLMEX_R04986	SAXMAU_R08357
132	3938	ACACHL_R05546	SPOHYP_R05507	FICALB_R12342	ZOSLAT_R12409	ZOSHYP_R06195	ZONALB_R06731	XIPELE_R03549	VIRALT_R03390	VIDMAC_R06684	VIDCHA_R03049	UROPYL_R05277	UROIND_R05660	UROIND_R05285	SPOHYP_R09719	FICALB_R12776	XIPELE_R00450	VIRALT_R06300	VIDCHA_R11197	ZOSLAT_R09051	ZOSHYP_R00180	ZAPATR_R08987	VIDMAC_R08633	UROPYL_R04584	URILOM_R02659	URIAAL_R11018	UPUEPO_R13106	TYRSAV_R13280	TYMCUP_R06305	TROMEL_R04607	TODMEX_R08016	TICMUR_R01499	THRLUD_R05385	THIORB_R00888	THACHL_R08849	SYLVIR_R09120	SYLBOR_R06804	SULDAC_R11223	STEDEN_R05064	STECAR_R02930	SITEUR_R00134	SINWEB_R04983	SETKIR_R04159	SEMFRA_R03738	SCYSUP_R00251	SCOUMB_R03907	SAKLUC_R08943	SAGSER_R09928	RYNNIG_R02297
133	1546	ACACHL_R07650	SPOHYP_R11721	FICALB_R08246	ZOSLAT_R00896	ZOSHYP_R09984	ZONALB_R01111	ZAPATR_R12098	XIPELE_R10847	VIRALT_R04388	VIDMAC_R01353	VIDCHA_R08735	UROPYL_R14362	UROIND_R09874	URILOM_R07033	URILOM_R05520	URIAAL_R08344	UPUEPO_R02414	TYRSAV_R08677	TYMCUP_R12952	TURVEL_R11338	TROMEL_R03980	TRILEU_R05663	TOXRED_R08687	TINGUT_R12758	THRLUD_R14727	THIORB_R11500	TAEGUT_R08832	TACRUB_R09097	SYLVIR_R07835	SYLBOR_R08663	SYLATR_R04805	SULDAC_R12134	STUVUL_R05415	STRCAM_R09766	STRCAM_R08446	STRCIN_R02655	STROCC_R12682	STEDEN_R08296	STEPAR_R10744	STECAR_R06576	SPITYR_R11582	SMICAP_R10769	SITEUR_R07235	SINWEB_R10165	SETKIR_R01300	SERCAN_R13128	SERLUN_R05665	SCYSUP_R04348
134	581	ACACHL_R12977	SPOHYP_R01563	FICALB_R13689	ZOSLAT_R06032	ZOSHYP_R06410	ZONALB_R12337	ZAPATR_R08633	XIPELE_R04575	VIRALT_R00175	VIDCHA_R10711	UROPYL_R12449	UROIND_R11979	URILOM_R13810	URIAAL_R11774	UPUEPO_R00367	TYRSAV_R13624	TYMCUP_R07226	TURVEL_R02195	TROMEL_R09057	FORRUF_R14642	SPOHYP_R07687	FICALB_R10353	ZONALB_R01416	VIDCHA_R11062	TYMCUP_R02121	TROMEL_R13185	TACRUB_R05888	SYLATR_R00097	STUVUL_R14942	STRCIN_R13423	STROCC_R09387	STEPAR_R08117	SPITYR_R05790	SMICAP_R01356	SERCAN_R12071	SERLUN_R02828	SCLMEX_R05782	SAXMAU_R12131	SAPAEN_R07017	ROSBEN_R12528	RISTRI_R12439	RHICYA_R06366	RHEPEN_R13086	RHEAME_R10327	RHALEU_R12067	PTIVIO_R08825	PSEHUM_R12270	POEATR_R01646
135	703	ACACHL_R01638	SPOHYP_R01504	APTHAA_R06124	SPOHYP_R01562	FICALB_R13688	VIDCHA_R10710	STUVUL_R06651	SAXMAU_R07722	PSEHUM_R02022	PHYTRO_R09502	PHACOL_R05190	PARMAJ_R13941	NUMMEL_R14493	MELMEL_R00378	MANMAN_R05433	LEPCOR_R13631	HALALB_R04712	GALGAL_R11195	COTJAP_R11086	CORMON_R05163	CALSQU_R01858	CALPUG_R14040	AQUCHR_R00445	APTROW_R03664	APTOWE_R01938	ZOSHYP_R06409	ZAPATR_R08632	XIPELE_R04574	VIRALT_R00174	VIDMAC_R03603	UROPYL_R07022	UROIND_R11978	URILOM_R13809	URIAAL_R11773	UPUEPO_R00366	TYTALB_R06545	TYRSAV_R13623	TYMCUP_R07225	TURVEL_R10076	TROMEL_R09056	TRILEU_R03331	TOXRED_R04881	TODMEX_R04230	TINGUT_R06958	TICMUR_R00423	THRLUD_R08980	THIORB_R06467	THACHL_R02729
136	4299	ACACHL_R13245	SPOHYP_R03229	ZOSLAT_R00172	ZOSLAT_R00173	ZAPATR_R13365	ZAPATR_R13366	XIPELE_R00361	XIPELE_R00362	VIRALT_R06525	VIRALT_R06526	VIDMAC_R14026	VIDCHA_R15408	VIDCHA_R15409	VIDCHA_R15453	UROPYL_R12388	UROPYL_R12387	UROIND_R10820	UROIND_R10821	URILOM_R13702	URILOM_R13705	URIAAL_R01819	URIAAL_R01816	UPUEPO_R01991	UPUEPO_R01992	TYTALB_R07391	TYTALB_R07390	TYRSAV_R05774	TYRSAV_R01198	TYMCUP_R09725	TYMCUP_R09727	TURVEL_R07163	TURVEL_R07164	TROMEL_R04698	TROMEL_R04697	TRILEU_R08000	TRILEU_R08001	TOXRED_R09748	TOXRED_R09749	TODMEX_R07450	TINGUT_R01576	TINGUT_R01575	THRLUD_R12171	THRLUD_R12172	THIORB_R07866	THIORB_R07867	THIORB_R07868	THACHL_R11967	THACHL_R04618
137	361	ACACHL_R02309	SPOHYP_R01332	FICALB_R04832	ZOSLAT_R11393	ZOSHYP_R09051	ZONALB_R04309	ZAPATR_R00537	XIPELE_R09225	VIRALT_R12072	VIDMAC_R00906	VIDCHA_R02218	UROPYL_R05903	UROIND_R04790	URILOM_R01930	URIAAL_R04621	UPUEPO_R07976	TYRSAV_R07895	TYMCUP_R13735	TURVEL_R08818	TROMEL_R06680	TRILEU_R07650	TOXRED_R12755	TINGUT_R03520	THRLUD_R06915	THIORB_R10260	TAEGUT_R16504	TACRUB_R10974	SYLVIR_R01496	SYLBOR_R08817	SYLATR_R07310	SULDAC_R08931	STUVUL_R01118	STRCAM_R02914	STRCIN_R12385	STROCC_R08559	STEDEN_R06330	STEPAR_R14566	STECAR_R00687	SPITYR_R10651	SMICAP_R07850	SITEUR_R02641	SINWEB_R11361	SETKIR_R06043	SERCAN_R12193	SERLUN_R07546	SCYSUP_R08556	SCLMEX_R09961	SAXMAU_R13627
138	2440	ACACHL_R06914	SPOHYP_R09540	FICALB_R02359	ZOSLAT_R03136	ZOSHYP_R10669	ZONALB_R00128	ZAPATR_R12685	XIPELE_R06511	XIPELE_R14775	VIRALT_R13757	VIDMAC_R00702	VIDMAC_R10213	SPOHYP_R01572	FICALB_R13698	PLUSOC_R15459	PELURI_R16381	PARMAJ_R09529	SPOHYP_R08812	VIDMAC_R13588	VIDMAC_R13953	VIDMAC_R14905	UROPYL_R15316	TYMCUP_R09512	TAEGUT_R08426	SPIPAS_R10219	SETKIR_R15217	SETCOR_R02914	RHOROS_R15656	MOTALB_R01254	MELMEL_R14230	LOXLEU_R05355	LOXCUR_R15663	LONSTR_R15481	LONSTR_R09459	HYPCIN_R06855	HEMWIL_R13042	GEOFOR_R12848	EMBFUC_R15391	COLPIC_R13173	CHLHAR_R15253	CHLCYA_R09332	CHLVIR_R05384	CALORN_R05262	AGEPHO_R15778	VIDCHA_R04712	UROPYL_R02781	STUVUL_R15312	CETCET_R15068
139	363	ACACHL_R09208	SPOHYP_R09539	FICALB_R02358	ZOSLAT_R03135	ZOSHYP_R10668	ZONALB_R00127	ZAPATR_R11316	XIPELE_R05556	VIRALT_R13756	VIDMAC_R00701	VIDCHA_R04482	UROPYL_R04816	UROIND_R04646	URILOM_R13652	URIAAL_R01787	UPUEPO_R06367	TYRSAV_R06099	TYMCUP_R09679	TURVEL_R12413	TROMEL_R03168	TRILEU_R12135	TOXRED_R06540	TINGUT_R01347	THRLUD_R00187	THIORB_R14727	TAEGUT_R09665	TACRUB_R14907	SYLVIR_R13344	SYLBOR_R03146	SYLATR_R03215	SULDAC_R00566	STUVUL_R08880	STRCAM_R07885	STRCIN_R03366	STROCC_R08381	STEDEN_R05961	STEPAR_R12002	STECAR_R08079	SPITYR_R06310	SMICAP_R08706	SITEUR_R03543	SINWEB_R08108	SETKIR_R07583	SERCAN_R00499	SERLUN_R05082	SCYSUP_R03082	SCLMEX_R11860	SAXMAU_R04152
140	378	ACACHL_R10158	SPOHYP_R13792	FICALB_R13586	ZOSLAT_R11771	ZOSHYP_R06198	ZONALB_R12273	ZAPATR_R04311	XIPELE_R04106	VIRALT_R03080	VIDMAC_R10761	VIDCHA_R09293	UROPYL_R07723	UROIND_R04477	URILOM_R13767	URIAAL_R11732	UPUEPO_R03481	TYRSAV_R11835	TYMCUP_R07200	TURVEL_R05839	TROMEL_R08982	TRILEU_R01780	TOXRED_R04862	TINGUT_R02760	THRLUD_R05881	THIORB_R02222	TACRUB_R07783	SYLVIR_R00043	SYLBOR_R03047	SYLATR_R13216	SULDAC_R08862	STUVUL_R08581	STRCAM_R06319	STRCIN_R07730	STROCC_R03238	STEDEN_R13125	STEPAR_R13449	STECAR_R00340	SPITYR_R06188	SMICAP_R13340	SITEUR_R05061	SINWEB_R00659	SETKIR_R01555	SERCAN_R13962	SERLUN_R01995	SCYSUP_R01532	SCLMEX_R09171	SAXMAU_R07648	SAPAEN_R04762
141	328	ACACHL_R11981	SPOHYP_R09006	FICALB_R01978	ZOSLAT_R03666	ZOSHYP_R02988	ZONALB_R10540	XIPELE_R02565	VIRALT_R12269	VIDMAC_R07061	VIDCHA_R02252	UROPYL_R13152	UROIND_R08829	URILOM_R03233	URIAAL_R10590	UPUEPO_R06126	TYRSAV_R01126	TYMCUP_R00133	TURVEL_R08498	TROMEL_R04991	TRILEU_R11675	TOXRED_R06210	TINGUT_R04913	THRLUD_R10630	THIORB_R09446	TAEGUT_R18343	TACRUB_R03809	SYLVIR_R11930	SYLBOR_R11987	SYLATR_R10293	STUVUL_R00615	STRCAM_R12539	STRCIN_R06382	STROCC_R13473	STEDEN_R02276	STEPAR_R14152	STECAR_R13797	SPITYR_R00874	SMICAP_R13572	SITEUR_R09677	SINWEB_R02606	SETKIR_R12204	SERCAN_R00191	SERLUN_R03642	SCYSUP_R11018	SCLMEX_R00690	SAXMAU_R03517	SAKLUC_R09725	RYNNIG_R10293
142	366	ACACHL_R00539	SPOHYP_R09007	FICALB_R01979	ZOSLAT_R03667	ZOSHYP_R12905	ZONALB_R10541	ZAPATR_R08786	XIPELE_R05323	VIRALT_R12270	VIDMAC_R05432	VIDCHA_R02253	UROPYL_R13153	UROIND_R08830	URILOM_R03234	URIAAL_R10591	UPUEPO_R06127	TYRSAV_R01127	TYMCUP_R00134	TURVEL_R08499	TROMEL_R04992	TRILEU_R04203	TOXRED_R06211	TINGUT_R04914	THRLUD_R10631	THIORB_R09447	TAEGUT_R03412	TACRUB_R03810	SYLVIR_R11931	SYLBOR_R11988	SYLATR_R10294	SULDAC_R05153	STUVUL_R00616	STRCAM_R12540	STRCIN_R06383	STROCC_R13474	STEDEN_R02277	STEPAR_R14153	STECAR_R07123	SPITYR_R00875	SMICAP_R13573	SITEUR_R09678	SINWEB_R08874	SETKIR_R12205	SERCAN_R00192	SERLUN_R03643	SCYSUP_R11019	SCLMEX_R00691	SAXMAU_R03518
143	665	ACACHL_R03033	SPOHYP_R12262	SULDAC_R01377	SPIPAS_R02876	SMICAP_R08691	SPOHYP_R10688	FICALB_R00741	ZONALB_R00613	XIPELE_R09404	VIRALT_R09422	VIDCHA_R09307	SYLATR_R09809	STUVUL_R07175	ZOSLAT_R02341	UROPYL_R10743	URILOM_R01169	URIAAL_R09608	UPUEPO_R08394	TYTALB_R01913	TYRSAV_R01359	TYMCUP_R12342	TURVEL_R12840	TROMEL_R02901	TRILEU_R08675	TOXRED_R14792	TINGUT_R01386	THIORB_R09507	TAUERY_R04699	TAEGUT_R16982	TACRUB_R06173	SYRPAR_R02226	SYLVIR_R12012	SYLBOR_R10049	STRCAM_R13351	STRCIN_R08165	STROCC_R13509	STEDEN_R08796	STEPAR_R04245	STECAR_R02399	SPITYR_R10348	SITEUR_R01732	SINWEB_R03060	SETKIR_R10068	SETCOR_R12233	SERCAN_R12562	SERLUN_R02818	SEMFRA_R03837	SCYSUP_R02258
144	715	ACACHL_R14321	SPOHYP_R14662	FICALB_R01349	SPOHYP_R12287	ZOSLAT_R08953	ZOSHYP_R03877	ZONALB_R04533	ZAPATR_R08865	XIPELE_R03397	VIRALT_R07122	VIDMAC_R03330	VIDCHA_R06213	UROPYL_R08382	UROIND_R12229	URILOM_R04938	URIAAL_R00346	UPUEPO_R12150	TYTALB_R05193	TYRSAV_R07137	TYMCUP_R05339	TURVEL_R04014	TROMEL_R03890	TRILEU_R07478	TOXRED_R05069	TINGUT_R09929	TICMUR_R04673	THRLUD_R00746	THIORB_R06629	THACHL_R10889	TAUERY_R03657	TAEGUT_R11462	TAEGUT_R12429	TACRUB_R13318	SYRPAR_R01007	SYLVIR_R00414	SYLBOR_R06836	SYLATR_R03967	SULDAC_R08109	STUVUL_R12513	STRCAM_R06157	STRCIN_R00341	STROCC_R10243	STEDEN_R02415	STEPAR_R09360	SPITYR_R02678	SMICAP_R02129	SITEUR_R00897	SINWEB_R07185
145	701	ACACHL_R12430	SPOHYP_R12215	FICALB_R03832	ZOSLAT_R00248	ZOSHYP_R01967	ZONALB_R03901	ZAPATR_R02914	XIPELE_R00799	VIRALT_R08395	VIDMAC_R01824	VIDCHA_R15439	UROPYL_R14137	UROIND_R03068	URILOM_R07963	URIAAL_R00625	UPUEPO_R00512	TYRSAV_R04183	TYMCUP_R08381	TURVEL_R08709	TROMEL_R11412	TRILEU_R00026	TOXRED_R09252	TINGUT_R08396	THRLUD_R03271	THIORB_R13838	TAEGUT_R05904	TACRUB_R07207	SYLVIR_R00648	SYLBOR_R06480	SYLATR_R02305	SULDAC_R03681	STUVUL_R09458	STRCIN_R09596	STROCC_R10445	STEDEN_R03650	STEPAR_R01102	STECAR_R13680	SPITYR_R08302	SMICAP_R09572	SITEUR_R01206	SINWEB_R03815	SETKIR_R03540	SERCAN_R09963	SERLUN_R11574	SCYSUP_R11656	SCLMEX_R07749	SAXMAU_R00420	SAPAEN_R09325
146	368	ACACHL_R06766	SPOHYP_R01074	FICALB_R10753	ZOSLAT_R04917	ZOSHYP_R12038	ZONALB_R00936	ZAPATR_R03014	XIPELE_R00295	VIRALT_R12564	VIDMAC_R08976	VIDCHA_R05498	UROPYL_R07541	UROIND_R07483	URILOM_R13142	URIAAL_R02165	UPUEPO_R04559	TYRSAV_R12184	TYMCUP_R12629	TURVEL_R01626	TROMEL_R08226	TRILEU_R09265	TOXRED_R08029	TINGUT_R09886	THRLUD_R06106	THIORB_R07755	TAEGUT_R12308	TAEGUT_R09194	TACRUB_R12062	SYLVIR_R01588	SYLBOR_R08135	SYLATR_R09667	SULDAC_R00370	STUVUL_R14887	STRCAM_R06826	STRCIN_R07889	STROCC_R05146	STEDEN_R12017	STEPAR_R10656	STECAR_R03191	SMICAP_R13670	SITEUR_R03548	SINWEB_R08265	SETKIR_R03391	SERCAN_R13469	SERLUN_R11046	SCYSUP_R12298	SCLMEX_R09100	SAXMAU_R10061
147	352	ACACHL_R05922	SPOHYP_R08774	FICALB_R09543	ZOSLAT_R03581	ZOSHYP_R05658	ZONALB_R08150	ZAPATR_R03919	XIPELE_R02505	VIDMAC_R02797	VIDCHA_R04573	UROPYL_R14522	UROIND_R14551	URILOM_R00832	URIAAL_R13322	UPUEPO_R07114	TYRSAV_R11547	TYMCUP_R03166	TURVEL_R03673	TROMEL_R02835	TRILEU_R14416	TOXRED_R04232	TINGUT_R12109	THRLUD_R02768	THIORB_R11301	TAEGUT_R12943	TACRUB_R07111	SYLVIR_R02734	SYLBOR_R08757	SYLATR_R11126	SULDAC_R13581	STUVUL_R09233	STRCAM_R01199	STRCIN_R10292	STROCC_R14040	STEDEN_R11556	STEPAR_R13048	STECAR_R14995	SPITYR_R05767	SMICAP_R02605	SITEUR_R05750	SINWEB_R13622	SETKIR_R02733	SERCAN_R14878	SERLUN_R02885	SCYSUP_R07344	SCLMEX_R02764	SAXMAU_R14699	SAPAEN_R07289
148	2727	ACACHL_R05456	SPOHYP_R08571	ZOSLAT_R04899	ZOSHYP_R10477	ZONALB_R01661	ZAPATR_R06075	VIDMAC_R00168	SPOHYP_R08570	SPOHYP_R08572	FICALB_R08709	FICALB_R08726	ZOSHYP_R10475	ZOSHYP_R10479	ZONALB_R01658	ZONALB_R01666	ZAPATR_R06074	ZAPATR_R06076	XIPELE_R08647	XIPELE_R08648	VIRALT_R12435	VIRALT_R12436	ZOSLAT_R04896	ZOSLAT_R04904	URILOM_R05958	URILOM_R05978	URIAAL_R02364	URIAAL_R02376	TYTALB_R09903	TYTALB_R09904	TODMEX_R09509	TICMUR_R09878	TICMUR_R09876	THACHL_R02003	THACHL_R02090	TAUERY_R08059	TAUERY_R08060	SYRPAR_R08525	SYRPAR_R08523	STECAR_R14146	STECAR_R14148	SPIPAS_R07108	SPIPAS_R07106	SETCOR_R07820	SETCOR_R07808	SEMFRA_R08376	SEMFRA_R07240	SCOUMB_R11922	SAGSER_R01877
149	346	ACACHL_R02118	SPOHYP_R09053	FICALB_R00535	ZOSLAT_R08633	ZOSHYP_R11220	ZONALB_R02836	ZAPATR_R03231	XIPELE_R09378	VIRALT_R01204	VIDMAC_R08346	VIDCHA_R10141	UROPYL_R04190	UROIND_R11485	URILOM_R07495	URIAAL_R13666	UPUEPO_R06261	TYRSAV_R08709	TYMCUP_R00180	TURVEL_R02349	TROMEL_R10146	TRILEU_R03819	TOXRED_R05577	TINGUT_R03811	THRLUD_R01152	THIORB_R08477	TAEGUT_R00524	TACRUB_R12073	SYLVIR_R02920	SYLBOR_R08369	SYLATR_R06050	SULDAC_R02699	STUVUL_R08829	STRCAM_R02662	STRCIN_R05876	STROCC_R02157	STEDEN_R09664	STEPAR_R13043	STECAR_R06002	SPITYR_R06823	SMICAP_R06981	SITEUR_R12688	SINWEB_R02971	SETKIR_R11654	SERCAN_R02010	SERLUN_R10315	SCYSUP_R01189	SCLMEX_R02133	SAXMAU_R06236
150	341	ACACHL_R11512	SPOHYP_R05959	FICALB_R01717	ZOSLAT_R08538	ZOSHYP_R02149	ZONALB_R08308	ZAPATR_R12889	XIPELE_R12827	VIRALT_R10046	VIDMAC_R05545	VIDCHA_R05267	UROPYL_R02131	UROIND_R12223	URILOM_R07571	URIAAL_R04679	UPUEPO_R08767	TYRSAV_R05855	TYMCUP_R10917	TURVEL_R00335	TROMEL_R10348	TRILEU_R13965	TOXRED_R00517	TINGUT_R11633	THRLUD_R09569	THIORB_R09570	TAEGUT_R03080	TACRUB_R05584	SYLVIR_R06849	SYLBOR_R06745	SYLATR_R10138	STUVUL_R12711	STRCAM_R08890	STRCIN_R06995	STROCC_R02239	STEDEN_R12163	STEPAR_R05165	STECAR_R00865	SPITYR_R12568	SMICAP_R06795	SITEUR_R07919	SINWEB_R01132	SETKIR_R12823	SERCAN_R00057	SERLUN_R02501	SCYSUP_R08117	SCLMEX_R09399	SAXMAU_R13867	SAPAEN_R05776
151	402	ACACHL_R10629	SPOHYP_R02503	FICALB_R09880	ZOSLAT_R13810	ZOSHYP_R13287	ZONALB_R06461	GRAVAR_R02889	VIRALT_R14935	STRCIN_R02970	QUIMEX_R01243	ORIORI_R01427	LANLUD_R14696	TODMEX_R01793	SPIPAS_R07894	SEMFRA_R03301	SCYSUP_R05966	RAMSUL_R02763	PTEGUT_R12378	PRUFUL_R02792	PODCRI_R00986	PIACAY_R02640	PHACAR_R07302	PHALEP_R03500	PACPHI_R04134	MYSCRO_R00997	LIMLAP_R08442	HYPCIN_R05016	HORVUL_R06837	EURHEL_R12401	COLSTR_R05049	CHLCYA_R13322	CEYCYA_R06660	CATFUS_R05788	BUPERY_R05213	ATLROG_R00745	ANTMIN_R06868	ACACHL_R08776	ERYMCC_R02798	GEOCAL_R11483	ZAPATR_R09130	XIPELE_R12886	VIRALT_R02900	VIDMAC_R03829	VIDCHA_R09195	UROPYL_R11362	UROIND_R01885	URILOM_R07037	URIAAL_R10126
152	1243	ACACHL_R02197	SPOHYP_R08528	VIRALT_R00970	TOXRED_R02753	TODMEX_R04730	SEMFRA_R09327	RHOROS_R13455	RHEHOF_R02539	REGSAT_R08420	QUIMEX_R08191	PTEMEL_R07508	PRUFUL_R02752	PROCAF_R01521	POLCAE_R04422	PLUSOC_R09477	PIPCHL_R10387	PHANIT_R08312	PASAMO_R11233	PACPHI_R01079	OXYCRI_R10277	OENOEN_R04099	NOTCIN_R01215	NESACU_R12306	MALELE_R02768	LEUROT_R08529	JUNHYE_R11881	HIRRUS_R08912	GYMTIB_R14817	DYACAS_R11724	DASBRO_R12234	COLVIR_R03114	CISJUN_R05596	CEPORN_R11261	BOMGAR_R13163	BALREX_R09886	ATRCLA_R10397	ALERUF_R02820	AGAROS_R08420	ACACHL_R08518	SPOHYP_R08535	FICALB_R06370	ZOSLAT_R08666	ZOSHYP_R12951	ZONALB_R01497	ZAPATR_R00827	VIRALT_R02969	VIDMAC_R06805	VIDCHA_R10906
153	364	ACACHL_R13497	SPOHYP_R14481	FICALB_R14662	ZOSLAT_R14367	ZOSHYP_R14778	ZONALB_R13810	ZAPATR_R13879	XIPELE_R14097	VIRALT_R15237	VIDMAC_R14126	VIDCHA_R15858	UROPYL_R14931	UROIND_R14915	URILOM_R15184	URIAAL_R14736	UPUEPO_R14365	TYRSAV_R14751	TYMCUP_R15591	TURVEL_R13376	TROMEL_R14890	TRILEU_R14921	TOXRED_R15119	TINGUT_R13781	THRLUD_R14509	THIORB_R14784	TAEGUT_R18423	TACRUB_R15101	SYLVIR_R14815	SYLBOR_R14858	SULDAC_R13609	STUVUL_R15174	STRCAM_R12843	STRCIN_R15113	STROCC_R16064	STEDEN_R14532	STEPAR_R14852	STECAR_R15035	SPITYR_R15280	SMICAP_R14594	SITEUR_R14705	SINWEB_R15328	SETKIR_R14882	SERCAN_R15377	SERLUN_R14894	SCYSUP_R14753	SCLMEX_R14984	SAXMAU_R15242	SAPAEN_R14447
154	709	ACACHL_R12526	SPOHYP_R08530	FICALB_R09312	ZOSLAT_R08671	ZOSHYP_R11526	ZONALB_R08248	ZAPATR_R13414	XIPELE_R02386	VIRALT_R01261	VIDMAC_R02643	VIDCHA_R07718	UROPYL_R02898	UROIND_R09805	URILOM_R08793	URIAAL_R11418	UPUEPO_R09334	TYRSAV_R07150	TYMCUP_R08836	TURVEL_R12142	TROMEL_R13654	TRILEU_R06558	TOXRED_R13351	TINGUT_R10393	THRLUD_R11462	THIORB_R03107	TAEGUT_R17935	TACRUB_R14923	SYLVIR_R13156	SYLBOR_R13019	SULDAC_R05056	STUVUL_R13429	STRCAM_R12846	STRCIN_R11952	STROCC_R12189	STEDEN_R02634	STEPAR_R01796	STECAR_R11270	SPITYR_R01011	SMICAP_R08630	SITEUR_R03859	SINWEB_R10463	SETKIR_R07285	SERCAN_R07668	SERLUN_R05835	SCYSUP_R13212	SCLMEX_R11612	SAXMAU_R10662	SAPAEN_R00450
155	340	ACACHL_R00837	SPOHYP_R11018	FICALB_R06373	ZOSLAT_R09918	ZOSHYP_R08656	ZONALB_R07150	ZAPATR_R03383	VIRALT_R08977	VIDMAC_R09740	VIDCHA_R15501	UROPYL_R10121	UROIND_R02399	URILOM_R00790	URIAAL_R13258	UPUEPO_R03716	TYRSAV_R02587	TYMCUP_R12853	TURVEL_R02778	TROMEL_R12168	TRILEU_R09342	TOXRED_R08949	TINGUT_R00536	THIORB_R04870	TAEGUT_R14037	TACRUB_R07726	SYLVIR_R13239	SYLBOR_R02776	SULDAC_R12794	STUVUL_R14456	STRCAM_R11601	STRCIN_R11850	STROCC_R07421	STEDEN_R10127	STEPAR_R06201	STECAR_R08257	SPITYR_R14382	SMICAP_R10178	SITEUR_R09889	SINWEB_R04398	SETKIR_R14628	SERCAN_R10648	SERLUN_R14356	SCYSUP_R02917	SCLMEX_R08589	SAPAEN_R04574	SAGSER_R12633	RYNNIG_R07594	ROSBEN_R12376
156	338	ACACHL_R02172	SPOHYP_R11019	FICALB_R06374	ZOSLAT_R09919	ZONALB_R08262	ZAPATR_R03384	XIPELE_R03856	VIRALT_R07571	VIDMAC_R06513	VIDCHA_R15502	UROPYL_R10122	UROIND_R02400	URILOM_R00791	URIAAL_R13259	TYRSAV_R02588	TYMCUP_R12854	TURVEL_R02779	TROMEL_R12169	TRILEU_R09343	TINGUT_R00537	THRLUD_R05692	THIORB_R04871	TAEGUT_R14038	TACRUB_R07727	SYLVIR_R04233	SYLBOR_R07070	SULDAC_R12795	STUVUL_R14457	STRCAM_R11602	STRCIN_R11851	STROCC_R07422	STEDEN_R08698	STEPAR_R06202	STECAR_R08258	SPITYR_R14383	SMICAP_R10179	SINWEB_R04399	SETKIR_R11778	SERCAN_R05691	SERLUN_R14357	SCYSUP_R11712	SCLMEX_R08590	SAXMAU_R02617	SAPAEN_R04575	SAKLUC_R01290	RYNNIG_R07595	ROSBEN_R12377	RISTRI_R03966
157	1050	ACACHL_R13678	SPOHYP_R00280	TROMEL_R04962	SPOHYP_R02078	ZONALB_R08931	SPOHYP_R13438	PSIHAE_R01351	INDMAC_R08749	FICALB_R02923	ZOSLAT_R02565	ZOSHYP_R06143	ZAPATR_R08842	XIPELE_R01937	VIRALT_R12018	VIDMAC_R08522	UROPYL_R03016	URILOM_R07876	URIAAL_R00039	UPUEPO_R00655	TYRSAV_R12342	TYMCUP_R02564	TURVEL_R06673	TURVEL_R06652	TROMEL_R06920	TRILEU_R02713	SEMFRA_R05245	RAMSUL_R04031	TOXRED_R06758	TINGUT_R04248	TICMUR_R01418	THRLUD_R02912	THIORB_R09370	THACHL_R06688	TAUERY_R01434	TAEGUT_R04712	TACRUB_R06254	SYRPAR_R12815	SYLVIR_R04542	SYLBOR_R05903	SYLATR_R07636	SULDAC_R10911	STRCAM_R09499	STRCIN_R03054	STROCC_R07919	STEDEN_R10350	STEPAR_R10375	STECAR_R12603	SPITYR_R08995
158	365	ACACHL_R05872	SPOHYP_R10969	FICALB_R13949	SAGSER_R10618	PANHAL_R06298	ZOSLAT_R01864	ZOSHYP_R07731	ZONALB_R00291	ZAPATR_R10360	XIPELE_R08024	VIRALT_R00147	VIDMAC_R07242	VIDCHA_R10190	UROPYL_R10840	UROIND_R00216	URILOM_R11892	URIAAL_R01675	UPUEPO_R07409	TYRSAV_R06280	TYMCUP_R08631	TURVEL_R03268	TROMEL_R13864	TRILEU_R13339	TOXRED_R02132	TINGUT_R12584	THRLUD_R06872	THIORB_R00646	TAEGUT_R04601	TAEGUT_R10464	TACRUB_R13090	SYLVIR_R00229	SYLBOR_R00503	SYLATR_R02255	SULDAC_R10524	STUVUL_R14290	STRCAM_R05859	STRCIN_R02731	STROCC_R07222	STEDEN_R07590	STEPAR_R09184	STECAR_R04698	SPITYR_R01897	SMICAP_R00133	SITEUR_R10421	SINWEB_R12981	SETKIR_R00068	SERCAN_R08584	SERLUN_R04706
159	363	ACACHL_R05858	SPOHYP_R09479	FICALB_R08875	ZOSLAT_R10550	ZOSHYP_R06401	ZONALB_R12791	ZAPATR_R09009	XIPELE_R03784	VIRALT_R05013	VIDMAC_R07394	VIDCHA_R10412	UROPYL_R00700	UROIND_R00333	URILOM_R14004	URIAAL_R13481	UPUEPO_R10588	TYRSAV_R13501	TYMCUP_R14342	TURVEL_R12901	TROMEL_R00676	TRILEU_R13447	TOXRED_R03961	TINGUT_R06137	THRLUD_R08314	THIORB_R06797	TAEGUT_R08497	TAEGUT_R06528	TACRUB_R02161	SYLVIR_R01787	SYLBOR_R09608	SYLATR_R00666	SULDAC_R02427	STUVUL_R13162	STRCAM_R04376	STRCIN_R01189	STROCC_R05586	STEDEN_R06173	STEPAR_R13878	STECAR_R01654	SPITYR_R06463	SMICAP_R08893	SITEUR_R10904	SINWEB_R10304	SETKIR_R07542	SERCAN_R03129	SERLUN_R03350	SCYSUP_R04806	SCLMEX_R04226
160	705	ACACHL_R05818	SPOHYP_R10968	FICALB_R13950	ZOSLAT_R03845	SPOHYP_R11075	FICALB_R12774	URILOM_R02657	URIAAL_R11016	TYTALB_R11429	TICMUR_R00086	THACHL_R01788	TAUERY_R07219	SYRPAR_R11821	STECAR_R08279	SETCOR_R10051	SEMFRA_R04872	SCOUMB_R07987	REGSAT_R06485	RAMSUL_R09271	PYGADE_R07896	PTEGUT_R02971	PSIHAE_R04132	PODCRI_R06658	PITSOR_R11092	PICPUB_R06809	PIACAY_R03804	PHORUB_R02993	PHACAR_R11620	NANBRA_R02574	PHASIM_R02618	PHALEP_R11157	PELCRI_R01881	PEDTOR_R07860	PATFAS_R00732	PANBIA_R00952	PANHAL_R12374	OREMEL_R03478	NESNOT_R08451	MESUNI_R03338	MERNUB_R08009	LEPDIS_R08497	JACJAC_R00195	HYPCIN_R07036	HALLEU_R10294	GAVSTE_R10454	FULGLA_R00459	FREGRA_R05489	FREMAG_R08007
161	674	ACACHL_R14168	SPOHYP_R09466	ALERUF_R06001	SPOHYP_R09467	FICALB_R13834	ZONALB_R12752	VIRALT_R05007	VIDCHA_R10409	UROIND_R14147	TYMCUP_R14272	TROMEL_R00673	TOXRED_R03958	TACRUB_R02152	SYLATR_R00586	STUVUL_R13152	STRCIN_R01187	STROCC_R05573	STEPAR_R13875	SPITYR_R06452	SMICAP_R08831	SITEUR_R10900	SINWEB_R10303	SERCAN_R03051	SERLUN_R03339	SCLMEX_R11567	SAXMAU_R07862	SAPAEN_R06936	SAKLUC_R07778	ROSBEN_R03873	RISTRI_R12598	RHYJUB_R08772	RHIDAH_R09938	RHICYA_R14119	RHEHOF_R03310	RHEPEN_R07617	RHEAME_R03859	RHALEU_R05081	RHAINO_R12752	QUIMEX_R02748	PTILEU_R08517	PTIVIO_R09386	PSEHUM_R14531	PROCAF_R11446	PORRUF_R12792	POEATR_R02476	PIPCHL_R05438	PHYTRO_R02638	PHACOL_R09491
162	354	ACACHL_R03659	SPOHYP_R10951	FICALB_R08770	ZOSLAT_R01837	ZONALB_R00237	XIPELE_R06947	VIRALT_R00134	VIDMAC_R06553	VIDCHA_R10182	UROPYL_R10836	UROIND_R12534	URILOM_R11778	URIAAL_R01565	UPUEPO_R12568	TYRSAV_R06274	TYMCUP_R08535	TURVEL_R05243	TROMEL_R13860	TRILEU_R13320	TOXRED_R02129	TINGUT_R12580	THRLUD_R06871	THIORB_R00639	TAEGUT_R04476	TACRUB_R13075	SYLVIR_R00195	SYLBOR_R00496	SYLATR_R02145	SULDAC_R05323	STUVUL_R14270	STRCAM_R12160	STRCIN_R02730	STROCC_R07192	STEDEN_R07575	STEPAR_R09180	STECAR_R04693	SPITYR_R01879	SMICAP_R00077	SITEUR_R10413	SINWEB_R12977	SETKIR_R00050	SERCAN_R08479	SERLUN_R04690	SCYSUP_R08904	SCLMEX_R07171	SAXMAU_R14132	SAPAEN_R00724	SAKLUC_R13607
163	369	ACACHL_R08369	SPOHYP_R13197	FICALB_R12571	ZOSLAT_R01812	ZOSHYP_R10707	ZONALB_R00858	ZAPATR_R00191	XIPELE_R12181	VIRALT_R02280	VIDMAC_R07601	VIDCHA_R13179	UROPYL_R11027	UROIND_R13749	URILOM_R13505	URIAAL_R11214	UPUEPO_R07969	TYRSAV_R01350	TYMCUP_R06779	TURVEL_R12969	TROMEL_R00245	TRILEU_R07140	TOXRED_R11099	TINGUT_R05538	THRLUD_R06298	THIORB_R00700	TAEGUT_R13305	TICMUR_R02211	PTEGUT_R06279	PHACAR_R04842	NESNOT_R09170	EURHEL_R03677	ANHRUF_R06048	TAEGUT_R12426	TACRUB_R05028	SYLVIR_R13909	SYLBOR_R12833	SYLATR_R11586	SULDAC_R02323	STUVUL_R07568	STRCAM_R01653	STRCIN_R14924	STROCC_R09067	STEDEN_R04308	STEPAR_R01324	STECAR_R13892	SPITYR_R03285	SMICAP_R01525	SITEUR_R09529
164	360	ACACHL_R00561	SPOHYP_R14512	FICALB_R12482	ZOSLAT_R14355	ZOSHYP_R14626	ZONALB_R00837	ZAPATR_R00190	XIPELE_R14069	VIRALT_R14970	VIDMAC_R07596	VIDCHA_R15713	UROPYL_R11024	UROIND_R13748	URILOM_R15106	URIAAL_R14699	UPUEPO_R07968	TYRSAV_R14658	TYMCUP_R06699	TURVEL_R01341	TROMEL_R14750	TRILEU_R15027	TOXRED_R11097	TINGUT_R05536	THRLUD_R06299	THIORB_R15044	TACRUB_R05025	SYLVIR_R14749	SYLBOR_R14737	SYLATR_R11520	SULDAC_R13556	STUVUL_R15280	STRCAM_R01650	STRCIN_R15164	STROCC_R15954	STEDEN_R14471	STEPAR_R15002	STECAR_R15092	SPITYR_R15052	SMICAP_R01520	SITEUR_R14623	SINWEB_R14275	SETKIR_R04670	SERCAN_R15316	SERLUN_R14888	SCYSUP_R14880	SCLMEX_R14938	SAXMAU_R15224	SAPAEN_R08147
165	356	ACACHL_R08735	SPOHYP_R10093	FICALB_R11140	ZOSLAT_R10223	ZOSHYP_R02134	ZONALB_R06548	ZAPATR_R09905	XIPELE_R04967	VIRALT_R02373	VIDMAC_R06598	VIDCHA_R02242	UROPYL_R09733	UROIND_R07765	URILOM_R01795	URIAAL_R07025	TYRSAV_R04263	TYRSAV_R05480	TYMCUP_R05096	TURVEL_R08541	TROMEL_R06112	TRILEU_R06852	TOXRED_R11190	TINGUT_R02831	THRLUD_R10647	THIORB_R03478	TAEGUT_R06126	TAEGUT_R01522	TACRUB_R06507	SYLVIR_R01957	SYLBOR_R14238	SYLATR_R03690	SULDAC_R05167	STUVUL_R04435	STRCAM_R00052	STRCIN_R11802	STROCC_R09022	STEDEN_R09386	STEPAR_R02518	STECAR_R05360	SPITYR_R12051	SMICAP_R06047	SITEUR_R00931	SINWEB_R10003	SETKIR_R04727	SERCAN_R02765	SERLUN_R08581	SCYSUP_R03686	SCLMEX_R05546
166	364	ACACHL_R08192	SPOHYP_R04033	FICALB_R10162	ZOSLAT_R04946	ZOSHYP_R00728	ZONALB_R06316	ZAPATR_R00505	XIPELE_R06216	VIRALT_R10593	VIDMAC_R07212	VIDCHA_R14555	UROPYL_R00303	UROIND_R01637	URILOM_R07678	URIAAL_R09013	UPUEPO_R10146	TYRSAV_R10785	TYMCUP_R12660	TURVEL_R04492	TROMEL_R13365	TRILEU_R06168	TOXRED_R00069	TINGUT_R10980	THRLUD_R09458	THIORB_R01528	TAEGUT_R02345	TACRUB_R12874	SYLVIR_R12369	SYLBOR_R13604	SYLATR_R11282	SULDAC_R03355	STUVUL_R02061	STRCAM_R11859	STRCIN_R14753	STROCC_R09315	STEDEN_R09787	STEPAR_R10664	STECAR_R04878	SPITYR_R01654	SMICAP_R12378	SITEUR_R12631	SINWEB_R09491	SETKIR_R09878	SERCAN_R06300	SERLUN_R11145	SCYSUP_R04885	SCLMEX_R10605	SAXMAU_R11759
167	12136	ACACHL_R10838	SPOHYP_R05625	FICALB_R11768	ZOSLAT_R01248	ZONALB_R13644	ZAPATR_R01036	XIPELE_R04429	VIRALT_R07418	VIDCHA_R04028	UROPYL_R05511	UROIND_R05436	URILOM_R12939	URIAAL_R12991	UPUEPO_R06658	TYRSAV_R07054	TYMCUP_R01921	TROMEL_R14152	TRILEU_R12960	TOXRED_R02385	TINGUT_R04358	THRLUD_R04060	THIORB_R02702	TAEGUT_R15733	TACRUB_R12359	SYLVIR_R14352	SYLBOR_R14130	SYLATR_R11392	SULDAC_R00442	STUVUL_R10411	STRCAM_R10289	STRCIN_R05810	XIPELE_R09335	FICALB_R13889	SPOHYP_R01016	ZOSLAT_R04994	ZOSHYP_R10515	ZONALB_R07541	ZAPATR_R07666	XIPELE_R10379	VIRALT_R11358	VIDMAC_R01540	VIDCHA_R03646	UROPYL_R10916	UROIND_R01656	URILOM_R08112	URIAAL_R06549	UPUEPO_R09069	TYRSAV_R04567
168	353	ACACHL_R04545	SPOHYP_R01037	FICALB_R04763	NYCLEU_R01222	ZOSLAT_R05792	ZOSHYP_R08506	ZONALB_R12233	ZAPATR_R13329	XIPELE_R04539	VIRALT_R11695	VIDMAC_R12470	VIDCHA_R09359	UROPYL_R01294	UROIND_R04243	URILOM_R06990	URIAAL_R02993	UPUEPO_R14108	TYRSAV_R08698	TYMCUP_R13659	TYMCUP_R10745	TURVEL_R05155	TROMEL_R07212	TRILEU_R09490	TOXRED_R14735	TINGUT_R06482	THRLUD_R14219	THIORB_R10132	TAEGUT_R06785	TACRUB_R12391	SYLVIR_R02586	SYLBOR_R01125	SYLATR_R13830	SULDAC_R03562	STUVUL_R10880	STRCAM_R05515	STRCIN_R13190	STROCC_R00550	STEDEN_R04195	STEPAR_R13110	STECAR_R06748	SPITYR_R01502	SMICAP_R10185	SITEUR_R11278	SINWEB_R05667	SETKIR_R04165	SETKIR_R04164	SERLUN_R02362	SCYSUP_R11743
169	725	ACACHL_R06717	FICALB_R01327	ZOSLAT_R07411	ZOSHYP_R04325	ZONALB_R08704	ZAPATR_R01317	XIPELE_R06924	VIRALT_R06883	VIDMAC_R13024	VIDCHA_R04895	UROPYL_R08355	UROIND_R13394	URILOM_R09603	URIAAL_R06630	UPUEPO_R01443	TYRSAV_R09268	TYMCUP_R05191	TURVEL_R09065	TROMEL_R13950	TRILEU_R11430	TOXRED_R01334	TINGUT_R06534	THRLUD_R00489	THIORB_R05219	TAEGUT_R05874	TACRUB_R06850	SYLVIR_R01094	SYLBOR_R10171	SYLATR_R09707	SULDAC_R11376	STUVUL_R09495	STRCAM_R10416	STRCIN_R09614	STROCC_R09481	STEDEN_R02835	STEPAR_R13958	STECAR_R06778	SPITYR_R08486	SMICAP_R02455	SITEUR_R07131	SINWEB_R07530	SINWEB_R12132	SINWEB_R07529	SINWEB_R06156	SETKIR_R00992	SERCAN_R06982	SERLUN_R06852	SCYSUP_R02355
170	861	ACACHL_R06338	SPOHYP_R00435	URILOM_R13938	ZAPATR_R04867	XIPELE_R00459	UROIND_R00591	TYTALB_R06450	TODMEX_R09563	THACHL_R04237	TAUERY_R07031	SYRPAR_R13042	STECAR_R12142	PYGADE_R00399	PTEGUT_R10698	PODCRI_R10322	PITSOR_R09622	PICPUB_R12885	PIACAY_R11478	PHORUB_R07254	PHACAR_R01647	NANBRA_R13446	PELCRI_R09743	PELCRI_R01083	SPOHYP_R09515	FICALB_R08262	ZOSLAT_R12256	ZOSHYP_R00774	ZONALB_R05113	XIPELE_R06621	VIRALT_R02629	VIDCHA_R09205	UROPYL_R02309	UROIND_R04142	URILOM_R11039	URIAAL_R05286	UPUEPO_R05501	TYRSAV_R12395	TYMCUP_R12962	TURVEL_R05826	TROMEL_R09531	TRILEU_R02986	TOXRED_R02573	TINGUT_R11132	THRLUD_R09555	THIORB_R14405	TAEGUT_R08850	TACRUB_R14881	SYLVIR_R11675
171	320	ACACHL_R00845	FICALB_R03136	ZAPATR_R08037	XIPELE_R00126	VIRALT_R12921	VIDCHA_R11883	UROPYL_R02283	UROIND_R05057	URILOM_R04123	URIAAL_R05217	UPUEPO_R07851	TYRSAV_R03405	TYMCUP_R10591	TURVEL_R02429	TROMEL_R03186	TRILEU_R09358	TOXRED_R01029	TINGUT_R04705	THRLUD_R12461	THIORB_R08302	TACRUB_R13292	SYLVIR_R09384	SYLBOR_R00448	SYLATR_R14103	SULDAC_R04281	STUVUL_R13310	STRCAM_R10806	STRCIN_R09256	STROCC_R08706	STEDEN_R00794	STEPAR_R10460	STECAR_R10372	STECAR_R02956	SPITYR_R03230	SITEUR_R08757	SINWEB_R09843	SETKIR_R07112	SERLUN_R03245	SCYSUP_R06419	SCLMEX_R10480	SAXMAU_R08902	SAPAEN_R03433	SAKLUC_R02160	SAGSER_R03141	RYNNIG_R06192	ROSBEN_R03849	RISTRI_R07178	RHYJUB_R00836
172	362	ACACHL_R12983	SPOHYP_R13453	FICALB_R02937	ZOSLAT_R10431	ZOSHYP_R08942	ZONALB_R10083	ZAPATR_R02651	XIPELE_R09855	VIRALT_R02420	VIDMAC_R03276	VIDCHA_R03463	UROPYL_R03297	UROIND_R06066	URILOM_R02199	URIAAL_R06454	UPUEPO_R11577	TYRSAV_R13521	TYMCUP_R04578	TURVEL_R04308	TROMEL_R04822	TRILEU_R10306	TOXRED_R10773	TINGUT_R11110	THRLUD_R09297	THIORB_R02373	TAEGUT_R04728	TACRUB_R00510	SYLVIR_R04557	SYLBOR_R04370	SYLATR_R07652	SULDAC_R04315	STUVUL_R08257	STRCAM_R06831	STRCIN_R03211	STROCC_R14881	STEDEN_R08335	STEPAR_R04690	STECAR_R08958	SPITYR_R03533	SMICAP_R00472	SITEUR_R14475	SINWEB_R03437	SETKIR_R12247	SERCAN_R05149	SERLUN_R12188	SCYSUP_R01845	SCLMEX_R04883	SAXMAU_R07190
173	1195	ACACHL_R01289	SPOHYP_R00605	FICALB_R01242	ZOSLAT_R07783	ZOSHYP_R00270	ZONALB_R06418	ZAPATR_R05380	XIPELE_R01390	VIRALT_R02082	VIDMAC_R09373	VIDCHA_R06599	UROPYL_R01875	UROIND_R00617	URILOM_R11995	URIAAL_R07730	UPUEPO_R08708	TYRSAV_R01843	TYMCUP_R09222	TURVEL_R11590	TROMEL_R06357	TRILEU_R15861	TRILEU_R15679	TOXRED_R07881	TINGUT_R12675	THRLUD_R10678	THIORB_R04308	TAEGUT_R08187	TACRUB_R03419	SYLVIR_R09041	SYLBOR_R10446	SYLATR_R01075	SULDAC_R09831	STUVUL_R14107	STRCAM_R12133	STRCIN_R09478	STROCC_R13258	STEDEN_R06881	STEPAR_R00422	STECAR_R10154	SPITYR_R02114	SMICAP_R02006	SITEUR_R01385	SINWEB_R00395	SETKIR_R03659	SERCAN_R10187	SERLUN_R12271	SCYSUP_R04849	SCLMEX_R06730
174	420	ACACHL_R02067	SPOHYP_R00604	FICALB_R01241	ZOSLAT_R07782	ZOSHYP_R00269	ZONALB_R06417	XIPELE_R01389	VIRALT_R02081	VIDMAC_R09372	VIDCHA_R06598	UROPYL_R01874	UROIND_R00616	URILOM_R11994	URIAAL_R07729	UPUEPO_R08707	TYRSAV_R01842	TYMCUP_R09221	TURVEL_R11589	TROMEL_R06356	TRILEU_R08788	TOXRED_R07880	TINGUT_R12674	THRLUD_R10500	THIORB_R04307	TAEGUT_R08186	TACRUB_R03418	SYLVIR_R09040	SYLBOR_R10445	SYLATR_R01074	SULDAC_R09830	STUVUL_R14106	STRCAM_R12132	STRCIN_R09477	STROCC_R13257	STEDEN_R06880	STEPAR_R00421	STECAR_R10153	SPITYR_R02113	SMICAP_R02005	SITEUR_R12106	SINWEB_R00394	SETKIR_R14778	SETKIR_R03658	SERCAN_R10186	SERLUN_R12270	SCYSUP_R04848	SCLMEX_R06729	SAXMAU_R03601
175	355	ACACHL_R00415	SPOHYP_R00559	FICALB_R01154	ZOSLAT_R07764	ZOSHYP_R00261	ZONALB_R06398	ZAPATR_R10433	XIPELE_R01380	VIRALT_R02076	VIDMAC_R09371	VIDCHA_R06577	UROPYL_R01865	UROIND_R00614	URILOM_R11924	URIAAL_R07701	UPUEPO_R08691	TYRSAV_R01835	TYMCUP_R09203	TURVEL_R06205	TROMEL_R06350	TRILEU_R08538	TOXRED_R07871	TINGUT_R12671	THRLUD_R10493	THIORB_R09230	TAEGUT_R08108	TACRUB_R03399	SYLVIR_R09016	SYLBOR_R10436	SYLATR_R01007	SULDAC_R09825	STUVUL_R14078	STRCAM_R12127	STRCIN_R09468	STROCC_R13233	STEDEN_R06878	STEPAR_R00416	STECAR_R05529	SPITYR_R02103	SMICAP_R01997	SITEUR_R12100	SINWEB_R00381	SETKIR_R07152	SERCAN_R10113	SERLUN_R12259	SCYSUP_R04840	SCLMEX_R06724	SAXMAU_R03586
176	692	ACACHL_R02564	SPOHYP_R00558	FICALB_R01153	ZOSLAT_R07763	ZOSHYP_R00260	ZONALB_R06397	ZAPATR_R10432	SPOHYP_R13416	TYMCUP_R04570	TINGUT_R08887	STRCAM_R08701	RHEPEN_R09252	RHEAME_R07165	PHACOL_R09282	PENPIL_R00788	ODOGUJ_R00866	NUMMEL_R08491	NOTPER_R08325	NOTPEN_R13180	NOTORN_R06015	NOTNIG_R06670	NOTJUL_R12296	MESUNI_R07716	MERNUB_R01966	MELGAL_R07600	HORVUL_R03601	HIRRUS_R02226	HEMCOM_R05947	EUDELE_R02003	DRONOV_R07904	CRYUND_R10553	CRYSOU_R09714	CRYCIN_R11821	COTJAP_R03535	COLVIR_R01175	CHATOR_R06101	CASCAS_R05677	CALSQU_R15197	CAIMOS_R09094	ASASCU_R08944	ARDKOR_R04946	APTROW_R10094	APTOWE_R08658	APTHAA_R06776	APTAUS_R09078	APTFOR_R13729	ANSCYG_R01069	ANSSEM_R08386
177	738	ACACHL_R10948	SPOHYP_R00587	ACACHL_R10567	SPOHYP_R07554	QUIMEX_R08205	LEPDIS_R05094	BUCRHI_R03430	ACACHL_R02856	FICALB_R12617	ZOSLAT_R07050	ZOSHYP_R11258	ZONALB_R13633	ZAPATR_R10101	XIPELE_R09061	VIRALT_R07281	VIDMAC_R03718	VIDCHA_R06462	UROPYL_R08574	UROIND_R12458	URILOM_R04192	URIAAL_R02935	UPUEPO_R08087	TYRSAV_R02000	TYMCUP_R04686	TURVEL_R11255	TROMEL_R00984	TRILEU_R14554	TOXRED_R14008	TINGUT_R02214	THRLUD_R11265	THIORB_R09106	TAEGUT_R09787	TACRUB_R12063	SYLVIR_R02750	SYLBOR_R01159	SYLATR_R10071	SULDAC_R04892	STUVUL_R13290	STRCAM_R02180	STRCIN_R13313	STROCC_R03044	STEDEN_R09904	STEPAR_R10029	STECAR_R03309	SPITYR_R14559	SMICAP_R05680	SITEUR_R12869	SINWEB_R11921
178	364	ACACHL_R06458	SPOHYP_R13406	FICALB_R02859	ZOSLAT_R08287	ZOSHYP_R06070	ZONALB_R08909	ZAPATR_R05500	XIPELE_R13090	VIRALT_R11990	VIDMAC_R08506	VIDCHA_R07655	UROPYL_R02994	UROIND_R13186	URILOM_R07859	URIAAL_R00022	UPUEPO_R10081	TYRSAV_R03019	TYMCUP_R02530	TURVEL_R12594	TROMEL_R07396	TRILEU_R02859	TOXRED_R01850	TINGUT_R10833	THRLUD_R02894	THIORB_R11659	TAEGUT_R04640	TACRUB_R06204	SYLVIR_R04519	SYLBOR_R05888	SYLATR_R07584	SULDAC_R00037	STUVUL_R01922	STRCAM_R02905	STRCIN_R03025	STROCC_R01521	STEDEN_R10334	STEPAR_R06981	STECAR_R02991	SPITYR_R08979	SMICAP_R12045	SITEUR_R08793	SINWEB_R12170	SETKIR_R02973	SERCAN_R05070	SERLUN_R13446	SCYSUP_R01231	SCLMEX_R05760	SAXMAU_R00436
179	834	ACACHL_R11146	SPOHYP_R13427	FICALB_R02912	ZOSLAT_R08289	ZOSHYP_R06072	ZONALB_R08920	ZAPATR_R06281	XIPELE_R13091	VIRALT_R12007	VIDMAC_R08511	VIDCHA_R07656	UROPYL_R03005	UROIND_R08024	URILOM_R07865	URIAAL_R00028	UPUEPO_R10082	TYRSAV_R03022	TYMCUP_R02553	TURVEL_R12595	TROMEL_R07399	TOXRED_R01852	TINGUT_R10834	THRLUD_R02901	THIORB_R11681	TAEGUT_R04699	TACRUB_R06243	SYLVIR_R04531	SYLBOR_R05892	SYLATR_R07625	SULDAC_R00038	STUVUL_R01926	STRCAM_R02907	STRCIN_R03043	STROCC_R01526	STEDEN_R10339	STEPAR_R06982	STECAR_R02992	SPITYR_R08984	SMICAP_R12066	SITEUR_R08795	SINWEB_R12181	SETKIR_R02979	SERCAN_R05124	SERLUN_R13449	SCYSUP_R01232	SCLMEX_R05761	SAXMAU_R00467	SAPAEN_R06280
180	1035	ACACHL_R12347	SPOHYP_R04682	FICALB_R02153	ZOSLAT_R03724	ZOSHYP_R09931	ZONALB_R09975	ZAPATR_R04903	XIPELE_R10134	VIRALT_R06953	VIDMAC_R11212	TYTALB_R09675	TRILEU_R05885	SULDAC_R08063	SPIPAS_R05022	PRUFUL_R11076	PICGYM_R07062	PHORUB_R04467	NANBRA_R05679	PEUTAE_R01275	ODOGUJ_R07276	NOTCIN_R01838	NICCHL_R08138	NESNOT_R00466	LEPDIS_R10526	LEILUT_R08431	LARSMI_R05227	HORVUL_R01408	GRUAME_R06781	GAVSTE_R12023	FULGLA_R07557	FREGRA_R01456	EUBBOU_R09991	DROARD_R07192	COLSTR_R03654	CINMEX_R08353	CHRMAC_R03597	CHLCYA_R09338	CHAFRE_R09690	CATAUR_R03043	CALVIR_R06944	BUPERY_R06399	BALREG_R13157	ATLROG_R08895	AEGCAU_R02875	NOTPER_R11706	SPOHYP_R13044	ZAPATR_R03688	TURVEL_R10516
181	380	ACACHL_R00913	SPOHYP_R05117	FICALB_R06028	ZOSLAT_R07634	ZOSHYP_R13172	ZONALB_R03665	ZAPATR_R03744	XIPELE_R11306	VIRALT_R13627	VIDMAC_R03059	VIDCHA_R09667	UROPYL_R10940	UROIND_R09111	URILOM_R00735	URIAAL_R00145	UPUEPO_R03222	TYRSAV_R03484	TYMCUP_R16300	TYMCUP_R16000	TYMCUP_R16301	TYMCUP_R16001	TYMCUP_R07140	TURVEL_R10426	TROMEL_R12031	TRILEU_R11867	TOXRED_R02146	TINGUT_R12695	THRLUD_R13481	THIORB_R07921	TAEGUT_R01181	TACRUB_R12803	SYLVIR_R00314	SYLBOR_R08960	SYLATR_R13499	SULDAC_R01949	STUVUL_R05245	STRCAM_R01779	STRCIN_R12203	STROCC_R00747	STEDEN_R09549	STEPAR_R12998	STECAR_R11655	SPITYR_R13676	SMICAP_R13158	SITEUR_R06442	SINWEB_R03945	SETKIR_R12529	SERCAN_R10365
182	360	ACACHL_R06044	SPOHYP_R12303	FICALB_R08908	ZOSLAT_R01878	ZOSHYP_R04486	ZONALB_R01376	ZAPATR_R03248	XIPELE_R12708	VIRALT_R04683	VIDMAC_R04441	VIDCHA_R00168	UROPYL_R02228	UROIND_R03134	URILOM_R06182	URIAAL_R00179	UPUEPO_R03229	TYRSAV_R02041	TYMCUP_R11340	TURVEL_R07816	TROMEL_R09084	TRILEU_R12051	TOXRED_R09797	TINGUT_R01895	THRLUD_R03318	THIORB_R13823	TAEGUT_R11670	TAEGUT_R11669	TACRUB_R03681	SYLVIR_R08982	SYLBOR_R03160	SYLATR_R07699	SULDAC_R03367	STUVUL_R14332	STRCAM_R07544	STRCIN_R03158	STROCC_R15111	STEDEN_R04229	STEPAR_R11035	STECAR_R06662	SPITYR_R10501	SMICAP_R10212	SITEUR_R12455	SINWEB_R09831	SETKIR_R02599	SERCAN_R08619	SERLUN_R12352	SCYSUP_R06756	SCLMEX_R12981
183	362	ACACHL_R00452	SPOHYP_R00352	FICALB_R05140	ZOSLAT_R07527	ZOSHYP_R01608	ZONALB_R00421	ZAPATR_R01026	XIPELE_R09255	VIRALT_R01524	VIDMAC_R13562	VIDCHA_R12518	VIDCHA_R04735	UROPYL_R10309	UROIND_R04130	HORVUL_R05258	URILOM_R01022	URIAAL_R04800	UPUEPO_R08237	TYRSAV_R11814	TYMCUP_R13787	TURVEL_R00700	TROMEL_R07441	TRILEU_R02234	TOXRED_R09091	TINGUT_R06337	THRLUD_R01610	THIORB_R01565	TAEGUT_R16815	TACRUB_R12194	SYLVIR_R03167	SYLBOR_R09078	SYLATR_R05134	SULDAC_R10423	STUVUL_R03930	STRCAM_R00341	STRCIN_R04535	STROCC_R10118	STEDEN_R07484	STEPAR_R10965	STECAR_R00618	SPITYR_R06240	SMICAP_R11933	SITEUR_R06884	SINWEB_R13286	SETKIR_R04501	SERCAN_R12413	SERLUN_R10027	SCYSUP_R10025
184	362	ACACHL_R13403	SPOHYP_R03658	FICALB_R14767	ZOSLAT_R05620	ZOSHYP_R05396	ZONALB_R08554	ZAPATR_R10611	XIPELE_R00797	VIRALT_R07369	VIDMAC_R12183	VIDCHA_R10642	UROPYL_R01141	UROIND_R02773	URILOM_R03099	URIAAL_R10283	UPUEPO_R02008	TYRSAV_R05675	TYMCUP_R06154	TURVEL_R04971	TROMEL_R07300	TRILEU_R02159	TOXRED_R08667	TINGUT_R03998	THRLUD_R06439	THIORB_R01379	TAEGUT_R00083	TACRUB_R01093	SYLVIR_R00981	SYLBOR_R06810	SYLATR_R10094	SULDAC_R07734	STUVUL_R12804	STRCAM_R03156	STRCIN_R05413	STROCC_R06349	STEDEN_R00802	STEPAR_R11204	STECAR_R09368	SPITYR_R08740	SMICAP_R07684	SITEUR_R10609	SINWEB_R14318	SETKIR_R13810	SERCAN_R00009	SERLUN_R05302	SCYSUP_R04034	SCLMEX_R07944	SAXMAU_R00082
185	361	ACACHL_R10289	SPOHYP_R05688	FICALB_R08557	ZOSLAT_R12364	ZOSHYP_R12103	ZONALB_R08875	ZAPATR_R07867	XIPELE_R01334	VIRALT_R13798	VIDMAC_R06034	VIDCHA_R11494	UROPYL_R11071	UROIND_R03275	URILOM_R03372	URIAAL_R04465	UPUEPO_R01843	TYRSAV_R03348	TYMCUP_R07016	TURVEL_R05142	TROMEL_R10669	TRILEU_R04176	TOXRED_R13469	TINGUT_R10557	THRLUD_R09076	THIORB_R11515	TAEGUT_R15363	TACRUB_R14139	SYLVIR_R07247	SYLBOR_R01268	SYLATR_R03603	SULDAC_R09267	STUVUL_R12373	STRCAM_R01027	STRCIN_R14306	STROCC_R01968	STEDEN_R13835	STEPAR_R12358	STECAR_R07148	SPITYR_R13769	SMICAP_R12978	SITEUR_R01045	SINWEB_R05823	SETKIR_R03453	SERCAN_R13160	SERLUN_R02233	SCYSUP_R01024	SCLMEX_R12592	SAXMAU_R07477
186	360	ACACHL_R02189	SPOHYP_R05689	FICALB_R08558	ZOSLAT_R02079	ZOSHYP_R07793	ZONALB_R08876	ZAPATR_R07868	VIRALT_R13799	VIDMAC_R06035	VIDCHA_R11495	UROPYL_R11072	UROIND_R03276	URILOM_R03373	URIAAL_R04466	UPUEPO_R01844	TYRSAV_R03349	TYMCUP_R07017	TURVEL_R10693	TROMEL_R10670	TRILEU_R04177	TOXRED_R13471	TINGUT_R10558	THRLUD_R09077	THIORB_R11516	TAEGUT_R15364	TACRUB_R14140	SYLVIR_R07248	SYLBOR_R01269	SYLATR_R03604	SULDAC_R09268	STUVUL_R12374	STRCAM_R01028	STRCIN_R14307	STROCC_R01969	STEDEN_R12903	STEPAR_R12359	STECAR_R07149	SPITYR_R13770	SMICAP_R12979	SITEUR_R10181	SINWEB_R05824	SETKIR_R03454	SERCAN_R13161	SERLUN_R02234	SCYSUP_R01025	SCLMEX_R12593	SAXMAU_R07478	SAPAEN_R06368
187	364	ACACHL_R01313	SPOHYP_R02488	FICALB_R07361	ZOSLAT_R12365	ZOSHYP_R12104	ZONALB_R07797	ZAPATR_R07517	XIPELE_R04077	VIRALT_R05074	VIDMAC_R11646	VIDCHA_R02449	UROPYL_R13896	UROIND_R09178	URILOM_R04769	URIAAL_R13604	UPUEPO_R07464	TYRSAV_R09310	TYMCUP_R14096	TURVEL_R04620	TROMEL_R12252	TRILEU_R08343	TOXRED_R07059	TINGUT_R02178	THRLUD_R09281	THIORB_R04031	TAEGUT_R05850	TACRUB_R02429	SYLVIR_R05989	SYLBOR_R05233	SYLATR_R10867	SULDAC_R06278	STUVUL_R10939	STRCAM_R12085	STRCIN_R09651	STROCC_R01828	STEDEN_R13836	STEPAR_R12310	STECAR_R01875	SPITYR_R07851	SMICAP_R14108	SITEUR_R02390	SINWEB_R11601	SETKIR_R04929	SERCAN_R09176	SERLUN_R14127	SCYSUP_R00871	SCLMEX_R08351	SAXMAU_R08965
188	1147	ACACHL_R04513	SPOHYP_R02489	FICALB_R07362	ZOSLAT_R12366	ZOSHYP_R12105	ZONALB_R07798	ZAPATR_R00518	XIPELE_R13228	VIRALT_R05075	VIDMAC_R06615	VIDCHA_R02450	UROPYL_R13897	UROIND_R09179	URILOM_R04770	URIAAL_R13605	UPUEPO_R07465	TYRSAV_R09311	TYMCUP_R14097	TURVEL_R04621	TROMEL_R12253	TRILEU_R08344	TOXRED_R07060	TINGUT_R02179	THRLUD_R06842	THRLUD_R06843	THIORB_R04032	TAEGUT_R05851	TACRUB_R02430	SYLVIR_R05990	SYLBOR_R05234	SYLATR_R10868	STUVUL_R10940	STRCAM_R12086	STRCIN_R09652	STROCC_R01829	STEDEN_R13837	STEPAR_R12311	STECAR_R01876	SPITYR_R07852	SMICAP_R14109	SITEUR_R02391	SINWEB_R11602	SETKIR_R04930	SERCAN_R09177	SERLUN_R14128	SCYSUP_R00872	SCLMEX_R08352	SAXMAU_R08966
189	1388	ACACHL_R02261	SPOHYP_R00753	FICALB_R04658	ZOSLAT_R08905	ZOSHYP_R07931	ZONALB_R07944	ZAPATR_R00032	XIPELE_R04184	VIRALT_R06962	VIDMAC_R06185	VIDCHA_R13148	UROPYL_R09390	UROIND_R04797	URILOM_R06365	URIAAL_R02801	UPUEPO_R09224	TYRSAV_R09779	TYMCUP_R00763	TROMEL_R03495	TRILEU_R02576	TOXRED_R12723	THRLUD_R08260	THIORB_R09314	TAEGUT_R02548	TACRUB_R10229	SYLVIR_R07271	SYLBOR_R04397	SYLATR_R03870	SULDAC_R00302	STUVUL_R14040	STRCAM_R01079	STRCIN_R07025	STROCC_R03419	STEDEN_R13245	STEPAR_R06267	STECAR_R05230	SPITYR_R06648	SMICAP_R09395	SITEUR_R11387	SINWEB_R02424	SETKIR_R08862	SERCAN_R06597	SERLUN_R12594	SCYSUP_R11528	SCLMEX_R08500	SAXMAU_R02229	SAPAEN_R02159	SAKLUC_R00854
190	373	ACACHL_R12509	SPOHYP_R00754	FICALB_R04659	ZOSLAT_R08906	ZOSHYP_R07932	ZONALB_R07945	ZAPATR_R00033	XIPELE_R12307	VIRALT_R06963	VIDMAC_R06186	VIDCHA_R13149	UROPYL_R09391	UROIND_R04798	URILOM_R06366	URIAAL_R02802	UPUEPO_R09225	TYRSAV_R02559	TYMCUP_R00764	TURVEL_R07353	TROMEL_R03496	TRILEU_R02577	TOXRED_R12724	TINGUT_R13343	TINGUT_R01236	THRLUD_R08261	THIORB_R09315	TAEGUT_R02550	TAEGUT_R02549	TACRUB_R10230	SYLVIR_R07272	SYLBOR_R06964	SYLATR_R03871	SULDAC_R00303	STUVUL_R14041	STRCAM_R01080	STRCIN_R07026	STROCC_R03420	STEDEN_R13246	STEPAR_R06268	STECAR_R05231	SPITYR_R06649	SMICAP_R09396	SITEUR_R11388	SINWEB_R02425	SETKIR_R07956	SERCAN_R06598	SERLUN_R12595	SCYSUP_R11529
191	352	ACACHL_R03656	SPOHYP_R12574	FICALB_R11621	ZOSLAT_R00323	ZOSHYP_R13813	ZAPATR_R09687	XIPELE_R11102	VIRALT_R02412	VIDMAC_R02089	VIDCHA_R08743	UROPYL_R12354	UROIND_R05181	URILOM_R00898	URIAAL_R09914	UPUEPO_R02216	TYRSAV_R05734	TYMCUP_R00962	TURVEL_R02492	TROMEL_R13760	TRILEU_R10133	TOXRED_R08502	TINGUT_R11950	THRLUD_R01271	THIORB_R10737	TAEGUT_R04950	TACRUB_R02513	SYLVIR_R03901	SYLBOR_R00941	SYLATR_R02545	SULDAC_R05753	STUVUL_R09612	STRCAM_R02601	STRCIN_R11687	STROCC_R06692	STEDEN_R12082	STEPAR_R10679	STECAR_R01310	SPITYR_R14325	SMICAP_R03642	SITEUR_R14462	SINWEB_R01180	SETKIR_R02302	SERCAN_R12027	SERLUN_R06770	SCYSUP_R01343	SCLMEX_R04266	SAXMAU_R10560	SAPAEN_R05092
192	348	ACACHL_R08780	SPOHYP_R00738	FICALB_R04582	ZOSLAT_R08874	ZOSHYP_R07927	ZONALB_R07938	ZAPATR_R00023	XIPELE_R05628	VIRALT_R06958	VIDMAC_R06180	VIDCHA_R13138	UROPYL_R09382	UROIND_R04795	URILOM_R06305	URIAAL_R02792	UPUEPO_R09222	TYRSAV_R02558	TYMCUP_R00681	TURVEL_R07352	TROMEL_R03489	TRILEU_R02575	TOXRED_R12718	TINGUT_R13342	THRLUD_R08259	THIORB_R09307	TAEGUT_R02538	TACRUB_R10224	SYLVIR_R07257	SYLBOR_R06962	SYLATR_R03799	SULDAC_R00297	STUVUL_R14014	STRCAM_R01075	STRCIN_R07022	STROCC_R03347	STEDEN_R13236	STEPAR_R06262	STECAR_R05228	SPITYR_R06637	SMICAP_R09385	SITEUR_R11386	SINWEB_R02419	SETKIR_R07952	SERCAN_R06590	SERLUN_R12589	SCYSUP_R11527	SCLMEX_R08498	SAXMAU_R02216
193	574	ACACHL_R05056	SPOHYP_R12575	ZOSLAT_R00324	ZOSHYP_R13814	ZAPATR_R09688	XIPELE_R11034	VIRALT_R02413	VIDMAC_R02090	VIDCHA_R08744	UROPYL_R12355	UROIND_R04959	URILOM_R00899	URIAAL_R09915	UPUEPO_R02217	TYRSAV_R05735	TYMCUP_R00963	TURVEL_R11666	TROMEL_R13761	TRILEU_R10134	TOXRED_R08503	TINGUT_R11951	THRLUD_R01272	THIORB_R10738	TAEGUT_R04951	TACRUB_R02514	SYLVIR_R03902	SYLBOR_R00942	SYLATR_R02546	SULDAC_R05754	STUVUL_R09613	STRCAM_R02602	STRCIN_R11688	STROCC_R06693	STEDEN_R12083	STEPAR_R10680	STECAR_R11634	SPITYR_R14326	SMICAP_R03643	SITEUR_R14463	SINWEB_R01181	SETKIR_R02303	SERCAN_R12028	SERLUN_R06771	SCYSUP_R01344	SCLMEX_R04267	SAXMAU_R10561	SAPAEN_R05093	SAKLUC_R11371
194	349	ACACHL_R06298	SPOHYP_R00755	FICALB_R04660	ZOSLAT_R08907	ZOSHYP_R07933	ZONALB_R07946	ZAPATR_R00034	VIRALT_R06964	VIDMAC_R06187	VIDCHA_R13150	UROPYL_R09392	UROIND_R04376	URILOM_R06367	URIAAL_R02803	UPUEPO_R09226	TYRSAV_R02560	TYMCUP_R00765	TURVEL_R10435	TROMEL_R03497	TRILEU_R14740	TOXRED_R12725	TINGUT_R01317	THRLUD_R08262	THIORB_R09316	TAEGUT_R02551	TACRUB_R10231	SYLVIR_R07273	SYLBOR_R06965	SYLATR_R03872	SULDAC_R00304	STUVUL_R14042	STRCAM_R01081	STRCIN_R07027	STROCC_R03421	STEDEN_R13247	STEPAR_R06269	STECAR_R05940	SPITYR_R06650	SMICAP_R09397	SITEUR_R08128	SINWEB_R02426	SETKIR_R07957	SERCAN_R06599	SERLUN_R12596	SCYSUP_R11530	SCLMEX_R08502	SAXMAU_R02231	SAPAEN_R02161
195	360	ACACHL_R09226	SPOHYP_R12576	FICALB_R11622	ZOSLAT_R00325	ZOSHYP_R13815	ZONALB_R02521	ZAPATR_R09689	XIPELE_R01250	VIRALT_R02414	VIDMAC_R02091	VIDCHA_R08745	UROPYL_R12356	UROIND_R04960	URILOM_R00900	URIAAL_R09916	UPUEPO_R03722	TYRSAV_R12676	TYMCUP_R00964	TURVEL_R10520	TROMEL_R13762	TRILEU_R13004	TOXRED_R08504	TINGUT_R05251	THRLUD_R05300	THIORB_R10739	TAEGUT_R04952	TACRUB_R02515	SYLVIR_R03903	SYLBOR_R00943	SYLATR_R02547	SULDAC_R05755	STUVUL_R09614	STRCAM_R02603	STRCIN_R11689	STROCC_R06694	STEDEN_R12084	STEPAR_R10681	STECAR_R11635	SPITYR_R14327	SMICAP_R03644	SITEUR_R00747	SINWEB_R01182	SETKIR_R02304	SERCAN_R12029	SERLUN_R06772	SCYSUP_R05570	SCLMEX_R11240	SAXMAU_R10562
196	355	ACACHL_R02877	SPOHYP_R12586	FICALB_R11710	ZOSLAT_R00364	ZOSHYP_R13818	ZONALB_R02528	ZAPATR_R09702	VIRALT_R02417	VIDMAC_R02094	VIDCHA_R08754	UROPYL_R12363	UROIND_R04962	URILOM_R00969	URIAAL_R09925	UPUEPO_R03724	TYRSAV_R12678	TYMCUP_R01035	TURVEL_R07150	TROMEL_R13770	TRILEU_R14539	TRILEU_R04418	TOXRED_R08507	THRLUD_R05302	THIORB_R10746	TAEGUT_R04963	TACRUB_R02521	SYLVIR_R03911	SYLBOR_R00945	SYLATR_R02631	SULDAC_R05762	STUVUL_R09648	STRCIN_R11691	STROCC_R06752	STEDEN_R12091	STEPAR_R10687	STECAR_R06673	SPITYR_R14335	SMICAP_R03652	SITEUR_R00752	SINWEB_R01185	SETKIR_R02308	SERCAN_R12036	SERLUN_R06778	SCYSUP_R05574	SCLMEX_R11246	SAXMAU_R10569	SAPAEN_R05101	SAKLUC_R04584
197	720	ACACHL_R13273	SPOHYP_R03481	FICALB_R13433	ZOSLAT_R12050	ZOSHYP_R10986	ZONALB_R03363	ZAPATR_R03905	XIPELE_R12518	VIRALT_R11351	VIDMAC_R12637	VIDCHA_R09470	UROPYL_R10361	UROIND_R11933	URILOM_R09427	URIAAL_R02241	UPUEPO_R01378	TYRSAV_R08253	TYMCUP_R00429	TURVEL_R13269	TROMEL_R12072	TRILEU_R13749	TOXRED_R07282	TINGUT_R09361	THRLUD_R04411	THIORB_R02216	TAEGUT_R02210	TACRUB_R08525	SYLVIR_R03337	SYLBOR_R13519	SYLATR_R05140	SULDAC_R08128	STUVUL_R10039	STRCAM_R11367	STRCIN_R06198	STROCC_R05256	STEDEN_R06460	STEPAR_R01982	STECAR_R14853	SPITYR_R02626	SMICAP_R10734	SITEUR_R07965	SINWEB_R02099	SETKIR_R12658	SERCAN_R11016	SERLUN_R06218	SCYSUP_R11114	SCLMEX_R13572	SAXMAU_R02871
198	731	ACACHL_R09986	SPOHYP_R03866	FICALB_R09744	ZOSLAT_R00048	ZOSHYP_R05035	ZONALB_R10836	ZAPATR_R03788	XIPELE_R07702	VIRALT_R01618	VIDMAC_R12925	VIDCHA_R05164	UROPYL_R06224	UROIND_R04865	URILOM_R07135	URIAAL_R13131	UPUEPO_R11881	TYRSAV_R03799	TYMCUP_R15045	TURVEL_R08782	TROMEL_R03962	TRILEU_R07716	TOXRED_R06256	TINGUT_R00936	THRLUD_R02297	THIORB_R06677	TAEGUT_R04271	TACRUB_R06679	SYLVIR_R04402	SYLBOR_R07575	SYLATR_R00395	SULDAC_R02916	STUVUL_R14220	STRCAM_R07285	STRCIN_R03449	STROCC_R03514	STEDEN_R04513	STEPAR_R01601	STECAR_R10549	SPITYR_R03663	SMICAP_R03135	SITEUR_R04773	SINWEB_R00501	SETKIR_R09010	SERCAN_R07972	SERLUN_R12013	SCYSUP_R00153	SCLMEX_R07203	SAXMAU_R08418
199	365	ACACHL_R09576	SPOHYP_R05457	FICALB_R02538	ZOSLAT_R07194	ZOSHYP_R05201	ZONALB_R02280	ZAPATR_R00861	XIPELE_R10118	VIRALT_R03473	VIDMAC_R07474	VIDCHA_R02156	UROPYL_R05046	UROIND_R12601	URILOM_R00097	URIAAL_R08533	UPUEPO_R10592	TYRSAV_R12500	TYMCUP_R07875	TURVEL_R02016	TROMEL_R00761	TRILEU_R01976	TOXRED_R13989	TINGUT_R08898	THRLUD_R09722	THIORB_R06833	TAEGUT_R00855	TACRUB_R01961	SYLVIR_R03122	SYLBOR_R03415	SYLATR_R01811	SULDAC_R12422	STUVUL_R00774	STRCAM_R03345	STRCIN_R03616	STROCC_R11844	STEDEN_R13070	STEPAR_R00507	STECAR_R12234	SPITYR_R03952	SMICAP_R00423	SITEUR_R03616	SINWEB_R09691	SETKIR_R03400	SERCAN_R00674	SERLUN_R13519	SCYSUP_R03173	SCLMEX_R05308	SAXMAU_R14504
200	358	ACACHL_R10262	SPOHYP_R03852	FICALB_R09693	ZOSLAT_R00036	ZOSHYP_R05033	ZONALB_R10249	ZAPATR_R09537	VIRALT_R01613	VIDMAC_R12921	VIDCHA_R05160	UROPYL_R06220	UROIND_R03851	URILOM_R07092	URIAAL_R13109	UPUEPO_R11877	TYRSAV_R03798	TYMCUP_R15041	TURVEL_R07402	TROMEL_R11092	TRILEU_R07711	TOXRED_R06248	TINGUT_R12409	THRLUD_R02296	THIORB_R06675	TAEGUT_R04221	TACRUB_R06664	SYLVIR_R04386	SYLBOR_R07571	SYLATR_R00361	SULDAC_R02910	STUVUL_R14213	STRCAM_R07273	STRCIN_R03445	STROCC_R03506	STEDEN_R04509	STEPAR_R01597	STECAR_R10544	SPITYR_R03657	SMICAP_R03121	SITEUR_R04769	SINWEB_R00496	SETKIR_R09006	SERCAN_R07916	SERLUN_R12005	SCYSUP_R00147	SCLMEX_R14339	SAXMAU_R08404	SAPAEN_R03567
201	342	ACACHL_R01054	SPOHYP_R01300	FICALB_R04795	ZOSLAT_R04630	ZOSHYP_R05024	ZONALB_R02365	ZAPATR_R03201	XIPELE_R05330	VIRALT_R06499	VIDMAC_R08692	VIDCHA_R10206	UROPYL_R02076	UROIND_R03594	URILOM_R02782	URIAAL_R03789	UPUEPO_R07993	TYRSAV_R04754	TYMCUP_R11691	TROMEL_R00271	TRILEU_R13279	TOXRED_R03444	TINGUT_R02942	THRLUD_R12070	THIORB_R10977	TAEGUT_R16475	TAEGUT_R16474	TACRUB_R00381	SYLVIR_R02386	SYLBOR_R02529	SYLATR_R12299	SULDAC_R00697	STUVUL_R04705	STRCAM_R10775	STRCIN_R02346	STROCC_R08218	STEDEN_R05025	STEPAR_R07295	STECAR_R12780	SPITYR_R02378	SMICAP_R07376	SITEUR_R06371	SINWEB_R05645	SETKIR_R03287	SERCAN_R10758	SERLUN_R01961	SCYSUP_R06840	SCLMEX_R08773	SAXMAU_R01883
202	323	ACACHL_R04847	SPOHYP_R01994	FICALB_R00764	ZOSLAT_R00605	ZOSHYP_R12198	ZONALB_R03516	ZAPATR_R02582	VIRALT_R10790	VIDMAC_R11760	VIDCHA_R05783	UROPYL_R01790	UROIND_R04253	URILOM_R00273	URIAAL_R12274	UPUEPO_R08479	TYRSAV_R05849	TURVEL_R02621	TROMEL_R12412	TRILEU_R05456	TOXRED_R06476	TINGUT_R07075	THRLUD_R00279	THIORB_R13761	TACRUB_R01692	SYLBOR_R04774	SYLATR_R08777	SULDAC_R08992	STUVUL_R09897	STRCAM_R13968	STRCIN_R02456	STROCC_R05685	STEDEN_R10444	STEPAR_R08562	STECAR_R10272	SPITYR_R08266	SMICAP_R11486	SITEUR_R00591	SINWEB_R10017	SETKIR_R12391	SERCAN_R12585	SERLUN_R12219	SCYSUP_R09793	SCLMEX_R09260	SAXMAU_R06490	SAPAEN_R05809	SAKLUC_R06549	SAGSER_R12052	RYNNIG_R01473
203	353	ACACHL_R12982	SPOHYP_R14121	FICALB_R01050	ZOSLAT_R02485	ZOSHYP_R12079	ZONALB_R08057	ZAPATR_R09751	XIPELE_R12059	VIRALT_R08069	VIDMAC_R00268	VIDCHA_R11604	UROPYL_R08536	UROIND_R01341	URILOM_R02305	URIAAL_R05197	UPUEPO_R10602	TYRSAV_R12222	TYMCUP_R13391	TURVEL_R07146	TROMEL_R10741	TRILEU_R12159	TOXRED_R08009	TINGUT_R12825	THRLUD_R14595	THIORB_R05097	TAEGUT_R05354	TACRUB_R10130	SYLVIR_R06338	SYLBOR_R08132	SYLATR_R03014	STUVUL_R05543	STRCAM_R04542	STRCIN_R12572	STROCC_R13435	STEDEN_R10710	STEPAR_R06349	STECAR_R04917	SPITYR_R05221	SMICAP_R00803	SITEUR_R02166	SINWEB_R03719	SETKIR_R01905	SERCAN_R03910	SERLUN_R12565	SCYSUP_R14011	SCLMEX_R08015	SAXMAU_R00946	SAPAEN_R13430
204	357	ACACHL_R06538	FICALB_R09237	ZOSLAT_R11817	ZOSHYP_R07991	ZONALB_R05978	ZAPATR_R13510	XIPELE_R01757	VIRALT_R04941	VIDMAC_R02047	VIDCHA_R04117	UROPYL_R06622	UROIND_R07761	URILOM_R02733	URIAAL_R03720	UPUEPO_R05936	TYRSAV_R03502	TYMCUP_R09314	TURVEL_R01535	TROMEL_R03678	TRILEU_R08803	TOXRED_R05049	TINGUT_R06707	THRLUD_R02307	THIORB_R03618	TAEGUT_R12579	TACRUB_R08389	SYLVIR_R12709	SYLBOR_R06147	SYLATR_R06955	SULDAC_R02038	STUVUL_R08444	STRCAM_R10963	STRCIN_R14569	STROCC_R02050	STEDEN_R06247	STEPAR_R01199	STECAR_R00722	SPITYR_R00647	SMICAP_R04994	SITEUR_R08322	SINWEB_R13347	SETKIR_R03224	SERCAN_R04449	SERLUN_R14588	SCYSUP_R09738	SCLMEX_R12435	SAXMAU_R04395	SAPAEN_R08128
205	354	ACACHL_R00229	SPOHYP_R13040	TYTALB_R11981	RYNNIG_R05860	PRUHIM_R07133	PORRUF_R06481	PODCRI_R07335	PICPUB_R03827	PHORUB_R06924	NESNOT_R02471	FULGLA_R03547	CHAALE_R02562	CATAUR_R03388	CARCRI_R03632	ANHANH_R08226	FICALB_R14307	ZOSLAT_R09870	ZONALB_R11931	XIPELE_R03658	VIRALT_R00762	VIDMAC_R04792	VIDCHA_R00124	UROPYL_R07026	UROIND_R09711	URILOM_R12949	URIAAL_R05577	UPUEPO_R12634	TYRSAV_R12675	TYMCUP_R11196	TURVEL_R04969	TROMEL_R14538	TRILEU_R14490	TOXRED_R11294	TINGUT_R10540	THRLUD_R04014	THIORB_R08585	TAEGUT_R17521	TAEGUT_R05264	TACRUB_R03901	SYLVIR_R00921	SYLBOR_R07766	SYLATR_R10568	SULDAC_R11529	STUVUL_R05829	STRCAM_R05300	STRCIN_R01006	STROCC_R02989	STEDEN_R10258
206	740	ACACHL_R14101	SPOHYP_R06488	ZAPATR_R05304	TYTALB_R03518	TROMEL_R04667	TINGUT_R06632	TAUERY_R07839	TAEGUT_R11948	STRCIN_R05658	STECAR_R07347	SPITYR_R14858	SITEUR_R04265	RYNNIG_R11975	RAMSUL_R14025	PYGADE_R10947	PTEGUT_R06284	PSIHAE_R11656	PHORUB_R08387	PHASIM_R11325	PELCRI_R04951	PATFAS_R08446	OPIHOA_R02574	NOTCIN_R09792	NESNOT_R02275	MESCAY_R11753	MANMAN_R07641	LEPDIS_R03910	LEPASP_R10389	IBISTR_R14579	GLAPRA_R08554	FICALB_R14351	EMBFUC_R05594	CROSUL_R06016	COLLIV_R03189	CHUBUR_R10551	CHRMAC_R14363	CHOACU_R14564	CHLMAC_R06002	CHAALE_R07217	CEYCYA_R01098	CENUNI_R03025	CARCRI_R11624	CALANN_R13892	CALBOR_R07194	BALREX_R08705	ARDKOR_R11510	APTFOR_R12228	ANHANH_R05693
207	364	ACACHL_R04618	SPOHYP_R14112	FICALB_R11837	ZOSLAT_R08203	ZOSHYP_R11211	ZONALB_R10749	ZAPATR_R10140	XIPELE_R14656	VIRALT_R14339	VIDMAC_R02166	VIDCHA_R11780	UROPYL_R07055	UROIND_R08478	URILOM_R05373	URIAAL_R14199	UPUEPO_R11186	TYRSAV_R14049	TYMCUP_R00491	TURVEL_R12650	TROMEL_R04106	TRILEU_R02394	TOXRED_R11381	TINGUT_R10996	THRLUD_R09694	THIORB_R09222	TAEGUT_R10608	TACRUB_R03364	SYLVIR_R01341	SYLBOR_R00779	SYLATR_R06635	SULDAC_R11452	STUVUL_R08678	STRCAM_R09381	STRCIN_R08676	STROCC_R14236	STEDEN_R14177	STEPAR_R14392	STECAR_R08308	SPITYR_R03671	SMICAP_R01828	SITEUR_R01882	SINWEB_R13032	SETKIR_R02434	SERCAN_R07375	SERLUN_R14554	SCYSUP_R12914	SCLMEX_R14516	SAXMAU_R14566
208	356	ACACHL_R11790	SPOHYP_R07611	FICALB_R03444	ZOSLAT_R00911	ZOSHYP_R01488	ZONALB_R04105	ZAPATR_R00688	XIPELE_R13320	VIRALT_R00818	VIDMAC_R08272	VIDCHA_R13509	UROPYL_R02699	UROIND_R01172	URILOM_R08343	URIAAL_R08256	UPUEPO_R03709	TYRSAV_R02657	TYMCUP_R03578	TURVEL_R00498	TROMEL_R01054	TRILEU_R14229	TOXRED_R12796	TINGUT_R11021	THRLUD_R08523	THIORB_R12617	TAEGUT_R03803	TACRUB_R13921	SYLVIR_R11686	SYLBOR_R02483	SYLATR_R10634	SULDAC_R09469	STUVUL_R09843	STRCAM_R08238	STRCIN_R10236	STROCC_R08033	STEDEN_R08715	STEPAR_R07065	STECAR_R05279	SPITYR_R11264	SMICAP_R01915	SITEUR_R00356	SINWEB_R09983	SETKIR_R05366	SERCAN_R10472	SERLUN_R07325	SCYSUP_R07328	SCLMEX_R11448	SAXMAU_R01994
209	349	ACACHL_R06406	SPOHYP_R07609	FICALB_R03278	ZOSLAT_R07039	ZOSHYP_R03959	ZONALB_R04103	ZAPATR_R00687	XIPELE_R13319	VIRALT_R00816	VIDMAC_R08271	VIDCHA_R13505	UROPYL_R02698	UROIND_R01171	URILOM_R08341	URIAAL_R08254	UPUEPO_R03708	TYRSAV_R02656	TYMCUP_R03514	TURVEL_R00497	TROMEL_R01052	TOXRED_R12794	TINGUT_R11019	THRLUD_R08522	THIORB_R12615	TAEGUT_R03653	TACRUB_R13917	SYLVIR_R11685	SYLBOR_R02482	SYLATR_R10618	SULDAC_R06724	STUVUL_R09839	STRCAM_R08236	STRCIN_R10235	STROCC_R08031	STEDEN_R08417	STEPAR_R07064	STECAR_R05278	SPITYR_R11261	SMICAP_R01908	SITEUR_R00354	SINWEB_R09981	SETKIR_R05364	SERCAN_R10466	SERLUN_R07324	SCYSUP_R07327	SCLMEX_R11446	SAXMAU_R01988	SAPAEN_R07309
210	325	ACACHL_R10272	SPOHYP_R07615	FICALB_R03529	ZOSLAT_R07044	ZOSHYP_R03961	ZONALB_R04109	ZAPATR_R00690	XIPELE_R13321	VIRALT_R00822	VIDCHA_R13513	UROPYL_R02701	UROIND_R14254	URILOM_R08353	URIAAL_R08266	UPUEPO_R03711	TYRSAV_R02658	TYMCUP_R00604	TURVEL_R00500	TROMEL_R01056	TRILEU_R02158	TOXRED_R12798	TINGUT_R11026	THRLUD_R02317	THIORB_R12621	TAEGUT_R03883	TACRUB_R13943	SYLVIR_R02723	SYLBOR_R02485	SYLATR_R10705	STUVUL_R09864	STRCAM_R08242	STRCIN_R10238	STROCC_R08037	STEDEN_R08420	STEPAR_R07066	STECAR_R05281	SPITYR_R11267	SMICAP_R01919	SITEUR_R00362	SINWEB_R09987	SETKIR_R05369	SERCAN_R10484	SERLUN_R04210	SCYSUP_R07329	SCLMEX_R11450	SAXMAU_R02015	SAKLUC_R11463	RYNNIG_R06963
211	363	ACACHL_R11412	SPOHYP_R07614	FICALB_R03528	ZOSLAT_R07043	ZOSHYP_R03960	ZONALB_R04108	ZAPATR_R00689	XIPELE_R10696	VIRALT_R00821	VIDMAC_R12362	VIDCHA_R13512	UROPYL_R02700	UROIND_R14253	URILOM_R08352	URIAAL_R08265	UPUEPO_R03710	TYRSAV_R10119	TYMCUP_R00603	TURVEL_R00499	TROMEL_R01055	TRILEU_R02157	TOXRED_R12797	TINGUT_R11025	THRLUD_R02316	THIORB_R12620	TAEGUT_R03882	TACRUB_R13942	SYLVIR_R02722	SYLBOR_R02484	SYLATR_R10704	SULDAC_R03780	STUVUL_R09863	STRCAM_R08241	STRCIN_R10237	STROCC_R08036	STEDEN_R08419	STEPAR_R02806	STECAR_R05280	SPITYR_R11266	SMICAP_R01918	SITEUR_R00361	SINWEB_R09986	SETKIR_R05368	SERCAN_R10483	SERLUN_R04209	SCYSUP_R13092	SCLMEX_R11449	SAXMAU_R02014
212	365	ACACHL_R11411	SPOHYP_R07607	FICALB_R03270	ZOSLAT_R07038	ZOSHYP_R03958	ZONALB_R04101	ZAPATR_R12150	XIPELE_R10695	VIRALT_R00814	VIDMAC_R12361	VIDCHA_R13504	UROPYL_R02697	UROIND_R14252	URILOM_R08335	URIAAL_R08248	UPUEPO_R03707	TYRSAV_R10118	TYMCUP_R00482	TURVEL_R00496	TROMEL_R01051	TRILEU_R02150	TOXRED_R12793	TINGUT_R11015	THRLUD_R02315	THIORB_R12613	TACRUB_R13911	SYLVIR_R02719	SYLBOR_R02481	SYLATR_R10610	SULDAC_R03779	STUVUL_R09833	STRCAM_R08232	STRCIN_R10234	STROCC_R08029	STEDEN_R08416	STEPAR_R02805	STECAR_R05277	SPITYR_R11260	SMICAP_R01907	SITEUR_R00349	SINWEB_R09977	SETKIR_R05363	SERCAN_R10463	SERLUN_R04207	SCYSUP_R13090	SCLMEX_R11445	SAXMAU_R01982	SAPAEN_R11131
213	359	ACACHL_R10383	SPOHYP_R10460	FICALB_R09399	ZOSLAT_R07391	ZOSHYP_R03532	ZONALB_R01150	ZAPATR_R06828	XIPELE_R06591	VIRALT_R03860	VIDMAC_R02562	VIDCHA_R01208	UROPYL_R00677	UROIND_R13117	URILOM_R06532	URIAAL_R09546	UPUEPO_R07706	TYRSAV_R08233	TYMCUP_R03338	TURVEL_R09676	TROMEL_R00944	TRILEU_R12530	TOXRED_R06903	TINGUT_R07281	THRLUD_R12401	THIORB_R02325	TAEGUT_R07314	TACRUB_R05067	SYLVIR_R00766	SYLBOR_R03666	SYLATR_R07008	SULDAC_R09450	STUVUL_R02694	STRCAM_R03943	STRCIN_R02537	STROCC_R04538	STEDEN_R10978	STEPAR_R02400	STECAR_R05784	SPITYR_R14712	SMICAP_R12955	SITEUR_R00780	SINWEB_R08078	SETKIR_R02351	SERCAN_R04540	SERLUN_R13010	SCYSUP_R02447	SCLMEX_R01107	SAXMAU_R02254
214	361	ACACHL_R05688	SPOHYP_R06838	FICALB_R06738	ZOSLAT_R04566	ZOSHYP_R03473	ZONALB_R06696	ZAPATR_R03420	XIPELE_R11576	VIRALT_R05345	VIDMAC_R02408	VIDCHA_R09224	UROPYL_R05109	UROIND_R02446	URILOM_R06589	URIAAL_R05032	UPUEPO_R09299	TYRSAV_R09625	TYMCUP_R13488	TURVEL_R04456	TROMEL_R00847	TRILEU_R08247	TOXRED_R06938	TINGUT_R04660	THRLUD_R13679	THIORB_R09495	TAEGUT_R12755	TAEGUT_R01558	TACRUB_R04950	SYLVIR_R10965	SYLBOR_R05042	SYLATR_R06915	SULDAC_R07645	STUVUL_R10212	STRCAM_R03788	STRCIN_R08164	STROCC_R06110	STEDEN_R03648	STEPAR_R02273	STECAR_R14588	SPITYR_R03975	SMICAP_R12907	SITEUR_R02294	SINWEB_R09512	SETKIR_R11198	SERCAN_R04371	SERLUN_R14304	SCYSUP_R09655	SCLMEX_R01316
215	357	ACACHL_R00441	SPOHYP_R10414	FICALB_R09223	ZOSLAT_R07353	ZOSHYP_R03528	ZONALB_R01140	ZAPATR_R07620	XIPELE_R04068	VIRALT_R03856	VIDMAC_R02561	VIDCHA_R01205	UROPYL_R00672	UROIND_R04348	URILOM_R06508	URIAAL_R09525	UPUEPO_R07703	TYRSAV_R08230	TYMCUP_R03333	TURVEL_R09674	TROMEL_R00941	TRILEU_R12527	TOXRED_R06900	TINGUT_R07278	THRLUD_R12398	THIORB_R02321	TAEGUT_R07138	TACRUB_R05051	SYLVIR_R00759	SYLBOR_R03661	SYLATR_R06944	SULDAC_R08908	STUVUL_R02687	STRCAM_R03938	STRCIN_R02533	STROCC_R04534	STEDEN_R10973	STEPAR_R02398	STECAR_R11294	SPITYR_R14708	SMICAP_R12952	SITEUR_R00777	SINWEB_R08072	SETKIR_R02348	SERCAN_R04437	SERLUN_R13007	SCYSUP_R02443	SCLMEX_R01105	SAXMAU_R02240
216	361	ACACHL_R00442	SPOHYP_R10472	FICALB_R09624	ZOSLAT_R07405	ZOSHYP_R03533	ZONALB_R01155	ZAPATR_R07619	XIPELE_R11105	XIPELE_R07921	VIRALT_R03861	VIDMAC_R13893	VIDCHA_R01209	UROPYL_R00680	UROIND_R14051	URILOM_R06507	URIAAL_R09524	UPUEPO_R07702	TYRSAV_R08234	TYMCUP_R03332	TURVEL_R09673	TROMEL_R00945	TRILEU_R12526	TOXRED_R06904	TINGUT_R07277	THRLUD_R12402	THIORB_R02320	TAEGUT_R07576	TAEGUT_R06897	TACRUB_R05080	SYLVIR_R00776	SYLBOR_R03668	SYLATR_R07056	SULDAC_R08907	STUVUL_R02701	STRCAM_R03937	STRCIN_R02538	STROCC_R04533	STEDEN_R10980	STEPAR_R02397	STECAR_R11293	SPITYR_R14707	SMICAP_R12956	SITEUR_R00781	SINWEB_R08085	SETKIR_R02352	SERCAN_R04699	SERLUN_R13011	SCYSUP_R02448
217	341	ACACHL_R00507	SPOHYP_R10466	FICALB_R09398	ZOSLAT_R07390	ZOSHYP_R03531	ZONALB_R01149	ZAPATR_R13285	XIPELE_R07922	VIRALT_R03859	VIDCHA_R01207	UROPYL_R00676	UROIND_R14052	URILOM_R06531	URIAAL_R09545	UPUEPO_R07705	TYRSAV_R08232	TYMCUP_R03337	TURVEL_R09675	TROMEL_R00943	TRILEU_R12529	TOXRED_R06902	TINGUT_R07280	THRLUD_R12400	THIORB_R02324	TAEGUT_R12292	TAEGUT_R07313	TACRUB_R05066	SYLVIR_R00765	SYLBOR_R03665	SYLATR_R07007	SULDAC_R08909	STUVUL_R02693	STRCAM_R03942	STRCIN_R02536	STROCC_R04537	STEDEN_R10977	STEPAR_R02399	STECAR_R11295	SPITYR_R14711	SMICAP_R12954	SITEUR_R00779	SINWEB_R08077	SETKIR_R02350	SERCAN_R04669	SERLUN_R13009	SCYSUP_R02446	SCLMEX_R01106	SAXMAU_R02253
218	355	ACACHL_R06609	SPOHYP_R06785	FICALB_R06288	ZOSLAT_R04507	ZOSHYP_R03470	ZONALB_R06687	ZAPATR_R08033	XIPELE_R06852	VIRALT_R05341	VIDMAC_R04218	VIDCHA_R09222	UROPYL_R05102	UROIND_R14451	URILOM_R06555	URIAAL_R04998	UPUEPO_R09297	TYRSAV_R09623	TYMCUP_R13477	TURVEL_R04455	TROMEL_R02949	TRILEU_R08852	TOXRED_R06936	TINGUT_R10663	THRLUD_R13676	THIORB_R09491	TAEGUT_R12567	TACRUB_R04913	SYLVIR_R10946	SYLBOR_R05035	SYLATR_R06774	SULDAC_R09351	STUVUL_R10205	STRCAM_R01443	STRCIN_R08161	STROCC_R06104	STEDEN_R03642	STEPAR_R02271	STECAR_R10412	SPITYR_R03972	SMICAP_R12905	SITEUR_R02292	SINWEB_R09499	SETKIR_R11196	SERCAN_R04039	SERLUN_R10343	SCYSUP_R09652	SCLMEX_R01315	SAXMAU_R03473
219	1207	ACACHL_R01281	SPOHYP_R09381	FICALB_R10160	ZOSLAT_R01738	ZOSLAT_R14987	ZOSHYP_R03943	ZOSHYP_R15840	ZONALB_R07634	ZAPATR_R01588	XIPELE_R15085	XIPELE_R01608	VIRALT_R05727	VIDMAC_R14943	VIDCHA_R12078	UROPYL_R15288	UROPYL_R08854	UROIND_R01605	URILOM_R14283	URIAAL_R06071	UPUEPO_R05684	UPUEPO_R15066	TYRSAV_R12211	TYMCUP_R08725	SYLVIR_R00340	SPOHYP_R15345	ZONALB_R14173	ZONALB_R06166	ZAPATR_R08619	FICALB_R12095	ZONALB_R02256	ZOSLAT_R05780	ZOSLAT_R15151	ZOSHYP_R15852	ZOSHYP_R14879	VIDMAC_R05478	TICMUR_R12986	SYLVIR_R10266	SYLBOR_R03935	SPIPAS_R05161	SETCOR_R14242	RHOROS_R14654	RHASIB_R10985	RHASIB_R14689	RHASIB_R15374	REGSAT_R05179	PYCJOC_R03965	PRUFUL_R13181	POLCAE_R14605
220	350	ACACHL_R03384	SPOHYP_R08376	FICALB_R03076	ZOSLAT_R11703	ZOSHYP_R00824	ZONALB_R03613	ZAPATR_R01537	XIPELE_R07283	VIRALT_R08801	VIDMAC_R11510	VIDCHA_R01260	UROPYL_R06006	UROIND_R08865	URILOM_R07728	URIAAL_R09058	UPUEPO_R02493	TYRSAV_R13406	TYMCUP_R12708	TURVEL_R02484	TROMEL_R10450	TRILEU_R04848	TOXRED_R08788	TINGUT_R11152	THRLUD_R00608	THIORB_R01997	TAEGUT_R02403	TACRUB_R06835	SYLVIR_R03316	SYLBOR_R02800	SYLATR_R08458	SULDAC_R12598	STUVUL_R02043	STRCAM_R02616	STRCIN_R08065	STROCC_R11548	STEDEN_R06437	STEPAR_R08966	STECAR_R05857	SPITYR_R04642	SMICAP_R02049	SITEUR_R13570	SINWEB_R10427	SETKIR_R05666	SERCAN_R01465	SERLUN_R09222	SCYSUP_R10371	SCLMEX_R08209	SAXMAU_R06906
221	355	ACACHL_R02503	SPOHYP_R09387	FICALB_R10207	ZOSLAT_R01753	ZOSHYP_R03944	ZONALB_R07642	ZAPATR_R01589	XIPELE_R01609	VIRALT_R05728	VIDMAC_R11465	VIDCHA_R12079	VIDCHA_R12511	UROPYL_R08862	UROIND_R01608	URILOM_R14328	URIAAL_R06111	UPUEPO_R13922	TYRSAV_R06131	TYMCUP_R08769	TURVEL_R09136	TROMEL_R08963	TRILEU_R10525	TOXRED_R07152	TINGUT_R03108	THRLUD_R12854	THIORB_R01807	TAEGUT_R17814	TACRUB_R07039	SYLVIR_R00476	SYLBOR_R06862	SYLATR_R11185	SULDAC_R05868	STUVUL_R00560	STRCAM_R09471	STRCIN_R03408	STROCC_R06516	STEDEN_R00634	STEPAR_R10630	STECAR_R14605	SPITYR_R04612	SMICAP_R10797	SITEUR_R03241	SINWEB_R11831	SETKIR_R11749	SERCAN_R08944	SERLUN_R03144	SCYSUP_R03956	SCLMEX_R10931
222	690	ACACHL_R04589	SPOHYP_R12780	FICALB_R08480	ZOSLAT_R13054	ZOSHYP_R13577	ZONALB_R04061	ZAPATR_R08694	XIPELE_R09158	VIRALT_R05571	VIDMAC_R06241	VIDCHA_R04346	UROPYL_R08481	UROIND_R03443	URILOM_R10887	URIAAL_R00794	UPUEPO_R05084	TYRSAV_R00961	TYMCUP_R14043	TURVEL_R02065	TROMEL_R05262	TRILEU_R11012	TOXRED_R05484	TINGUT_R06132	THRLUD_R00986	THIORB_R09643	TAEGUT_R15263	TACRUB_R14706	TACRUB_R01367	SYLVIR_R11407	SYLBOR_R00775	SYLATR_R08542	SULDAC_R06130	STUVUL_R12157	STRCAM_R05988	STRCIN_R11585	STROCC_R06170	STEDEN_R13786	STEPAR_R05445	STECAR_R14270	SPITYR_R13035	SMICAP_R01138	SITEUR_R07066	SINWEB_R05559	SETKIR_R08136	SERCAN_R06171	SERLUN_R01137	SCYSUP_R01132	SCLMEX_R06354
223	718	ACACHL_R12823	SPOHYP_R09911	FICALB_R09716	ZOSLAT_R11575	ZOSHYP_R10543	ZONALB_R07029	ZAPATR_R10251	XIPELE_R00235	VIRALT_R06828	VIDMAC_R10509	VIDCHA_R06033	UROPYL_R13570	UROIND_R03395	URILOM_R07107	URIAAL_R13117	UPUEPO_R07115	TYRSAV_R10240	TYMCUP_R04729	TURVEL_R11913	TROMEL_R01478	TRILEU_R05626	TOXRED_R14232	TINGUT_R12499	THRLUD_R12190	THIORB_R03273	TAEGUT_R04358	SPOHYP_R09912	FICALB_R09727	ZONALB_R13917	XIPELE_R00236	VIRALT_R06830	VIDCHA_R06034	UROIND_R12500	TYMCUP_R04730	TROMEL_R07241	TOXRED_R14233	ZOSLAT_R11576	ZOSHYP_R10544	ZAPATR_R10252	VIDMAC_R10511	UROPYL_R13572	URILOM_R15400	URIAAL_R13126	UPUEPO_R14558	TYTALB_R05164	TYRSAV_R14774	TURVEL_R06142	TRILEU_R05627
224	412	ACACHL_R03397	SPOHYP_R02807	FICALB_R10884	ZOSLAT_R04256	ZOSHYP_R04358	ZONALB_R00657	ZAPATR_R10777	XIPELE_R01066	VIRALT_R01395	VIRALT_R14869	VIDMAC_R13903	VIDMAC_R12600	VIDCHA_R15638	VIDCHA_R08881	UROPYL_R03637	UROIND_R07196	UROIND_R10081	URILOM_R10035	UPUEPO_R12846	TYRSAV_R02997	TYRSAV_R02918	TYMCUP_R14634	TURVEL_R06661	TROMEL_R13228	TRILEU_R13095	TOXRED_R10502	TINGUT_R10748	TINGUT_R04032	THRLUD_R02491	THIORB_R08712	THIORB_R04082	TAEGUT_R14582	TACRUB_R06020	TACRUB_R11884	SYLVIR_R05251	SYLBOR_R14630	SYLATR_R09418	SULDAC_R02558	SULDAC_R04017	STUVUL_R10495	STRCAM_R05679	STRCAM_R04245	STRCIN_R13495	STROCC_R15732	STROCC_R11261	STEDEN_R02834	STEPAR_R11107	STECAR_R09728
225	1064	ACACHL_R10522	SPOHYP_R00644	FICALB_R06219	ZOSLAT_R02503	ZOSHYP_R02897	ZONALB_R06606	ZAPATR_R11892	XIPELE_R03597	VIRALT_R13374	VIDMAC_R11046	VIDCHA_R13833	UROPYL_R01327	UROIND_R04224	URILOM_R00780	URIAAL_R13246	UPUEPO_R11294	TYRSAV_R09972	TYMCUP_R12825	TURVEL_R07236	TROMEL_R02673	TRILEU_R09113	TOXRED_R11894	TINGUT_R12091	THRLUD_R10189	THIORB_R03371	TAEGUT_R12537	TACRUB_R12337	SYLVIR_R04248	SYLATR_R08322	SULDAC_R05246	STUVUL_R10387	STRCAM_R11617	STRCIN_R11927	STROCC_R08109	STEDEN_R04125	STEPAR_R04246	STECAR_R04102	SPITYR_R02266	SMICAP_R09285	SITEUR_R14405	SINWEB_R10565	SETKIR_R13049	SERCAN_R06192	SERLUN_R10968	SCYSUP_R11697	SCLMEX_R02544	SAXMAU_R11869	SAPAEN_R07107
226	364	ACACHL_R04366	SPOHYP_R02312	FICALB_R06698	ZOSLAT_R13580	ZOSHYP_R11345	ZONALB_R08113	ZAPATR_R02179	XIPELE_R00375	VIRALT_R14385	VIDMAC_R12140	MYSCRO_R00178	BUPERY_R00286	SINWEB_R04568	POSRUF_R05409	NICCHL_R13944	CRYUND_R12072	VIDCHA_R08411	UROPYL_R09641	UROIND_R13676	URILOM_R08840	URIAAL_R11385	UPUEPO_R00879	TYRSAV_R00852	TYMCUP_R00786	TURVEL_R07437	TROMEL_R05245	TRILEU_R11436	TOXRED_R09973	TINGUT_R07722	THRLUD_R11020	THIORB_R14284	TAEGUT_R07558	TAEGUT_R02950	TACRUB_R10817	SYLVIR_R02443	SYLBOR_R13342	SYLATR_R11141	SULDAC_R11711	STUVUL_R07692	STRCAM_R12146	STRCIN_R13120	STROCC_R05897	STEDEN_R00773	STEPAR_R03841	STECAR_R00917	SPITYR_R10133	SMICAP_R08525	SITEUR_R08135
227	702	ACACHL_R07566	SPOHYP_R08406	THACHL_R02018	PHORUB_R06858	NESNOT_R05140	MESUNI_R07479	FREMAG_R09361	BALREX_R02318	AMAGUI_R14796	FICALB_R01261	ZOSLAT_R07799	ZOSHYP_R10927	ZONALB_R07986	ZAPATR_R07578	XIPELE_R11053	VIRALT_R09653	VIDMAC_R02129	VIDCHA_R05780	UROPYL_R04579	UROIND_R14185	URILOM_R12012	URIAAL_R07747	UPUEPO_R09948	TYRSAV_R05472	TYMCUP_R02578	TURVEL_R12885	TROMEL_R09799	TRILEU_R11946	TOXRED_R13215	TINGUT_R03838	THRLUD_R05542	THIORB_R11219	TAEGUT_R08205	SPOHYP_R04454	TAEGUT_R09817	RHEPEN_R09566	POSRUF_R06603	PARPUN_R02742	OXYMAD_R03677	NEOCOR_R07632	MERNUB_R00989	LONSTR_R10612	LONSTR_R09103	EDOCOE_R06595	COLPIC_R01230	CEYCYA_R05681	APTAUS_R08592	ALCTOR_R04091
228	362	ACACHL_R01234	SPOHYP_R00797	FICALB_R06264	ZOSLAT_R01269	ZOSHYP_R09942	ZONALB_R13057	ZAPATR_R07705	XIPELE_R10097	VIRALT_R09473	VIDMAC_R06620	VIDCHA_R11722	UROPYL_R12333	UROIND_R11638	URILOM_R06381	URIAAL_R12338	UPUEPO_R03698	TYRSAV_R05005	TYMCUP_R12834	TURVEL_R03187	TROMEL_R06904	TRILEU_R05796	TINGUT_R12910	THRLUD_R08468	THIORB_R08184	TAEGUT_R12544	TACRUB_R13372	SYLVIR_R10849	SYLBOR_R02210	SYLATR_R08329	SULDAC_R00744	STUVUL_R11679	STRCAM_R05055	STRCIN_R02463	STROCC_R07364	STEDEN_R03093	STEPAR_R02612	STECAR_R09725	SPITYR_R08110	SMICAP_R11496	SITEUR_R00721	SINWEB_R09515	SETKIR_R13576	SERCAN_R05370	SERLUN_R05473	SCYSUP_R14253	SCLMEX_R07977	SAXMAU_R11324	SAPAEN_R02434
229	340	ACACHL_R09643	SPOHYP_R00808	FICALB_R06425	ZOSLAT_R01270	ZOSHYP_R14141	ZONALB_R13082	ZAPATR_R11622	XIPELE_R10099	VIRALT_R09480	VIDMAC_R09611	VIDCHA_R11732	UROPYL_R12341	UROIND_R12538	URILOM_R06423	URIAAL_R12380	UPUEPO_R03699	TYRSAV_R05008	TYMCUP_R12891	TURVEL_R03188	TROMEL_R06905	TRILEU_R08543	TOXRED_R10026	TINGUT_R12911	THRLUD_R06873	THIORB_R08186	TAEGUT_R12683	TACRUB_R13379	SYLVIR_R10861	SYLBOR_R02213	SYLATR_R08384	STUVUL_R11689	STUVUL_R12252	STRCAM_R05065	STRCIN_R02466	STROCC_R07380	STEDEN_R03106	STEPAR_R01208	STECAR_R09726	SPITYR_R16014	SPITYR_R08121	SMICAP_R11497	SITEUR_R00726	SINWEB_R09528	SETKIR_R13584	SERCAN_R05410	SERLUN_R05475	SCYSUP_R14254	SCLMEX_R07985
230	363	ACACHL_R10438	SPOHYP_R06300	EOLROS_R06842	ANHRUF_R08141	FICALB_R13302	ZOSLAT_R02288	ZOSHYP_R13304	ZONALB_R04048	ZAPATR_R00727	XIPELE_R06254	VIRALT_R08266	VIDMAC_R09439	VIDCHA_R07732	UROPYL_R10976	UROIND_R08923	URILOM_R05803	URIAAL_R01508	UPUEPO_R00178	TYRSAV_R02013	TYMCUP_R04250	TURVEL_R05474	TROMEL_R11956	TRILEU_R05606	TOXRED_R13207	TINGUT_R03470	THRLUD_R03880	THIORB_R11926	TAEGUT_R18070	TAEGUT_R02059	TACRUB_R06554	SYLVIR_R11526	SYLBOR_R08525	SYLATR_R13933	SULDAC_R06604	STUVUL_R09979	STRCAM_R06599	STRCIN_R09830	STROCC_R12623	STEDEN_R11810	STEPAR_R00160	STECAR_R08252	SPITYR_R04956	SMICAP_R05992	SITEUR_R04562	SINWEB_R00485	SETKIR_R06516	SERCAN_R10889	SERLUN_R02660
231	360	ACACHL_R13135	SPOHYP_R06301	FICALB_R13303	ZOSLAT_R02289	ZOSHYP_R13305	ZONALB_R04046	ZAPATR_R00726	XIPELE_R06253	VIRALT_R08267	VIDMAC_R09440	VIDCHA_R07733	UROPYL_R10977	UROIND_R08924	URILOM_R05804	URIAAL_R01509	UPUEPO_R00174	TYRSAV_R02014	TYMCUP_R04251	TURVEL_R05473	TROMEL_R11948	TRILEU_R05607	TOXRED_R13206	TINGUT_R03469	THRLUD_R03879	THIORB_R11920	TAEGUT_R02060	TACRUB_R06555	SYLVIR_R11527	SYLBOR_R08524	SYLATR_R13934	STUVUL_R09980	STRCAM_R06595	STRCIN_R09828	STROCC_R12624	STEDEN_R11811	STEPAR_R00161	STECAR_R08251	SPITYR_R04957	SMICAP_R05993	SITEUR_R04554	SINWEB_R00486	SETKIR_R06514	SERCAN_R10890	SERLUN_R02659	SCYSUP_R09196	SCLMEX_R14418	SAXMAU_R12022	SAPAEN_R06802
232	361	ACACHL_R01262	SPOHYP_R13113	ZOSLAT_R01809	ZAPATR_R08106	THACHL_R09682	SYRPAR_R11989	STEDEN_R10672	SITEUR_R05568	SINWEB_R04563	SERCAN_R09818	SEMFRA_R12172	SCOUMB_R10706	RHEHOF_R00392	RAMSUL_R14885	PTIVIO_R13070	PODPOD_R11523	PODCRI_R10719	PLUSOC_R02859	PHYTRO_R13500	PHORUB_R13325	PHEMEL_R08157	NANAUR_R07685	PACMIN_R13291	ORIORI_R14759	NYCGRA_R11611	NOTNIG_R07085	NESNOT_R07617	NESACU_R13364	MYSCRO_R11139	MESUNI_R03921	MELVER_R11940	LOCOCH_R08879	LEPDIS_R13574	LARSMI_R00817	LANLUD_R08766	JACJAC_R09504	IFRKOW_R07218	HIRRUS_R11728	GEOCAL_R10485	FALFRO_R11682	EURGUL_R12817	EUBBOU_R14401	ELAFOR_R07168	EDOCOE_R14114	CORCRI_R03642	CHLVIR_R12351	CHATOR_R14248	CHAPAP_R07159
233	352	ACACHL_R07457	SPOHYP_R03867	FICALB_R09745	ZOSLAT_R00049	ZOSHYP_R05036	ZONALB_R10837	ZAPATR_R13107	XIPELE_R07703	VIRALT_R01619	VIDMAC_R12926	VIDCHA_R05165	UROPYL_R06225	UROIND_R04866	URILOM_R07136	URIAAL_R13132	UPUEPO_R11882	TYRSAV_R03800	TYMCUP_R15046	TURVEL_R12669	TROMEL_R03963	TRILEU_R07717	TOXRED_R06257	TINGUT_R00937	THRLUD_R02298	THIORB_R06678	TAEGUT_R04272	TACRUB_R06680	SYLVIR_R04403	SYLBOR_R07576	SYLATR_R00396	SULDAC_R02917	STUVUL_R14221	STRCAM_R07286	STRCIN_R03450	STROCC_R03515	STEDEN_R04514	STEPAR_R01602	STECAR_R10550	SPITYR_R03664	SMICAP_R03136	SITEUR_R04774	SINWEB_R00502	SETKIR_R09011	SERCAN_R07973	SERLUN_R12014	SCYSUP_R00154	SCLMEX_R07204	SAXMAU_R08419
234	365	ACACHL_R05644	SPOHYP_R05458	FICALB_R02539	ZOSLAT_R07195	ZOSHYP_R05202	ZONALB_R05524	ZAPATR_R10399	XIPELE_R10119	VIRALT_R03474	VIDMAC_R07475	VIDCHA_R02157	UROPYL_R05047	UROIND_R03931	URILOM_R00098	URIAAL_R08534	UPUEPO_R10593	TYRSAV_R12501	TYMCUP_R07876	TURVEL_R08388	TROMEL_R08606	TRILEU_R01977	TOXRED_R13990	TINGUT_R11752	THRLUD_R09723	THIORB_R06834	TAEGUT_R00856	TACRUB_R01962	SYLVIR_R03123	SYLBOR_R03416	SYLATR_R01812	SULDAC_R12423	STUVUL_R00775	STRCAM_R03346	STRCIN_R03617	STROCC_R11845	STEDEN_R13071	STEPAR_R00508	STECAR_R12235	SPITYR_R03953	SMICAP_R00424	SITEUR_R03617	SINWEB_R09692	SETKIR_R03401	SERCAN_R00675	SERLUN_R13520	SCYSUP_R03174	SCLMEX_R08733	SAXMAU_R14505
235	732	ACACHL_R01565	SPOHYP_R13394	FICALB_R04563	ZOSLAT_R13891	ZOSHYP_R09817	ZONALB_R12054	ZAPATR_R05362	XIPELE_R13464	VIRALT_R14734	VIDMAC_R06084	VIDCHA_R03274	UROPYL_R11476	UROIND_R05014	URILOM_R10051	URIAAL_R07154	UPUEPO_R05977	TYRSAV_R00700	TYMCUP_R06820	TURVEL_R12312	TROMEL_R08231	TRILEU_R07973	TOXRED_R04251	TINGUT_R08453	THRLUD_R09496	THIORB_R06828	TAEGUT_R10119	TAEGUT_R02742	TACRUB_R04399	SYLVIR_R11267	SYLBOR_R14190	SYLATR_R11954	SULDAC_R12567	STUVUL_R04461	STRCAM_R13475	STRCIN_R06974	STROCC_R11441	STEDEN_R05701	STEPAR_R01109	STECAR_R13009	SPITYR_R08600	SMICAP_R03783	SITEUR_R05327	SINWEB_R07338	SETKIR_R02341	SERCAN_R14414	SERLUN_R05505	SCYSUP_R04173	SCLMEX_R12680
236	349	ACACHL_R06437	SPOHYP_R03789	FICALB_R04308	ZOSLAT_R10406	ZOSHYP_R03577	ZONALB_R03819	ZAPATR_R02491	XIPELE_R02290	VIRALT_R01001	VIDMAC_R12916	VIDCHA_R01702	UROPYL_R06938	UROIND_R12758	URILOM_R11656	URIAAL_R11609	UPUEPO_R03006	TYRSAV_R11672	TYMCUP_R07349	TURVEL_R08146	TROMEL_R14009	TRILEU_R00207	TOXRED_R05587	TINGUT_R01642	THRLUD_R06455	THIORB_R14249	TAEGUT_R17652	TACRUB_R14607	SYLVIR_R12359	SYLBOR_R05260	SYLATR_R09106	SULDAC_R12618	STUVUL_R11549	STRCAM_R13471	STRCIN_R02373	STROCC_R00441	STEDEN_R03624	STEPAR_R05464	STECAR_R03641	SPITYR_R11474	SMICAP_R09501	SITEUR_R07859	SINWEB_R04246	SETKIR_R02152	SERCAN_R01166	SERLUN_R07975	SCYSUP_R05226	SCLMEX_R13805	SAXMAU_R03462
237	1442	ACACHL_R01546	SPOHYP_R03788	FICALB_R04307	ZOSLAT_R10405	ZOSHYP_R03576	ZAPATR_R11823	XIPELE_R12435	VIRALT_R01000	VIDMAC_R12915	VIDCHA_R01701	UROPYL_R06937	UROIND_R06582	URILOM_R11655	UPUEPO_R03005	TYRSAV_R10602	TYMCUP_R07348	TURVEL_R08145	TROMEL_R14008	TRILEU_R00206	TOXRED_R05586	TINGUT_R01641	THRLUD_R06451	THIORB_R14248	TAEGUT_R17651	TACRUB_R14606	SYLVIR_R12358	SYLBOR_R05259	SYLATR_R09105	SULDAC_R12617	STUVUL_R11548	STRCAM_R13470	STRCIN_R02372	STROCC_R00440	SPOHYP_R08596	ZAPATR_R09989	TURVEL_R04707	TINGUT_R01863	STRCAM_R09931	SPOHYP_R08594	STRCAM_R09923	OXYMAD_R02007	NEOCOR_R08700	LIMLAP_R12262	COLSTR_R02750	CALORN_R00933	APTAUS_R08170	ANHRUF_R06595	FICALB_R02724
238	1309	ACACHL_R09727	SPOHYP_R01408	FICALB_R05018	ZOSLAT_R12751	ZOSHYP_R14090	ZONALB_R09490	ZAPATR_R07662	XIPELE_R06421	VIRALT_R02693	VIDMAC_R12273	VIDCHA_R05313	UROPYL_R14507	UROIND_R11063	URILOM_R01500	URIAAL_R09872	UPUEPO_R13836	TYRSAV_R14239	TYMCUP_R07468	TURVEL_R01940	TROMEL_R05630	TRILEU_R11263	TOXRED_R14820	TINGUT_R03501	THRLUD_R14087	THIORB_R02597	TAEGUT_R16682	TACRUB_R02757	TACRUB_R02758	SYLVIR_R02751	SYLBOR_R14282	SYLATR_R12396	SULDAC_R02461	SULDAC_R10691	STUVUL_R12216	STRCAM_R03453	STRCIN_R13356	STROCC_R08295	STEDEN_R09535	STEPAR_R10945	STECAR_R00833	SPITYR_R07426	SMICAP_R10103	SITEUR_R09995	SINWEB_R01413	SETKIR_R08491	SERCAN_R12306	SERLUN_R14662	SCYSUP_R01179
239	3090	ACACHL_R08006	SPOHYP_R03485	FICALB_R13438	ZOSLAT_R12055	ZOSHYP_R10874	ZONALB_R03368	ZAPATR_R02902	XIPELE_R11646	VIRALT_R09511	VIDMAC_R10309	VIDCHA_R00882	UROPYL_R10366	UROIND_R12984	URILOM_R09431	URIAAL_R02245	UPUEPO_R11350	TYRSAV_R01224	TYMCUP_R00434	TURVEL_R01197	TROMEL_R00646	TRILEU_R04917	TOXRED_R00324	TINGUT_R03178	THRLUD_R04416	THIORB_R06912	TAEGUT_R02216	TACRUB_R08530	SYLVIR_R03342	SYLBOR_R06061	SYLATR_R05145	SULDAC_R00752	STUVUL_R10044	STRCAM_R11371	STRCIN_R06203	STROCC_R05260	STEDEN_R12376	STEPAR_R04829	STECAR_R08062	SPITYR_R00916	SMICAP_R10738	SITEUR_R00584	SINWEB_R09616	SETKIR_R13945	SERCAN_R11021	SERLUN_R06223	SCYSUP_R03302	SCLMEX_R13576	SAXMAU_R02876
240	1361	ACACHL_R05587	SPOHYP_R07572	FICALB_R11821	ZONALB_R02751	SPOHYP_R08921	ZOSLAT_R04354	SPOHYP_R04469	COLPIC_R09450	GEOFOR_R01705	ZOSHYP_R13557	ZONALB_R03284	ZAPATR_R06486	XIPELE_R09427	VIRALT_R00636	VIDMAC_R06247	VIDCHA_R08424	UROPYL_R09460	UROIND_R06485	URILOM_R03571	URIAAL_R05102	UPUEPO_R04073	TYTALB_R05215	TYRSAV_R06724	TYMCUP_R02363	TURVEL_R07657	TROMEL_R11165	TRILEU_R08671	TOXRED_R08645	TODMEX_R00338	TINGUT_R01057	TICMUR_R01472	THRLUD_R14289	THIORB_R14167	THACHL_R01886	TAUERY_R07116	TAEGUT_R09834	TACRUB_R00210	SYRPAR_R13071	SYLVIR_R13671	SYLBOR_R02534	SULDAC_R11001	STUVUL_R03473	STRCAM_R04827	STRCIN_R12146	STROCC_R10175	STEDEN_R05139	STEPAR_R08993	STECAR_R10213
241	335	ACACHL_R04871	SPOHYP_R01038	FICALB_R06763	ZOSLAT_R08438	ZOSHYP_R12059	ZONALB_R13110	ZAPATR_R06042	VIRALT_R04138	VIDMAC_R06908	VIDCHA_R01327	UROPYL_R06554	UROIND_R12108	URILOM_R09563	URIAAL_R07881	UPUEPO_R07467	TYMCUP_R09351	TURVEL_R05816	TROMEL_R05860	TRILEU_R08354	TOXRED_R09525	TINGUT_R12486	THRLUD_R10196	THIORB_R10810	SYLVIR_R09906	SYLVIR_R14415	SYLVIR_R00886	SYLVIR_R06500	SYLVIR_R00394	SYLVIR_R07605	SYLVIR_R02359	SYLVIR_R03508	SYLVIR_R09956	SYLBOR_R09801	SYLATR_R00039	STUVUL_R07652	STRCAM_R01567	STRCIN_R09586	STROCC_R11117	STEPAR_R00846	STECAR_R13732	SPITYR_R06472	SITEUR_R06474	SINWEB_R14356	SERCAN_R07596	SAXMAU_R01823	SAGSER_R07990	RYNNIG_R05943	ROSBEN_R12297
242	351	ACACHL_R13008	SPOHYP_R08365	FICALB_R03039	ZOSLAT_R11686	ZOSHYP_R01684	ZONALB_R03605	ZAPATR_R01475	VIRALT_R08279	VIDMAC_R09097	VIDCHA_R03558	UROPYL_R05992	UROIND_R01866	URILOM_R14306	URIAAL_R06095	UPUEPO_R05382	TYRSAV_R05405	TYMCUP_R08748	TROMEL_R09902	TRILEU_R09283	TOXRED_R14893	TINGUT_R09163	THRLUD_R06752	THIORB_R05758	TAEGUT_R02368	TACRUB_R06826	SYLVIR_R07314	SYLBOR_R01577	SYLATR_R08430	SULDAC_R08305	STUVUL_R02032	STRCAM_R07020	STRCIN_R13694	STROCC_R11509	STEDEN_R10403	STEPAR_R13418	STECAR_R08960	SPITYR_R03133	SMICAP_R04080	SITEUR_R13172	SINWEB_R09423	SETKIR_R12800	SERCAN_R01440	SERLUN_R09211	SCYSUP_R03349	SCLMEX_R09338	SAXMAU_R06895	SAPAEN_R05905	SAKLUC_R04515
243	341	ACACHL_R09876	SPOHYP_R09399	FICALB_R10220	ZOSLAT_R01765	ZOSHYP_R06050	ZONALB_R07654	ZAPATR_R12429	XIPELE_R00890	VIRALT_R07767	VIDMAC_R05925	VIDCHA_R11447	UROPYL_R08874	UROIND_R01576	URILOM_R07740	URIAAL_R09068	UPUEPO_R14151	TYRSAV_R02292	TYMCUP_R12716	TROMEL_R06751	TRILEU_R04865	TOXRED_R11400	TINGUT_R07403	THRLUD_R09184	THIORB_R10734	TAEGUT_R17826	TACRUB_R11368	SYLVIR_R12239	SYLBOR_R01680	SYLATR_R11197	SULDAC_R02772	STUVUL_R00572	STRCAM_R09526	STRCIN_R01792	STROCC_R06529	STEDEN_R03146	STEPAR_R06003	STECAR_R05682	SPITYR_R01681	SITEUR_R02966	SINWEB_R13996	SETKIR_R00757	SERCAN_R08956	SERLUN_R03156	SCYSUP_R06459	SCLMEX_R12504	SAXMAU_R05068	SAPAEN_R04420	SAKLUC_R05998
244	11173	ACACHL_R04559	SPOHYP_R13607	TICMUR_R00816	SYLVIR_R01213	SPIPAS_R05781	SCYSUP_R13168	SPOHYP_R05481	XIPELE_R12180	SPOHYP_R13344	NESACU_R07697	VIRALT_R10434	CLIRUF_R02983	PSEHUM_R03104	ORTSPA_R15035	MENNOV_R08921	ATRCLA_R08458	UPUEPO_R13937	BUCCAP_R02758	URILOM_R01656	ZAPATR_R01796	URILOM_R02674	URIAAL_R14385	RHIAFR_R13602	PLUSOC_R12628	PEDTOR_R11998	LIMLAP_R01667	JACJAC_R10025	BURBIS_R09267	ALCTOR_R00608	THIORB_R00794	STEPAR_R02500	ROSBEN_R05403	NYCSEM_R02838	GLAPRA_R01187	DROARD_R00651	CHIMIN_R08658	CHAALE_R03785	CEPGRY_R01553	CALPUG_R12335	AREINT_R08155	PHASIM_R14008	FREMAG_R14005	RYNNIG_R14411	RISTRI_R05979	PSOCRE_R14036	PLUSOC_R14581	LARSMI_R12768	HELFUL_R02639
245	335	ACACHL_R06589	SPOHYP_R12803	NEOCOR_R01571	EOLROS_R05510	CALVIR_R10761	BUPERY_R04005	FICALB_R12169	ZOSLAT_R11211	ZOSHYP_R10101	ZONALB_R13271	ZAPATR_R06254	XIPELE_R04012	VIRALT_R07458	VIDCHA_R03789	UROPYL_R04981	UROIND_R07089	URILOM_R00546	URIAAL_R06962	UPUEPO_R08571	TYRSAV_R14443	TYMCUP_R05413	TURVEL_R03868	TROMEL_R13096	TROMEL_R07377	TRILEU_R07814	TOXRED_R01783	TINGUT_R09227	THRLUD_R07702	THIORB_R11332	TAEGUT_R04016	TACRUB_R03767	SYLVIR_R10314	SYLBOR_R08504	SYLATR_R12805	SULDAC_R02419	STUVUL_R13539	STRCAM_R06378	STRCIN_R03691	STROCC_R15507	STEDEN_R06682	STEPAR_R04359	STECAR_R08748	SPITYR_R10360	SMICAP_R00586	SITEUR_R06089	SINWEB_R07067	SETKIR_R14205	SERCAN_R08304
246	356	ACACHL_R10542	SPOHYP_R14052	FICALB_R03354	ZOSLAT_R11083	ZOSHYP_R11141	ZONALB_R12008	ZAPATR_R02233	XIPELE_R05006	VIRALT_R05601	VIDMAC_R13996	VIDCHA_R05501	UROPYL_R07636	UROIND_R02242	URILOM_R09196	URIAAL_R12759	UPUEPO_R12788	TYRSAV_R01520	TYMCUP_R09755	TURVEL_R02282	TROMEL_R02880	TRILEU_R12060	TOXRED_R12687	TINGUT_R02257	THRLUD_R09111	THIORB_R08222	TAEGUT_R10686	TACRUB_R11599	SYLVIR_R08462	SYLBOR_R06815	SYLATR_R06193	SULDAC_R03891	STUVUL_R10226	STRCAM_R06716	STRCIN_R06611	STROCC_R14106	STEDEN_R06441	STEPAR_R04276	STECAR_R03803	SPITYR_R14902	SMICAP_R06302	SITEUR_R03141	SINWEB_R00773	SETKIR_R09491	SERCAN_R02450	SERLUN_R06687	SCYSUP_R08896	SCLMEX_R01867	SAXMAU_R05270
247	346	ACACHL_R10560	SPOHYP_R03888	FICALB_R11303	ZOSLAT_R03278	ZOSHYP_R06732	ZONALB_R04126	ZAPATR_R13547	VIRALT_R03686	VIDMAC_R01158	VIDCHA_R08347	UROPYL_R12991	UROIND_R02421	URILOM_R14044	URIAAL_R07768	UPUEPO_R07818	TYRSAV_R10990	TYMCUP_R02821	TURVEL_R11564	TROMEL_R11416	TRILEU_R04683	TOXRED_R13110	TINGUT_R04915	THRLUD_R13753	THIORB_R11027	TAEGUT_R11793	TACRUB_R00291	SYLVIR_R03178	SYLBOR_R09880	SYLATR_R08116	SULDAC_R05885	STUVUL_R05911	STRCAM_R09686	STRCIN_R10101	STROCC_R02411	STEDEN_R14064	STEPAR_R12666	STECAR_R01023	SPITYR_R01710	SMICAP_R00694	SITEUR_R09586	SINWEB_R04843	SETKIR_R05737	SERCAN_R07112	SERLUN_R05991	SCYSUP_R09775	SCLMEX_R08678	SAXMAU_R09838	SAPAEN_R10875
248	345	ACACHL_R08783	SPOHYP_R00703	FICALB_R02716	ZOSLAT_R12413	ZOSHYP_R10598	ZONALB_R13720	ZAPATR_R01597	XIPELE_R09894	VIRALT_R09601	VIDMAC_R10471	VIDCHA_R14630	UROPYL_R04259	UROIND_R13294	URILOM_R14063	URIAAL_R06226	UPUEPO_R00864	TYRSAV_R07744	TYMCUP_R01711	TROMEL_R14090	TRILEU_R13403	TOXRED_R09369	TINGUT_R07031	THRLUD_R08922	THIORB_R07873	TAEGUT_R13086	TACRUB_R06773	SYLVIR_R00259	SYLBOR_R13776	SYLATR_R06487	SULDAC_R07086	STUVUL_R11107	STRCAM_R06844	STRCIN_R11567	STROCC_R09271	STEDEN_R04021	STEPAR_R06736	STECAR_R04007	SPITYR_R05958	SMICAP_R10048	SITEUR_R12082	SINWEB_R04372	SETKIR_R08111	SERCAN_R11425	SERLUN_R08369	SCYSUP_R06443	SCLMEX_R14471	SAXMAU_R01942	SAPAEN_R03043
249	944	ACACHL_R11614	SPOHYP_R09312	FICALB_R11316	ZOSHYP_R08196	ZAPATR_R10413	XIPELE_R12911	VIRALT_R04058	VIDCHA_R07403	UROIND_R02092	URILOM_R06035	URIAAL_R07638	UPUEPO_R02835	TYRSAV_R12279	TYMCUP_R01640	TROMEL_R12834	TRILEU_R09526	TOXRED_R12815	THRLUD_R04851	THIORB_R01017	TACRUB_R13962	SYLVIR_R09049	SYLATR_R08132	SULDAC_R03086	STUVUL_R02275	STRCIN_R05687	STROCC_R13854	STEDEN_R12752	STEPAR_R12800	STECAR_R08914	STECAR_R05895	SPITYR_R13457	SMICAP_R14267	SITEUR_R14188	SINWEB_R04396	SETKIR_R03820	SERCAN_R07125	SERLUN_R08465	SCYSUP_R05567	SCLMEX_R11656	SAXMAU_R07016	SAPAEN_R06081	SAKLUC_R11175	SAGSER_R00716	RYNNIG_R06845	ROSBEN_R08693	RISTRI_R07888	RHYJUB_R02306	RHIDAH_R09760
250	706	ACACHL_R07837	SPOHYP_R01051	FICALB_R13031	ZOSLAT_R12560	ZOSHYP_R12693	ZONALB_R10832	ZAPATR_R11190	XIPELE_R06587	VIRALT_R10233	VIDMAC_R12370	VIDCHA_R12220	UROPYL_R08114	UROIND_R09570	URILOM_R05640	URIAAL_R08445	UPUEPO_R13789	TYRSAV_R09893	TYMCUP_R06298	PICPUB_R09115	SPOHYP_R00834	FICALB_R04961	ZOSLAT_R06224	ZOSHYP_R11022	ZONALB_R12997	ZAPATR_R03320	XIPELE_R01683	VIRALT_R06949	VIDMAC_R05209	VIDCHA_R11837	UROPYL_R03861	UROIND_R09592	URILOM_R10517	UPUEPO_R13538	TYRSAV_R05890	TYMCUP_R00321	TURVEL_R03021	TROMEL_R06693	TRILEU_R05172	TOXRED_R08272	TINGUT_R08591	THRLUD_R00937	THIORB_R13987	TAEGUT_R02009	TACRUB_R14529	SYLVIR_R02530	SYLBOR_R12659	SYLATR_R05369	SULDAC_R10538
251	365	ACACHL_R12187	SPOHYP_R05928	FICALB_R00122	ZOSLAT_R07805	ZOSHYP_R12281	ZONALB_R08638	ZAPATR_R03205	XIPELE_R09996	VIRALT_R06395	VIDMAC_R11848	VIDCHA_R12155	UROPYL_R12544	UROIND_R07610	URILOM_R08612	URIAAL_R12447	UPUEPO_R00775	TYRSAV_R06792	TYMCUP_R10888	TURVEL_R04244	TROMEL_R08279	TRILEU_R11126	TOXRED_R05238	TINGUT_R00468	THRLUD_R12371	THIORB_R09011	TAEGUT_R00115	TACRUB_R13168	SYLVIR_R10326	SYLBOR_R05980	SYLATR_R05788	SULDAC_R08754	STUVUL_R11381	STRCAM_R10316	STRCIN_R04877	STROCC_R05729	STEDEN_R08907	STEPAR_R04681	STECAR_R13893	SPITYR_R10691	SMICAP_R01160	SITEUR_R08391	SINWEB_R02022	SETKIR_R00620	SERCAN_R06664	SERLUN_R04134	SCYSUP_R14086	SCLMEX_R04939	SAXMAU_R11627
252	298	ACACHL_R05132	SPOHYP_R01368	FICALB_R04975	ZOSLAT_R12187	ZOSHYP_R03290	ZONALB_R10731	ZAPATR_R02066	VIRALT_R13857	VIDMAC_R02979	VIDCHA_R14242	UROPYL_R00508	UROIND_R05781	URILOM_R06159	URIAAL_R11304	TYRSAV_R05446	TYMCUP_R05628	TROMEL_R12738	TRILEU_R06694	TOXRED_R10097	TINGUT_R09824	THRLUD_R06432	THIORB_R05754	TAEGUT_R16637	TACRUB_R04260	SYLVIR_R09424	SYLBOR_R13905	SYLATR_R05382	SULDAC_R01860	STUVUL_R04754	STRCAM_R06937	STRCIN_R09854	STROCC_R08261	STEDEN_R03563	STEPAR_R07235	STECAR_R08881	SPITYR_R07590	SMICAP_R12930	SITEUR_R01828	SINWEB_R00621	SETKIR_R13434	SERCAN_R14214	SERLUN_R06572	SCYSUP_R06017	SCLMEX_R08583	SAXMAU_R01916	SAPAEN_R05235	SAKLUC_R13071	SAGSER_R12535
253	296	ACACHL_R13544	SPOHYP_R14278	RHYJUB_R14472	FICALB_R14509	ZOSLAT_R14482	ZOSHYP_R14616	ZONALB_R10513	ZAPATR_R12816	VIRALT_R15216	VIDMAC_R07145	VIDCHA_R15708	UROPYL_R13482	UROIND_R14939	URILOM_R15252	URIAAL_R14701	UPUEPO_R05570	TYRSAV_R14688	TYMCUP_R15455	TURVEL_R10070	TROMEL_R14914	TRILEU_R14925	TOXRED_R02465	THRLUD_R13322	THIORB_R11493	TACRUB_R15185	SYLVIR_R14892	SYLBOR_R05089	SYLATR_R14238	SULDAC_R07527	STUVUL_R15353	STRCAM_R13841	STRCIN_R04976	STROCC_R15765	STEDEN_R14557	STEPAR_R14888	STECAR_R15247	SPITYR_R15224	SMICAP_R14714	SITEUR_R04626	SINWEB_R13912	SETKIR_R10425	SERCAN_R15202	SERLUN_R04814	SCYSUP_R07389	SCLMEX_R00918	SAXMAU_R15175	SAPAEN_R14506	SAKLUC_R07086
254	348	ACACHL_R10447	SPOHYP_R06252	FICALB_R13231	ZOSLAT_R03348	ZOSHYP_R10364	ZONALB_R10504	ZAPATR_R12814	XIPELE_R09245	VIRALT_R13696	VIDMAC_R07132	VIDCHA_R11306	UROPYL_R13472	UROIND_R10033	URILOM_R09297	URIAAL_R11289	UPUEPO_R12697	TYRSAV_R05055	TYMCUP_R09148	TURVEL_R10069	TROMEL_R12421	TRILEU_R08109	TOXRED_R02463	TINGUT_R12333	THRLUD_R13315	THIORB_R11491	TAEGUT_R01979	TACRUB_R11723	SYLVIR_R13924	SYLBOR_R05085	SYLATR_R02904	SULDAC_R07525	STUVUL_R03198	STRCAM_R09333	STRCIN_R04968	STROCC_R12922	STEDEN_R03195	STEPAR_R01471	STECAR_R11516	SPITYR_R07594	SMICAP_R06936	SITEUR_R04618	SINWEB_R13901	SETKIR_R10414	SERCAN_R12855	SERLUN_R04804	SCYSUP_R07388	SCLMEX_R00916	SAXMAU_R06690
255	683	ACACHL_R07929	SPOHYP_R01367	FICALB_R04974	ZOSLAT_R12186	ZOSHYP_R03289	ZONALB_R10730	ZAPATR_R02065	XIPELE_R02583	VIRALT_R13856	VIDMAC_R02978	VIDCHA_R14241	UROPYL_R00507	URILOM_R06158	URIAAL_R11303	UPUEPO_R05655	TYRSAV_R05445	TYMCUP_R05627	TURVEL_R07778	TROMEL_R12737	TRILEU_R06693	TOXRED_R10096	THRLUD_R06437	THIORB_R13161	TAEGUT_R16636	TACRUB_R04259	SYLVIR_R09423	SYLBOR_R13904	SYLATR_R05381	SULDAC_R01859	STUVUL_R04753	STRCAM_R06936	STRCIN_R09853	STROCC_R08260	STEDEN_R03562	STEPAR_R04203	STECAR_R02110	SPITYR_R07589	SMICAP_R12929	SITEUR_R01827	SINWEB_R00620	SETKIR_R13433	SERCAN_R14213	SERLUN_R06571	SCYSUP_R13275	SCLMEX_R08582	SAXMAU_R01915	SAPAEN_R05234	SAKLUC_R09971
256	1092	ACACHL_R03429	SPOHYP_R06266	UPUEPO_R12698	RHIAFR_R11256	LOPRUF_R00750	GEOCAL_R10217	FICALB_R13244	ZOSLAT_R03349	ZOSHYP_R10372	ZONALB_R10512	ZAPATR_R12815	XIPELE_R09246	VIRALT_R13704	VIDMAC_R07144	VIDCHA_R11322	UROPYL_R13481	UROIND_R06884	URILOM_R09298	URIAAL_R11290	TYRSAV_R05056	TYMCUP_R09149	TURVEL_R02186	TROMEL_R12422	TRILEU_R08110	TOXRED_R02464	TINGUT_R12339	THRLUD_R13321	THIORB_R11492	TAEGUT_R02025	TACRUB_R11731	SYLVIR_R13934	SYLBOR_R05086	SYLATR_R02925	SULDAC_R07526	STUVUL_R03222	STRCAM_R09334	STRCIN_R04975	STROCC_R12926	STEDEN_R03204	STEPAR_R04228	STECAR_R03521	SPITYR_R07595	SMICAP_R06939	SITEUR_R04625	SINWEB_R13911	SETKIR_R10424	SERCAN_R12891	SERLUN_R04813
257	352	ACACHL_R08035	SPOHYP_R08410	FICALB_R01263	ZOSLAT_R09476	ZOSHYP_R14018	ZONALB_R07990	ZAPATR_R12222	XIPELE_R09640	VIRALT_R11340	VIDMAC_R09573	VIDCHA_R01235	UROPYL_R09499	UROIND_R02010	URILOM_R12015	URIAAL_R07750	UPUEPO_R12175	TYRSAV_R06662	TYMCUP_R02581	TURVEL_R13371	TROMEL_R06447	TRILEU_R05681	TOXRED_R06999	TINGUT_R03835	THRLUD_R06639	THIORB_R02314	TAEGUT_R08209	TACRUB_R10944	SYLVIR_R13769	SYLBOR_R00931	SYLATR_R02947	SULDAC_R08224	STUVUL_R08340	STRCAM_R12712	STRCIN_R00164	STROCC_R02625	STEDEN_R08408	STEPAR_R09566	STECAR_R04472	SPITYR_R11549	SMICAP_R12902	SITEUR_R11146	SINWEB_R06683	SETKIR_R06837	SERCAN_R10209	SERLUN_R09627	SCYSUP_R14074	SCLMEX_R09498	SAXMAU_R12858
258	1023	ACACHL_R10738	SPOHYP_R09136	ZAPATR_R13538	XIPELE_R03959	VIRALT_R10099	VIDMAC_R04060	VIDCHA_R04083	URILOM_R05793	URIAAL_R01498	UPUEPO_R02833	TYTALB_R11915	TURVEL_R09165	TROMEL_R05335	TRILEU_R05311	TOXRED_R13100	TODMEX_R08527	TICMUR_R05716	THRLUD_R13034	THACHL_R10776	TAUERY_R01289	SYRPAR_R09491	SYLBOR_R13152	SULDAC_R12061	STROCC_R07753	STEPAR_R05836	SPIPAS_R07698	SPITYR_R00754	SAKLUC_R07296	SAGSER_R13358	RYNNIG_R08846	RHYJUB_R03493	RHICYA_R14529	QUIMEX_R04120	PYCJOC_R08609	PTILEU_R04360	PTEGUT_R08344	POSRUF_R03392	PODCRI_R09554	PODSTR_R09892	PLUSOC_R02568	PICGYM_R09701	PIACAY_R09694	PHORUB_R04918	URIPEL_R13913	NANHAR_R13896	PHACAR_R03598	NANAUR_R12593	PHANIT_R05135
259	1053	ACACHL_R13776	SPOHYP_R15134	FICALB_R15050	ZOSLAT_R14930	ZOSHYP_R15448	ZONALB_R14094	ZAPATR_R14587	XIPELE_R14950	VIRALT_R15710	VIDMAC_R14390	VIDCHA_R15987	UROPYL_R14977	UROIND_R15422	URILOM_R15696	URIAAL_R15535	UPUEPO_R14701	TYRSAV_R15402	TYMCUP_R15958	TURVEL_R13928	TROMEL_R15115	TRILEU_R15106	TOXRED_R15932	TINGUT_R13926	THRLUD_R15572	THIORB_R15300	TAEGUT_R18718	TACRUB_R15907	SYLVIR_R15563	SYLBOR_R14911	SYLATR_R14513	SULDAC_R14620	STUVUL_R15798	STRCIN_R15831	STROCC_R16404	STEDEN_R14855	STEPAR_R15802	STECAR_R15639	SPITYR_R15982	SMICAP_R15181	SITEUR_R15185	SINWEB_R16147	SETKIR_R14992	SERCAN_R16187	SERLUN_R15651	SCYSUP_R15385	SCLMEX_R15824	SAXMAU_R16207	SAPAEN_R15497
260	356	ACACHL_R03944	SPOHYP_R09138	FICALB_R13257	ZOSLAT_R04647	ZOSHYP_R13947	ZONALB_R05783	ZAPATR_R10891	XIPELE_R09169	VIRALT_R11498	VIDMAC_R00775	VIDCHA_R04085	UROPYL_R00976	UROIND_R00743	URILOM_R05795	URIAAL_R01500	UPUEPO_R00749	TYRSAV_R06889	TYMCUP_R13835	TURVEL_R07933	TROMEL_R00886	TRILEU_R08335	TOXRED_R06085	TINGUT_R04715	THRLUD_R05747	THIORB_R05831	TAEGUT_R16621	TACRUB_R12448	SYLVIR_R08107	SYLBOR_R08362	SYLATR_R02910	SULDAC_R12882	STUVUL_R04739	STRCAM_R10219	STRCIN_R11454	STROCC_R07755	STEDEN_R02272	STEPAR_R01986	STECAR_R00124	SPITYR_R04504	SMICAP_R02224	SITEUR_R06845	SINWEB_R06974	SETKIR_R05391	SERCAN_R14199	SERLUN_R14223	SCYSUP_R11909	SCLMEX_R01507	SAXMAU_R07812
261	354	ACACHL_R07915	SPOHYP_R09128	FICALB_R13116	ZOSLAT_R04636	ZOSHYP_R13945	ZONALB_R05774	ZAPATR_R00691	VIRALT_R11495	VIDMAC_R00772	VIDCHA_R04074	UROPYL_R00972	UROIND_R00740	URILOM_R05763	URIAAL_R01468	UPUEPO_R00746	TYRSAV_R06887	TYMCUP_R13726	TURVEL_R10456	TROMEL_R00882	TRILEU_R08333	TOXRED_R06081	TINGUT_R04713	THRLUD_R12316	THIORB_R05827	TAEGUT_R16493	TACRUB_R12444	SYLVIR_R08103	SYLBOR_R08359	SYLATR_R02897	SULDAC_R12880	STUVUL_R04716	STRCAM_R10202	STRCIN_R11448	STROCC_R07749	STEDEN_R02266	STEPAR_R01983	STECAR_R00120	SPITYR_R04499	SMICAP_R02215	SITEUR_R14552	SINWEB_R06965	SETKIR_R05388	SERCAN_R14152	SERLUN_R14214	SCYSUP_R11906	SCLMEX_R01504	SAXMAU_R07802	SAPAEN_R02587
262	359	ACACHL_R03258	SPOHYP_R12007	FICALB_R04137	ZOSLAT_R08832	ZOSHYP_R04067	ZONALB_R07346	ZAPATR_R13328	XIPELE_R10678	VIRALT_R09316	VIDMAC_R00142	VIDCHA_R06950	UROPYL_R00149	UROIND_R12123	URILOM_R12129	URIAAL_R05060	UPUEPO_R12059	TYRSAV_R02451	TYMCUP_R04377	TURVEL_R07251	TROMEL_R03334	TRILEU_R11895	TOXRED_R07523	TINGUT_R10058	THRLUD_R10598	THIORB_R14661	TAEGUT_R05623	TACRUB_R10564	SYLVIR_R10805	SYLBOR_R10822	SYLATR_R09563	SULDAC_R06563	STUVUL_R02007	STRCAM_R02597	STRCIN_R10642	STROCC_R07594	STEDEN_R12066	STEPAR_R05101	STECAR_R00171	SPITYR_R10874	SMICAP_R13407	SITEUR_R06410	SINWEB_R07744	SETKIR_R06352	SERCAN_R09456	SERLUN_R01543	SCYSUP_R08013	SCLMEX_R04633	SAXMAU_R12702
263	339	ACACHL_R02490	SPOHYP_R00823	FICALB_R06438	ZOSLAT_R01285	ZOSHYP_R09903	ZONALB_R05349	ZAPATR_R13750	XIPELE_R04721	VIRALT_R10419	VIDMAC_R12535	VIDCHA_R03179	UROPYL_R14338	UROIND_R11519	URILOM_R03839	URIAAL_R02884	UPUEPO_R12898	TYRSAV_R02959	TYMCUP_R02907	TURVEL_R06163	TROMEL_R14694	TRILEU_R05823	TOXRED_R13354	TINGUT_R09465	THRLUD_R08517	THIORB_R04239	TAEGUT_R12698	TACRUB_R10571	SYLVIR_R07991	SYLBOR_R02669	SYLATR_R08399	STUVUL_R09220	STRCAM_R02557	STRCIN_R05885	STROCC_R15692	STEDEN_R13944	STEPAR_R10199	STECAR_R07460	SPITYR_R10151	SMICAP_R10173	SITEUR_R14427	SINWEB_R12065	SETKIR_R04147	SERCAN_R05425	SERLUN_R10333	SCYSUP_R04380	SCLMEX_R10241	SAXMAU_R11392	SAPAEN_R05764
264	1608	ACACHL_R06274	SPOHYP_R10868	STEDEN_R08494	SPOHYP_R02509	ZOSLAT_R01347	TAEGUT_R05105	TAEGUT_R07001	TAEGUT_R01497	TAEGUT_R04795	PORRUF_R06824	LONSTR_R07514	TAEGUT_R14368	TAEGUT_R12366	CHLHAR_R01441	ZOSLAT_R12762	PORRUF_R05477	SPOHYP_R06500	SPOHYP_R02513	FICALB_R01300	FICALB_R01299	FICALB_R02984	ZONALB_R06939	XIPELE_R05325	VIRALT_R12026	VIDCHA_R08592	VIDCHA_R08593	UROIND_R06067	UROIND_R02750	SPOHYP_R14691	SPOHYP_R14695	SPOHYP_R14692	SPOHYP_R14693	SPOHYP_R15060	SPOHYP_R14694	FICALB_R15488	FICALB_R15487	FICALB_R15495	FICALB_R15494	FICALB_R15865	FICALB_R15489	FICALB_R15491	FICALB_R15490	FICALB_R15493	FICALB_R15492	ZONALB_R14109	ZONALB_R13972	ZONALB_R13973	ZONALB_R14113
265	355	ACACHL_R07322	SPOHYP_R10879	FICALB_R06867	ZOSLAT_R09865	ZOSHYP_R09667	ZONALB_R04161	ZAPATR_R02069	XIPELE_R03746	VIRALT_R13193	VIDMAC_R10788	VIDCHA_R09016	UROPYL_R02195	UROIND_R13799	URILOM_R11160	URIAAL_R04059	UPUEPO_R02364	TYRSAV_R05555	TYMCUP_R12422	TURVEL_R04347	TROMEL_R02631	TRILEU_R10756	TOXRED_R11987	TOXRED_R05736	TINGUT_R02973	THRLUD_R05325	THIORB_R08990	TAEGUT_R14941	TACRUB_R02534	SYLVIR_R11373	SYLBOR_R03593	SYLATR_R04473	SULDAC_R10789	STUVUL_R04485	STRCAM_R05333	STRCIN_R10196	STROCC_R09133	STEDEN_R11221	STEPAR_R11346	STECAR_R11447	SPITYR_R02787	SMICAP_R12123	SITEUR_R12850	SINWEB_R10339	SETKIR_R05477	SERCAN_R07604	SERLUN_R14429	SCYSUP_R06948	SCLMEX_R07211
266	361	ACACHL_R07321	SPOHYP_R10869	FICALB_R06790	ZOSLAT_R09864	ZOSHYP_R09666	ZONALB_R04160	ZAPATR_R02067	XIPELE_R03745	VIRALT_R14918	VIDMAC_R10787	VIDCHA_R09014	UROPYL_R02193	UROIND_R13797	URILOM_R11158	URIAAL_R04057	UPUEPO_R04174	TYRSAV_R05554	TYMCUP_R12325	TURVEL_R04346	TROMEL_R02630	TRILEU_R10754	TOXRED_R05735	TINGUT_R02971	THRLUD_R05324	THIORB_R08983	TAEGUT_R14857	TACRUB_R02532	SYLVIR_R11370	SYLBOR_R03591	SYLATR_R04458	SULDAC_R12099	STUVUL_R04484	STRCAM_R05331	STRCIN_R10195	STROCC_R09116	STEDEN_R11220	STEPAR_R11345	STECAR_R11446	SPITYR_R02785	SMICAP_R12115	SITEUR_R12849	SINWEB_R10338	SETKIR_R05476	SERCAN_R07602	SERLUN_R05406	SCYSUP_R06946	SCLMEX_R07210	SAXMAU_R01833
267	354	ACACHL_R10858	SPOHYP_R04482	FICALB_R10058	ZOSLAT_R04370	ZOSHYP_R04534	ZONALB_R03290	ZAPATR_R11224	XIPELE_R07404	VIRALT_R09545	VIDMAC_R00087	VIDCHA_R01965	UROPYL_R11484	UROIND_R10296	URILOM_R12758	URIAAL_R02622	UPUEPO_R07794	TYRSAV_R03190	TYMCUP_R14162	TURVEL_R04253	TROMEL_R06057	TRILEU_R04576	TOXRED_R03122	THRLUD_R08399	THIORB_R07482	TAEGUT_R09865	TACRUB_R00650	SYLVIR_R04578	SYLBOR_R10793	SYLATR_R12172	SULDAC_R12212	STUVUL_R05805	STRCAM_R04749	STRCIN_R03479	STROCC_R14666	STEDEN_R11716	STEPAR_R08779	STECAR_R09132	SPITYR_R09174	SMICAP_R06441	SITEUR_R05954	SINWEB_R06292	SETKIR_R13394	SERCAN_R01324	SERLUN_R08891	SCYSUP_R12184	SCLMEX_R09062	SAXMAU_R09501	SAPAEN_R03309
268	1935	ACACHL_R10857	SPOHYP_R04430	FICALB_R09991	ZOSLAT_R04321	ZOSHYP_R04530	ZONALB_R03262	ZAPATR_R11223	XIPELE_R07405	VIRALT_R09541	VIDMAC_R00095	VIDCHA_R01982	UROPYL_R11876	UROIND_R10294	URILOM_R12753	URIAAL_R02617	UPUEPO_R07793	TYRSAV_R03186	TYMCUP_R14113	TURVEL_R04251	TROMEL_R06052	TRILEU_R04562	TOXRED_R03109	TINGUT_R00215	THRLUD_R08400	THRLUD_R09245	THIORB_R07478	TAEGUT_R18229	TAEGUT_R09952	TACRUB_R00641	SYLVIR_R04565	SYLBOR_R10791	SYLATR_R12130	SULDAC_R12204	STUVUL_R05794	STRCAM_R04739	STRCIN_R03473	STROCC_R14647	STEDEN_R11708	STEPAR_R08775	STECAR_R09130	SPITYR_R09167	SMICAP_R06433	SITEUR_R05948	SINWEB_R06306	SETKIR_R13382	SERCAN_R01266	SERLUN_R08866	SCYSUP_R12182
269	361	ACACHL_R01053	SPOHYP_R04481	FICALB_R10057	ZOSLAT_R04369	ZOSHYP_R04533	ZONALB_R03289	ZAPATR_R06614	VIRALT_R09544	VIDMAC_R00086	VIDCHA_R01964	UROPYL_R11883	UROIND_R10295	URILOM_R12757	URIAAL_R02621	UPUEPO_R01348	TYRSAV_R03189	TYMCUP_R14161	TURVEL_R04252	TROMEL_R06056	TRILEU_R04575	TOXRED_R03121	TINGUT_R00217	THRLUD_R09246	THIORB_R07481	TAEGUT_R09864	TAEGUT_R06919	TACRUB_R00649	SYLVIR_R04577	SYLBOR_R07498	SYLATR_R12171	SULDAC_R12211	STUVUL_R05804	STRCAM_R04748	STRCIN_R03478	STROCC_R14665	STEDEN_R11715	STEPAR_R08778	STECAR_R09131	SPITYR_R09173	SMICAP_R06440	SITEUR_R05953	SINWEB_R06291	SETKIR_R13393	SERCAN_R01323	SERLUN_R08890	SCYSUP_R12183	SCLMEX_R09061	SAXMAU_R09500
270	364	ACACHL_R02860	SPOHYP_R07898	FICALB_R12690	ZOSLAT_R05916	ZOSHYP_R03297	ZONALB_R07451	ZAPATR_R04729	XIPELE_R00673	VIRALT_R00616	VIDMAC_R12804	VIDCHA_R12832	UROPYL_R13410	UROIND_R07665	URILOM_R06825	URIAAL_R09851	UPUEPO_R07905	TYRSAV_R12191	TYMCUP_R02373	TURVEL_R03166	TROMEL_R03402	TRILEU_R01596	TOXRED_R10583	TINGUT_R05582	THRLUD_R03855	THIORB_R06350	TAEGUT_R06315	TACRUB_R08434	SYLVIR_R00377	SYLBOR_R01656	SYLATR_R04118	SULDAC_R10947	STUVUL_R11480	STRCAM_R12818	STRCIN_R06133	STROCC_R10431	STEDEN_R08902	STEPAR_R03317	STECAR_R03705	SPITYR_R03388	SMICAP_R12141	SITEUR_R04394	SINWEB_R01754	SETKIR_R07440	SERCAN_R11330	SERLUN_R01484	SCYSUP_R00867	SCLMEX_R01708	SAXMAU_R00208
271	362	ACACHL_R00902	SPOHYP_R04555	FICALB_R10131	ZOSLAT_R04429	ZOSHYP_R04539	ZONALB_R03320	ZAPATR_R02492	XIPELE_R10259	VIRALT_R09609	VIDMAC_R00093	VIDCHA_R01801	UROPYL_R11886	UROIND_R10298	URILOM_R12766	URIAAL_R02630	UPUEPO_R02318	TYRSAV_R03196	TYMCUP_R14219	TURVEL_R04254	TROMEL_R06062	TRILEU_R04590	TOXRED_R03133	TINGUT_R00222	THRLUD_R09247	THIORB_R07488	TAEGUT_R16013	TACRUB_R00653	SYLVIR_R04589	SYLBOR_R07499	SYLATR_R12207	SULDAC_R12218	STUVUL_R05813	STRCAM_R04761	STRCIN_R03486	STROCC_R14676	STEDEN_R11720	STEPAR_R08787	STECAR_R09135	SPITYR_R09186	SMICAP_R06448	SITEUR_R05961	SINWEB_R06303	SETKIR_R13402	SERCAN_R01396	SERLUN_R08917	SCYSUP_R12188	SCLMEX_R09067	SAXMAU_R00540
272	352	ACACHL_R05035	SPOHYP_R07851	FICALB_R12628	ZOSLAT_R05878	ZOSHYP_R03295	ZAPATR_R12300	XIPELE_R11962	VIRALT_R07346	VIDMAC_R12799	VIDCHA_R06474	UROPYL_R13403	UROIND_R07663	URILOM_R06821	URIAAL_R09848	UPUEPO_R07904	TYRSAV_R12190	TYMCUP_R02306	TURVEL_R03165	TROMEL_R03400	TRILEU_R01585	TOXRED_R10574	TINGUT_R05579	THRLUD_R03854	THIORB_R06349	TAEGUT_R06251	TACRUB_R08425	SYLVIR_R00367	SYLBOR_R01652	SYLATR_R04085	SULDAC_R10942	STUVUL_R11473	STRCAM_R12807	STRCIN_R06129	STROCC_R10414	STEDEN_R08893	STEPAR_R03315	STECAR_R03704	SPITYR_R03383	SMICAP_R12136	SITEUR_R04388	SINWEB_R01745	SERCAN_R11280	SERLUN_R01470	SCYSUP_R00865	SCLMEX_R01703	SAXMAU_R00620	SAPAEN_R11891	SAKLUC_R13434
273	359	ACACHL_R03312	SPOHYP_R04429	FICALB_R09990	ZOSLAT_R04320	ZOSHYP_R04529	ZONALB_R06496	ZAPATR_R08900	XIPELE_R10258	VIRALT_R09608	VIDMAC_R00079	VIDCHA_R01777	UROPYL_R11875	UROIND_R10293	URILOM_R12752	URIAAL_R02616	UPUEPO_R02317	TYRSAV_R03185	TYMCUP_R14112	TURVEL_R03331	TROMEL_R06051	TRILEU_R04561	TOXRED_R03108	TINGUT_R00214	THRLUD_R09244	THIORB_R07477	TAEGUT_R09797	TACRUB_R00640	SYLVIR_R04564	SYLBOR_R07491	SYLATR_R12129	SULDAC_R12203	STUVUL_R05793	STRCAM_R04738	STRCIN_R03472	STROCC_R14646	STEDEN_R11707	STEPAR_R08774	STECAR_R09129	SPITYR_R09166	SMICAP_R07918	SITEUR_R05947	SINWEB_R06279	SETKIR_R01809	SERCAN_R01265	SERLUN_R08865	SCYSUP_R12181	SCLMEX_R09052	SAXMAU_R00525
274	1887	ACACHL_R09036	SPOHYP_R07850	FICALB_R12627	ZOSLAT_R05877	ZOSHYP_R03294	ZONALB_R05068	ZAPATR_R01337	XIPELE_R11961	VIRALT_R07345	VIDMAC_R12798	VIDCHA_R06473	UROPYL_R13402	UROIND_R07662	URILOM_R06820	URIAAL_R09847	UPUEPO_R07903	TYRSAV_R12189	TYMCUP_R02305	TURVEL_R11850	TURVEL_R05139	TROMEL_R03399	TRILEU_R01584	TOXRED_R13368	TINGUT_R02858	THRLUD_R03853	THIORB_R06348	TAEGUT_R06314	PENPIL_R14396	SPOHYP_R05914	PODPOD_R06028	SPOHYP_R05895	FICALB_R03028	ZOSHYP_R01323	ZAPATR_R02356	XIPELE_R08203	VIRALT_R04378	VIDCHA_R14123	UROPYL_R10157	UROIND_R07350	TYRSAV_R04842	TYMCUP_R08735	TROMEL_R01696	TRILEU_R07131	TOXRED_R14905	THRLUD_R01264	THIORB_R07794	TAEGUT_R15775	TACRUB_R02020
275	452	ACACHL_R00066	SPOHYP_R09859	PHEMEL_R07896	PRUHIM_R14857	PROCAF_R14893	DRYBRU_R00999	COPSEC_R05402	COPSEC_R05401	PLONIG_R01133	OENOEN_R13141	TAEGUT_R12409	TRILEU_R15041	GALDEA_R15264	CINMEX_R05215	TICMUR_R11179	PTEGUT_R04044	PODCRI_R07513	EURHEL_R05113	ANHRUF_R02346	ALELAT_R05204	SAGSER_R13698	BARMAR_R14435	CEYCYA_R11856	MENNOV_R02962	MANMAN_R05733	CHAPAP_R10249	ATLROG_R06040	ALACHE_R02469	LEUROT_R14679	DICEXI_R13112	PASAMO_R10794	CARCAR_R10649	SPOHYP_R00082	FICALB_R14413	FICALB_R03458	ZOSLAT_R00958	ZOSHYP_R13864	ZONALB_R06312	ZONALB_R04175	ZAPATR_R06077	XIPELE_R10255	VIRALT_R07245	VIDMAC_R02229	VIDCHA_R09793	UROPYL_R06550	UROIND_R04766	URILOM_R05086	URIAAL_R13840
276	309	ACACHL_R00065	FICALB_R03264	ZOSLAT_R00951	ZOSHYP_R13862	ZAPATR_R09634	XIPELE_R06995	VIRALT_R07243	VIDMAC_R02228	VIDCHA_R09792	UROPYL_R06545	UROIND_R04763	URILOM_R05017	URIAAL_R13773	UPUEPO_R07877	TYRSAV_R13470	TYMCUP_R03501	TURVEL_R01802	TROMEL_R00998	TRILEU_R06320	TOXRED_R04125	THRLUD_R00948	THIORB_R12643	TAEGUT_R12467	TAEGUT_R05254	TAEGUT_R06732	TAEGUT_R10600	TAEGUT_R08392	TAEGUT_R06731	TAEGUT_R15949	TACRUB_R04212	SYLVIR_R08030	SYLBOR_R03912	SYLATR_R06627	SULDAC_R12815	STUVUL_R04639	STRCAM_R13045	STRCIN_R01166	STROCC_R04564	STEDEN_R03839	STEPAR_R09249	STECAR_R12476	SPITYR_R06968	SMICAP_R12648	SINWEB_R01262	SERLUN_R10053	SCYSUP_R12153	SCLMEX_R02608	SAXMAU_R10137
277	1364	ACACHL_R10443	SPOHYP_R08918	TYRSAV_R07006	SPOHYP_R08917	XIPELE_R04570	SPOHYP_R07853	FICALB_R12630	ZONALB_R03425	ZOSLAT_R05880	ZOSHYP_R11095	ZAPATR_R09931	ZAPATR_R01939	SPOHYP_R08416	FICALB_R01286	ZONALB_R03922	ZOSLAT_R09482	ZOSHYP_R00793	VIDMAC_R11903	TINGUT_R00319	TICMUR_R06422	SYLVIR_R12730	SYLBOR_R02396	SETCOR_R06902	SCYSUP_R00397	RHOROS_R14732	RHASIB_R00610	REGSAT_R01654	PYCJOC_R04954	PTEMEL_R11055	POSRUF_R07201	POLCAE_R13461	PITSOR_R05095	PICGYM_R03402	PANBIA_R08674	OXYMAD_R07353	OREMEL_R09871	OPIHOA_R03896	OENOEN_R12294	NOTCIN_R08766	NESACU_R11316	NEOCOR_R01751	MYSCRO_R09565	LEILUT_R03647	ILLCLE_R03866	HYPCIN_R10510	HORVUL_R08019	HALLEU_R01125	GEOFOR_R01411
278	357	ACACHL_R05126	SPOHYP_R00292	FICALB_R01915	ZOSLAT_R06404	ZOSHYP_R02752	ZONALB_R05149	ZAPATR_R07899	XIPELE_R02437	VIRALT_R08906	VIDMAC_R05510	VIDCHA_R07449	UROPYL_R04400	UROIND_R01338	URILOM_R14441	URIAAL_R05561	UPUEPO_R08608	TYRSAV_R05926	TYMCUP_R00919	TURVEL_R05239	TROMEL_R05752	TRILEU_R14639	TOXRED_R08963	TINGUT_R06619	THRLUD_R05682	THIORB_R09161	TAEGUT_R00401	TACRUB_R13702	SYLVIR_R13147	SYLBOR_R05820	SYLATR_R05928	SULDAC_R05363	STUVUL_R12829	STRCAM_R08816	STRCIN_R10433	STROCC_R04308	STEDEN_R04704	STEPAR_R07245	STECAR_R00967	SPITYR_R13229	SMICAP_R08427	SITEUR_R10193	SINWEB_R06181	SETKIR_R11751	SERCAN_R02152	SERLUN_R02852	SCYSUP_R14381	SCLMEX_R14881	SAXMAU_R00130
279	4074	ACACHL_R01155	SPOHYP_R04720	ZAPATR_R03269	XIPELE_R09030	UROIND_R07628	URILOM_R10395	URIAAL_R05857	UPUEPO_R13064	TYRSAV_R13319	TYMCUP_R13159	TURVEL_R00533	TROMEL_R01777	TROMEL_R13346	SPOHYP_R12088	FICALB_R07133	ZONALB_R01604	XIPELE_R10497	VIRALT_R09115	VIDCHA_R08115	UROIND_R10412	TYMCUP_R14813	ZOSLAT_R09569	ZOSHYP_R04636	ZAPATR_R02997	VIDMAC_R01474	UROPYL_R09226	URILOM_R05902	URIAAL_R08956	UPUEPO_R03047	TYRSAV_R01795	TURVEL_R01737	TRILEU_R04637	TODMEX_R05054	TINGUT_R01556	SPOHYP_R01071	NOTPER_R02888	FICALB_R00776	ZONALB_R06197	VIDCHA_R12315	STUVUL_R12651	SAXMAU_R05192	RHALEU_R03793	PSEHUM_R12430	POEATR_R10248	PHYTRO_R04314	PHACOL_R08585	PARMAJ_R09791	ONYCOR_R14481
280	694	ACACHL_R11910	SPOHYP_R01225	RHEPEN_R07284	SPOHYP_R02346	FICALB_R07076	ZONALB_R10312	XIPELE_R07143	VIRALT_R04043	VIDCHA_R14414	SYLATR_R07968	STUVUL_R14933	SCLMEX_R06176	SAXMAU_R00713	RHEHOF_R00192	ZOSLAT_R00540	ZOSHYP_R01333	ZAPATR_R11282	VIDMAC_R13277	UROPYL_R08444	UROIND_R00859	UPUEPO_R03144	TYTALB_R03086	TYRSAV_R11861	TYMCUP_R14747	TURVEL_R00281	TROMEL_R01116	TRILEU_R03075	TOXRED_R09499	TODMEX_R04159	TINGUT_R10112	TICMUR_R11095	THRLUD_R02165	THIORB_R12578	THACHL_R00471	TAUERY_R04771	TAEGUT_R15397	TACRUB_R02890	SYRPAR_R00494	SYLVIR_R01662	SYLBOR_R07518	SULDAC_R12699	STRCAM_R10130	STRCIN_R09103	STROCC_R12112	STEDEN_R02338	STECAR_R12648	SPIPAS_R09593	SPITYR_R06324
281	268	ACACHL_R07942	SPOHYP_R01209	SPOHYP_R01208	FICALB_R03158	XIPELE_R12938	VIRALT_R01149	VIDMAC_R01414	VIDCHA_R11423	UROPYL_R13114	UROIND_R14260	URIAAL_R07130	UPUEPO_R02176	TYRSAV_R06602	TYMCUP_R09473	TURVEL_R07822	TROMEL_R11459	TRILEU_R01008	TINGUT_R06405	TAEGUT_R13994	TACRUB_R05365	SYLBOR_R02876	SULDAC_R07398	STRCAM_R02262	STRCIN_R05930	STROCC_R07523	STEPAR_R02880	STECAR_R02355	SPITYR_R02959	SITEUR_R03925	SINWEB_R04441	SERCAN_R13148	SERLUN_R08393	SCYSUP_R13988	SCLMEX_R07115	SAPAEN_R09669	SAKLUC_R12610	SAGSER_R05258	RYNNIG_R05959	RISTRI_R02618	RHOROS_R02342	RHIDAH_R08468	RHICYA_R00727	RHEHOF_R05168	RHEPEN_R13052	RHEAME_R09686	RHALEU_R04260	RHASIB_R14443	RHAINO_R04292
282	329	ACACHL_R11896	FICALB_R14036	ZOSHYP_R11632	ZONALB_R04830	ZAPATR_R07290	XIPELE_R09507	VIRALT_R01405	VIDMAC_R00484	VIDCHA_R06679	UROPYL_R10189	UROIND_R05785	URILOM_R05108	URIAAL_R10515	UPUEPO_R09311	TYRSAV_R05400	TYMCUP_R05662	TURVEL_R13209	TROMEL_R05803	TRILEU_R07040	TOXRED_R04310	TINGUT_R08081	THRLUD_R12894	THIORB_R14582	TAEGUT_R14400	TACRUB_R06594	SYLVIR_R11622	SYLATR_R07165	SULDAC_R12253	STUVUL_R06389	STRCIN_R02864	STROCC_R01178	STEPAR_R02533	STECAR_R08803	SPITYR_R00826	SMICAP_R08557	SITEUR_R11687	SINWEB_R13626	SETKIR_R14580	SERCAN_R03487	SERLUN_R11404	SCYSUP_R04270	SCLMEX_R04521	SAXMAU_R02193	SAPAEN_R03255	SAKLUC_R12199	SAGSER_R00113	RYNNIG_R05568	ROSBEN_R01119
283	723	ACACHL_R08024	SPOHYP_R14335	FICALB_R14685	ZOSLAT_R11729	ZOSHYP_R02738	ZONALB_R03393	ZAPATR_R10107	XIPELE_R07545	VIRALT_R08215	VIDMAC_R00939	VIDCHA_R12113	UROPYL_R09579	UROIND_R14295	URILOM_R04975	URIAAL_R01880	UPUEPO_R06211	TYRSAV_R06340	TYMCUP_R03858	TURVEL_R03677	TROMEL_R03543	TRILEU_R07218	TOXRED_R05690	TINGUT_R07160	THRLUD_R09909	THIORB_R06770	TAEGUT_R18833	TACRUB_R12607	SYLVIR_R09901	SYLBOR_R05817	SYLATR_R07083	SULDAC_R12234	STUVUL_R04812	STRCAM_R12441	STRCIN_R01094	STROCC_R04352	STEDEN_R05628	STEPAR_R13712	STECAR_R08706	SPITYR_R12957	SMICAP_R05789	SITEUR_R07191	SINWEB_R13357	SETKIR_R11797	SERLUN_R06605	SCYSUP_R08191	SCLMEX_R11819	SAXMAU_R13046	SAPAEN_R14533
284	340	ACACHL_R04739	SPOHYP_R10433	FICALB_R09372	ZOSLAT_R07370	ZOSHYP_R10507	ZONALB_R08849	ZAPATR_R07862	XIPELE_R07156	VIRALT_R01757	VIDMAC_R13522	VIDCHA_R03680	UROPYL_R09215	UROIND_R08894	URILOM_R03844	URIAAL_R10628	UPUEPO_R00267	TYRSAV_R07974	TURVEL_R04070	TROMEL_R06208	TRILEU_R03319	TOXRED_R10838	TINGUT_R06886	THRLUD_R03110	THIORB_R06088	TAEGUT_R07287	TACRUB_R05137	SYLVIR_R00610	SYLBOR_R07588	SYLATR_R06983	SULDAC_R07521	STUVUL_R07309	STRCAM_R12978	STRCIN_R09221	STROCC_R10527	STEDEN_R00304	STEPAR_R08157	STECAR_R09041	SPITYR_R07753	SMICAP_R04954	SITEUR_R09115	SINWEB_R13835	SETKIR_R10565	SERCAN_R04515	SERLUN_R09474	SCYSUP_R13614	SCLMEX_R00493	SAXMAU_R01547	SAPAEN_R04852
285	356	ACACHL_R00644	SPOHYP_R01566	FICALB_R13692	ZOSLAT_R06035	ZOSHYP_R05645	ZONALB_R12340	ZAPATR_R06483	XIPELE_R00277	VIRALT_R00178	VIDMAC_R08353	VIDCHA_R04521	UROPYL_R12452	UROIND_R04028	URILOM_R13813	URIAAL_R11777	UPUEPO_R02669	TYRSAV_R14188	TYMCUP_R07229	TURVEL_R04927	TROMEL_R09060	TRILEU_R06971	TOXRED_R04885	TINGUT_R00904	THRLUD_R08983	THIORB_R09731	TAEGUT_R07979	TACRUB_R11325	SYLVIR_R00092	SYLBOR_R02949	SYLATR_R13295	SULDAC_R00962	THACHL_R05881	JACJAC_R10768	BUCCAP_R11796	NOTNIG_R02358	STUVUL_R06655	STRCAM_R04515	STRCIN_R11087	STROCC_R03269	STEDEN_R04632	STEPAR_R02442	STECAR_R00560	SPITYR_R00322	SMICAP_R03002	SITEUR_R12123	SINWEB_R09356	SETKIR_R02357	SERCAN_R14047
286	349	ACACHL_R13530	SPOHYP_R14602	FICALB_R14971	ZOSLAT_R14333	ZOSHYP_R14659	ZONALB_R13784	XIPELE_R14118	VIRALT_R15222	VIDMAC_R11176	VIDCHA_R15931	UROPYL_R02445	UROIND_R14918	URILOM_R15224	URIAAL_R14791	UPUEPO_R14464	TYRSAV_R14615	TYMCUP_R15422	TURVEL_R13423	TROMEL_R14898	TRILEU_R15042	TOXRED_R15097	TINGUT_R13873	THRLUD_R14619	THIORB_R09898	TAEGUT_R09640	TACRUB_R15153	SYLVIR_R14716	SYLBOR_R14795	SYLATR_R14326	STUVUL_R15399	STRCAM_R07392	STRCIN_R15263	STROCC_R15912	STEDEN_R14609	STEPAR_R14937	STECAR_R15208	SPITYR_R03344	SMICAP_R14528	SITEUR_R14702	SINWEB_R15134	SETKIR_R02495	SERCAN_R15194	SERLUN_R15065	SCYSUP_R14760	SCLMEX_R11932	SAXMAU_R15135	SAPAEN_R14703	SAKLUC_R15049
287	360	ACACHL_R02540	SPOHYP_R11554	FICALB_R02552	ZOSLAT_R07208	ZOSHYP_R02287	ZONALB_R06089	ZAPATR_R12325	XIPELE_R01199	VIRALT_R08510	VIDMAC_R05631	VIDCHA_R04259	UROPYL_R12718	UROIND_R10802	URILOM_R00108	URIAAL_R08544	UPUEPO_R08481	TYRSAV_R09528	TYMCUP_R05881	TURVEL_R11921	TROMEL_R05935	TRILEU_R02199	TOXRED_R03251	TINGUT_R09784	THRLUD_R05792	THIORB_R12281	TAEGUT_R00868	TACRUB_R04693	SYLVIR_R13589	SYLBOR_R12080	SYLATR_R01824	SULDAC_R08184	STUVUL_R13610	STRCAM_R07754	STRCIN_R06818	STROCC_R13034	STEDEN_R13084	STEPAR_R10909	STECAR_R13882	SPITYR_R10754	SMICAP_R01613	SITEUR_R00430	SINWEB_R10756	SETKIR_R06102	SERCAN_R00687	SERLUN_R06845	SCYSUP_R11204	SCLMEX_R00115	SAXMAU_R09365
288	1453	ACACHL_R04231	SPOHYP_R13776	FICALB_R04339	ZOSLAT_R12915	ZOSHYP_R07515	ZONALB_R05094	ZAPATR_R05521	XIPELE_R01503	VIRALT_R06450	VIDMAC_R03412	VIDCHA_R03623	UROPYL_R06902	UROIND_R08774	URILOM_R11685	URIAAL_R11637	UPUEPO_R11919	TYRSAV_R10322	TYMCUP_R07369	TURVEL_R00024	TROMEL_R12916	TRILEU_R01572	TOXRED_R03064	TINGUT_R02155	SPOHYP_R12549	TINGUT_R04230	ACRARU_R06557	SPOHYP_R10896	FICALB_R11371	ZONALB_R11555	VIDCHA_R10328	STUVUL_R05596	SAXMAU_R09866	RHALEU_R07650	PSEHUM_R08903	POEATR_R00739	PHYTRO_R00571	PHACOL_R08210	PARMAJ_R02855	ONYCOR_R07474	NUMMEL_R11348	NOTPER_R10482	MOLATE_R04147	MELMEL_R02227	MANMAN_R06494	LOXCUR_R08343	LONSTR_R03830	LEPCOR_R00316	JUNHYE_R13618
289	6942	ACACHL_R09532	SPOHYP_R13787	FICALB_R04394	ZOSLAT_R12931	ZOSHYP_R07519	ZONALB_R05101	ZAPATR_R05526	XIPELE_R01796	VIRALT_R06455	VIDMAC_R03414	VIDCHA_R03632	UROPYL_R02291	UROIND_R08779	URILOM_R11741	URIAAL_R11690	UPUEPO_R11921	TYRSAV_R10326	TYMCUP_R07388	TURVEL_R00028	TROMEL_R01084	TRILEU_R02927	SPOHYP_R10890	ZOSHYP_R15057	TRILEU_R02510	MELVER_R05660	SPOHYP_R00366	SAXMAU_R10709	SPOHYP_R13777	UPUEPO_R11920	SPOHYP_R14467	CARCAR_R15437	TODMEX_R11080	SAXMAU_R12368	RHASIB_R15421	RHAINO_R15547	PTEGUT_R13693	PSIHAE_R03578	PIACAY_R12461	CUCCAN_R04269	PHYTRO_R13603	OENOEN_R03889	MYSCRO_R10897	MESUNI_R06094	MELMEL_R06690	LONSTR_R06295	LEPDIS_R00298	HYPCIN_R13601	HORVUL_R10914
290	340	ACACHL_R00430	SPOHYP_R13778	FICALB_R04341	ZOSLAT_R12917	ZOSHYP_R07517	ZAPATR_R05523	XIPELE_R01795	VIRALT_R06452	VIDMAC_R00580	VIDCHA_R03625	UROPYL_R02289	UROIND_R08776	URILOM_R11687	URIAAL_R11639	UPUEPO_R00702	TYRSAV_R10324	TYMCUP_R07371	TURVEL_R00026	TROMEL_R10304	TROMEL_R06027	TRILEU_R01574	TOXRED_R03066	THRLUD_R14735	NOTNIG_R14039	EUDELE_R14318	ERYMCC_R02044	ANAPLA_R16932	AGEPHO_R14993	THIORB_R02957	TAEGUT_R17688	TACRUB_R08058	SYLVIR_R12272	SYLBOR_R03036	SYLATR_R11897	SULDAC_R01557	STUVUL_R08403	STRCAM_R00423	STRCIN_R14013	STROCC_R14811	STEDEN_R11857	STEPAR_R13323	STECAR_R04314	SPITYR_R03186	SMICAP_R02800	SITEUR_R07377	SINWEB_R02072	SETKIR_R11256	SERCAN_R14354
291	353	ACACHL_R00431	SPOHYP_R13779	FICALB_R04342	ZOSLAT_R12918	ZOSHYP_R07518	ZONALB_R05096	ZAPATR_R05524	VIRALT_R06453	VIDMAC_R00581	VIDCHA_R03626	UROPYL_R02290	UROIND_R08777	URILOM_R11688	URIAAL_R11640	UPUEPO_R00703	TYRSAV_R10325	TYMCUP_R07372	TURVEL_R00027	TROMEL_R06028	TRILEU_R01575	TOXRED_R03067	TINGUT_R02026	THRLUD_R02082	THIORB_R02958	TAEGUT_R17689	TACRUB_R08059	SYLBOR_R03037	SYLATR_R11898	SULDAC_R01558	STUVUL_R08404	STRCAM_R00424	STRCIN_R14014	STROCC_R14812	STEDEN_R11858	STEPAR_R13324	STECAR_R04315	SPITYR_R03187	SMICAP_R02801	SITEUR_R07378	SINWEB_R02073	SETKIR_R11257	SERCAN_R14355	SERLUN_R12291	SCYSUP_R10496	SCLMEX_R05021	SAXMAU_R12370	SAPAEN_R13167	SAKLUC_R03339
292	357	ACACHL_R05237	SPOHYP_R05564	PANBIA_R14129	HYPCIN_R13563	FICALB_R04439	ZOSLAT_R08724	ZOSHYP_R09155	ZONALB_R09390	ZAPATR_R06030	XIPELE_R12265	VIRALT_R13024	VIDMAC_R03626	VIDCHA_R14704	UROPYL_R08780	UROIND_R05896	URILOM_R10092	URIAAL_R07195	UPUEPO_R04234	TYRSAV_R03627	TYMCUP_R06824	TURVEL_R00987	TROMEL_R08377	TRILEU_R03011	TOXRED_R05012	TINGUT_R01393	THRLUD_R02453	THIORB_R12053	TAEGUT_R10001	TACRUB_R01772	SYLVIR_R09329	SYLBOR_R06337	SYLATR_R09045	SULDAC_R07545	STUVUL_R10123	STRCAM_R13496	STRCIN_R07005	STROCC_R13794	STEDEN_R03712	STEPAR_R02973	STECAR_R08873	SPITYR_R13791	SMICAP_R07312	SITEUR_R12612	SINWEB_R02294	SETKIR_R05903	SERCAN_R01114	SERLUN_R14294	SCYSUP_R06787
293	3193	ACACHL_R07271	SPOHYP_R13760	FICALB_R04247	ZOSLAT_R12862	ZOSHYP_R07505	ZONALB_R05080	ZAPATR_R05518	XIPELE_R11599	VIRALT_R06445	VIDMAC_R00578	VIDCHA_R03609	UROPYL_R02287	UROIND_R08762	URILOM_R11596	URIAAL_R11553	UPUEPO_R00700	TYRSAV_R10311	TYMCUP_R10132	TURVEL_R00020	TROMEL_R06024	TRILEU_R01544	TOXRED_R03046	TINGUT_R07154	THRLUD_R02080	THIORB_R02951	TACRUB_R08037	SYLVIR_R12254	SYLBOR_R03028	SYLATR_R11816	SULDAC_R01553	STUVUL_R08385	STRCAM_R00405	STRCIN_R14003	STROCC_R14777	STEDEN_R11844	STEPAR_R13317	STECAR_R13677	SPITYR_R03164	SMICAP_R02762	SITEUR_R07369	SINWEB_R02059	SETKIR_R11255	SERCAN_R14277	SERLUN_R12278	SCYSUP_R10485	SCLMEX_R05013	SAXMAU_R12331	SAPAEN_R13139
294	647	ACACHL_R04941	SPOHYP_R03397	FICALB_R01809	ZOSLAT_R00732	ZOSHYP_R13780	ZONALB_R09852	ZAPATR_R02351	XIPELE_R09534	VIRALT_R02466	VIDMAC_R12347	VIDCHA_R12394	UROPYL_R07102	UROIND_R04913	URILOM_R10724	URIAAL_R13873	UPUEPO_R06940	TYRSAV_R09767	TURVEL_R12495	TROMEL_R06828	TRILEU_R12803	TOXRED_R14331	TINGUT_R01980	THRLUD_R10980	THIORB_R06971	TAEGUT_R03198	SYLVIR_R08585	SYLBOR_R08399	SULDAC_R07784	STUVUL_R10536	STRCAM_R01066	STRCIN_R04286	STROCC_R05631	STEDEN_R08132	STEPAR_R08354	STECAR_R09949	SMICAP_R07434	SITEUR_R04015	SINWEB_R08765	SETKIR_R11361	SERCAN_R00936	SERLUN_R08596	SCYSUP_R02670	SCLMEX_R00710	SAXMAU_R04303	SAPAEN_R07200	SAKLUC_R06990	SAGSER_R09130	RYNNIG_R11761
295	16493	ACACHL_R07890	SPOHYP_R06909	FICALB_R00277	ZOSLAT_R00787	ZOSHYP_R12357	ZONALB_R05846	VIRALT_R14485	VIDCHA_R06337	UROPYL_R11747	UROIND_R12781	URILOM_R03744	URIAAL_R12125	TYRSAV_R06876	TYMCUP_R02643	TURVEL_R00545	TROMEL_R14461	TRILEU_R04407	TOXRED_R06488	TINGUT_R10734	THRLUD_R14100	SPOHYP_R01187	ZONALB_R07105	SAXMAU_R03912	ROSBEN_R14781	RHEHOF_R12696	PTEGUT_R01264	PODCRI_R11701	PHORUB_R08383	PHACAR_R01187	ORTSPA_R07135	ORISOL_R15032	NOTPEN_R09737	MESUNI_R06181	MENNOV_R08974	LEPDIS_R11364	LANLUD_R07315	GAVSTE_R03436	FULGLA_R12856	CRYUND_R12929	COPSEC_R14703	CHLAEN_R10632	CHAPAP_R14875	CATAUR_R07184	CARCRI_R02167	CALPUG_R15027	APAVIT_R07061	ANTCAR_R12794	VIRALT_R06034
296	356	ACACHL_R01097	SPOHYP_R07358	FICALB_R07831	ZOSLAT_R00963	ZOSHYP_R02804	ZONALB_R13343	ZAPATR_R00917	XIPELE_R09078	VIRALT_R11249	VIDMAC_R04828	VIDCHA_R08765	UROPYL_R03783	UROIND_R05523	URILOM_R11376	URIAAL_R13929	UPUEPO_R02433	TYRSAV_R10163	TYMCUP_R05750	TURVEL_R09061	TROMEL_R07218	TRILEU_R00917	TOXRED_R08897	TINGUT_R02604	THRLUD_R10520	THIORB_R05227	TAEGUT_R16150	TACRUB_R07178	SYLVIR_R00861	SYLBOR_R09024	SYLATR_R04178	SULDAC_R06340	STUVUL_R08978	STRCAM_R00761	STRCIN_R03592	STROCC_R05341	STEDEN_R11927	STEPAR_R08008	STECAR_R14787	SPITYR_R06605	SMICAP_R13850	SITEUR_R08078	SINWEB_R11135	SETKIR_R10070	SERCAN_R06799	SERLUN_R14165	SCYSUP_R03497	SCLMEX_R01892	SAXMAU_R02365
297	350	ACACHL_R01040	FICALB_R14788	ZOSLAT_R09912	ZOSHYP_R03908	ZONALB_R01772	ZAPATR_R06725	XIPELE_R06597	VIRALT_R11699	VIDMAC_R05612	VIDCHA_R03953	UROPYL_R07082	UROIND_R02876	URILOM_R14731	URIAAL_R06729	UPUEPO_R14023	TYMCUP_R14720	TURVEL_R12994	TROMEL_R14146	TRILEU_R12410	TOXRED_R14379	TINGUT_R13310	THRLUD_R13693	THIORB_R06735	TAEGUT_R17104	TACRUB_R01657	SYLVIR_R08179	SYLBOR_R09823	SYLATR_R08858	SULDAC_R09439	STUVUL_R13367	STRCAM_R01607	STRCIN_R12647	STROCC_R01361	STEDEN_R11170	STEPAR_R10034	STECAR_R00946	SPITYR_R09544	SMICAP_R01088	SITEUR_R03695	SINWEB_R05707	SETKIR_R00717	SERCAN_R12643	SERLUN_R07809	SCYSUP_R10357	SCLMEX_R00441	SAXMAU_R05167	SAPAEN_R01412	SAKLUC_R09439
298	359	ACACHL_R11703	SPOHYP_R03564	FICALB_R09463	ZOSLAT_R05256	ZOSHYP_R12371	ZONALB_R11841	ZAPATR_R00875	XIPELE_R05527	VIRALT_R02325	VIDMAC_R09544	VIDCHA_R06244	UROPYL_R05370	UROIND_R12794	URILOM_R14865	URIAAL_R08333	UPUEPO_R04087	TYRSAV_R13004	TYMCUP_R15110	TURVEL_R11650	TROMEL_R10214	TRILEU_R01127	TOXRED_R04115	TINGUT_R01337	THRLUD_R02153	THIORB_R01087	TAEGUT_R07402	TACRUB_R10352	SYLVIR_R14144	SYLBOR_R04602	SYLATR_R09282	SULDAC_R10493	STUVUL_R10591	STRCAM_R13675	STRCIN_R07147	STROCC_R07854	STEDEN_R13229	STEPAR_R01387	STECAR_R10243	SPITYR_R05770	SMICAP_R03577	SITEUR_R05491	SINWEB_R14444	SETKIR_R12798	SERCAN_R04606	SERLUN_R14643	SCYSUP_R05686	SCLMEX_R13106	SAXMAU_R04497
299	372	ACACHL_R04690	SPOHYP_R01596	FICALB_R13597	ZOSLAT_R10706	ZOSHYP_R07113	ZONALB_R12390	ZAPATR_R05000	XIPELE_R01506	VIRALT_R11644	VIDMAC_R13593	VIDCHA_R05688	UROPYL_R07751	UROIND_R06942	URILOM_R14203	URIAAL_R06164	UPUEPO_R05456	TYRSAV_R06847	TYMCUP_R09106	TURVEL_R01230	TURVEL_R07985	TROMEL_R03469	TRILEU_R00547	TOXRED_R03184	TINGUT_R07485	THRLUD_R08432	THIORB_R08671	TAEGUT_R14393	TAEGUT_R08067	TACRUB_R14458	SYLVIR_R00726	SYLBOR_R07907	SYLATR_R13226	SULDAC_R07984	STUVUL_R13605	STRCAM_R13244	STRCIN_R10960	STROCC_R06993	STEDEN_R03572	STEPAR_R12336	STECAR_R03247	SPITYR_R10009	SMICAP_R10382	SITEUR_R03181	SINWEB_R10807	SETKIR_R10837	SERCAN_R14123	SERLUN_R10723	SCYSUP_R10638
300	347	ACACHL_R02469	SPOHYP_R03017	FICALB_R07932	ZOSLAT_R02370	ZOSHYP_R00925	ZONALB_R05641	ZAPATR_R10579	XIPELE_R03195	VIRALT_R06590	VIDCHA_R15053	UROPYL_R08246	UROIND_R14571	URILOM_R11463	URIAAL_R12587	TYRSAV_R05351	TYMCUP_R02783	TURVEL_R04813	TROMEL_R02839	TRILEU_R07175	TOXRED_R03740	TINGUT_R11873	THRLUD_R01175	THIORB_R03473	TAEGUT_R16262	TACRUB_R10079	SYLVIR_R02654	SYLBOR_R07643	SYLATR_R12059	SULDAC_R01314	STUVUL_R07112	STRCAM_R12880	STRCIN_R10677	STROCC_R05454	STEDEN_R14043	STEPAR_R09373	STECAR_R01165	SPITYR_R09136	SMICAP_R01949	SITEUR_R01692	SINWEB_R08048	SETKIR_R03161	SERCAN_R06868	SERLUN_R04052	SCYSUP_R08383	SCLMEX_R09042	SAXMAU_R05844	SAPAEN_R02545	SAKLUC_R10775
301	350	ACACHL_R13038	SPOHYP_R06322	HALLEU_R08926	CORBRA_R01568	FICALB_R13329	ZOSLAT_R08241	ZOSHYP_R07282	ZONALB_R11894	ZAPATR_R14444	XIPELE_R09516	VIRALT_R01400	VIDMAC_R08470	VIDCHA_R13253	UROPYL_R00353	UROIND_R04277	URILOM_R01989	URIAAL_R05971	UPUEPO_R04110	TYRSAV_R01579	TYMCUP_R04273	TURVEL_R10470	TROMEL_R12478	TRILEU_R05819	TOXRED_R07068	TINGUT_R01283	THRLUD_R11945	THIORB_R07296	TAEGUT_R02082	TACRUB_R04067	SYLVIR_R00889	SYLBOR_R04396	SYLATR_R13955	STUVUL_R05843	STRCAM_R02212	STRCIN_R06848	STROCC_R02434	STEDEN_R00358	STEPAR_R11596	STECAR_R01352	SPITYR_R07162	SMICAP_R00625	SITEUR_R11685	SINWEB_R01400	SETKIR_R00192	SERCAN_R10910	SERLUN_R11721	SCYSUP_R03631	SCLMEX_R04339
302	2972	ACACHL_R06030	SPOHYP_R09106	FICALB_R02111	ZOSLAT_R03672	ZOSHYP_R02765	ZONALB_R10545	ZAPATR_R08788	XIPELE_R06312	VIRALT_R12274	VIDMAC_R04034	VIDCHA_R02257	UROPYL_R13924	UROIND_R08833	URILOM_R03244	URIAAL_R10596	TYRSAV_R10213	TYMCUP_R00212	TURVEL_R03156	TROMEL_R04995	TRILEU_R08787	TOXRED_R06215	TINGUT_R10111	THRLUD_R10634	THIORB_R02079	TAEGUT_R03555	TAEGUT_R01676	TACRUB_R03814	SYLVIR_R11937	SYLBOR_R07947	SYLATR_R10403	SULDAC_R07884	STUVUL_R00622	STRCAM_R12546	STRCIN_R06922	STROCC_R13482	STEDEN_R00554	STEPAR_R01289	STECAR_R12900	SPITYR_R00878	SMICAP_R13578	SITEUR_R09680	SINWEB_R04513	SETKIR_R12208	SERCAN_R00306	SERLUN_R03647	SCYSUP_R08324	SCLMEX_R00693	SAXMAU_R03525
303	357	ACACHL_R02420	SPOHYP_R06043	FICALB_R00480	ZOSLAT_R08263	ZOSHYP_R07125	ZONALB_R13530	ZAPATR_R13187	XIPELE_R10907	VIRALT_R06920	VIDMAC_R05638	VIDCHA_R15278	UROPYL_R02464	UROIND_R10497	URILOM_R08726	URIAAL_R12482	UPUEPO_R03860	TYRSAV_R11461	TYMCUP_R11001	TURVEL_R07436	TROMEL_R11233	TRILEU_R14520	TOXRED_R11060	TINGUT_R07802	THRLUD_R03887	THIORB_R06670	TAEGUT_R00468	TACRUB_R13066	SYLVIR_R10359	SYLBOR_R08234	SYLATR_R05997	SULDAC_R09534	STUVUL_R12890	STRCAM_R01888	STRCIN_R03679	STROCC_R11899	STEDEN_R09498	STEPAR_R09888	STECAR_R13266	SPITYR_R10139	SMICAP_R05037	SITEUR_R05472	SINWEB_R01445	SETKIR_R03763	SERCAN_R01962	SERLUN_R06870	SCYSUP_R11346	SCLMEX_R01147	SAXMAU_R07131
304	363	ACACHL_R00736	SPOHYP_R08915	FICALB_R01709	ZOSLAT_R03657	ZOSHYP_R05812	ZONALB_R10532	ZAPATR_R08785	XIPELE_R02282	VIRALT_R12263	VIDMAC_R13810	VIDCHA_R02246	UROPYL_R13919	UROIND_R08824	URILOM_R03130	URIAAL_R10570	UPUEPO_R14147	TYRSAV_R01125	TYMCUP_R00035	TURVEL_R03153	TROMEL_R04986	TRILEU_R02941	TOXRED_R06201	TINGUT_R10108	THRLUD_R10626	THIORB_R02073	TAEGUT_R03070	TACRUB_R03798	SYLVIR_R11905	SYLBOR_R11980	SYLATR_R10128	SULDAC_R10712	STUVUL_R00603	STRCAM_R12527	STRCIN_R06374	STROCC_R13455	STEDEN_R00548	STEPAR_R14150	STECAR_R07416	SPITYR_R00868	SMICAP_R13563	SITEUR_R09674	SINWEB_R08873	SETKIR_R12201	SERCAN_R00045	SERLUN_R03636	SCYSUP_R11012	SCLMEX_R00684	SAXMAU_R03503
305	783	ACACHL_R00831	SPOHYP_R14546	FICALB_R10267	ZOSLAT_R08220	ZOSHYP_R03494	ZAPATR_R13713	VIRALT_R02928	VIDMAC_R06308	VIDCHA_R12968	UROPYL_R05293	UROIND_R12009	URILOM_R11188	UPUEPO_R03417	TYRSAV_R08190	TYMCUP_R00680	TURVEL_R08196	TROMEL_R11201	TRILEU_R11549	TOXRED_R14405	TINGUT_R01869	THRLUD_R10123	THIORB_R12911	TACRUB_R10463	SYLBOR_R02270	SYLATR_R03798	SULDAC_R05802	STUVUL_R10000	STRCAM_R01074	STROCC_R05968	STEDEN_R02309	STEPAR_R14142	STECAR_R13356	STECAR_R08422	SPITYR_R04784	SMICAP_R04264	SINWEB_R03209	SERCAN_R03198	SERLUN_R08280	SCLMEX_R08367	SAXMAU_R12076	SAPAEN_R05824	SAGSER_R11161	RYNNIG_R05276	ROSBEN_R08699	RISTRI_R07461	RHYJUB_R03763	RHOROS_R11845	RHIDAH_R05170
306	521	ACACHL_R11343	SPOHYP_R08655	FICALB_R10273	ZOSLAT_R08225	ZOSHYP_R03497	ZONALB_R02694	XIPELE_R00987	VIDMAC_R02538	VIDCHA_R12977	UROPYL_R05296	UROIND_R12012	UPUEPO_R13972	TYMCUP_R00715	TURVEL_R08198	TRILEU_R02720	TOXRED_R07324	TINGUT_R01872	THRLUD_R04131	TAEGUT_R06836	TACRUB_R10466	SYLBOR_R13215	SYLATR_R03823	SULDAC_R05805	STUVUL_R10019	STRCIN_R08891	STROCC_R05976	STEDEN_R02310	STECAR_R13423	SPITYR_R04793	SITEUR_R04256	SINWEB_R03216	SETKIR_R05670	SERLUN_R08282	SCLMEX_R08369	SAXMAU_R12080	ROSBEN_R08700	RHOROS_R11847	RHIDAH_R05172	RHICYA_R05301	RHEPEN_R09940	RHEAME_R05954	RHAINO_R07689	REGSAT_R13798	PYCJOC_R14267	PTILEU_R05558	PTIVIO_R02891	PSOCRE_R02542	PSIHAE_R10221
307	345	ACACHL_R01670	SPOHYP_R07631	FICALB_R13068	ZOSLAT_R03872	ZOSHYP_R06295	ZONALB_R01519	ZAPATR_R10370	VIRALT_R02843	VIDMAC_R03353	VIDCHA_R12799	UROPYL_R14063	UROIND_R03200	URILOM_R06998	URIAAL_R08426	UPUEPO_R03745	TYRSAV_R02723	TYMCUP_R00995	TURVEL_R03325	TROMEL_R07039	TRILEU_R01140	TOXRED_R13574	THRLUD_R02525	THIORB_R01288	TAEGUT_R04845	TAEGUT_R04908	TACRUB_R02719	SYLVIR_R04217	SYLBOR_R03312	SYLATR_R02636	SULDAC_R12603	STUVUL_R07084	STRCAM_R08255	STRCIN_R00988	STROCC_R02599	STEDEN_R01071	STEPAR_R05683	STECAR_R12711	SPITYR_R12270	SMICAP_R02583	SITEUR_R13513	SINWEB_R00425	SETKIR_R02702	SERCAN_R03398	SERLUN_R03843	SCLMEX_R02573	SAXMAU_R05308	SAPAEN_R09818	SAGSER_R11542
308	346	ACACHL_R09113	SPOHYP_R11120	FICALB_R07092	ZOSLAT_R09003	ZOSHYP_R11804	ZONALB_R02296	ZAPATR_R13406	XIPELE_R09008	XIPELE_R06080	VIRALT_R10725	VIDMAC_R07775	VIDCHA_R02018	UROPYL_R08930	UROIND_R06895	URILOM_R06858	URIAAL_R14502	UPUEPO_R13438	TYMCUP_R07928	TURVEL_R07679	TROMEL_R06799	TRILEU_R14212	TOXRED_R10975	TINGUT_R06788	THRLUD_R01980	THIORB_R08495	TACRUB_R02905	SYLVIR_R06249	SYLBOR_R04935	SYLATR_R07845	SULDAC_R11745	STUVUL_R14650	STRCAM_R05522	STRCIN_R09434	STROCC_R12507	STEDEN_R12774	STEPAR_R00884	STECAR_R13267	SPITYR_R02748	SITEUR_R00977	SINWEB_R12735	SETKIR_R11420	SERCAN_R11130	SERLUN_R00420	SCLMEX_R06549	SAXMAU_R03062	SAPAEN_R10719	SAKLUC_R10617	SAGSER_R03005
309	679	ACACHL_R02541	SPOHYP_R08735	FICALB_R08590	ZOSLAT_R04863	ZOSHYP_R12039	ZONALB_R07019	ZAPATR_R06743	XIPELE_R00617	VIRALT_R05207	VIDMAC_R02375	VIDCHA_R03699	UROPYL_R02753	UROIND_R00931	URILOM_R08451	URIAAL_R01214	UPUEPO_R06407	NYCGRA_R14239	SPOHYP_R11119	FICALB_R07063	XIPELE_R06079	VIRALT_R10721	VIDCHA_R02014	UROIND_R14424	TYRSAV_R11143	TYMCUP_R07919	TROMEL_R06798	TOXRED_R11560	TACRUB_R02882	SYLATR_R07814	STUVUL_R14648	STRCIN_R09430	STROCC_R12506	STEDEN_R12773	STEPAR_R00883	SPITYR_R02747	SITEUR_R00976	SINWEB_R12733	SETKIR_R11419	SERCAN_R11096	SERLUN_R00416	SCLMEX_R10245	SAXMAU_R03048	SAPAEN_R10718	SAKLUC_R10612	ROSBEN_R04386	RISTRI_R08676	RHYJUB_R07983	RHIDAH_R13893
310	357	ACACHL_R01586	SPOHYP_R00960	FICALB_R10750	ZOSLAT_R00927	ZOSHYP_R08363	ZONALB_R01139	ZAPATR_R02105	XIPELE_R12878	VIRALT_R03554	VIDMAC_R10611	VIDCHA_R10259	UROPYL_R08321	UROIND_R08138	URILOM_R13129	URIAAL_R02152	UPUEPO_R06854	TYRSAV_R05079	TYMCUP_R12617	TURVEL_R02026	TROMEL_R04949	TRILEU_R03760	TOXRED_R06548	TINGUT_R11569	THRLUD_R10777	THIORB_R03786	TAEGUT_R12239	TAEGUT_R09179	TACRUB_R09959	SYLVIR_R07787	SYLBOR_R11969	SYLATR_R09653	SULDAC_R02171	STUVUL_R01209	STRCAM_R08147	STRCIN_R03514	STROCC_R13313	STEDEN_R00502	STEPAR_R06503	STECAR_R01001	SPITYR_R00634	SMICAP_R12470	SITEUR_R07488	SINWEB_R14030	SETKIR_R02209	SERCAN_R13454	SERLUN_R12677	SCYSUP_R12395	SCLMEX_R13765
311	366	ACACHL_R02241	SPOHYP_R00959	FICALB_R10507	ZOSLAT_R00926	ZOSHYP_R08362	ZONALB_R01128	ZAPATR_R02104	XIPELE_R06915	VIRALT_R03553	VIDMAC_R10610	VIDCHA_R10258	UROPYL_R08320	UROIND_R08137	URILOM_R13128	URIAAL_R02151	UPUEPO_R14230	TYRSAV_R05078	TYMCUP_R12616	TURVEL_R02025	TROMEL_R04948	TRILEU_R10182	TOXRED_R06547	TINGUT_R11568	THRLUD_R10776	THIORB_R03785	TAEGUT_R09178	TACRUB_R09958	SYLVIR_R07786	SYLBOR_R11968	SYLATR_R09652	SULDAC_R02170	STUVUL_R01208	STRCAM_R08146	STRCIN_R03513	STROCC_R13312	STEDEN_R00501	STEPAR_R06502	STECAR_R01000	SPITYR_R00633	SMICAP_R12469	SITEUR_R07487	SINWEB_R14029	SETKIR_R02208	SERCAN_R13453	SERLUN_R12676	SCYSUP_R12394	SCLMEX_R13764	SAXMAU_R05255
312	1036	ACACHL_R11524	FICALB_R10447	ZOSLAT_R04301	ZOSHYP_R13018	ZONALB_R13736	ZAPATR_R14290	XIPELE_R14682	VIRALT_R15413	VIDMAC_R09523	VIDCHA_R01452	UROPYL_R07273	UROIND_R15307	URILOM_R09999	URIAAL_R08446	UPUEPO_R08403	TYRSAV_R04069	TYMCUP_R15937	TYMCUP_R12592	TURVEL_R13719	TROMEL_R05819	TRILEU_R14645	TOXRED_R16049	TINGUT_R10784	THRLUD_R13705	THIORB_R15243	TAEGUT_R07034	NUMMEL_R00124	FICALB_R07795	PHYTRO_R11992	ZOSLAT_R04156	ZOSHYP_R11275	ZONALB_R12231	VIDMAC_R05116	VIDCHA_R11761	UROPYL_R12592	UROIND_R08528	URILOM_R01517	URIAAL_R04080	UPUEPO_R01313	TYTALB_R12017	TYRSAV_R13717	TYMCUP_R10799	TROMEL_R12676	TRILEU_R06310	TOXRED_R11978	TINGUT_R09183	TICMUR_R11783	THRLUD_R14438
313	743	ACACHL_R01144	SPOHYP_R12232	FICALB_R03920	ZOSLAT_R15152	EULNIG_R15778	SINWEB_R01426	SPOHYP_R13282	ZOSLAT_R11544	ZOSHYP_R09351	SYLBOR_R02037	SYLATR_R00805	SINWEB_R02620	PYCJOC_R12116	PORRUF_R13347	LEILUT_R03389	ILLCLE_R06148	BRAATR_R10452	FICALB_R05694	FICALB_R08693	ZONALB_R07502	XIPELE_R07225	VIRALT_R12776	VIDCHA_R14309	UROIND_R06392	TYMCUP_R10067	TROMEL_R13639	TOXRED_R04722	TACRUB_R04839	STUVUL_R00257	STRCIN_R06879	STROCC_R11691	STEPAR_R07443	SPITYR_R03373	SMICAP_R02367	ZAPATR_R08965	VIDMAC_R11356	UROPYL_R03380	URILOM_R07383	URIAAL_R11940	UPUEPO_R06232	TYTALB_R03330	TYRSAV_R00197	TURVEL_R05208	TRILEU_R13850	TODMEX_R07244	TINGUT_R12908	TICMUR_R06182	THRLUD_R04377
314	718	ACACHL_R03280	SPOHYP_R11035	ZOSHYP_R09874	SPOHYP_R00151	FICALB_R03577	ZOSLAT_R05339	VIDMAC_R04170	UPUEPO_R11409	TODMEX_R05319	TINGUT_R11419	TICMUR_R09110	THACHL_R07205	TAUERY_R03442	SYRPAR_R07644	SYLVIR_R03619	SULDAC_R12060	STECAR_R14909	SPIPAS_R03042	SETCOR_R01889	SEMFRA_R06143	SAGSER_R07799	RHOROS_R04740	RHASIB_R09836	REGSAT_R02089	RAMSUL_R07402	PYGADE_R00480	PTEMEL_R08359	PTEGUT_R09884	PSIHAE_R12861	PRUFUL_R01667	POSRUF_R02344	POLCAE_R04056	PODCRI_R02451	PITSOR_R02702	PICPUB_R13890	PICGYM_R00950	PIACAY_R02503	PHORUB_R08625	PHACAR_R07416	PHALEP_R08697	PELCRI_R03436	PATFAS_R03071	PANHAL_R13068	OXYMAD_R08578	OREMEL_R03132	OENOEN_R02100	OCEOCE_R11027	NYCLEU_R10952
315	351	ACACHL_R00703	SPOHYP_R11042	FICALB_R09516	ZOSHYP_R12884	ZONALB_R07074	ZAPATR_R13075	VIRALT_R02255	VIDMAC_R09357	VIDCHA_R07028	UROPYL_R03764	UROIND_R02075	URILOM_R08804	URIAAL_R11454	UPUEPO_R05335	TYRSAV_R02436	TYMCUP_R09064	TURVEL_R12631	TROMEL_R03869	TRILEU_R05089	TOXRED_R01228	TINGUT_R12857	THRLUD_R02507	THIORB_R06958	TAEGUT_R07463	TACRUB_R11696	SYLVIR_R13025	SYLBOR_R04054	SYLATR_R08954	SULDAC_R12722	STUVUL_R01270	STRCAM_R03092	STRCIN_R00121	STROCC_R05949	STEDEN_R04938	STEPAR_R14348	STECAR_R01859	SPITYR_R05913	SMICAP_R11315	SITEUR_R14141	SINWEB_R05784	SETKIR_R14337	SERCAN_R04660	SERLUN_R03775	SCYSUP_R04065	SCLMEX_R10024	SAXMAU_R10014	SAPAEN_R02564	SAKLUC_R08597
316	362	ACACHL_R04955	SPOHYP_R11043	FICALB_R09517	ZOSLAT_R13675	ZOSHYP_R05547	ZONALB_R07075	ZAPATR_R13076	VIRALT_R02256	VIDMAC_R09358	VIDCHA_R07029	UROPYL_R03765	UROIND_R02076	URILOM_R08805	URIAAL_R11455	UPUEPO_R14339	TYRSAV_R02437	TYMCUP_R09065	TURVEL_R12632	TROMEL_R03870	TRILEU_R05090	TOXRED_R01229	TINGUT_R12858	THRLUD_R02508	THIORB_R06959	TAEGUT_R07464	TACRUB_R11697	SYLVIR_R13026	SYLBOR_R04055	SYLATR_R08955	SULDAC_R12723	STUVUL_R01271	STRCAM_R03093	STRCIN_R00122	STROCC_R05950	STEDEN_R07161	STEPAR_R14349	STECAR_R01860	SPITYR_R05914	SMICAP_R11316	SITEUR_R14142	SINWEB_R05785	SETKIR_R14338	SERCAN_R04661	SERLUN_R03776	SCYSUP_R04066	SCLMEX_R10025	SAXMAU_R10015	SAPAEN_R02565
317	365	ACACHL_R11929	SPOHYP_R04210	FICALB_R06629	ZOSLAT_R02382	ZOSHYP_R02696	ZONALB_R01468	ZAPATR_R05039	XIPELE_R13560	VIRALT_R03709	VIDMAC_R02581	VIDCHA_R00422	UROPYL_R05198	UROIND_R00879	URILOM_R00810	URIAAL_R13300	UPUEPO_R01409	TYRSAV_R04018	TYMCUP_R10226	TURVEL_R08852	TROMEL_R00767	TRILEU_R08298	TOXRED_R13231	TINGUT_R03002	THRLUD_R08452	THIORB_R08631	TAEGUT_R12913	TACRUB_R11513	SYLVIR_R12831	SYLBOR_R08651	SYLATR_R00273	SULDAC_R03394	STUVUL_R11799	STRCAM_R03025	STRCIN_R00208	STROCC_R04233	STEDEN_R05749	STEPAR_R11385	STECAR_R03112	SPITYR_R00089	SMICAP_R14129	SITEUR_R01090	SINWEB_R01378	SETKIR_R01315	SERCAN_R04322	SERLUN_R00543	SCYSUP_R11615	SCLMEX_R11101	SAXMAU_R04815
318	365	ACACHL_R05825	SPOHYP_R07151	FICALB_R03155	ZOSLAT_R06489	ZOSHYP_R10593	ZONALB_R13683	ZAPATR_R03781	XIPELE_R11086	VIRALT_R04201	VIDMAC_R10772	VIDCHA_R11681	UROPYL_R11381	UROIND_R03731	URILOM_R05561	URIAAL_R01196	UPUEPO_R03525	TYRSAV_R06835	TYMCUP_R01796	TURVEL_R04919	TROMEL_R14252	TRILEU_R05495	TOXRED_R09892	TINGUT_R08915	THRLUD_R01104	THIORB_R04171	TAEGUT_R13991	TACRUB_R04418	SYLVIR_R04144	SYLBOR_R01158	SYLATR_R05669	SULDAC_R06877	STUVUL_R13137	STRCAM_R06906	STRCIN_R10122	STROCC_R06268	STEDEN_R06904	STEPAR_R13858	STECAR_R11464	SPITYR_R00931	SMICAP_R04117	SITEUR_R09605	SINWEB_R14688	SETKIR_R12826	SERCAN_R07512	SERLUN_R02572	SCYSUP_R11670	SCLMEX_R11554	SAXMAU_R07207
319	693	ACACHL_R00890	FICALB_R04391	ZOSLAT_R00687	ZOSHYP_R01909	ZAPATR_R00111	XIPELE_R12781	VIRALT_R09256	VIDMAC_R10148	VIDCHA_R06880	UROPYL_R00687	UROIND_R06362	URILOM_R11738	URIAAL_R11584	STECAR_R05691	SCOUMB_R05585	RHEHOF_R01880	PHEMEL_R02723	LOXCUR_R03696	CRYUND_R13943	CICMAG_R06049	ARDKOR_R11264	UPUEPO_R00993	TYRSAV_R10851	TYMCUP_R10135	TURVEL_R12825	TROMEL_R03623	SPOHYP_R03910	TROMEL_R11903	MESUNI_R04624	LIMLAP_R06597	CATAUR_R01934	ANAPLA_R05734	FICALB_R11409	ZONALB_R06804	XIPELE_R09270	VIRALT_R01701	VIDCHA_R08366	UROIND_R04663	TYMCUP_R03033	ZOSLAT_R03309	ZOSHYP_R12305	ZAPATR_R08381	VIDMAC_R12828	UROPYL_R03150	URILOM_R14134	URIAAL_R07801	UPUEPO_R10614	TYTALB_R00079
320	361	ACACHL_R11975	FICALB_R04426	ZOSLAT_R00452	ZOSHYP_R12154	ZONALB_R06886	ZAPATR_R09996	XIPELE_R06292	VIRALT_R09210	VIDMAC_R12763	VIDCHA_R03764	UROPYL_R05473	UROIND_R12742	URILOM_R10076	URIAAL_R07179	UPUEPO_R06186	TYRSAV_R00675	TYMCUP_R01061	TURVEL_R09645	TROMEL_R14036	TRILEU_R01864	TOXRED_R12700	TINGUT_R06181	THRLUD_R05944	THIORB_R10707	TAEGUT_R09990	TACRUB_R01757	SYLVIR_R07344	SYLBOR_R13812	SYLATR_R09031	SULDAC_R02825	STUVUL_R04907	STRCAM_R06952	STRCIN_R14142	STROCC_R04262	STEDEN_R08968	STEPAR_R02959	STECAR_R10458	SPITYR_R13776	SMICAP_R07297	SITEUR_R00784	SINWEB_R07088	SETKIR_R00898	SERCAN_R01100	SERLUN_R01637	SCYSUP_R08060	SCLMEX_R07376	SAXMAU_R07992	SAPAEN_R10299
321	349	ACACHL_R11757	FICALB_R04280	ZOSLAT_R00673	ZOSHYP_R01905	ZONALB_R03934	ZAPATR_R00108	XIPELE_R12777	VIRALT_R09246	VIDMAC_R10140	VIDCHA_R06870	UROPYL_R00683	UROIND_R05298	URILOM_R11638	URIAAL_R11597	UPUEPO_R11973	TYRSAV_R10847	TYMCUP_R10140	TURVEL_R06897	TROMEL_R03618	TRILEU_R12017	TOXRED_R05256	TINGUT_R05199	THRLUD_R10387	THIORB_R09255	TAEGUT_R17624	TACRUB_R08051	SYLVIR_R06097	SYLBOR_R07827	SYLATR_R11853	SULDAC_R09659	STUVUL_R00070	STRCAM_R05440	STRCIN_R01982	STROCC_R11001	STEDEN_R10528	STEPAR_R13319	STECAR_R07338	SPITYR_R03180	SMICAP_R02783	SITEUR_R06267	SINWEB_R08485	SETKIR_R00654	SERCAN_R14314	SERLUN_R07786	SCYSUP_R03431	SCLMEX_R02652	SAXMAU_R12349	SAPAEN_R04727
322	3740	ACACHL_R07234	FICALB_R04427	ZOSLAT_R00453	ZOSHYP_R12155	ZONALB_R06887	ZAPATR_R09997	XIPELE_R03884	VIRALT_R09211	VIDMAC_R12764	VIDCHA_R03765	UROPYL_R05474	UROIND_R12743	URILOM_R10077	URIAAL_R07180	UPUEPO_R06187	TYRSAV_R00676	TYMCUP_R13678	TYMCUP_R01062	TURVEL_R09646	TROMEL_R14037	TRILEU_R01865	TOXRED_R12701	TINGUT_R06182	THRLUD_R05945	THIORB_R10708	TAEGUT_R09991	TACRUB_R01758	SYLVIR_R07345	SYLBOR_R13813	SYLATR_R09032	SULDAC_R02826	STUVUL_R04908	STRCAM_R06953	STRCIN_R14143	STROCC_R04263	STEDEN_R08969	STEPAR_R02960	STECAR_R02722	SPITYR_R13777	SMICAP_R07298	SITEUR_R00785	SINWEB_R07089	SETKIR_R00899	SERCAN_R01101	SERLUN_R01638	SCYSUP_R08061	SCLMEX_R07377	SAXMAU_R07993
323	1614	ACACHL_R02558	SPOHYP_R03451	ZAPATR_R03782	SPOHYP_R00119	SPOHYP_R00378	RHEPEN_R02061	NOTNIG_R06615	NOTJUL_R04316	RHEPEN_R12667	TINGUT_R07842	TINGUT_R12227	STRCAM_R08002	CRYSOU_R12854	APTHAA_R07960	RHEAME_R03999	PODSTR_R04199	NOTPER_R14124	NOTPEN_R01754	NOTORN_R07011	CRYUND_R13305	CRYSOU_R13634	CHATOR_R02859	ANSSEM_R05497	ALELAT_R11297	EUDELE_R09139	CRYCIN_R14285	CAIMOS_R10333	ASASCU_R12762	APTROW_R15080	APTOWE_R08264	ANAZON_R00726	ANAPLA_R07201	AEGBEN_R01363	CRYUND_R04233	CRYSOU_R11309	MELMEL_R07099	EGRGAR_R07312	CRYCIN_R09967	APTAUS_R10933	APTAUS_R02891	APTAUS_R08666	ANSSEM_R04381	RHEAME_R11015	EUDELE_R01936	EUDELE_R01825	APTROW_R14395	APTOWE_R09528	RHEAME_R13614
324	361	ACACHL_R08173	SPOHYP_R05157	FICALB_R00930	ZOSLAT_R06359	ZOSHYP_R10809	ZONALB_R11718	ZAPATR_R03162	XIPELE_R00769	VIRALT_R00554	VIDMAC_R12068	VIDCHA_R09421	UROPYL_R03221	UROIND_R02031	URILOM_R04024	URIAAL_R00835	UPUEPO_R07544	TYRSAV_R00498	TYMCUP_R12480	TURVEL_R11030	TROMEL_R12509	TRILEU_R10733	TOXRED_R07105	TINGUT_R03256	THRLUD_R12250	THIORB_R08146	TAEGUT_R18083	TAEGUT_R17187	TACRUB_R13134	SYLVIR_R10400	SYLBOR_R06598	SYLATR_R12526	SULDAC_R08916	STUVUL_R04403	STRCAM_R03260	STRCIN_R03798	STROCC_R07648	STEDEN_R03504	STEPAR_R14309	STECAR_R02115	SPITYR_R02605	SMICAP_R05257	SITEUR_R06570	SINWEB_R10774	SETKIR_R06575	SERCAN_R12720	SERLUN_R02104	SCYSUP_R12306	SCLMEX_R12473
325	709	ACACHL_R08174	SPOHYP_R05158	FICALB_R00931	ZOSLAT_R06360	ZOSHYP_R10810	ZONALB_R11719	ZAPATR_R03163	XIPELE_R08316	VIRALT_R00555	VIDCHA_R06280	UROPYL_R03222	UROIND_R02032	URILOM_R04025	URIAAL_R00836	UPUEPO_R07545	TYRSAV_R00499	TYMCUP_R12481	TURVEL_R06528	TROMEL_R12510	TRILEU_R10734	TOXRED_R02660	TINGUT_R06315	THRLUD_R12249	THIORB_R08147	TAEGUT_R17188	TACRUB_R13135	SYLVIR_R10401	SYLBOR_R06599	SYLATR_R12527	STUVUL_R04404	STRCAM_R03261	STRCIN_R03799	STROCC_R07649	STEDEN_R03505	STEPAR_R14310	STECAR_R02116	SPITYR_R02606	SMICAP_R05258	SITEUR_R06571	SINWEB_R10775	SETKIR_R06576	SERCAN_R12721	SERLUN_R02105	SCYSUP_R04377	SCLMEX_R12474	SAXMAU_R06512	SAKLUC_R12074	RYNNIG_R00747
326	855	ACACHL_R12698	SPOHYP_R03709	FICALB_R03841	SPOHYP_R03733	ZOSLAT_R10618	ZOSHYP_R13928	ZAPATR_R03643	XIPELE_R01212	URILOM_R04933	URIAAL_R00341	UPUEPO_R07845	TYTALB_R00243	TYRSAV_R02478	TROMEL_R06910	TOXRED_R02817	THIORB_R08247	TAUERY_R00994	SYRPAR_R09284	SYLATR_R03961	SULDAC_R12122	STUVUL_R05314	STRCAM_R07733	STROCC_R15450	STECAR_R08499	SITEUR_R03644	ROSBEN_R04980	RISTRI_R02009	RHOROS_R01665	RHICYA_R05828	RHEPEN_R13293	RHEAME_R07687	RHAINO_R13514	REGSAT_R08747	PYGADE_R05903	PYCJOC_R12903	PTEGUT_R03857	PTEBUR_R01740	PSIHAE_R08978	PRUHIM_R03040	POLCAE_R09043	PLUSOC_R00941	PIACAY_R06102	PHORUB_R04366	PHACOL_R00786	URIPEL_R08482	NANHAR_R01372	PHACAR_R08391	NANBRA_R06606
327	698	ACACHL_R07928	SPOHYP_R12881	FICALB_R14463	ZOSLAT_R09845	ZOSHYP_R10256	ZONALB_R02732	ZAPATR_R01322	VIRALT_R02942	VIDMAC_R12528	VIDCHA_R10951	UROPYL_R04426	UROIND_R10072	URILOM_R04333	URIAAL_R07049	UPUEPO_R11482	TYRSAV_R04403	TYMCUP_R11535	TURVEL_R05045	TROMEL_R05831	TRILEU_R05270	TOXRED_R01443	TINGUT_R09425	THRLUD_R02870	THIORB_R08550	TAEGUT_R12191	TACRUB_R12434	SYLVIR_R04308	SYLBOR_R05835	SYLATR_R12559	SULDAC_R12662	STUVUL_R08487	STRCAM_R10875	STRCIN_R02571	STROCC_R04661	STEDEN_R08710	STEPAR_R04358	STECAR_R01769	SPITYR_R14703	SMICAP_R13198	SITEUR_R10236	SINWEB_R04264	SERCAN_R03816	SERLUN_R11745	SCYSUP_R02937	SCLMEX_R11731	SAXMAU_R03634	SAPAEN_R09839	SAKLUC_R10353
328	356	ACACHL_R09919	SPOHYP_R09762	FICALB_R11762	ZOSLAT_R05782	ZOSHYP_R14270	ZONALB_R08208	XIPELE_R09677	VIRALT_R11680	VIDMAC_R05515	VIDCHA_R12212	UROPYL_R10113	UROIND_R04044	URILOM_R01612	URIAAL_R04125	UPUEPO_R02701	TYRSAV_R12927	TYMCUP_R14507	TURVEL_R12812	TROMEL_R05667	TRILEU_R04131	TOXRED_R02734	TINGUT_R09056	THRLUD_R11372	THIORB_R04052	TAEGUT_R08388	TAEGUT_R01682	TACRUB_R04528	SYLVIR_R01277	SYLBOR_R13071	SYLATR_R03007	SULDAC_R09996	STUVUL_R02774	STRCAM_R11034	STRCIN_R04143	STROCC_R15624	STEDEN_R04251	STEPAR_R02641	STECAR_R05274	SPITYR_R13191	SITEUR_R01217	SINWEB_R01216	SETKIR_R13141	SERCAN_R06665	SERLUN_R05726	SCYSUP_R05797	SCLMEX_R05712	SAXMAU_R00836	SAPAEN_R07091
329	331	ACACHL_R12512	FICALB_R01094	ZOSLAT_R07157	ZOSHYP_R12969	ZONALB_R08525	ZAPATR_R09032	XIPELE_R12861	VIRALT_R14617	VIDMAC_R08730	VIDCHA_R07949	UROPYL_R10196	UROIND_R11634	UROIND_R07155	UROIND_R07115	URILOM_R14970	URIAAL_R11231	UPUEPO_R14202	TYRSAV_R01596	TYMCUP_R12560	TURVEL_R04001	TROMEL_R06880	TRILEU_R09373	TOXRED_R07346	TINGUT_R03911	THRLUD_R05430	THIORB_R09300	TAEGUT_R05410	TACRUB_R04416	SYLVIR_R11666	SYLBOR_R08374	SULDAC_R10676	STUVUL_R14903	STRCAM_R04549	STRCIN_R01274	STROCC_R06154	STEDEN_R07311	STEPAR_R02365	STECAR_R10474	SPITYR_R13344	SMICAP_R03596	SITEUR_R07679	SINWEB_R14844	SERCAN_R03960	SERLUN_R06372	SCYSUP_R11858	SCLMEX_R03627	SAXMAU_R13306	SAPAEN_R05832
330	375	ACACHL_R11401	SPOHYP_R06501	FICALB_R14392	ZOSLAT_R02790	SCOUMB_R06576	OREMEL_R12966	MYSCRO_R03942	BUCRHI_R02419	ACACHL_R10646	TURVEL_R05150	QUIMEX_R02434	OREARF_R02512	MOHOCH_R11329	LEILUT_R06974	IFRKOW_R11407	EURGUL_R13894	DAPCHR_R01262	CEPORN_R07197	CATFUS_R08691	ZOSHYP_R11304	ZONALB_R10703	ZAPATR_R10624	XIPELE_R10447	VIRALT_R01060	VIDMAC_R07956	VIDCHA_R03327	UROPYL_R14469	UROIND_R01087	URILOM_R10869	URIAAL_R14036	UPUEPO_R13603	TYRSAV_R00651	TYMCUP_R11204	TROMEL_R08225	TRILEU_R03895	TOXRED_R13187	TINGUT_R06377	THRLUD_R05421	THIORB_R09931	TAEGUT_R10550	TAEGUT_R11992	TACRUB_R00810	SYLVIR_R13101	SYLBOR_R12594	SYLATR_R01289	SULDAC_R07946	STUVUL_R01183	STRCAM_R07834
331	396	ACACHL_R13869	SPOHYP_R02924	VIDMAC_R01358	TYTALB_R08277	TINGUT_R06757	TAUERY_R07310	STRCIN_R13371	SAKLUC_R08791	PODCRI_R04740	PITSOR_R10294	NYCGRA_R10167	NYCBRA_R02787	MESUNI_R12078	MERNUB_R10861	MACNIG_R13410	LIMLAP_R03425	LEPDIS_R10026	LEPASP_R11797	IRECYA_R14830	INDMAC_R01411	HYLPRA_R08582	HIRRUS_R14887	GLABRA_R14628	FULGLA_R05954	FREGRA_R10109	CORCON_R11910	CHLHAR_R04114	CHLMAC_R00985	CHATOR_R02716	CETCET_R10319	CATAUR_R05626	BUCRHI_R10061	ATLROG_R04018	AGAROS_R02750	ACACHL_R13383	FICALB_R07741	ZOSLAT_R11238	ZOSHYP_R06840	ZONALB_R05582	ZAPATR_R03477	XIPELE_R03601	VIRALT_R12236	VIDMAC_R14907	VIDCHA_R02992	UROPYL_R12959	UROIND_R06441	URILOM_R11322	URIAAL_R12020
332	362	ACACHL_R04706	FICALB_R13376	ZOSLAT_R01550	ZOSHYP_R05480	ZONALB_R12493	ZAPATR_R06527	XIPELE_R08326	VIRALT_R02224	VIDMAC_R12459	VIDCHA_R09334	UROPYL_R04615	UROIND_R02538	URILOM_R08956	URIAAL_R07425	UPUEPO_R04026	UPUEPO_R04027	TYRSAV_R05433	TYMCUP_R00371	TURVEL_R03053	TROMEL_R02163	TRILEU_R11311	TOXRED_R05373	TINGUT_R06597	THRLUD_R05231	THIORB_R01105	TAEGUT_R02143	TACRUB_R01202	SYLVIR_R04784	SYLBOR_R04574	SYLATR_R11692	SULDAC_R02343	STUVUL_R03553	STRCAM_R13421	STRCIN_R10577	STROCC_R11336	STEDEN_R05162	STEPAR_R09538	STECAR_R01062	SPITYR_R11435	SMICAP_R13838	SITEUR_R06750	SINWEB_R03378	SETKIR_R11337	SERCAN_R10957	SERLUN_R05402	SCYSUP_R09369	SCLMEX_R07370	SAXMAU_R02810
333	1319	ACACHL_R02355	SPOHYP_R01347	FICALB_R13209	ZOSLAT_R09548	ZOSHYP_R10405	ZONALB_R09384	ZAPATR_R06928	XIPELE_R08745	VIRALT_R14407	VIDMAC_R08816	VIDCHA_R13424	UROPYL_R06508	URIAAL_R03010	TYRSAV_R01865	TYMCUP_R05613	TURVEL_R09298	TROMEL_R01640	TRILEU_R10330	TOXRED_R06660	THRLUD_R11962	THIORB_R02879	TAEGUT_R16570	TACRUB_R10277	SYLVIR_R00683	SYLBOR_R01897	SULDAC_R09908	STUVUL_R04726	STRCAM_R03111	STRCIN_R00684	STROCC_R08245	STEDEN_R00289	STECAR_R10106	PSOCRE_R05944	SPOHYP_R01383	ZONALB_R09388	SETCOR_R03202	QUIMEX_R05931	PTEBUR_R14118	PRUHIM_R05113	NOTCIN_R12378	LIMLAP_R11630	CHLHAR_R06629	APHCOE_R09870	ZAPATR_R06932	ZAPATR_R06930	URILOM_R08543	TURVEL_R07384	THIORB_R03995
334	2863	ACACHL_R08607	SPOHYP_R01298	FICALB_R13093	ZOSLAT_R09545	ZOSHYP_R10402	ZONALB_R09383	ZAPATR_R06925	XIPELE_R08744	VIRALT_R14406	VIDMAC_R08814	VIDCHA_R13421	UROPYL_R06507	UROIND_R08744	URILOM_R06151	SPOHYP_R03942	URILOM_R10270	URIAAL_R03069	TODMEX_R08834	TICMUR_R11481	SEMFRA_R01707	PITSOR_R02672	PACMIN_R07070	OXYMAD_R00704	NOTCIN_R13810	NEOCOR_R04681	MELGAL_R00706	GEOCAL_R09935	SPOHYP_R13644	FICALB_R05344	ZOSHYP_R13263	ZONALB_R00197	ZAPATR_R11670	XIPELE_R02785	VIRALT_R12201	VIDCHA_R10511	UROPYL_R07577	UROIND_R02384	UPUEPO_R07131	TYRSAV_R10892	TYMCUP_R09257	TURVEL_R03075	TROMEL_R13465	TRILEU_R13239	TOXRED_R03096	THRLUD_R11789	THIORB_R03956	TAEGUT_R01784	TACRUB_R09637
335	365	ACACHL_R08796	SPOHYP_R04592	FICALB_R01831	ZOSLAT_R05069	ZOSHYP_R08459	ZONALB_R01029	ZAPATR_R09416	XIPELE_R13317	VIRALT_R13278	VIDMAC_R03839	VIDCHA_R10966	UROPYL_R08100	UROIND_R12644	URILOM_R05444	URIAAL_R05438	UPUEPO_R03995	TYRSAV_R08575	TYMCUP_R15206	TURVEL_R06096	TROMEL_R13017	TRILEU_R12336	TOXRED_R00973	TINGUT_R07126	THRLUD_R05493	THIORB_R11447	TAEGUT_R03229	TACRUB_R10320	SYLVIR_R11485	SYLBOR_R14430	SYLATR_R10198	SULDAC_R05034	STUVUL_R04475	STRCAM_R03829	STRCIN_R14545	STROCC_R04301	STEDEN_R04543	STEPAR_R13191	STECAR_R10072	SPITYR_R11768	SMICAP_R02870	SITEUR_R06702	SINWEB_R03039	SETKIR_R12570	SERCAN_R14905	SERLUN_R02718	SCYSUP_R00804	SCLMEX_R10187	SAXMAU_R00097
336	364	ACACHL_R07145	SPOHYP_R04685	FICALB_R02177	ZOSLAT_R05084	ZOSHYP_R08460	ZONALB_R01028	ZAPATR_R10603	XIPELE_R13318	VIRALT_R13279	VIDMAC_R03838	VIDCHA_R10965	UROPYL_R08099	UROIND_R12645	URILOM_R05453	URIAAL_R05444	UPUEPO_R03994	TYRSAV_R08576	TYMCUP_R15212	TURVEL_R06095	TROMEL_R13018	TRILEU_R12340	TOXRED_R00972	TINGUT_R07129	THRLUD_R05494	THIORB_R11448	TAEGUT_R03612	TAEGUT_R03611	TACRUB_R10326	SYLVIR_R11487	SYLBOR_R14429	SYLATR_R10435	SULDAC_R05033	STUVUL_R04480	STRCAM_R03838	STRCIN_R14544	STROCC_R04313	STEDEN_R04550	STEPAR_R13071	STECAR_R10073	SPITYR_R11769	SMICAP_R02873	SITEUR_R06701	SINWEB_R03040	SETKIR_R12569	SERCAN_R14928	SERLUN_R02719	SCYSUP_R00808	SCLMEX_R10188
337	363	ACACHL_R04947	SPOHYP_R00214	FICALB_R00078	ZOSLAT_R06375	ZOSHYP_R12940	ZONALB_R05136	ZAPATR_R02497	XIPELE_R06840	VIRALT_R04423	VIDMAC_R04192	VIDCHA_R12648	UROPYL_R08054	UROIND_R08603	URILOM_R02833	URIAAL_R12908	UPUEPO_R06219	TYRSAV_R01074	TYMCUP_R03273	TURVEL_R09368	TROMEL_R07369	TRILEU_R12198	TOXRED_R04448	TINGUT_R12624	THRLUD_R14426	THIORB_R13149	TAEGUT_R00068	TAEGUT_R00067	TACRUB_R10376	SYLVIR_R05368	SYLBOR_R10105	SYLATR_R05749	SULDAC_R08920	STUVUL_R01242	STRCAM_R05153	STRCIN_R14342	STROCC_R07393	STEDEN_R01498	STEPAR_R00718	STECAR_R11904	SPITYR_R11825	SMICAP_R13249	SITEUR_R08596	SINWEB_R09081	SETKIR_R11583	SERCAN_R09029	SERLUN_R05900	SCYSUP_R08245	SCLMEX_R05458
338	346	ACACHL_R12692	FICALB_R13372	ZOSLAT_R01546	ZOSHYP_R06782	ZONALB_R12489	XIPELE_R10085	VIRALT_R02220	VIDMAC_R10976	VIDCHA_R02947	UROPYL_R04611	UROIND_R07914	URILOM_R08952	URIAAL_R07421	UPUEPO_R04887	TYRSAV_R05278	TYMCUP_R00367	TURVEL_R11142	TROMEL_R02159	TOXRED_R05369	TINGUT_R10661	THRLUD_R12428	THIORB_R06973	TAEGUT_R02138	TACRUB_R13423	SYLVIR_R04780	SYLBOR_R04570	SYLATR_R11688	SULDAC_R08875	STUVUL_R03549	STRCAM_R13417	STRCIN_R07213	STROCC_R08846	STEDEN_R05158	STEPAR_R02344	STECAR_R11132	SPITYR_R02809	SMICAP_R06896	SITEUR_R06746	SINWEB_R03374	SETKIR_R00894	SERCAN_R10953	SERLUN_R11677	SCYSUP_R09365	SCLMEX_R03464	SAXMAU_R02766	SAPAEN_R05393	SAKLUC_R06490	SAGSER_R09864
339	355	ACACHL_R05246	FICALB_R05081	ZOSLAT_R11454	ZOSHYP_R02194	ZONALB_R04398	ZAPATR_R08563	XIPELE_R07185	VIRALT_R00560	VIDMAC_R06633	VIDCHA_R10949	UROPYL_R04539	UROIND_R06173	URILOM_R02034	URIAAL_R05988	UPUEPO_R00384	TYRSAV_R06511	TYMCUP_R13879	TURVEL_R06991	TROMEL_R07845	TRILEU_R01403	TOXRED_R08099	TINGUT_R06394	THRLUD_R11271	THIORB_R00951	TAEGUT_R16752	TACRUB_R01315	SYLVIR_R05787	SYLBOR_R11771	SYLATR_R05114	SULDAC_R03285	STUVUL_R03304	STRCAM_R13193	STRCIN_R14848	STROCC_R08618	STEDEN_R13502	STEPAR_R11242	STECAR_R00251	SPITYR_R11298	SMICAP_R05325	SITEUR_R10889	SINWEB_R12239	SERCAN_R12358	SERLUN_R01359	SCYSUP_R04868	SCLMEX_R07914	SAXMAU_R13732	SAPAEN_R09354	SAKLUC_R06441
340	365	ACACHL_R03332	FICALB_R13484	ZOSLAT_R01556	ZOSHYP_R06784	ZONALB_R12537	ZAPATR_R04566	XIPELE_R10089	VIRALT_R02226	VIDMAC_R05175	VIDCHA_R02949	UROPYL_R04623	UROIND_R07916	URILOM_R09006	URIAAL_R07472	UPUEPO_R04891	TYRSAV_R05281	TYMCUP_R00452	TURVEL_R11144	TROMEL_R02166	TRILEU_R05587	TOXRED_R05376	TINGUT_R03531	THRLUD_R12429	THIORB_R06975	TAEGUT_R02139	TAEGUT_R01652	TACRUB_R13426	SYLVIR_R04793	SYLBOR_R04581	SYLATR_R11758	SULDAC_R08877	STUVUL_R03560	STRCAM_R13426	STRCIN_R07214	STROCC_R08852	STEDEN_R05165	STEPAR_R02346	STECAR_R11136	SPITYR_R02813	SMICAP_R06900	SITEUR_R06752	SINWEB_R03386	SETKIR_R10136	SERCAN_R11060	SERLUN_R05405	SCYSUP_R09376	SCLMEX_R03466	SAXMAU_R02890
341	359	ACACHL_R12094	FICALB_R05082	ZOSLAT_R11455	ZOSHYP_R02195	EULNIG_R15997	ZONALB_R04399	ZAPATR_R08564	XIPELE_R07186	VIRALT_R00561	VIDMAC_R06634	VIDCHA_R10950	UROPYL_R04540	UROIND_R06174	URILOM_R02035	URIAAL_R05989	UPUEPO_R00385	TYRSAV_R06512	TYMCUP_R13880	TURVEL_R06992	TROMEL_R07846	TRILEU_R06839	TOXRED_R08100	TINGUT_R11294	THRLUD_R11272	THIORB_R00952	TAEGUT_R16753	TACRUB_R01316	SYLVIR_R05788	SYLBOR_R11772	SYLATR_R05115	SULDAC_R03286	STUVUL_R03305	STRCAM_R13194	STRCIN_R14849	STROCC_R08619	STEDEN_R13503	STEPAR_R11243	STECAR_R00252	SPITYR_R11299	SMICAP_R05326	SITEUR_R10890	SINWEB_R12240	SETKIR_R02832	SERCAN_R12359	SERLUN_R06893	SCYSUP_R04869	SCLMEX_R07915	SAXMAU_R13733
342	358	ACACHL_R01957	FICALB_R13373	ZOSLAT_R01547	ZOSHYP_R06783	ZONALB_R12490	ZAPATR_R04563	XIPELE_R10086	VIRALT_R02221	VIDMAC_R05174	VIDCHA_R02948	UROPYL_R04612	UROIND_R07915	URILOM_R08953	URIAAL_R07422	UPUEPO_R04888	TYRSAV_R05279	TYMCUP_R00368	TURVEL_R11143	TROMEL_R02160	TRILEU_R05586	TOXRED_R05370	TINGUT_R03532	THRLUD_R05228	THIORB_R06974	TAEGUT_R02140	TACRUB_R13424	SYLVIR_R04781	SYLBOR_R04571	SYLATR_R11689	SULDAC_R08876	STUVUL_R03550	STRCAM_R13418	STRCIN_R14797	STROCC_R08847	STEDEN_R05159	STEPAR_R02345	STECAR_R11133	SPITYR_R02810	SMICAP_R06897	SITEUR_R06747	SINWEB_R03375	SETKIR_R14310	SERCAN_R10954	SERLUN_R05399	SCYSUP_R09366	SCLMEX_R03465	SAXMAU_R02807	SAPAEN_R05394
343	352	ACACHL_R10580	FICALB_R05083	ZOSLAT_R11456	ZOSHYP_R02196	ZONALB_R04400	ZAPATR_R08565	XIPELE_R07187	VIRALT_R00562	VIDMAC_R06635	VIDCHA_R09157	UROPYL_R04541	UROIND_R06175	URILOM_R02036	URIAAL_R05990	UPUEPO_R00386	TYRSAV_R06513	TYMCUP_R13881	TURVEL_R06993	TROMEL_R07847	TRILEU_R06840	TOXRED_R08101	TINGUT_R11295	THRLUD_R10852	THIORB_R00953	TAEGUT_R16754	TACRUB_R01317	SYLVIR_R05789	SYLBOR_R11773	SYLATR_R05116	SULDAC_R03287	STUVUL_R03306	STRCAM_R13195	STRCIN_R14633	STROCC_R08620	STEDEN_R13504	STEPAR_R11244	STECAR_R00253	SPITYR_R11300	SMICAP_R05327	SITEUR_R10891	SINWEB_R12241	SETKIR_R14054	SERCAN_R12360	SERLUN_R06894	SCYSUP_R04870	SCLMEX_R07916	SAXMAU_R13734	SAPAEN_R09356
344	689	ACACHL_R12686	FICALB_R05084	ACACHL_R12687	POSRUF_R06721	PICPUB_R12582	PICGYM_R04060	LEPDIS_R04630	HYLPRA_R11506	CARCRI_R05468	BUPERY_R06327	FICALB_R05198	ZOSLAT_R11457	ZOSLAT_R11465	ZOSHYP_R02197	ZOSHYP_R02199	ZONALB_R04401	ZONALB_R04448	ZAPATR_R08566	ZAPATR_R08570	XIPELE_R07188	XIPELE_R07194	VIRALT_R00563	VIRALT_R00569	VIDMAC_R06636	VIDCHA_R09158	VIDCHA_R09163	UROPYL_R04542	UROPYL_R04553	UROIND_R06176	UROIND_R06178	URILOM_R02037	URILOM_R02085	URIAAL_R05991	URIAAL_R06040	UPUEPO_R00387	UPUEPO_R00393	TYRSAV_R06514	TYRSAV_R06518	TYMCUP_R13882	TYMCUP_R13954	TURVEL_R06994	TURVEL_R06996	TROMEL_R07848	TROMEL_R07855	TRILEU_R06841	TRILEU_R06843	TOXRED_R08102	TOXRED_R08109
345	357	ACACHL_R11809	SPOHYP_R09841	FICALB_R02637	ZOSLAT_R01060	ZOSHYP_R04296	ZONALB_R02108	ZAPATR_R03955	XIPELE_R12395	VIRALT_R06089	VIDMAC_R14025	VIDCHA_R07184	UROPYL_R02580	UROIND_R05634	URILOM_R00192	URIAAL_R08594	UPUEPO_R12902	TYRSAV_R06968	TYMCUP_R03193	TURVEL_R06699	TROMEL_R07305	TRILEU_R11125	TOXRED_R01920	TINGUT_R01313	THRLUD_R04232	THIORB_R07295	TAEGUT_R00968	TACRUB_R07698	SYLVIR_R13162	SYLBOR_R04399	SYLATR_R01915	SULDAC_R03979	STUVUL_R10781	STRCAM_R02875	STRCIN_R12027	STROCC_R13579	STEDEN_R11015	STEPAR_R01421	STECAR_R01373	SPITYR_R06589	SMICAP_R08724	SITEUR_R11395	SINWEB_R10607	SETKIR_R08834	SERCAN_R00778	SERLUN_R01362	SCYSUP_R01461	SCLMEX_R09123	SAXMAU_R13093
346	537	ACACHL_R13857	SPOHYP_R14743	FICALB_R15878	ZAPATR_R14715	POSRUF_R14261	COLLIV_R15251	CHAPEL_R14792	DASBRO_R16144	CAMPRO_R15877	ANAZON_R18108	XIPELE_R14302	UROPYL_R15715	UROIND_R15368	URILOM_R15913	URIAAL_R15557	UPUEPO_R15211	TYTALB_R12926	TYRSAV_R15568	TYMCUP_R15948	TYMCUP_R16146	TURVEL_R10397	TURVEL_R14009	TROMEL_R15409	TROMEL_R15408	TRILEU_R15534	TOXRED_R05531	TINGUT_R14201	THIORB_R15115	THACHL_R12579	TAUERY_R13398	TACRUB_R15943	SYRPAR_R14808	SULDAC_R13995	STRCAM_R14184	STROCC_R16180	STEPAR_R15297	STECAR_R15557	SPITYR_R15764	SMICAP_R15071	SERCAN_R15959	SERLUN_R15456	SEMFRA_R11544	SCYSUP_R15526	SCOUMB_R13245	SCLMEX_R15778	SAPAEN_R14932	SAKLUC_R15447	SAGSER_R14273
347	359	ACACHL_R12795	SPOHYP_R02305	FICALB_R06362	ZOSLAT_R08389	ZOSHYP_R12999	ZONALB_R04279	ZAPATR_R09114	XIPELE_R09747	VIRALT_R10263	VIDMAC_R01028	VIDCHA_R05731	UROPYL_R07244	UROIND_R11680	URILOM_R08790	URIAAL_R11415	UPUEPO_R05677	TYRSAV_R08447	TYMCUP_R00792	TURVEL_R01978	TROMEL_R01437	TRILEU_R14205	TOXRED_R13415	TINGUT_R13594	THRLUD_R08700	THIORB_R10156	TAEGUT_R19049	TAEGUT_R07215	TACRUB_R10803	SYLVIR_R02436	SYLBOR_R07212	SYLATR_R05539	SULDAC_R05273	STUVUL_R06283	STRCAM_R12139	STRCIN_R13388	STROCC_R05898	STEDEN_R05830	STEPAR_R09749	STECAR_R08793	SPITYR_R11783	SMICAP_R05773	SITEUR_R14388	SINWEB_R04379	SETKIR_R10041	SERCAN_R08985	SERLUN_R02868	SCYSUP_R05835	SCLMEX_R14789
348	353	ACACHL_R02334	SPOHYP_R08424	FICALB_R05953	ZOSLAT_R08532	ZOSHYP_R03970	ZAPATR_R06898	XIPELE_R02059	VIRALT_R07986	VIDMAC_R08733	VIDCHA_R02473	UROPYL_R03725	UROIND_R00835	URILOM_R01473	URIAAL_R00208	UPUEPO_R02221	TYMCUP_R07075	TURVEL_R08068	TROMEL_R10586	TRILEU_R05388	TOXRED_R12414	TINGUT_R12313	THRLUD_R00453	THIORB_R06098	TAEGUT_R01089	TACRUB_R03733	SYLVIR_R07735	SYLBOR_R14091	SYLATR_R07726	SULDAC_R04290	STUVUL_R00339	STRCAM_R00559	STRCIN_R02433	STROCC_R14500	STEDEN_R02038	STEPAR_R12985	STECAR_R13629	SPITYR_R00789	SITEUR_R09434	SINWEB_R03690	SETKIR_R02521	SERCAN_R10284	SERLUN_R11823	SCYSUP_R10407	SCLMEX_R13938	SAXMAU_R13109	SAPAEN_R00513	SAKLUC_R04122	SAGSER_R02547
349	367	ACACHL_R05917	SPOHYP_R08448	FICALB_R06057	ZOSLAT_R08536	ZOSHYP_R09470	ZONALB_R09005	ZAPATR_R05062	XIPELE_R02061	VIRALT_R07996	VIDMAC_R08738	VIDCHA_R02481	UROPYL_R03731	UROIND_R00837	URILOM_R01485	URIAAL_R00287	UPUEPO_R03522	TYRSAV_R12953	TYMCUP_R01819	TURVEL_R08080	TROMEL_R10601	TRILEU_R09547	TOXRED_R10064	TOXRED_R12416	TINGUT_R04525	THRLUD_R00460	THIORB_R06114	TAEGUT_R06936	TAEGUT_R01118	TACRUB_R03753	SYLVIR_R07750	SYLBOR_R14095	SYLATR_R07806	SULDAC_R04301	STUVUL_R00371	STRCAM_R00586	STRCIN_R02438	STROCC_R14553	STEDEN_R02045	STEPAR_R12986	STECAR_R13639	SPITYR_R00800	SMICAP_R05761	SITEUR_R09438	SINWEB_R03697	SETKIR_R09987	SERCAN_R10392	SERLUN_R11882	SCYSUP_R14617
350	363	ACACHL_R10434	SPOHYP_R07343	FICALB_R08933	ZOSLAT_R12747	ZOSHYP_R02609	ZONALB_R00865	ZAPATR_R10978	XIPELE_R08038	VIRALT_R10040	VIDMAC_R00294	VIDCHA_R07308	UROPYL_R02736	UROIND_R06715	URILOM_R09901	URIAAL_R00091	UPUEPO_R10929	TYRSAV_R04221	TYMCUP_R03063	TURVEL_R06823	TROMEL_R09327	TRILEU_R12755	TOXRED_R07208	TINGUT_R12869	THRLUD_R06325	THIORB_R13751	TAEGUT_R11695	TACRUB_R08655	SYLVIR_R00994	SYLBOR_R08147	SYLATR_R13411	SULDAC_R09863	STUVUL_R11440	STRCAM_R09796	STRCIN_R08714	STROCC_R00523	STEDEN_R02527	STEPAR_R02652	STECAR_R01627	SPITYR_R03684	SMICAP_R13178	SITEUR_R09552	SINWEB_R14203	SETKIR_R11649	SERCAN_R08645	SERLUN_R10433	SCYSUP_R01486	SCLMEX_R11257	SAXMAU_R07081
351	361	ACACHL_R02968	FICALB_R01001	ZOSLAT_R01933	ZOSHYP_R06838	ZONALB_R01783	ZAPATR_R10130	XIPELE_R11669	VIRALT_R08294	VIDMAC_R13647	VIDCHA_R07587	UROPYL_R07917	UROIND_R07993	URILOM_R14733	URIAAL_R06731	UPUEPO_R07832	TYRSAV_R06729	TYMCUP_R02179	TURVEL_R04750	TROMEL_R00985	TRILEU_R12646	TOXRED_R06502	TINGUT_R13257	THRLUD_R05482	THIORB_R14412	TAEGUT_R16020	TAEGUT_R17106	TACRUB_R01659	SYLVIR_R04896	SYLBOR_R03426	SYLATR_R08860	SULDAC_R02094	STUVUL_R13375	STRCAM_R09263	STRCIN_R12652	STROCC_R05845	STEDEN_R11940	STEPAR_R06425	STECAR_R01003	SPITYR_R11467	SMICAP_R07817	SITEUR_R12762	SINWEB_R09750	SETKIR_R00538	SERCAN_R12645	SERLUN_R12652	SCYSUP_R12290	SCLMEX_R00443	SAXMAU_R05169
352	360	ACACHL_R06400	FICALB_R06911	ZOSLAT_R07566	ZOSHYP_R06812	ZONALB_R06211	ZAPATR_R08556	XIPELE_R02322	VIRALT_R05111	VIDMAC_R03903	VIDCHA_R15211	UROPYL_R00713	UROIND_R01988	URILOM_R08141	URIAAL_R03704	UPUEPO_R12311	TYRSAV_R09721	TYMCUP_R12434	TURVEL_R08878	TROMEL_R14197	TRILEU_R02460	TOXRED_R03694	TINGUT_R07611	THRLUD_R03889	THIORB_R14165	TAEGUT_R15003	TACRUB_R00163	SYLVIR_R10736	SYLBOR_R00411	SYLATR_R00178	SULDAC_R01960	STUVUL_R04201	STRCAM_R03935	STRCIN_R02027	STROCC_R12171	STEDEN_R04585	STEPAR_R09128	STECAR_R13337	SPITYR_R14475	SMICAP_R01577	SITEUR_R14074	SINWEB_R11212	SETKIR_R05028	SERCAN_R13763	SERLUN_R03862	SCYSUP_R09252	SCLMEX_R06425	SAXMAU_R04878	SAPAEN_R14112
353	380	ACACHL_R06997	FICALB_R06782	ZOSLAT_R07554	ZOSHYP_R07014	ZONALB_R06189	ZAPATR_R08557	XIPELE_R10487	VIRALT_R05105	VIDCHA_R15208	UROPYL_R00710	UROIND_R01985	URILOM_R08127	URIAAL_R03690	UPUEPO_R13986	TYRSAV_R09720	TYMCUP_R13094	TURVEL_R02114	TROMEL_R14195	TRILEU_R02458	TOXRED_R03690	TINGUT_R09756	THRLUD_R03888	THIORB_R14162	TAEGUT_R14848	TACRUB_R00143	SYLVIR_R10727	SYLBOR_R00403	SYLATR_R00061	STUVUL_R04193	STRCAM_R12738	STRCIN_R02018	STROCC_R12157	STEDEN_R04577	STEPAR_R09120	STECAR_R04059	SPITYR_R14469	SMICAP_R01565	SITEUR_R07863	SINWEB_R11207	SETKIR_R05024	SERCAN_R13672	SERLUN_R03857	SCYSUP_R09244	SCLMEX_R06416	SAXMAU_R04859	SAPAEN_R14113	SAKLUC_R12643	SAGSER_R08944
354	352	ACACHL_R06408	SPOHYP_R08900	FICALB_R01692	ZOSLAT_R11284	ZOSHYP_R06928	ZONALB_R04929	ZAPATR_R01123	XIPELE_R06948	VIRALT_R08973	VIDMAC_R11091	VIDCHA_R03703	UROPYL_R01461	UROIND_R14452	URILOM_R03115	URIAAL_R10299	UPUEPO_R14274	TYRSAV_R07109	TYMCUP_R00016	TURVEL_R13267	TROMEL_R04195	TOXRED_R00948	TINGUT_R07794	THRLUD_R07153	THIORB_R05442	TAEGUT_R03053	TACRUB_R05505	SYLVIR_R03010	SYLBOR_R11260	SYLATR_R10109	STUVUL_R03049	STRCAM_R09718	STRCIN_R02892	STROCC_R02839	STEDEN_R13908	STEPAR_R05492	STECAR_R05207	SPITYR_R02880	SMICAP_R11040	SITEUR_R13127	SINWEB_R04256	SETKIR_R04194	SERCAN_R00027	SERLUN_R05854	SCYSUP_R07507	SCLMEX_R11453	SAXMAU_R04718	SAPAEN_R10050	SAKLUC_R14485
355	508	ACACHL_R02521	SPOHYP_R11168	SPOHYP_R07721	FICALB_R01569	ZOSLAT_R14243	ZOSHYP_R01154	XIPELE_R10822	VIRALT_R07357	VIDMAC_R05333	VIDCHA_R11601	UROIND_R07659	INDMAC_R10011	DICEXI_R12772	SPOHYP_R11170	FICALB_R01571	ZONALB_R02702	XIPELE_R10792	VIRALT_R07358	VIDCHA_R11610	STUVUL_R05550	SMICAP_R11663	SCLMEX_R12616	RHEHOF_R01254	RHEPEN_R14587	RHEAME_R07584	RHALEU_R11353	RHAINO_R04298	PTILEU_R12897	PTIVIO_R14619	PSEHUM_R15260	PROCAF_R04333	POEATR_R03148	PHYTRO_R04560	PHEMEL_R06966	PHACOL_R10121	NANHAR_R12955	PARMAJ_R04307	PARRAG_R02838	ORTSPA_R05177	ORIORI_R10197	ORISOL_R00813	OREARF_R12957	ONYCOR_R03749	NUMMEL_R03130	NOTPER_R09719	NIPNIP_R11101	MOLATE_R05032	MIOMAC_R00971
356	323	ACACHL_R11798	SPOHYP_R07447	FICALB_R10906	ZOSLAT_R06789	ZOSHYP_R13038	ZONALB_R09241	XIPELE_R08720	VIRALT_R13448	VIDMAC_R13863	VIDCHA_R10685	UROPYL_R06914	UROIND_R14356	URILOM_R04296	URIAAL_R06796	UPUEPO_R02921	TYRSAV_R12812	TYMCUP_R14641	TURVEL_R07568	TROMEL_R08343	TRILEU_R04186	TOXRED_R14843	TINGUT_R10045	THIORB_R11367	TAEGUT_R14612	TACRUB_R07655	SYLVIR_R08314	SYLBOR_R04367	SYLATR_R01533	STUVUL_R13637	STRCAM_R13572	STRCAM_R08466	STRCIN_R14715	STROCC_R14173	STEDEN_R05429	STEPAR_R01273	STECAR_R01348	SPITYR_R01366	SITEUR_R09993	SINWEB_R03179	SETKIR_R04364	SERCAN_R01621	SERLUN_R05905	SCYSUP_R01472	SCLMEX_R08876	SAXMAU_R13480	SAPAEN_R04342	SAKLUC_R14895	SAGSER_R08003
357	352	ACACHL_R02731	FICALB_R01606	ZOSLAT_R00422	ZOSHYP_R02679	ZONALB_R04125	ZAPATR_R03084	XIPELE_R02095	VIRALT_R02444	VIDMAC_R13709	VIDCHA_R06436	UROPYL_R09816	UROIND_R04522	URILOM_R05694	URIAAL_R01346	UPUEPO_R03089	TYRSAV_R04721	TYMCUP_R03122	TURVEL_R04759	TROMEL_R11217	TRILEU_R00793	TOXRED_R13709	TINGUT_R07758	THRLUD_R09260	THIORB_R10621	TAEGUT_R03111	TACRUB_R00747	SYLVIR_R11403	SYLBOR_R14437	SYLATR_R04573	SULDAC_R04397	STUVUL_R11006	STRCAM_R11477	STRCIN_R05060	STROCC_R02505	STEDEN_R09698	STEPAR_R13367	STECAR_R05037	SPITYR_R03897	SMICAP_R13631	SITEUR_R12915	SINWEB_R04249	SETKIR_R09535	SERCAN_R00890	SERLUN_R13707	SCYSUP_R02101	SCLMEX_R09825	SAXMAU_R04264	SAPAEN_R09121
358	9783	ACACHL_R12190	FICALB_R01776	ZOSLAT_R00425	ZOSHYP_R08061	ZONALB_R08962	ZAPATR_R07258	XIPELE_R05990	VIRALT_R06608	VIDMAC_R08909	VIDCHA_R06440	UROPYL_R06236	UROIND_R04523	URILOM_R05700	URIAAL_R01356	UPUEPO_R03091	TYRSAV_R04723	TYMCUP_R03127	TURVEL_R02974	TROMEL_R14087	TRILEU_R00658	TRILEU_R03753	TOXRED_R13711	TINGUT_R05865	THRLUD_R09261	THIORB_R10624	TAEGUT_R03154	TACRUB_R00749	SYLVIR_R11404	SYLBOR_R12288	SYLATR_R04580	SULDAC_R04398	STUVUL_R11011	STRCAM_R11487	STRCIN_R05062	STROCC_R02509	STEDEN_R03495	STEPAR_R13369	STECAR_R06416	SPITYR_R03898	SMICAP_R13633	SITEUR_R12192	SINWEB_R06877	SETKIR_R06654	SERCAN_R00902	SERLUN_R13709	SCYSUP_R02102	SCLMEX_R07503	SAXMAU_R04270
359	507	ACACHL_R09041	FICALB_R00615	ZOSLAT_R02160	ZOSHYP_R08540	ZONALB_R07815	ZAPATR_R14196	XIPELE_R14953	VIRALT_R13343	VIDMAC_R13759	VIDCHA_R09899	UROPYL_R03882	UROIND_R08589	FICALB_R00204	ANSSEM_R15333	NYCSEM_R10025	HIMHIM_R08850	OREMEL_R13403	FICALB_R00205	ZONALB_R07805	XIPELE_R01222	VIRALT_R13342	VIDCHA_R09884	ZOSLAT_R02146	ZOSHYP_R08539	VIDMAC_R13758	UROPYL_R03877	URILOM_R08033	URIAAL_R03005	UPUEPO_R01275	TYRSAV_R14458	TYMCUP_R02282	TURVEL_R11887	TRILEU_R14485	TICMUR_R09306	THACHL_R07345	SYRPAR_R03519	SYLVIR_R11657	SYLBOR_R04240	STEDEN_R07199	SPIPAS_R03054	SINWEB_R07489	SETKIR_R07259	SEMFRA_R06021	SAKLUC_R04206	SAGSER_R05255	RHYJUB_R01859	RHOROS_R05764	RHIAFR_R13004
360	1386	ACACHL_R02321	SPOHYP_R01168	ZOSLAT_R07010	ZOSHYP_R12486	ZONALB_R03481	ZAPATR_R13674	XIPELE_R03821	VIRALT_R11305	VIDMAC_R03445	VIDCHA_R13449	UROPYL_R02771	UROIND_R08033	URILOM_R08398	URIAAL_R03993	UPUEPO_R09651	TYRSAV_R01011	TYMCUP_R00613	TURVEL_R04787	TROMEL_R05105	TRILEU_R06822	TOXRED_R08135	TINGUT_R13615	THRLUD_R09457	THIORB_R10900	TAEGUT_R10861	TACRUB_R11937	SYLVIR_R05509	SYLVIR_R02827	SYLBOR_R11049	SYLATR_R06720	SULDAC_R00779	STUVUL_R08002	STRCAM_R13055	STRCIN_R02472	STROCC_R10885	STEDEN_R13761	STEPAR_R05399	SPITYR_R05671	SMICAP_R00875	SITEUR_R05162	SINWEB_R13213	SETKIR_R12463	SERCAN_R07407	SERLUN_R11233	SCYSUP_R12163	SCLMEX_R12812	SAXMAU_R14617	SAPAEN_R13917
361	361	ACACHL_R10241	SPOHYP_R01164	FICALB_R11833	ZOSLAT_R07006	ZOSHYP_R12483	ZONALB_R03471	ZAPATR_R12310	XIPELE_R07585	VIRALT_R11301	VIDMAC_R03442	VIDCHA_R13441	UROPYL_R14418	UROIND_R08031	URILOM_R08395	URIAAL_R03990	UPUEPO_R09650	TYRSAV_R01008	TYMCUP_R00484	TURVEL_R04786	TROMEL_R05101	TRILEU_R06819	TOXRED_R08129	TINGUT_R07956	THRLUD_R09452	THIORB_R10895	TAEGUT_R10604	TACRUB_R11934	SYLVIR_R14536	SYLBOR_R11045	SYLATR_R06631	SULDAC_R00777	STUVUL_R07994	STRCAM_R13047	STRCIN_R02469	STROCC_R10881	STEDEN_R13756	STEPAR_R05397	STECAR_R07067	SPITYR_R05670	SMICAP_R00870	SITEUR_R05158	SINWEB_R13209	SETKIR_R12459	SERCAN_R07373	SERLUN_R11229	SCYSUP_R12155	SCLMEX_R12808	SAXMAU_R14608
362	378	ACACHL_R02144	SPOHYP_R10016	FICALB_R09898	ZOSLAT_R00106	ZOSHYP_R07835	ZONALB_R00498	ZAPATR_R02659	XIPELE_R10243	VIRALT_R03148	VIDMAC_R08210	VIDCHA_R12090	UROPYL_R12139	UROIND_R12441	URILOM_R07252	URIAAL_R13205	UPUEPO_R10921	TYRSAV_R07714	TYMCUP_R01601	THACHL_R09463	SCOUMB_R09549	SAGSER_R07962	QUIMEX_R08560	PHORUB_R12206	PHACAR_R02216	PELCRI_R07407	PANHAL_R01283	NOTCIN_R09770	NESNOT_R06238	NEOCOR_R05528	MYSCRO_R07179	MOHOCH_R04176	MERNUB_R07360	HORVUL_R08466	GAVSTE_R01941	CHATOR_R02263	CEYCYA_R04964	CARCRI_R05063	BALREX_R11086	ATLROG_R05950	ANHRUF_R07301	ALACHE_R13028	ACACHL_R13110	IFRKOW_R02363	CETCET_R05938	TURVEL_R06283	TROMEL_R08452	TRILEU_R05737	TOXRED_R06130
363	2345	ACACHL_R11409	SPOHYP_R01232	XIPELE_R13435	LONSTR_R07998	VIRALT_R07528	UROIND_R02792	URILOM_R03062	UPUEPO_R12888	TYRSAV_R10185	TYMCUP_R03428	TYMCUP_R06513	TROMEL_R14610	TODMEX_R06327	THIORB_R08764	THACHL_R01138	TACRUB_R12272	SULDAC_R07909	STRCAM_R08440	STRCIN_R08874	STROCC_R06346	STECAR_R11909	SPITYR_R04395	SERLUN_R13364	SCYSUP_R10245	SCOUMB_R04677	SCLMEX_R04132	SAKLUC_R01450	SAGSER_R03958	RYNNIG_R07413	ROSBEN_R02965	RHYJUB_R05725	RHIDAH_R04363	RHIAFR_R04215	RHICYA_R11900	RHEHOF_R06506	RHEPEN_R09730	RHEAME_R02734	RHALEU_R07397	PTIVIO_R07293	PTEMEL_R08997	PSOCRE_R10072	PROATE_R02248	PODPOD_R11688	PODSTR_R12918	PLUSOC_R01435	PITSOR_R12874	PIPCHL_R10353	PICGYM_R02559
364	487	ACACHL_R02665	SPOHYP_R05373	LOXCUR_R15380	MELMEL_R15882	XIPELE_R15214	URIAAL_R15594	NOTPER_R14721	TINGUT_R13762	CRYSOU_R14800	NOTPEN_R14147	NOTORN_R14464	TODMEX_R10179	THACHL_R12244	SULDAC_R13630	NANBRA_R14838	CEYCYA_R11929	RHICYA_R15272	BARMAR_R14255	SMICAP_R14610	RHALEU_R15332	PICGYM_R14222	PARRAG_R15052	MELVER_R15048	MALELE_R14638	STRCAM_R13875	NOTNIG_R14015	STROCC_R16143	STEPAR_R15834	STECAR_R15232	SPITYR_R15362	SERCAN_R15246	SCYSUP_R14911	SCOUMB_R13106	SCLMEX_R15151	SAGSER_R13768	RYNNIG_R15225	ROSBEN_R15502	RISTRI_R15507	RHYJUB_R15093	RHICYA_R15271	RHEPEN_R14881	RHEAME_R14977	PROATE_R15448	PODPOD_R15566	PLUSOC_R15502	PLONIG_R14834	URIPEL_R15772	NANHAR_R15620
365	234	ACACHL_R03552	ZOSHYP_R03495	ZOSLAT_R14286	ZOSLAT_R14278	SYLBOR_R04338	SYLATR_R03818	SINWEB_R03214	EDOCOE_R08618	ZAPATR_R09638	VIDMAC_R09786	VIDCHA_R11109	UROIND_R12010	NANAUR_R04354	URILOM_R11189	UPUEPO_R03418	TYRSAV_R04472	TYMCUP_R00984	TURVEL_R06385	TROMEL_R11202	TRILEU_R14657	TOXRED_R14406	TINGUT_R01870	THIORB_R14388	TACRUB_R10464	SULDAC_R05803	STUVUL_R10006	STROCC_R05974	STEDEN_R07302	STEPAR_R14143	STECAR_R07375	SPITYR_R04789	SMICAP_R13229	SITEUR_R10239	SERCAN_R03216	SERLUN_R08281	SCLMEX_R13325	SAXMAU_R12077	SAPAEN_R13001	SAKLUC_R01489	RYNNIG_R02927	ROSBEN_R05814	RHYJUB_R03764	RHOROS_R13592	RHIDAH_R05821	RHIAFR_R14321	RHICYA_R05299	RHAINO_R07681	PTEBUR_R08149
366	360	ACACHL_R03505	SPOHYP_R14120	FICALB_R14674	ZOSLAT_R02484	ZOSHYP_R14770	ZONALB_R08055	ZAPATR_R01183	XIPELE_R12058	VIRALT_R08066	VIDMAC_R00267	VIDCHA_R11599	UROPYL_R08535	UROIND_R15735	UROIND_R15273	URILOM_R02303	URIAAL_R05194	UPUEPO_R15054	TYRSAV_R05601	TYMCUP_R13390	TURVEL_R12029	TROMEL_R10740	TRILEU_R12158	TOXRED_R08008	TINGUT_R12221	THRLUD_R03154	THIORB_R08697	TAEGUT_R05349	TACRUB_R07616	SYLVIR_R06337	SYLBOR_R08131	SYLATR_R03011	SULDAC_R12021	STUVUL_R05538	STRCAM_R12448	STRCIN_R12570	STROCC_R13433	STEDEN_R10709	STEPAR_R03874	STECAR_R04916	SPITYR_R05220	SMICAP_R00802	SITEUR_R05317	SINWEB_R03718	SETKIR_R01904	SERCAN_R03906	SERLUN_R12564	SCYSUP_R14209	SCLMEX_R08536
367	389	ACACHL_R04284	SPOHYP_R11245	SYRPAR_R09378	SEMFRA_R05138	PROCAF_R08766	PELCRI_R05881	PARPUN_R01181	EUBBOU_R02127	COLSTR_R04946	CERFAM_R10832	FICALB_R05320	ZOSLAT_R06928	ZOSHYP_R02348	ZONALB_R08087	ZAPATR_R04482	XIPELE_R08011	VIRALT_R05282	VIDMAC_R08895	VIDCHA_R02407	UROPYL_R09678	UROPYL_R09680	UROIND_R11488	UROIND_R01121	URILOM_R07926	URIAAL_R02642	UPUEPO_R02571	TYRSAV_R04029	TYMCUP_R09301	TURVEL_R04595	TROMEL_R09494	TRILEU_R03531	TOXRED_R09877	TOXRED_R09878	TINGUT_R09091	THRLUD_R00484	THIORB_R02555	TAEGUT_R01756	TACRUB_R10558	SYLVIR_R05182	SYLBOR_R06791	SYLATR_R12583	SULDAC_R07849	STUVUL_R04283	STRCAM_R02827	STRCIN_R08276	STROCC_R13397	STEDEN_R02146	STEPAR_R03971
368	328	ACACHL_R03395	SPOHYP_R08202	FICALB_R00240	ZONALB_R01447	ZAPATR_R06432	VIRALT_R10445	VIDMAC_R09823	VIDCHA_R09621	UROPYL_R01412	URILOM_R08036	URIAAL_R10173	UPUEPO_R02847	TYRSAV_R08750	TYMCUP_R02284	TROMEL_R13180	TRILEU_R13029	TINGUT_R05174	THRLUD_R14642	THIORB_R11591	TAEGUT_R00219	TACRUB_R00014	SYLVIR_R09991	SYLBOR_R01368	SYLATR_R07570	SULDAC_R07597	STUVUL_R09324	STRCAM_R06656	STRCIN_R08817	STROCC_R02815	STEPAR_R14469	STECAR_R11862	SPITYR_R02869	SMICAP_R04265	SITEUR_R02722	SINWEB_R10599	SETKIR_R02939	SERCAN_R00900	SERLUN_R09879	SCYSUP_R08787	SCLMEX_R08778	SAXMAU_R07527	SAPAEN_R10156	SAKLUC_R08839	SAGSER_R02593	RYNNIG_R10239	ROSBEN_R12707	RISTRI_R10763	RHYJUB_R07099
369	705	ACACHL_R05434	SPOHYP_R11834	FICALB_R07241	ZOSLAT_R09871	ZOSHYP_R00755	ZONALB_R00328	ZAPATR_R00303	XIPELE_R05997	VIRALT_R07664	VIDMAC_R13268	VIDCHA_R01848	UROPYL_R00338	UROIND_R00135	URILOM_R04679	URIAAL_R13532	UPUEPO_R01978	TYRSAV_R07623	TYMCUP_R14006	TURVEL_R12213	TROMEL_R03243	TRILEU_R04541	TOXRED_R12346	TINGUT_R00352	THRLUD_R12408	THIORB_R07354	TAEGUT_R05727	TACRUB_R11140	SYLVIR_R08629	SYLBOR_R00258	SYLATR_R10763	SULDAC_R08669	STUVUL_R12410	STRCAM_R05981	STRCIN_R07483	STROCC_R11067	STEDEN_R13867	STEPAR_R11817	STECAR_R03344	SPITYR_R12371	SMICAP_R03014	SITEUR_R02030	SINWEB_R07860	SETKIR_R10480	SERCAN_R14439	SERLUN_R01876	SCYSUP_R02427	SCLMEX_R03217	SAXMAU_R00292
370	1078	ACACHL_R02122	SPOHYP_R03473	FICALB_R13425	ZOSLAT_R03456	ZOSHYP_R08093	ZONALB_R03355	ZONALB_R02618	FICALB_R02717	ZOSLAT_R12417	ZOSHYP_R11081	ZAPATR_R01724	XIPELE_R12916	VIRALT_R02409	VIDMAC_R06417	UROPYL_R08490	UROIND_R01831	URILOM_R14090	URIAAL_R06243	UPUEPO_R10785	TYTALB_R03801	TYRSAV_R07747	TYMCUP_R01715	TURVEL_R04607	TROMEL_R14237	TRILEU_R13406	TOXRED_R09378	TODMEX_R09096	TINGUT_R12852	TICMUR_R11032	THRLUD_R03999	THIORB_R07876	THACHL_R00246	TAUERY_R12051	TACRUB_R06777	SYRPAR_R10050	SYLVIR_R08222	SYLBOR_R12765	SYLATR_R06515	SULDAC_R07089	STRCAM_R05553	STRCIN_R13235	STROCC_R09279	STEDEN_R07045	STEPAR_R09513	STECAR_R07895	SPITYR_R05973	SMICAP_R13076	SITEUR_R01961
371	341	ACACHL_R07551	SPOHYP_R00364	FICALB_R05152	ZOSLAT_R05311	ZOSHYP_R10116	ZONALB_R00433	ZAPATR_R02706	VIRALT_R02654	VIDMAC_R13912	VIDCHA_R03158	UROPYL_R04370	UROIND_R11061	URILOM_R05579	URIAAL_R02907	UPUEPO_R02825	TYRSAV_R05346	TYMCUP_R13939	TURVEL_R03898	TROMEL_R02154	TRILEU_R02180	TOXRED_R06436	TINGUT_R06140	THRLUD_R12628	THIORB_R11012	TAEGUT_R16827	TACRUB_R11713	SYLVIR_R14003	SYLBOR_R09262	SYLATR_R11722	STUVUL_R13263	STRCAM_R04807	STRCIN_R02037	STROCC_R10128	STEDEN_R02354	STEPAR_R03932	STECAR_R09643	SPITYR_R05339	SMICAP_R07963	SITEUR_R06735	SINWEB_R03892	SETKIR_R08464	SERCAN_R12425	SERLUN_R06432	SCYSUP_R11046	SCLMEX_R04934	SAXMAU_R13798	SAPAEN_R07344	SAKLUC_R12501
372	330	ACACHL_R08745	SPOHYP_R03926	FICALB_R10424	ZOSLAT_R12562	ZOSHYP_R08190	ZONALB_R05886	ZAPATR_R08014	XIPELE_R05414	VIRALT_R03247	VIDCHA_R00462	UROPYL_R01712	UROIND_R04126	URILOM_R10221	URIAAL_R03029	UPUEPO_R07394	TYRSAV_R03238	TYMCUP_R08226	TURVEL_R11249	TROMEL_R04155	TRILEU_R09268	TOXRED_R05036	TINGUT_R10724	THRLUD_R13969	THIORB_R06242	TAEGUT_R09107	TACRUB_R06952	SYLVIR_R07718	SYLBOR_R12324	SYLATR_R11323	STUVUL_R05614	STRCAM_R01476	STRCIN_R01852	STROCC_R12484	STEDEN_R14218	STEPAR_R11153	STECAR_R13868	SMICAP_R07533	SITEUR_R09417	SINWEB_R13004	SETKIR_R13862	SERCAN_R14705	SERLUN_R06187	SCYSUP_R13035	SCLMEX_R10915	SAXMAU_R14795	SAPAEN_R03973	SAKLUC_R00575	SAGSER_R01165
373	361	ACACHL_R00639	SPOHYP_R00596	FICALB_R01228	ZOSLAT_R02401	ZOSHYP_R10625	ZONALB_R04881	ZAPATR_R07980	XIPELE_R01153	VIRALT_R04548	VIDMAC_R10164	VIDCHA_R06590	UROPYL_R00071	UROIND_R07193	URILOM_R07880	URIAAL_R00043	UPUEPO_R05996	TYRSAV_R02721	TYMCUP_R02568	TURVEL_R07649	TROMEL_R06924	TRILEU_R01348	TOXRED_R00746	TINGUT_R04250	THRLUD_R07376	THIORB_R09372	TAEGUT_R08176	TACRUB_R10942	SYLVIR_R09032	SYLBOR_R13067	SYLATR_R01066	SULDAC_R10915	STUVUL_R14096	STRCAM_R09502	STRCIN_R04350	STROCC_R07922	STEDEN_R09028	STEPAR_R10379	STECAR_R12605	SPITYR_R08998	SMICAP_R03115	SITEUR_R01259	SINWEB_R00241	SETKIR_R10716	SERCAN_R10177	SERLUN_R09723	SCYSUP_R10912	SCLMEX_R09959	SAXMAU_R12132
374	816	ACACHL_R00357	SPOHYP_R13407	ZOSLAT_R05634	SPOHYP_R13480	TYTALB_R06589	TODMEX_R09691	THACHL_R04856	TAUERY_R08543	RHASIB_R05403	REGSAT_R09115	PYGADE_R12491	PTEGUT_R00519	PODCRI_R04139	PHORUB_R01747	PHACAR_R04202	PELCRI_R08233	PEDTOR_R00932	PANBIA_R11963	OREMEL_R06374	NESNOT_R11100	MYSCRO_R02436	MESUNI_R03148	MERNUB_R04099	LIMLAP_R09384	LEPDIS_R09820	JACJAC_R05037	GAVSTE_R10358	FULGLA_R04243	FREGRA_R00731	FREMAG_R13027	EURHEL_R07880	CORCRI_R10878	COLLIV_R08543	COLSTR_R06653	CHLAEN_R03403	CHLMAC_R11889	CHAFRE_R02430	CATAUR_R04067	CARCRI_R00518	BUPERY_R10075	BUCRHI_R01720	BALREG_R09651	APTAUS_R04816	APAVIT_R06849	ANTCAR_R12102	ANHRUF_R03676	ANHANH_R09622	ALELAT_R08280
375	346	ACACHL_R09864	SPOHYP_R03707	FICALB_R03942	FICALB_R03966	ZOSLAT_R10043	ZOSHYP_R08604	ZONALB_R03130	ZAPATR_R04338	XIPELE_R13577	VIRALT_R05824	VIDMAC_R09697	VIDCHA_R00036	UROPYL_R11893	UROIND_R02264	URILOM_R07972	URIAAL_R00634	UPUEPO_R05916	TYMCUP_R04783	TURVEL_R06262	TROMEL_R06067	TRILEU_R09062	TOXRED_R10818	TINGUT_R13350	THRLUD_R10816	THIORB_R13885	TAEGUT_R11334	TACRUB_R04866	SYLVIR_R09804	SYLBOR_R02467	SYLATR_R03997	SULDAC_R03230	STUVUL_R00141	STRCAM_R05030	STRCIN_R01381	STROCC_R10452	STEDEN_R12835	STEPAR_R06305	STECAR_R06318	SPITYR_R01106	SMICAP_R08769	SITEUR_R09533	SINWEB_R10501	SETKIR_R01286	SERCAN_R09971	SERLUN_R00139	SCYSUP_R01625	SCLMEX_R14140	SAXMAU_R08186
376	296	ACACHL_R04946	FICALB_R03336	ZOSHYP_R06889	ZONALB_R00985	ZAPATR_R04344	XIPELE_R08298	VIRALT_R11160	VIDCHA_R14772	UROPYL_R10821	UROIND_R12923	URILOM_R09184	URIAAL_R12755	UPUEPO_R02061	TYMCUP_R09750	TROMEL_R02887	TRILEU_R04383	TOXRED_R03849	TINGUT_R01195	THRLUD_R11141	THIORB_R06754	TAEGUT_R10669	TACRUB_R04077	SYLVIR_R08448	SYLBOR_R01861	SYLATR_R06177	STUVUL_R10223	STRCAM_R02466	STRCIN_R02191	STROCC_R07997	STEPAR_R12296	SPITYR_R14177	SMICAP_R06628	SINWEB_R10997	SETKIR_R04539	SERCAN_R02445	SERLUN_R14478	SCYSUP_R08782	SCLMEX_R10222	SAXMAU_R09140	SAPAEN_R03837	SAKLUC_R02742	RYNNIG_R04312	ROSBEN_R08091	RISTRI_R04367	RHYJUB_R10615	RHOROS_R01029	RHIDAH_R04908	RHICYA_R05615
377	358	ACACHL_R02511	SPOHYP_R02147	FICALB_R01434	ZOSLAT_R03476	ZOSHYP_R01584	ZONALB_R04518	ZAPATR_R00983	XIPELE_R12578	VIRALT_R13525	VIDMAC_R07277	VIDCHA_R08481	UROPYL_R11861	UROIND_R05591	URILOM_R06613	URIAAL_R12526	TYRSAV_R06060	TYMCUP_R05316	TURVEL_R05539	TROMEL_R06089	TRILEU_R00702	TOXRED_R02029	TINGUT_R09066	THRLUD_R01504	THIORB_R12008	TAEGUT_R11438	TACRUB_R06867	SYLVIR_R06948	SYLBOR_R12698	SYLATR_R03951	SULDAC_R10168	STUVUL_R12500	STRCAM_R08771	STRCIN_R04606	STROCC_R13210	STEDEN_R03226	STEPAR_R10855	STECAR_R13184	SPITYR_R10289	SMICAP_R05074	SITEUR_R07884	SINWEB_R00374	SETKIR_R03133	SERCAN_R03656	SERLUN_R13548	SCYSUP_R10522	SCLMEX_R12211	SAXMAU_R08295	SAPAEN_R08930
378	8312	ACACHL_R06810	SPOHYP_R00787	FICALB_R11665	SPOHYP_R00775	ZONALB_R07588	SPOHYP_R00795	FICALB_R11640	ZOSLAT_R00369	ZOSHYP_R03105	ZAPATR_R07074	XIPELE_R11140	VIRALT_R09095	UROIND_R10256	URILOM_R00973	URIAAL_R00782	UPUEPO_R10138	TYTALB_R10963	TYRSAV_R05999	TYMCUP_R00777	TURVEL_R10774	TROMEL_R03316	TRILEU_R10497	TODMEX_R07004	TINGUT_R08200	TICMUR_R00506	THIORB_R08845	TAUERY_R02696	TAEGUT_R12104	TACRUB_R06170	SYRPAR_R01780	SYLVIR_R13655	SYLATR_R02638	SULDAC_R11327	STRCAM_R04475	STROCC_R03411	STEDEN_R01582	STEPAR_R13281	SPITYR_R00292	SMICAP_R00237	SETCOR_R09616	SERCAN_R03278	SEMFRA_R01304	SCOUMB_R06291	SAPAEN_R13356	SAKLUC_R08940	SAGSER_R03517	RYNNIG_R06024	ROSBEN_R07510
379	382	ACACHL_R01371	SPOHYP_R00635	FICALB_R00322	ZOSLAT_R13146	ZOSHYP_R10296	ZONALB_R09754	ZAPATR_R09869	XIPELE_R11207	VIRALT_R09156	VIDMAC_R01552	VIDCHA_R00142	UROPYL_R07416	UROIND_R11778	URILOM_R08640	URIAAL_R05674	TYRSAV_R11974	TURVEL_R12060	TOXRED_R04519	THRLUD_R00017	THIORB_R07559	TAEGUT_R03241	TACRUB_R06340	SYLVIR_R04719	SYLBOR_R00023	SYLATR_R05889	SULDAC_R12222	STUVUL_R12530	STRCAM_R03187	ZAPATR_R06961	RYNNIG_R12055	RHIAFR_R00033	PHASIM_R07232	COLLIV_R06774	IBISTR_R00033	TROMEL_R13565	THIORB_R07560	URILOM_R08641	URIAAL_R05675	THACHL_R00021	STECAR_R07599	RYNNIG_R12049	RHIAFR_R00030	PTEGUT_R02604	PHORUB_R10145	PHALEP_R11902	PELCRI_R03913	PEDTOR_R05612	PATFAS_R07958
380	351	ACACHL_R01372	SPOHYP_R00641	FICALB_R00621	ZOSLAT_R13152	ZOSHYP_R10301	ZONALB_R09798	ZAPATR_R06962	XIPELE_R11208	VIRALT_R09161	VIDMAC_R01555	VIDCHA_R00155	UROPYL_R07421	UROIND_R11781	URILOM_R08738	URIAAL_R05742	UPUEPO_R01570	TYRSAV_R11975	TYMCUP_R10319	TURVEL_R08171	TROMEL_R13566	TOXRED_R04527	TINGUT_R11014	THRLUD_R00023	THIORB_R07561	TAEGUT_R03545	TACRUB_R06351	SYLVIR_R04723	SYLBOR_R00028	SYLATR_R06126	SULDAC_R12225	STUVUL_R12541	STRCAM_R03186	STRCIN_R09008	STROCC_R11602	STEDEN_R00077	STEPAR_R11724	STECAR_R07600	SPITYR_R13540	SMICAP_R05972	SITEUR_R13467	SINWEB_R00100	SETKIR_R04467	SERCAN_R02090	SERLUN_R04617	SCYSUP_R01679	SCLMEX_R10416	SAXMAU_R12887	SAPAEN_R10333
381	363	ACACHL_R02992	SPOHYP_R00634	FICALB_R00321	ZOSLAT_R13145	ZOSHYP_R10295	ZONALB_R09753	ZAPATR_R06960	XIPELE_R11206	VIRALT_R07053	VIDMAC_R01551	VIDCHA_R00141	UROPYL_R07415	UROIND_R11777	URILOM_R08639	URIAAL_R05673	UPUEPO_R01566	TYRSAV_R11973	TYMCUP_R10303	TURVEL_R08170	TROMEL_R13564	TRILEU_R10009	TOXRED_R04518	TINGUT_R11012	THRLUD_R00016	THIORB_R07558	TAEGUT_R03240	TACRUB_R06339	SYLVIR_R04718	SYLBOR_R00022	SYLATR_R05888	SULDAC_R12221	STUVUL_R12529	STRCAM_R03167	STRCIN_R08999	STROCC_R11587	STEDEN_R00070	STEPAR_R11708	STECAR_R07598	SPITYR_R13532	SMICAP_R05966	SITEUR_R13465	SINWEB_R00094	SETKIR_R04460	SERCAN_R01874	SERLUN_R04613	SCYSUP_R01676	SCLMEX_R10409	SAXMAU_R12880
382	4273	ACACHL_R09641	SPOHYP_R13812	FICALB_R01684	ZOSLAT_R09514	ZOSHYP_R14095	ZONALB_R08559	ZAPATR_R10047	XIPELE_R03344	VIRALT_R03836	VIDMAC_R05033	VIDCHA_R13764	VIDCHA_R04716	UROPYL_R14348	UROIND_R00552	URILOM_R03104	URIAAL_R10288	UPUEPO_R06598	UPUEPO_R06599	TYRSAV_R02334	TYMCUP_R06356	TURVEL_R11052	TROMEL_R09725	TRILEU_R09600	TOXRED_R03879	TINGUT_R05881	THRLUD_R05179	THIORB_R11190	TAEGUT_R00089	TACRUB_R12996	SYLVIR_R02742	SYLBOR_R08066	SYLATR_R10100	SULDAC_R12917	STUVUL_R04411	STRCAM_R10981	STRCIN_R05362	STROCC_R07309	STEDEN_R13974	STEPAR_R04521	STECAR_R05019	SPITYR_R14530	SMICAP_R03906	SITEUR_R04007	SINWEB_R10218	SETKIR_R02358	SERCAN_R00015	SERLUN_R00926	SCYSUP_R00652
383	347	ACACHL_R02568	SPOHYP_R13815	FICALB_R01750	ZOSLAT_R09517	ZOSHYP_R14354	ZONALB_R08564	ZAPATR_R10049	XIPELE_R03345	VIRALT_R03838	VIDMAC_R05034	VIDCHA_R04715	UROPYL_R14350	UROIND_R00554	URILOM_R03140	URIAAL_R10314	UPUEPO_R10076	TYRSAV_R02336	TYMCUP_R06358	TURVEL_R11054	TROMEL_R09727	TRILEU_R09602	TOXRED_R03881	TINGUT_R05883	THRLUD_R05181	THIORB_R11192	TAEGUT_R00185	TACRUB_R12999	SYLVIR_R01335	SYLBOR_R08069	SYLATR_R10171	STUVUL_R04414	STRCAM_R10983	STRCIN_R05365	STROCC_R07312	STEDEN_R13976	STEPAR_R04523	STECAR_R05021	SPITYR_R14533	SMICAP_R03909	SITEUR_R04008	SINWEB_R10220	SETKIR_R02360	SERCAN_R00092	SERLUN_R00928	SCYSUP_R00653	SCLMEX_R11072	SAXMAU_R03856	SAPAEN_R09646
384	340	ACACHL_R01161	SPOHYP_R05973	FICALB_R00168	ZOSLAT_R13962	ZOSHYP_R13516	ZONALB_R08323	ZAPATR_R10636	XIPELE_R10739	VIRALT_R09813	VIDMAC_R02140	VIDCHA_R02885	UROPYL_R12812	UROIND_R10908	URILOM_R07463	URIAAL_R04908	UPUEPO_R06282	TYRSAV_R12488	TYMCUP_R08015	TURVEL_R12999	TROMEL_R01145	TRILEU_R00785	TOXRED_R13419	TINGUT_R04616	THRLUD_R02429	THIORB_R05517	TAEGUT_R00159	TACRUB_R02456	SYLVIR_R03820	SYLBOR_R01736	SYLATR_R05833	STUVUL_R09072	STRCAM_R11099	STRCIN_R08322	STROCC_R00764	STEDEN_R05105	STEPAR_R00956	STECAR_R06634	SPITYR_R14304	SMICAP_R09662	SITEUR_R10853	SINWEB_R05219	SETKIR_R01243	SERCAN_R01839	SERLUN_R00940	SCYSUP_R08204	SCLMEX_R02201	SAXMAU_R13403	SAPAEN_R12848
385	364	ACACHL_R09824	SPOHYP_R03346	FICALB_R05561	ZOSLAT_R06117	ZOSHYP_R03058	ZONALB_R01728	ZAPATR_R10363	XIPELE_R03841	VIRALT_R03065	VIDMAC_R06492	VIDCHA_R03546	UROPYL_R02305	UROIND_R12368	URILOM_R12167	URIAAL_R03264	UPUEPO_R00641	TYRSAV_R14119	TYMCUP_R04633	TURVEL_R04830	TROMEL_R10486	TRILEU_R02015	TOXRED_R03023	TINGUT_R06468	THRLUD_R08767	THIORB_R13114	TAEGUT_R07790	TAEGUT_R01506	TACRUB_R14043	SYLVIR_R01652	SYLBOR_R13849	SYLATR_R13620	SULDAC_R05711	STUVUL_R03455	STRCAM_R03150	STRCIN_R12810	STROCC_R10876	STEDEN_R06078	STEPAR_R02740	STECAR_R03897	SPITYR_R14912	SMICAP_R03406	SITEUR_R04192	SINWEB_R07705	SETKIR_R13295	SERCAN_R09690	SERLUN_R09012	SCYSUP_R13098	SCLMEX_R08746
386	724	ACACHL_R12702	SPOHYP_R11989	FICALB_R04122	ZOSLAT_R08815	ZOSHYP_R11742	ZONALB_R07328	ZAPATR_R05752	XIPELE_R06691	VIRALT_R04716	VIDMAC_R02043	VIDCHA_R09958	UROPYL_R12313	UROIND_R02560	URILOM_R00604	URIAAL_R03314	UPUEPO_R14047	TYRSAV_R11602	TYMCUP_R03219	TURVEL_R09330	TROMEL_R05986	TROMEL_R13390	SPOHYP_R05025	FICALB_R09141	ZONALB_R00503	XIPELE_R03479	VIRALT_R07699	VIDCHA_R08489	UROIND_R09848	TYMCUP_R12994	ZOSLAT_R08016	ZOSHYP_R08903	ZAPATR_R03942	VIDMAC_R00099	UROPYL_R01102	URILOM_R01128	URIAAL_R04963	UPUEPO_R06560	TYTALB_R10723	TYRSAV_R00701	TURVEL_R01564	TRILEU_R13170	TODMEX_R06460	TINGUT_R01418	TICMUR_R00133	THRLUD_R04614	THIORB_R11705	THACHL_R11141	TAUERY_R12775
387	318	ACACHL_R09064	SPOHYP_R07989	FICALB_R11861	ZOSLAT_R03818	ZOSHYP_R07912	ZONALB_R09128	ZAPATR_R02102	XIPELE_R06832	VIRALT_R01913	VIDCHA_R09260	UROPYL_R11081	UROIND_R03955	URILOM_R08192	URIAAL_R10881	UPUEPO_R11366	TYRSAV_R11888	TYMCUP_R00516	TURVEL_R09652	TROMEL_R13607	TOXRED_R03822	THRLUD_R13772	THIORB_R08323	TAEGUT_R03676	TACRUB_R12817	SYLVIR_R02206	SYLBOR_R03454	SYLATR_R12429	SULDAC_R03920	STUVUL_R11147	STRCAM_R03297	STRCIN_R08251	STROCC_R10752	STEDEN_R06287	STEPAR_R06209	STECAR_R14498	SPITYR_R04461	SMICAP_R13609	SITEUR_R01111	SINWEB_R01088	SETKIR_R11162	SERCAN_R02435	SERLUN_R14467	SCYSUP_R06299	SCLMEX_R12405	SAXMAU_R05953	SAKLUC_R04125	RYNNIG_R09428	ROSBEN_R00960
388	2044	ACACHL_R08372	SPOHYP_R11346	FICALB_R00967	ZOSLAT_R12287	ZOSHYP_R11357	ZOSHYP_R06859	SPOHYP_R01521	FICALB_R13610	UPUEPO_R11283	TINGUT_R03361	SPOHYP_R01661	FICALB_R03685	ZOSHYP_R13695	ZONALB_R00804	ZAPATR_R07117	XIPELE_R10260	VIRALT_R00529	VIDCHA_R07249	UROPYL_R06793	UROIND_R02202	UPUEPO_R10925	UPUEPO_R03422	SPOHYP_R10291	TYRSAV_R02404	THIORB_R04735	TAEGUT_R03747	PEDTOR_R05967	FICALB_R10225	SPOHYP_R04045	RHALEU_R03850	SPOHYP_R12622	FICALB_R06352	ZONALB_R07767	VIDCHA_R08397	STUVUL_R10337	SAXMAU_R08638	ZOSLAT_R13562	ZOSHYP_R00628	ZAPATR_R04361	XIPELE_R00081	VIRALT_R00907	VIDMAC_R09337	UROPYL_R00969	UROIND_R00672	URILOM_R08787	URIAAL_R11411	UPUEPO_R02238	TYTALB_R04959
389	339	ACACHL_R03889	SPOHYP_R11995	FICALB_R04126	ZOSLAT_R08820	ZOSHYP_R11747	ZONALB_R07334	ZAPATR_R08869	XIPELE_R02825	VIRALT_R09303	VIDMAC_R00129	VIDCHA_R14912	UROPYL_R00136	UROIND_R14021	URILOM_R12117	UPUEPO_R03061	TYRSAV_R09430	TYMCUP_R03223	TURVEL_R11395	TROMEL_R03323	TRILEU_R11883	TOXRED_R07511	TINGUT_R05572	THRLUD_R11643	THIORB_R10868	TAEGUT_R05611	TACRUB_R14172	SYLVIR_R12095	SYLBOR_R11008	SYLATR_R09551	SULDAC_R04520	STUVUL_R01995	STRCAM_R11421	STRCIN_R09338	STROCC_R07582	STEDEN_R07041	STEPAR_R12461	STECAR_R01797	SPITYR_R08879	SMICAP_R13394	SITEUR_R04607	SINWEB_R07731	SETKIR_R11867	SERCAN_R09444	SERLUN_R01530	SCYSUP_R13995	SCLMEX_R10276	SAXMAU_R06810	SAPAEN_R04633
390	350	ACACHL_R13934	SPOHYP_R14877	FICALB_R15699	ZOSLAT_R14567	ZOSHYP_R15817	ZONALB_R14341	ZAPATR_R14842	XIPELE_R14923	VIRALT_R15297	VIDMAC_R15104	VIDCHA_R16445	UROPYL_R15552	UROIND_R15111	URILOM_R15793	URIAAL_R15544	UPUEPO_R15218	TYRSAV_R15082	TYMCUP_R16430	TURVEL_R13759	TROMEL_R15559	TRILEU_R15542	TOXRED_R15485	TINGUT_R14498	THRLUD_R15000	THIORB_R15621	TAEGUT_R19071	TACRUB_R15714	SYLVIR_R15134	SYLBOR_R15408	SYLATR_R14746	SULDAC_R14583	STUVUL_R16094	STRCAM_R14119	STRCIN_R15678	STROCC_R16294	STEDEN_R14897	STEPAR_R15119	STECAR_R15556	SPITYR_R16008	SMICAP_R15255	SITEUR_R15269	SINWEB_R15546	SETKIR_R15510	SERCAN_R16254	SERLUN_R15710	SCYSUP_R15522	SCLMEX_R15270	SAXMAU_R15721
391	451	ACACHL_R13165	SPOHYP_R11996	FICALB_R04127	ZOSLAT_R08821	ZOSHYP_R11748	ZONALB_R07335	ZAPATR_R08870	XIPELE_R02826	VIRALT_R09304	VIDMAC_R00130	VIDCHA_R14913	UROPYL_R00137	UROIND_R14022	URILOM_R12118	URIAAL_R05049	UPUEPO_R03062	TYRSAV_R09431	TYMCUP_R03213	ZAPATR_R08871	VIDMAC_R00131	UROPYL_R00138	UPUEPO_R03063	THRLUD_R11645	THIORB_R10870	THACHL_R05039	TAUERY_R11683	SYLBOR_R11010	SULDAC_R04522	SITEUR_R04609	SINWEB_R07733	SETKIR_R11869	SCYSUP_R13997	SAKLUC_R04440	SAGSER_R10017	RYNNIG_R08674	RHIAFR_R12693	RHICYA_R03042	RHASIB_R13056	PYCJOC_R04606	PSOCRE_R04150	PROATE_R00251	POSRUF_R00232	POLCAE_R04742	PLONIG_R11366	PITSOR_R07949	PICPUB_R00197	PEUTAE_R10178	OREMEL_R01361
392	355	ACACHL_R12875	SPOHYP_R03448	FICALB_R13187	ZOSLAT_R07904	ZOSHYP_R11000	ZONALB_R01322	ZAPATR_R07583	XIPELE_R04909	VIRALT_R05422	VIDMAC_R10186	VIDCHA_R14498	UROPYL_R00751	UROIND_R03450	URILOM_R00990	URIAAL_R04768	UPUEPO_R01856	TYRSAV_R06596	TYMCUP_R09173	TURVEL_R02290	TROMEL_R06784	TRILEU_R11645	TOXRED_R04918	TINGUT_R10790	THRLUD_R01014	THIORB_R12524	TAEGUT_R01941	TACRUB_R02645	SYLVIR_R14362	SYLBOR_R04095	SYLATR_R05079	SULDAC_R00159	STUVUL_R05474	STRCAM_R11757	STRCIN_R05170	STROCC_R11035	STEDEN_R12863	STEPAR_R11662	STECAR_R05473	SPITYR_R00848	SMICAP_R12727	SITEUR_R12307	SINWEB_R04617	SETKIR_R02255	SERCAN_R10842	SERLUN_R04714	SCYSUP_R08181	SCLMEX_R02115	SAXMAU_R10358
393	689	ACACHL_R05880	SPOHYP_R09723	DICMEG_R03844	FICALB_R12856	ZOSLAT_R09083	ZOSHYP_R08011	ZONALB_R01057	ZAPATR_R08018	XIPELE_R07930	VIRALT_R06571	VIDMAC_R08644	VIDCHA_R07753	UROPYL_R04596	UROIND_R02619	URILOM_R02685	URIAAL_R14387	TYRSAV_R13288	TYMCUP_R06318	TURVEL_R02451	TROMEL_R04622	TRILEU_R05112	TOXRED_R03380	TINGUT_R11905	THRLUD_R00479	THIORB_R00891	TAEGUT_R01292	TACRUB_R12740	SYLVIR_R09141	SYLBOR_R06806	SYLATR_R05497	SULDAC_R10084	STUVUL_R05033	STRCAM_R11054	STRCIN_R02800	STROCC_R12415	STEDEN_R05071	STEPAR_R09717	STECAR_R03670	SPITYR_R01048	SMICAP_R08436	SITEUR_R03948	SINWEB_R07472	SETKIR_R01047	SERCAN_R08810	SERLUN_R14006	SCYSUP_R07296	SCLMEX_R02150	SAXMAU_R13032
394	1526	ACACHL_R01279	SPOHYP_R09720	FICALB_R12777	ZOSLAT_R09052	ZOSHYP_R08007	ZONALB_R01044	ZAPATR_R02524	XIPELE_R07929	BUPERY_R06672	SPOHYP_R02460	ZAPATR_R02742	URILOM_R14618	TYMCUP_R09287	TROMEL_R09161	TRILEU_R04971	CEYCYA_R11949	TODMEX_R10221	SYLATR_R07276	SETKIR_R06818	SERCAN_R15212	SERLUN_R04831	SEMFRA_R11024	SAPAEN_R07511	SAKLUC_R05940	RYNNIG_R13967	RISTRI_R10312	RHOROS_R12729	RHIDAH_R13681	RHICYA_R03080	RAMSUL_R00246	PTILEU_R14053	PTEMEL_R10812	PSIHAE_R01858	PSEHUM_R02680	PROCAF_R08979	PROATE_R05940	PODPOD_R13608	ZOSHYP_R14370	PODPOD_R11745	ZONALB_R07682	ZAPATR_R12327	VIRALT_R14588	VIDCHA_R10493	UROPYL_R07086	UROIND_R14660	TYRSAV_R02898	TYMCUP_R14682	TROMEL_R13230
395	1315	ACACHL_R09302	SPOHYP_R07578	ZOSLAT_R00386	SPOHYP_R00922	URILOM_R05615	SPOHYP_R10621	URILOM_R07030	FICALB_R08164	ZOSLAT_R04775	ZOSHYP_R08532	ZONALB_R04192	XIPELE_R00849	VIRALT_R13156	VIDCHA_R02856	UROPYL_R07158	UROIND_R03997	TAUERY_R02480	STECAR_R11368	SETCOR_R06216	RHASIB_R11401	PYGADE_R10689	PTEGUT_R08995	PICPUB_R13854	PIACAY_R10769	PHORUB_R03245	NANBRA_R12550	PELCRI_R03300	PEDTOR_R11800	OREMEL_R04359	NESNOT_R01247	MESUNI_R03396	MERNUB_R11013	LIMLAP_R05942	LEPDIS_R00865	HALLEU_R05629	GAVSTE_R10622	FULGLA_R03260	EOLROS_R09970	EMBFUC_R04137	CORCRI_R04970	COLSTR_R05381	CHLMAC_R03381	BUCRHI_R02268	BUCCAP_R04232	BALREG_R11063	APTAUS_R03902	APAVIT_R02468	ANHANH_R12508
396	731	ACACHL_R01665	SPOHYP_R02459	FICALB_R12949	ZOSLAT_R01986	ZOSHYP_R01848	ZONALB_R09228	XIPELE_R03679	VIRALT_R00326	VIDMAC_R01656	VIDCHA_R10997	SPOHYP_R04944	ZOSLAT_R12204	HIRRUS_R04172	ZONALB_R02584	XIPELE_R11219	VIRALT_R09487	VIDMAC_R10388	VIDCHA_R05120	VIDCHA_R06179	UROPYL_R10983	UROIND_R12782	UROIND_R01149	URILOM_R15019	URILOM_R05529	UPUEPO_R03253	TYTALB_R05062	TYRSAV_R09967	TYRSAV_R08506	TYMCUP_R04596	TROMEL_R14545	TRILEU_R00437	TOXRED_R13722	TODMEX_R08231	TINGUT_R11890	TINGUT_R11863	TICMUR_R04232	THRLUD_R06001	THRLUD_R05505	THIORB_R04182	THIORB_R06200	THACHL_R00540	TAUERY_R08228	TAEGUT_R08889	TACRUB_R12049	TACRUB_R13627	SYRPAR_R12670	SYLVIR_R01091	SYLBOR_R00493
397	722	ACACHL_R00275	SPOHYP_R02458	FICALB_R12973	ZOSLAT_R01985	ZOSHYP_R00493	ZONALB_R09227	ZAPATR_R10398	XIPELE_R13068	VIRALT_R00325	VIDMAC_R01655	VIDCHA_R09212	VIDCHA_R01919	UROPYL_R10600	UROIND_R09475	URILOM_R14616	URIAAL_R02817	UPUEPO_R13504	TYRSAV_R06184	TYMCUP_R09285	TURVEL_R03229	TROMEL_R09159	TRILEU_R08074	TOXRED_R00367	TINGUT_R09748	THRLUD_R03702	THIORB_R04895	TAEGUT_R13929	TACRUB_R06726	SYLVIR_R07500	SYLBOR_R00636	SYLATR_R07274	SULDAC_R00503	STUVUL_R00446	STRCAM_R09587	STRCIN_R06958	STROCC_R04289	STEDEN_R00430	STEPAR_R13818	STECAR_R06877	SPITYR_R01024	SMICAP_R06829	SITEUR_R03398	SINWEB_R00652	SETKIR_R00864	SERCAN_R05263	SERLUN_R09640	SCYSUP_R03410	SCLMEX_R05087
398	1522	ACACHL_R03689	SPOHYP_R09700	SPIPAS_R10121	RHOROS_R15856	PHEMEL_R14823	MOLATE_R18269	MOLATE_R17646	MELMEL_R16240	LOXCUR_R16066	HEMWIL_R16100	CHLVIR_R15427	CARCAR_R15138	AGEPHO_R15422	FICALB_R03258	ZOSLAT_R08406	ZOSHYP_R15797	ZOSHYP_R06175	ZONALB_R10180	ZAPATR_R02124	XIPELE_R05175	VIRALT_R15847	VIRALT_R11913	VIDMAC_R14817	VIDMAC_R00315	VIDCHA_R06789	UROPYL_R09352	UROIND_R06724	URILOM_R15600	URILOM_R06760	URIAAL_R02759	UPUEPO_R11480	TYRSAV_R15523	TYRSAV_R06783	TYMCUP_R15145	TURVEL_R13973	SPOHYP_R06355	TYTALB_R10740	TURVEL_R09947	SEMFRA_R06031	LIMLAP_R03490	FICALB_R13356	ZOSHYP_R07523	ZONALB_R12474	ZAPATR_R10541	XIPELE_R00956	VIRALT_R05035	VIDCHA_R02188	UROPYL_R01582
399	762	ACACHL_R02915	SPOHYP_R11994	FICALB_R04184	ZOSLAT_R08819	ZOSHYP_R11746	ZONALB_R07333	ZAPATR_R12803	XIPELE_R02824	VIRALT_R09302	VIDMAC_R00128	VIDCHA_R14911	UROPYL_R00135	UROIND_R10788	URILOM_R12116	URIAAL_R05048	UPUEPO_R03060	TYRSAV_R09429	TYMCUP_R03222	TURVEL_R09424	TROMEL_R05988	TRILEU_R11882	TOXRED_R07510	TINGUT_R05571	THRLUD_R11642	THIORB_R10867	TAEGUT_R05686	TAEGUT_R05610	TACRUB_R14171	SYLVIR_R12094	SYLBOR_R06841	SYLATR_R09550	SULDAC_R04519	STUVUL_R01994	STRCAM_R11420	STRCIN_R09337	STROCC_R07581	STEDEN_R01735	STEPAR_R12460	STECAR_R02047	SPITYR_R12837	SMICAP_R13393	SITEUR_R04606	SINWEB_R07730	SETKIR_R11866	SERCAN_R09443	SERLUN_R01529	SCYSUP_R13994	SCLMEX_R06539
400	366	ACACHL_R04701	SPOHYP_R11993	CHAPAP_R01472	FICALB_R04182	ZOSLAT_R08860	ZOSHYP_R11751	ZONALB_R07332	ZAPATR_R12804	XIPELE_R02823	VIRALT_R09318	VIDMAC_R00144	VIDCHA_R04749	UROPYL_R00134	UROIND_R10789	URILOM_R12115	URIAAL_R05047	UPUEPO_R03059	TYRSAV_R09432	TYMCUP_R03221	TURVEL_R09423	TROMEL_R05990	TRILEU_R11881	TOXRED_R07527	TINGUT_R05573	THRLUD_R11648	THIORB_R10871	TAEGUT_R10463	TAEGUT_R05680	TACRUB_R14185	SYLVIR_R12101	SYLBOR_R06842	SYLATR_R09606	SULDAC_R04523	STUVUL_R02016	STRCAM_R11425	STRCIN_R09341	STROCC_R07580	STEDEN_R01736	STEPAR_R12463	STECAR_R02048	SPITYR_R12838	SMICAP_R13392	SITEUR_R04610	SINWEB_R07747	SETKIR_R11871	SERCAN_R09501	SERLUN_R01553	SCYSUP_R13998
401	329	ACACHL_R11451	SPOHYP_R02271	FICALB_R10699	ZOSLAT_R02853	ZOSHYP_R03995	ZONALB_R05937	ZAPATR_R03620	XIPELE_R02152	VIRALT_R03969	VIDMAC_R04984	VIDCHA_R00850	UROPYL_R01028	UROIND_R05237	URILOM_R05993	URIAAL_R07344	UPUEPO_R05521	TYRSAV_R05046	TURVEL_R09778	TROMEL_R04279	TRILEU_R05601	TOXRED_R13035	THRLUD_R00782	THIORB_R09707	TAEGUT_R16391	TAEGUT_R16390	TACRUB_R07601	SYLVIR_R04243	SYLBOR_R09650	SYLATR_R01212	SULDAC_R02294	STUVUL_R08163	STRCAM_R11108	STRCIN_R03984	STROCC_R09941	STEDEN_R08302	STEPAR_R12853	STECAR_R05334	SPITYR_R08234	SMICAP_R09753	SITEUR_R08284	SINWEB_R10135	SETKIR_R06116	SERCAN_R14755	SERLUN_R02520	SCYSUP_R05628	SCLMEX_R07118	SAXMAU_R11795	SAPAEN_R13911
402	357	ACACHL_R06461	SPOHYP_R02272	ZOSLAT_R02854	ZOSHYP_R03996	ZONALB_R05938	ZAPATR_R03621	XIPELE_R02153	VIRALT_R03970	VIDMAC_R04985	VIDCHA_R00851	UROPYL_R01029	UROIND_R05238	URILOM_R05994	URIAAL_R07345	UPUEPO_R09763	TYRSAV_R05047	TYMCUP_R07990	TURVEL_R09779	TROMEL_R04280	TRILEU_R05602	TOXRED_R13036	THRLUD_R00783	THIORB_R09708	TAEGUT_R16392	TACRUB_R07602	SYLVIR_R06832	SYLBOR_R09651	SYLATR_R01213	SULDAC_R02295	STUVUL_R08164	STRCAM_R11109	STRCIN_R03985	STROCC_R09942	STEDEN_R08303	STEPAR_R12854	STECAR_R05335	SPITYR_R08235	SMICAP_R09754	SITEUR_R08285	SINWEB_R10136	SETKIR_R06117	SERCAN_R14756	SERLUN_R02521	SCYSUP_R05629	SCLMEX_R07119	SAXMAU_R11796	SAPAEN_R13912	SAKLUC_R05858
403	367	ACACHL_R02996	SPOHYP_R13286	FICALB_R05698	ZOSLAT_R10792	ZOSHYP_R12844	ZOSHYP_R05813	ZONALB_R07505	ZAPATR_R03501	XIPELE_R11672	XIPELE_R13893	VIRALT_R03834	VIDMAC_R04753	VIDCHA_R14313	VIDCHA_R05527	UROPYL_R03384	UROIND_R12445	URILOM_R07387	URIAAL_R11944	UPUEPO_R00352	TYRSAV_R00479	TYMCUP_R12780	TURVEL_R04904	TURVEL_R13136	TROMEL_R13643	TRILEU_R04873	TOXRED_R04726	TINGUT_R07057	THRLUD_R04381	THIORB_R02672	TAEGUT_R11589	TACRUB_R04843	SYLVIR_R07089	SYLBOR_R13786	SYLATR_R00809	SULDAC_R13046	STUVUL_R00261	STRCAM_R08204	STRCIN_R03758	STROCC_R11695	STEDEN_R11966	STEPAR_R03422	STECAR_R12228	SPITYR_R02948	SMICAP_R02244	SITEUR_R10959	SINWEB_R04384	SETKIR_R12363	SERCAN_R05974
404	1440	ACACHL_R05124	SPOHYP_R13236	FICALB_R05609	ZOSLAT_R10790	ZOSHYP_R06531	ZONALB_R07494	ZAPATR_R10091	XIPELE_R11671	VIRALT_R03831	VIDMAC_R04750	VIDCHA_R05518	UROPYL_R03377	UROIND_R06255	URILOM_R07302	URIAAL_R11861	UPUEPO_R00349	TYRSAV_R00476	TYMCUP_R12740	TURVEL_R11543	TROMEL_R13635	TRILEU_R06473	TOXRED_R04717	TINGUT_R07054	THRLUD_R04373	THIORB_R13341	TAEGUT_R11508	TACRUB_R04799	SYLVIR_R07073	SYLBOR_R13784	SYLATR_R00720	STUVUL_R00214	STRCAM_R08199	STRCIN_R03755	STROCC_R11651	STEDEN_R11964	STEPAR_R03419	STECAR_R12224	SPITYR_R13090	SMICAP_R02240	SITEUR_R10958	SINWEB_R11521	SETKIR_R12361	SERCAN_R05886	SERLUN_R06997	SCYSUP_R05162	SCLMEX_R14295	SAXMAU_R11185	SAPAEN_R06250
405	358	ACACHL_R10238	SPOHYP_R06711	FICALB_R07491	ZOSLAT_R03887	ZOSHYP_R09802	ZONALB_R00914	ZAPATR_R13127	XIPELE_R05656	VIRALT_R04137	VIDMAC_R13872	VIDCHA_R13462	UROPYL_R03909	UROIND_R10864	URILOM_R04615	URIAAL_R08717	UPUEPO_R02400	TYRSAV_R06071	TYMCUP_R04450	TROMEL_R05072	TRILEU_R03975	TOXRED_R10717	TINGUT_R13079	THRLUD_R00096	THIORB_R05272	TAEGUT_R13541	TACRUB_R09396	SYLVIR_R07040	SYLBOR_R06593	SYLATR_R04978	SULDAC_R03965	STUVUL_R13937	STRCAM_R04185	STRCIN_R05724	STROCC_R06818	STEDEN_R09170	STEPAR_R04091	STECAR_R08323	SPITYR_R05706	SMICAP_R05668	SITEUR_R14049	SINWEB_R08541	SETKIR_R03688	SERCAN_R04985	SERLUN_R08652	SCYSUP_R08631	SCLMEX_R01409	SAXMAU_R01403	SAPAEN_R11872
406	376	ACACHL_R08002	SPOHYP_R13287	SYLVIR_R07109	POLCAE_R10809	PITSOR_R13677	PANHAL_R10987	EURHEL_R06574	CORCRI_R09095	CHATOR_R11120	CEUAER_R00228	ANSCYG_R13575	ACACHL_R11264	FICALB_R05699	ZOSLAT_R10793	ZOSHYP_R06533	ZONALB_R07506	ZAPATR_R10092	XIPELE_R13593	XIPELE_R12572	VIRALT_R03835	VIDMAC_R04754	VIDCHA_R05520	UROPYL_R03385	UROIND_R06257	URILOM_R07388	URIAAL_R11945	UPUEPO_R00353	TYRSAV_R00480	TYMCUP_R12781	TURVEL_R11213	TROMEL_R13644	TRILEU_R06475	TOXRED_R04727	TINGUT_R07059	THRLUD_R04382	THIORB_R13355	TAEGUT_R11590	TAEGUT_R10506	TACRUB_R04844	SYLVIR_R07105	SYLBOR_R13787	SYLATR_R00810	SULDAC_R04987	STUVUL_R00262	STRCAM_R08202	STRCIN_R03759	STROCC_R11696	STEDEN_R11967
407	361	ACACHL_R02234	SPOHYP_R06670	FICALB_R07422	ZOSLAT_R03886	ZOSHYP_R09801	ZONALB_R00908	ZAPATR_R13125	XIPELE_R05404	VIRALT_R04135	VIDMAC_R13871	VIDCHA_R13461	UROPYL_R03905	UROIND_R10862	URILOM_R04545	URIAAL_R08648	UPUEPO_R02399	TYRSAV_R06069	TYMCUP_R04415	TURVEL_R05169	TROMEL_R05068	TRILEU_R03973	TOXRED_R10704	TINGUT_R13078	THRLUD_R00087	THIORB_R05268	TAEGUT_R13473	TACRUB_R09360	SYLVIR_R07022	SYLBOR_R06592	SYLATR_R04909	SULDAC_R01182	STUVUL_R13902	STRCAM_R04184	STRCIN_R05723	STROCC_R06783	STEDEN_R09169	STEPAR_R04090	STECAR_R08322	SPITYR_R05705	SMICAP_R05667	SITEUR_R14048	SINWEB_R08540	SETKIR_R03687	SERCAN_R04917	SERLUN_R08651	SCYSUP_R08630	SCLMEX_R01408	SAXMAU_R01348
408	351	ACACHL_R06664	SPOHYP_R13237	FICALB_R05610	ZOSLAT_R10791	ZOSHYP_R06532	ZONALB_R07495	ZAPATR_R13126	XIPELE_R10987	VIRALT_R03832	VIDMAC_R04751	VIDCHA_R05519	UROPYL_R03378	UROIND_R06256	URILOM_R07303	URIAAL_R11862	UPUEPO_R00350	TYRSAV_R00477	TYMCUP_R12741	TURVEL_R05231	TROMEL_R13636	TRILEU_R06474	TOXRED_R04718	TINGUT_R07055	THRLUD_R04374	THIORB_R13342	TAEGUT_R11509	TACRUB_R04800	SYLVIR_R07074	SYLBOR_R13785	SYLATR_R00721	SULDAC_R06702	STUVUL_R00215	STRCAM_R08200	STRCIN_R03756	STROCC_R11652	STEDEN_R11965	STEPAR_R03420	STECAR_R12225	SPITYR_R13091	SMICAP_R02241	SITEUR_R08703	SINWEB_R11522	SETKIR_R12362	SERCAN_R05887	SERLUN_R06998	SCYSUP_R05163	SCLMEX_R14296	SAXMAU_R11186
409	359	ACACHL_R03166	SPOHYP_R08331	FICALB_R14318	ZOSLAT_R03211	ZOSHYP_R10740	ZONALB_R11983	ZAPATR_R04210	VIRALT_R14350	VIDMAC_R00450	VIDCHA_R12069	UROPYL_R04847	UROIND_R02418	URILOM_R05464	URIAAL_R05321	UPUEPO_R01874	TYRSAV_R07927	TYMCUP_R11168	TURVEL_R11497	TROMEL_R02394	TRILEU_R09951	TOXRED_R02423	TINGUT_R06842	THRLUD_R09143	THIORB_R12649	TAEGUT_R17534	TAEGUT_R10326	TACRUB_R11539	SYLVIR_R13566	SYLBOR_R02113	SYLATR_R10573	SULDAC_R03559	STUVUL_R06820	STRCAM_R13262	STRCIN_R09376	STROCC_R05087	STEDEN_R05369	STEPAR_R13025	STECAR_R06453	SPITYR_R13106	SMICAP_R12585	SITEUR_R03123	SINWEB_R08678	SETKIR_R06786	SERCAN_R07589	SERLUN_R10561	SCYSUP_R10730	SCLMEX_R04606	SAXMAU_R06457
410	363	ACACHL_R03698	SPOHYP_R07304	FICALB_R14371	ZOSLAT_R13329	ZOSHYP_R02313	ZONALB_R09439	ZAPATR_R05597	XIPELE_R04013	VIRALT_R03911	VIDMAC_R11960	VIDCHA_R05991	UROPYL_R03528	UROIND_R03589	URILOM_R09856	URIAAL_R11142	UPUEPO_R07753	TYRSAV_R05392	TYMCUP_R01390	TURVEL_R06587	TROMEL_R05396	TRILEU_R14423	TOXRED_R10386	TINGUT_R01537	THRLUD_R02472	THIORB_R05359	TAEGUT_R11975	TACRUB_R03792	SYLVIR_R00443	SYLBOR_R11235	SYLATR_R01275	STUVUL_R05692	STRCAM_R08081	STRCIN_R05014	STROCC_R06911	STEDEN_R00992	STEPAR_R01094	STECAR_R03616	SPITYR_R01478	SMICAP_R12826	SITEUR_R05036	SINWEB_R06110	SETKIR_R14286	SERCAN_R11843	SERLUN_R04993	SCYSUP_R00670	SCLMEX_R03125	SAXMAU_R08763	SAPAEN_R10481
411	358	ACACHL_R09169	SPOHYP_R08309	FICALB_R14259	ZOSLAT_R03181	ZOSHYP_R10734	ZONALB_R11975	ZAPATR_R04206	XIPELE_R07736	VIRALT_R14345	VIDMAC_R00443	VIDCHA_R12063	UROPYL_R04835	UROIND_R02107	URILOM_R05460	URIAAL_R05317	UPUEPO_R01872	TYRSAV_R07925	TYMCUP_R11147	TURVEL_R10656	TROMEL_R02392	TRILEU_R14356	TOXRED_R02419	TINGUT_R06838	THRLUD_R14033	THIORB_R12647	TAEGUT_R17476	TAEGUT_R17475	TACRUB_R11534	SYLVIR_R13533	SYLBOR_R02107	SYLATR_R10510	SULDAC_R04694	STUVUL_R06789	STRCAM_R13257	STRCIN_R09362	STROCC_R05072	STEDEN_R05363	STEPAR_R11212	STECAR_R06451	SPITYR_R13104	SMICAP_R12583	SITEUR_R03114	SINWEB_R08674	SETKIR_R06782	SERCAN_R07565	SERLUN_R10554	SCYSUP_R10727	SCLMEX_R04601
412	546	ACACHL_R06633	SPOHYP_R08323	FICALB_R14291	ZOSLAT_R03204	ZOSHYP_R10737	ZONALB_R11978	ZAPATR_R04212	XIPELE_R07737	VIRALT_R14348	VIDMAC_R00446	VIDCHA_R12066	UROPYL_R04840	UROIND_R02109	URILOM_R05467	URIAAL_R05324	UPUEPO_R01875	TYRSAV_R07929	TYMCUP_R11183	TURVEL_R10628	TROMEL_R02396	TRILEU_R14358	TOXRED_R02422	TINGUT_R06845	THRLUD_R14776	THIORB_R12651	TAEGUT_R17504	TACRUB_R11546	SYLVIR_R13558	SYLBOR_R02110	SYLATR_R10543	BRALEP_R12160	ZAPATR_R05594	UROIND_R03588	UPUEPO_R07751	TYMCUP_R01361	TROMEL_R05393	TRILEU_R14422	THIORB_R05356	SULDAC_R06195	STRCAM_R08077	STROCC_R06888	STEPAR_R01092	SPITYR_R01476	SCYSUP_R15361	SCLMEX_R15587	SAKLUC_R15612	SAGSER_R02510	RYNNIG_R13332
413	353	ACACHL_R04831	SPOHYP_R08310	FICALB_R14260	ZOSLAT_R03182	ZOSHYP_R10735	ZONALB_R11976	ZAPATR_R04207	VIRALT_R14346	VIDMAC_R00444	VIDCHA_R12064	UROPYL_R04836	UROIND_R02108	URILOM_R05461	URIAAL_R05318	UPUEPO_R01873	TYRSAV_R07926	TYMCUP_R11148	TURVEL_R06562	TROMEL_R02393	TRILEU_R14357	TOXRED_R02420	TINGUT_R06839	THRLUD_R14034	THIORB_R12648	TAEGUT_R17477	TACRUB_R11535	SYLVIR_R13534	SYLBOR_R02108	SYLATR_R10511	SULDAC_R04695	STUVUL_R06790	STRCAM_R13258	STRCIN_R09363	STROCC_R05073	STEDEN_R05364	STEPAR_R11213	STECAR_R06452	SPITYR_R13105	SMICAP_R12584	SITEUR_R03115	SINWEB_R08675	SETKIR_R06783	SERCAN_R07566	SERLUN_R04910	SCYSUP_R10728	SCLMEX_R04602	SAXMAU_R06436	SAPAEN_R11624
414	364	ACACHL_R03291	SPOHYP_R08332	FICALB_R14320	ZOSLAT_R03212	ZOSHYP_R10741	ZONALB_R11984	ZAPATR_R04217	XIPELE_R07738	VIRALT_R14351	VIDMAC_R00451	VIDCHA_R12070	UROPYL_R04848	UROIND_R02111	URILOM_R05473	URIAAL_R05332	UPUEPO_R01879	TYRSAV_R07930	TYMCUP_R11206	TURVEL_R07670	TROMEL_R02397	TRILEU_R08764	TOXRED_R02424	TINGUT_R06853	THRLUD_R14036	THIORB_R12653	TAEGUT_R18141	TAEGUT_R17536	TACRUB_R11552	SYLVIR_R13567	SYLBOR_R02114	SYLATR_R10574	SULDAC_R04699	STUVUL_R06821	STRCAM_R13270	STRCIN_R09377	STROCC_R05115	STEDEN_R05367	STEPAR_R11216	STECAR_R06457	SPITYR_R13110	SMICAP_R12591	SITEUR_R03124	SINWEB_R08679	SETKIR_R06787	SERCAN_R07590	SERLUN_R04917	SCYSUP_R10738	SCLMEX_R04623
415	362	ACACHL_R14090	FICALB_R15790	ZOSLAT_R14654	ZOSHYP_R15547	ZONALB_R14451	ZAPATR_R14251	XIPELE_R14310	VIRALT_R15907	VIDMAC_R14602	VIDCHA_R16665	UROPYL_R14984	UROIND_R15459	URILOM_R15478	URIAAL_R15639	UPUEPO_R14780	TYRSAV_R15169	TYMCUP_R15901	TURVEL_R13737	TROMEL_R15037	TRILEU_R15329	TOXRED_R15726	TINGUT_R14067	THRLUD_R15363	THIORB_R15325	TACRUB_R15794	SYLVIR_R15139	SYLBOR_R15422	SYLATR_R14438	SULDAC_R14669	STUVUL_R16042	STRCAM_R14325	STRCIN_R15973	STROCC_R16200	STEDEN_R15463	STEPAR_R15362	STECAR_R15916	SPITYR_R15844	SMICAP_R14838	SITEUR_R15066	SINWEB_R15684	SETKIR_R15211	SERCAN_R16204	SERLUN_R15367	SCYSUP_R15118	SCLMEX_R15734	SAXMAU_R15732	SAPAEN_R15226	SAKLUC_R15401
416	349	ACACHL_R05049	SPOHYP_R08324	FICALB_R14292	ZOSLAT_R03205	ZOSHYP_R10738	ZONALB_R11979	ZAPATR_R04213	XIPELE_R13879	VIRALT_R14349	VIDMAC_R00447	VIDCHA_R12067	UROPYL_R04841	UROIND_R02110	URILOM_R05468	URIAAL_R05325	UPUEPO_R01876	TYRSAV_R07931	TYMCUP_R11184	TURVEL_R06394	TURVEL_R09109	TROMEL_R02398	TRILEU_R10266	TOXRED_R14717	TINGUT_R06846	THRLUD_R14035	THIORB_R12652	TAEGUT_R17505	TACRUB_R11547	SYLVIR_R13559	SYLBOR_R02111	SYLATR_R10544	SULDAC_R04698	STUVUL_R06812	STRCAM_R13266	STRCIN_R09369	STROCC_R05104	STEDEN_R05368	STEPAR_R11215	STECAR_R06456	SPITYR_R13109	SMICAP_R12588	SITEUR_R03120	SINWEB_R02890	SETKIR_R14625	SERCAN_R07580	SERLUN_R04915	SCYSUP_R10734	SCLMEX_R04615
417	365	ACACHL_R00263	SPOHYP_R07305	FICALB_R14393	ZOSLAT_R13338	ZOSHYP_R02314	ZONALB_R09441	ZAPATR_R05598	XIPELE_R06367	VIRALT_R03913	VIDMAC_R11963	VIDCHA_R05993	UROPYL_R03533	UROIND_R03590	URILOM_R09857	URIAAL_R11143	UPUEPO_R07754	TYRSAV_R05393	TYMCUP_R01391	TURVEL_R11414	TROMEL_R05397	TRILEU_R12674	TOXRED_R08653	TINGUT_R01538	THRLUD_R02473	THIORB_R05360	TAEGUT_R06944	TAEGUT_R11976	TACRUB_R03797	SYLVIR_R00448	SYLBOR_R11237	SYLATR_R01298	SULDAC_R06197	STUVUL_R05697	STRCAM_R08082	STRCIN_R05019	STROCC_R06912	STEDEN_R00994	STEPAR_R01095	STECAR_R03617	SPITYR_R01479	SMICAP_R12829	SITEUR_R05039	SINWEB_R04365	SETKIR_R01129	SERCAN_R11853	SERLUN_R02211	SCYSUP_R00671	SCLMEX_R03131
418	361	ACACHL_R06639	SPOHYP_R07293	FICALB_R14350	ZOSLAT_R13310	ZOSHYP_R02311	ZONALB_R09437	ZAPATR_R05595	XIPELE_R06366	VIRALT_R03908	VIDMAC_R11959	VIDCHA_R05988	UROPYL_R03524	UROIND_R09098	URILOM_R09851	URIAAL_R11137	UPUEPO_R07752	TYRSAV_R05390	TYMCUP_R01362	TURVEL_R03550	TROMEL_R05394	TRILEU_R12673	TOXRED_R08651	TINGUT_R01533	THRLUD_R02471	THIORB_R05357	TAEGUT_R11946	TAEGUT_R11947	TACRUB_R03779	SYLVIR_R00425	SYLBOR_R11233	SYLATR_R01251	SULDAC_R06196	STUVUL_R05674	STRCAM_R08078	STRCIN_R05008	STROCC_R06889	STEDEN_R00990	STEPAR_R01093	STECAR_R03614	SMICAP_R12822	SITEUR_R05032	SINWEB_R04363	SETKIR_R14530	SERCAN_R11828	SERLUN_R02205	SCYSUP_R00666	SCLMEX_R03112	SAXMAU_R03737
419	367	ACACHL_R03274	SPOHYP_R03349	FICALB_R05534	XIPELE_R06784	PHACAR_R09521	MERNUB_R09471	ANTCAR_R03398	ZOSLAT_R06108	ZOSHYP_R07090	ZAPATR_R00998	XIPELE_R09795	VIRALT_R11494	VIDMAC_R05357	VIDCHA_R15430	UROPYL_R05452	UROIND_R05316	URILOM_R00629	URIAAL_R03317	UPUEPO_R11773	TYRSAV_R07610	TYMCUP_R08697	TURVEL_R04903	TROMEL_R12684	TRILEU_R14102	TOXRED_R13294	TINGUT_R02442	THRLUD_R02646	THIORB_R10460	TAEGUT_R07760	TAEGUT_R12450	TACRUB_R02306	SYLVIR_R14585	SYLBOR_R06714	SYLATR_R13596	SULDAC_R02605	STUVUL_R02975	STRCAM_R06536	STRCIN_R01070	STROCC_R07791	STEDEN_R05570	STEPAR_R05957	STECAR_R05572	SPITYR_R02590	SMICAP_R03059	SITEUR_R11538	SINWEB_R02659	SETKIR_R04295	SERCAN_R09661
420	272	ACACHL_R11875	ZAPATR_R03552	VIRALT_R14265	VIDMAC_R12014	VIDCHA_R12258	UROIND_R04966	URILOM_R12092	URIAAL_R03229	UPUEPO_R04713	TYRSAV_R13660	TYMCUP_R04360	TURVEL_R06397	TROMEL_R08356	TRILEU_R12268	TOXRED_R04141	TINGUT_R11749	THRLUD_R12555	THIORB_R09030	TAEGUT_R05512	TACRUB_R04036	SYLVIR_R04118	SYLBOR_R05822	SYLATR_R09521	SULDAC_R01300	STRCAM_R13139	STRCIN_R14317	STROCC_R12547	STEPAR_R08753	STECAR_R12529	SPITYR_R03987	SMICAP_R07477	SERLUN_R08061	SCLMEX_R00136	SAPAEN_R12510	SAKLUC_R06879	SAGSER_R06598	RYNNIG_R01717	ROSBEN_R00291	RISTRI_R13263	RHYJUB_R03730	RHIDAH_R02691	RHIAFR_R00416	RHICYA_R13976	RHEHOF_R10129	RHEPEN_R06014	RHEAME_R14318	RHALEU_R04000	RHASIB_R07084
421	359	ACACHL_R13225	SPOHYP_R03682	FICALB_R01906	ZOSLAT_R05623	ZOSHYP_R05398	ZONALB_R08585	ZAPATR_R10318	VIRALT_R10273	VIDMAC_R12185	VIDCHA_R10648	UROPYL_R01144	UROIND_R14059	URILOM_R03169	URIAAL_R10337	UPUEPO_R02012	TYRSAV_R01471	TYMCUP_R06163	TURVEL_R07248	TROMEL_R02603	TRILEU_R02163	TOXRED_R08669	TINGUT_R01336	THRLUD_R06445	THIORB_R06725	TAEGUT_R00386	SYLVIR_R00991	SYLBOR_R06813	SYLATR_R10224	SULDAC_R07736	STUVUL_R12815	STRCAM_R03176	STRCIN_R05416	STROCC_R07814	STEDEN_R00811	STEPAR_R11208	STECAR_R09373	SPITYR_R08743	SMICAP_R07695	SITEUR_R10612	SINWEB_R14328	SETKIR_R13813	SERCAN_R00124	SERLUN_R05307	SCYSUP_R04038	SCLMEX_R07954	SAXMAU_R00116	SAPAEN_R02495	SAKLUC_R06365
422	716	ACACHL_R07243	SPOHYP_R02240	FICALB_R07059	ZOSLAT_R12001	ZOSHYP_R02809	ZONALB_R03541	ZAPATR_R03705	XIPELE_R12200	VIRALT_R11089	VIDMAC_R08305	VIDCHA_R00741	UROPYL_R08302	UROIND_R03536	URILOM_R09036	NEOCOR_R00640	GEOCAL_R12514	SPOHYP_R03925	FICALB_R10423	ZOSHYP_R12828	ZONALB_R05885	ZAPATR_R04824	XIPELE_R05003	VIRALT_R03246	VIDCHA_R02833	UROPYL_R01711	UROIND_R09892	UPUEPO_R01225	TYRSAV_R03237	TYMCUP_R08225	TURVEL_R08502	TROMEL_R10900	TRILEU_R09267	TOXRED_R13081	THRLUD_R05345	THIORB_R06241	TAEGUT_R09106	TACRUB_R06951	SYLVIR_R07717	SYLBOR_R12323	SYLATR_R11322	STUVUL_R05613	STRCAM_R01475	STRCIN_R01851	STROCC_R12483	STEDEN_R05557	STEPAR_R04162	SPITYR_R11251	SMICAP_R07532
423	324	ACACHL_R12917	SPOHYP_R10352	FICALB_R12221	ZOSLAT_R10648	ZOSHYP_R02261	ZONALB_R13262	ZAPATR_R12366	XIPELE_R02693	VIRALT_R10459	VIDCHA_R03207	VIDCHA_R02788	UROPYL_R13267	UROIND_R13141	URILOM_R12263	URIAAL_R09391	UPUEPO_R07138	TYRSAV_R05915	TYMCUP_R05463	TURVEL_R01156	TROMEL_R05355	TRILEU_R14544	TOXRED_R01079	TINGUT_R03995	THRLUD_R01378	THIORB_R01441	TAEGUT_R04068	TACRUB_R04346	SYLVIR_R12137	SYLBOR_R09731	SYLATR_R12856	STUVUL_R04186	STRCAM_R01055	STRCIN_R14421	STROCC_R08046	STEDEN_R05501	STEPAR_R04321	STECAR_R11859	SPITYR_R10918	SMICAP_R09802	SITEUR_R07052	SINWEB_R04492	SETKIR_R02817	SERCAN_R08355	SERLUN_R05807	SCYSUP_R02878	SCLMEX_R04345	SAXMAU_R02997	SAPAEN_R11505
424	697	ACACHL_R11020	SPOHYP_R05505	FICALB_R12340	ZOSLAT_R12407	ZOSHYP_R06193	ZONALB_R06730	ZAPATR_R00724	XIPELE_R00191	VIRALT_R03388	VIDMAC_R11581	VIDCHA_R01942	UROPYL_R10921	UROIND_R03697	URILOM_R10821	URIAAL_R02735	UPUEPO_R10918	TYRSAV_R10449	TYMCUP_R10754	TROMEL_R14104	TRILEU_R15028	SPOHYP_R00447	TRILEU_R07704	TODMEX_R09732	SYRPAR_R12744	SPIPAS_R01894	RAMSUL_R12790	PSIHAE_R11896	PODCRI_R07147	NICCHL_R10440	LARSMI_R10453	EURHEL_R03929	EUBBOU_R00629	CLIRUF_R04183	CHATOR_R00976	BUCCAP_R10123	ALELAT_R13791	FICALB_R08812	ZONALB_R11398	ZAPATR_R04536	XIPELE_R02129	VIRALT_R06807	VIDCHA_R00357	UROPYL_R06595	UROIND_R13665	TYRSAV_R05478	TYMCUP_R14295	TROMEL_R03075	ZOSLAT_R08601
425	1664	ACACHL_R05821	SPOHYP_R13961	ZOSHYP_R13632	XIPELE_R14776	ZOSHYP_R13628	SPOHYP_R13958	ZOSHYP_R13629	FICALB_R12921	ZOSLAT_R14220	VIDMAC_R13887	URILOM_R01224	URIAAL_R09673	UPUEPO_R02036	TURVEL_R05143	TODMEX_R09953	RHIAFR_R00574	SPOHYP_R14129	FICALB_R08179	ZOSHYP_R02177	ZONALB_R09180	ZAPATR_R02623	XIPELE_R12895	VIRALT_R11132	VIDCHA_R04227	UROPYL_R11466	UROIND_R06682	TYRSAV_R13813	TYMCUP_R07758	TROMEL_R11545	TRILEU_R00730	TOXRED_R05490	THRLUD_R09645	THIORB_R12709	TAEGUT_R09010	TAEGUT_R08789	TAEGUT_R03732	TACRUB_R12185	TACRUB_R12180	SYLVIR_R05372	SYLBOR_R09701	SYLATR_R09349	STUVUL_R14847	STRCAM_R05110	STRCIN_R05496	STEDEN_R02327	STEPAR_R02313	SPITYR_R13215	SMICAP_R12885
426	390	ACACHL_R03126	SPOHYP_R12568	FICALB_R09963	ZOSLAT_R03997	TYTALB_R04744	SYRPAR_R06682	RAMSUL_R09182	PHORUB_R03659	PHACAR_R12120	OREMEL_R02331	MYSCRO_R07011	LIMLAP_R09593	JACJAC_R01811	HYPCIN_R01439	EURHEL_R12260	CHLMAC_R09990	BUPERY_R02927	BUCCAP_R10170	ZAPATR_R10981	VIRALT_R03452	STEPAR_R09759	SMICAP_R01148	SCYSUP_R09093	QUIMEX_R00068	PROATE_R11465	PHEMEL_R02066	PACPHI_R06101	MOTALB_R03251	MESCAY_R03793	MANMAN_R04387	LEUROT_R02942	LEPASP_R13444	GEOCAL_R06456	ERYMCC_R10212	COLVIR_R06452	CERFAM_R04847	CALNIC_R07218	ANAPLA_R14136	ACRARU_R06504	ZOSHYP_R01897	ZONALB_R06578	ZAPATR_R09424	XIPELE_R02806	VIRALT_R03458	VIDMAC_R10180	VIDCHA_R04976	UROPYL_R06420	UROIND_R06537
427	346	ACACHL_R00815	SPOHYP_R05503	FICALB_R12338	ZOSLAT_R12405	ZOSHYP_R06191	ZONALB_R06728	ZAPATR_R06734	XIPELE_R05960	VIRALT_R03386	VIDMAC_R11583	VIDCHA_R01940	UROPYL_R10925	UROIND_R09460	URILOM_R10819	URIAAL_R02734	UPUEPO_R01371	TYRSAV_R10447	TYMCUP_R15280	TYMCUP_R08199	TURVEL_R09211	TROMEL_R14102	TRILEU_R13084	TOXRED_R03493	TINGUT_R13501	THRLUD_R03931	THIORB_R02249	TAEGUT_R00735	TAEGUT_R00734	TACRUB_R05409	SYLVIR_R12688	SYLBOR_R11831	SYLATR_R14001	SULDAC_R05230	SULDAC_R04104	STUVUL_R04384	STRCAM_R03794	STRCIN_R00561	STROCC_R09538	STEDEN_R03426	STEPAR_R09478	STECAR_R05044	SPITYR_R14102	SMICAP_R09921	SITEUR_R12598	SINWEB_R12681	SETKIR_R13729	SERCAN_R05808	SERLUN_R06557
428	4729	ACACHL_R05588	SPOHYP_R05502	RHICYA_R14592	FICALB_R12337	ZOSLAT_R12404	ZOSHYP_R06190	ZONALB_R06727	ZAPATR_R11956	XIPELE_R05959	VIRALT_R03385	VIDMAC_R11582	VIDCHA_R01939	UROPYL_R10924	UROIND_R09459	URILOM_R10818	URIAAL_R02733	TYRSAV_R10446	TYMCUP_R15279	TURVEL_R09052	TROMEL_R14101	TOXRED_R03492	TINGUT_R12508	THRLUD_R03930	THIORB_R11188	TAEGUT_R00733	TACRUB_R05408	SYLVIR_R12687	SYLBOR_R11830	SYLATR_R14000	SULDAC_R05229	STUVUL_R04383	STRCAM_R03793	STRCIN_R00560	STROCC_R09537	STEDEN_R03425	STEPAR_R09477	STECAR_R05043	SPITYR_R14101	SMICAP_R09920	SITEUR_R12597	SINWEB_R12680	SETKIR_R13728	SERCAN_R05807	SERLUN_R06556	SCYSUP_R07914	SCLMEX_R00878	SAXMAU_R14354	SAPAEN_R09141
429	707	ACACHL_R11582	SPOHYP_R13457	FICALB_R02941	ZOSLAT_R10435	ZOSHYP_R10152	ZONALB_R10087	ZAPATR_R06073	XIPELE_R14342	VIRALT_R02424	VIDMAC_R09751	VIDCHA_R03467	UROPYL_R03301	UROIND_R12388	URILOM_R02204	URIAAL_R06458	UPUEPO_R06842	TYRSAV_R02973	TYMCUP_R04582	TURVEL_R11999	TROMEL_R05878	TRILEU_R15250	TOXRED_R14942	TINGUT_R02104	THRLUD_R09300	THIORB_R15760	TAEGUT_R04732	TACRUB_R00514	SYLVIR_R11415	SYLBOR_R15491	SYLATR_R07656	SULDAC_R04319	STUVUL_R08261	STRCAM_R06835	STRCIN_R01182	STROCC_R14885	STEDEN_R14789	STEPAR_R04370	STECAR_R15659	SPITYR_R03537	SMICAP_R14904	SITEUR_R06485	SINWEB_R03441	SETKIR_R12251	SERCAN_R16123	SERLUN_R11552	SCYSUP_R15288	SCLMEX_R14863	SAXMAU_R12909
430	326	ACACHL_R05027	SPOHYP_R10284	FICALB_R11917	ZOSLAT_R10624	ZOSHYP_R09454	ZONALB_R11423	ZAPATR_R10889	XIPELE_R03117	VIRALT_R00226	VIDCHA_R07188	UROPYL_R12404	UROIND_R11620	URILOM_R12196	URIAAL_R09342	UPUEPO_R12851	TYRSAV_R02907	TYMCUP_R05370	TURVEL_R08559	TROMEL_R11309	TRILEU_R12855	TOXRED_R12895	TINGUT_R09372	THRLUD_R14319	THIORB_R01154	TAEGUT_R03741	TACRUB_R04117	SYLVIR_R12104	SYLBOR_R06601	SYLATR_R12670	SULDAC_R12148	STUVUL_R14529	STRCAM_R04703	STRCIN_R06167	STROCC_R03945	STEDEN_R06538	STEPAR_R12607	STECAR_R10403	SPITYR_R07915	SMICAP_R04159	SITEUR_R05797	SINWEB_R13507	SETKIR_R00216	SERCAN_R08185	SERLUN_R09971	SCYSUP_R08995	SCLMEX_R14015	SAXMAU_R02918	SAKLUC_R02028
431	357	ACACHL_R05773	SPOHYP_R01161	FICALB_R00807	ZOSLAT_R06300	ZOSHYP_R03365	ZONALB_R13119	ZAPATR_R10975	XIPELE_R08028	VIRALT_R12912	VIDMAC_R11991	VIDCHA_R13875	UROPYL_R04855	UROIND_R10925	URILOM_R04287	URIAAL_R07067	UPUEPO_R01509	TYRSAV_R11054	TYMCUP_R02161	TURVEL_R00715	TROMEL_R09854	TRILEU_R00269	TOXRED_R04067	TINGUT_R13175	THRLUD_R11956	THIORB_R01009	TAEGUT_R17052	TACRUB_R07201	SYLVIR_R10720	SYLBOR_R13450	SULDAC_R09070	STUVUL_R07146	STRCAM_R09259	STRCIN_R08388	STROCC_R10336	STEDEN_R03179	STEPAR_R00916	STECAR_R08096	SPITYR_R03022	SMICAP_R01470	SITEUR_R07672	SINWEB_R03421	SETKIR_R02411	SERCAN_R09369	SERLUN_R12453	SCYSUP_R09337	SCLMEX_R06470	SAXMAU_R01807	SAPAEN_R05349
432	358	ACACHL_R05774	SPOHYP_R01162	FICALB_R00808	ZOSLAT_R06301	ZOSHYP_R03366	ZONALB_R13120	ZAPATR_R04091	XIPELE_R02476	VIRALT_R12913	VIDMAC_R11992	UROPYL_R04856	UROIND_R10926	URILOM_R04288	URIAAL_R07068	UPUEPO_R01422	TYRSAV_R11055	TYMCUP_R02162	TURVEL_R00716	TROMEL_R02938	TRILEU_R00270	TOXRED_R04068	TINGUT_R13176	THRLUD_R11957	THIORB_R01010	TAEGUT_R17053	TACRUB_R07202	SYLVIR_R10721	SYLBOR_R13451	SYLATR_R08309	SULDAC_R09071	STUVUL_R07147	STRCAM_R09260	STRCIN_R08389	STROCC_R10337	STEDEN_R03180	STEPAR_R00917	STECAR_R08097	SPITYR_R03023	SMICAP_R01471	SITEUR_R07673	SINWEB_R03422	SETKIR_R02412	SERCAN_R09370	SERLUN_R12454	SCYSUP_R09338	SCLMEX_R06471	SAXMAU_R01808	SAPAEN_R05350
433	364	ACACHL_R08045	SPOHYP_R11294	FICALB_R14786	ZOSLAT_R10305	ZOSHYP_R02353	ZONALB_R07691	ZAPATR_R00918	XIPELE_R13565	VIRALT_R04122	VIDMAC_R09329	VIDCHA_R15350	UROPYL_R02510	UROIND_R04573	URILOM_R09867	URIAAL_R04137	UPUEPO_R09958	TYRSAV_R13025	TYMCUP_R12326	TURVEL_R03949	TROMEL_R13032	TRILEU_R06695	TOXRED_R05668	TINGUT_R02150	THRLUD_R06516	THIORB_R06976	TAEGUT_R14858	TACRUB_R12198	SYLVIR_R06021	SYLBOR_R12604	SYLATR_R04459	SULDAC_R14204	STUVUL_R12971	STRCAM_R03926	STRCIN_R01231	STROCC_R09117	STEDEN_R05226	STEPAR_R14401	STECAR_R08424	SPITYR_R03034	SMICAP_R12116	SITEUR_R11038	SINWEB_R02231	SETKIR_R09965	SERCAN_R09561	SERLUN_R07008	SCYSUP_R14279	SCLMEX_R06998	SAXMAU_R01834
434	809	ACACHL_R01397	ZAPATR_R01593	XIPELE_R04969	UROIND_R09131	UPUEPO_R01515	TYRSAV_R07444	TYMCUP_R14225	TROMEL_R13537	TINGUT_R09545	TACRUB_R00379	SULDAC_R00430	STRCAM_R10676	STROCC_R02233	STECAR_R12124	SPITYR_R05075	SMICAP_R03639	SERLUN_R12257	SPOHYP_R12289	FICALB_R13985	SPOHYP_R11338	VIDCHA_R06161	RHOROS_R08873	SETCOR_R03217	MELMEL_R15607	QUIMEX_R11807	PHYTRO_R11909	NESACU_R08931	MOTALB_R08509	MOLATE_R07120	LOXLEU_R13224	LOXCUR_R09468	HYPCIN_R05597	HIRRUS_R13293	HEMWIL_R06481	EMBFUC_R13971	DICEXI_R01317	CHLVIR_R13522	AGEPHO_R11329	FICALB_R01463	ZONALB_R04510	XIPELE_R07342	VIRALT_R07134	VIDCHA_R05106	TACRUB_R02881	SYLATR_R03972	STUVUL_R13444	STUVUL_R12515	STRCIN_R02869
435	705	ACACHL_R01732	SPOHYP_R10232	FICALB_R04327	ZOSLAT_R12902	ZOSHYP_R12514	ZONALB_R05010	ZAPATR_R13742	XIPELE_R05779	VIRALT_R09638	VIDMAC_R03790	VIDCHA_R11865	UROPYL_R14241	UROIND_R13561	URILOM_R11673	URIAAL_R11625	UPUEPO_R05518	TYRSAV_R12723	TYMCUP_R07363	TURVEL_R00650	TROMEL_R14070	TRILEU_R08967	TOXRED_R06780	TINGUT_R06424	THRLUD_R07976	THIORB_R13672	TAEGUT_R17672	TACRUB_R06984	SYLVIR_R05045	SYLBOR_R02094	SYLATR_R09124	SULDAC_R05108	STUVUL_R04933	STRCAM_R11248	STRCIN_R02009	STROCC_R15194	STEDEN_R04898	STEPAR_R12272	STECAR_R02056	SPITYR_R00493	SMICAP_R04594	SITEUR_R10846	SINWEB_R07916	SETKIR_R00726	SERCAN_R01185	SERLUN_R10988	SCYSUP_R11763	SCLMEX_R07807	SAXMAU_R12355
436	333	ACACHL_R08800	SPOHYP_R01863	FICALB_R04449	ZOSLAT_R08732	ZOSHYP_R00919	ZONALB_R10388	XIPELE_R11358	VIRALT_R12972	VIDMAC_R12222	VIDCHA_R10769	UROPYL_R02501	UROIND_R04916	URILOM_R10101	URIAAL_R07204	UPUEPO_R11485	TYRSAV_R14396	TYMCUP_R06833	TURVEL_R04545	TROMEL_R06889	TOXRED_R14618	TINGUT_R13659	TINGUT_R04028	THRLUD_R12385	THIORB_R00629	TAEGUT_R10013	TACRUB_R00849	SYLVIR_R12873	SYLBOR_R08297	SYLATR_R11831	STUVUL_R00061	STRCAM_R06026	STRCIN_R06838	STROCC_R04319	STEDEN_R05091	STEPAR_R09470	STECAR_R14386	SPITYR_R04993	SMICAP_R00318	SITEUR_R05132	SINWEB_R11165	SETKIR_R12695	SERCAN_R14294	SERLUN_R06716	SCYSUP_R07521	SCLMEX_R12298	SAXMAU_R08015	SAPAEN_R07579	SAKLUC_R13494
437	356	ACACHL_R00921	SPOHYP_R01864	FICALB_R04450	ZOSLAT_R08733	ZOSHYP_R00920	ZONALB_R10389	ZAPATR_R10244	XIPELE_R11359	VIRALT_R12973	VIDMAC_R12223	VIDCHA_R10770	UROPYL_R02502	UROIND_R04917	URILOM_R10102	URIAAL_R07205	UPUEPO_R03578	TYRSAV_R10045	TYMCUP_R06834	TURVEL_R04546	TROMEL_R06890	TRILEU_R14349	TOXRED_R14619	TINGUT_R02416	THRLUD_R12386	THIORB_R00630	TAEGUT_R10014	TACRUB_R00850	SYLVIR_R12874	SYLBOR_R08461	SYLATR_R11832	SULDAC_R13437	STUVUL_R00062	STRCAM_R06027	STRCIN_R04070	STROCC_R04320	STEDEN_R05092	STEPAR_R09471	STECAR_R14387	SPITYR_R04994	SMICAP_R00319	SITEUR_R05133	SINWEB_R11166	SETKIR_R01051	SERCAN_R14295	SERLUN_R06717	SCYSUP_R02721	SCLMEX_R12299	SAXMAU_R08016
438	325	ACACHL_R00887	FICALB_R04451	ZOSLAT_R08734	ZOSHYP_R00921	ZONALB_R10390	ZAPATR_R10245	VIDMAC_R12224	VIDCHA_R10771	UROPYL_R02503	UROIND_R04918	URILOM_R10103	URIAAL_R07206	UPUEPO_R03579	TYRSAV_R10046	TYMCUP_R06835	TURVEL_R04547	TROMEL_R06891	TRILEU_R14350	TOXRED_R14620	THRLUD_R12387	THIORB_R00631	TACRUB_R00851	SYLVIR_R12875	SYLBOR_R08462	SYLATR_R11833	SULDAC_R11659	STUVUL_R00063	STRCAM_R06028	STRCIN_R04071	STROCC_R04321	STEDEN_R05093	STEPAR_R09472	STECAR_R14388	SPITYR_R04995	SMICAP_R00320	SITEUR_R05134	SINWEB_R11167	SETKIR_R01052	SERLUN_R06718	SCYSUP_R02722	SCLMEX_R12300	SAXMAU_R08017	SAPAEN_R07581	SAKLUC_R13496	SAGSER_R04936	RYNNIG_R11569	ROSBEN_R00224	RISTRI_R02699
439	359	ACACHL_R03263	SPOHYP_R10202	FICALB_R04261	ZOSLAT_R12876	ZOSHYP_R12512	ZONALB_R05001	ZAPATR_R07590	XIPELE_R05772	VIRALT_R09634	VIDMAC_R06674	VIDCHA_R11860	UROPYL_R14240	UROIND_R13557	URILOM_R11615	URIAAL_R11572	UPUEPO_R09785	TYRSAV_R12639	TYMCUP_R07318	TURVEL_R03921	TROMEL_R14068	TRILEU_R05219	TOXRED_R06777	TINGUT_R13273	THRLUD_R12292	THIORB_R13668	TAEGUT_R17606	TACRUB_R06980	SYLVIR_R05038	SYLBOR_R03982	SYLATR_R09056	SULDAC_R02263	STUVUL_R04914	STRCAM_R11236	STRCIN_R11513	STROCC_R15186	STEDEN_R04891	STEPAR_R12270	STECAR_R02053	SPITYR_R00484	SMICAP_R04583	SITEUR_R10844	SINWEB_R07912	SETKIR_R11276	SERCAN_R01123	SERLUN_R10981	SCYSUP_R05938	SCLMEX_R07800	SAXMAU_R12343
440	366	ACACHL_R03623	SPOHYP_R09080	FICALB_R02041	ZOSLAT_R00862	ZOSHYP_R08525	ZONALB_R08423	ZAPATR_R03908	XIPELE_R06978	VIRALT_R08745	VIDMAC_R04062	VIDCHA_R05804	UROPYL_R09891	UROIND_R08594	URILOM_R07639	URIAAL_R07998	UPUEPO_R04199	TYRSAV_R14113	TYMCUP_R00202	TURVEL_R08322	TROMEL_R04909	TRILEU_R02846	TOXRED_R13239	TINGUT_R10752	THRLUD_R00466	THIORB_R05780	TAEGUT_R03492	TACRUB_R08880	SYLVIR_R03920	SYLBOR_R03673	SYLATR_R10360	SULDAC_R08070	STUVUL_R05883	STRCAM_R05603	STRCIN_R08932	STROCC_R10805	STEDEN_R05148	STEPAR_R02562	STECAR_R13540	SPITYR_R07023	SMICAP_R03327	SITEUR_R06962	SINWEB_R09401	SETKIR_R13764	SERCAN_R00262	SERLUN_R04401	SCYSUP_R11566	SCLMEX_R08428	SAXMAU_R13965
441	718	ACACHL_R02136	FICALB_R09442	ZOSLAT_R11852	ZOSHYP_R09813	ZONALB_R03975	ZAPATR_R05205	XIPELE_R10767	VIRALT_R04948	VIDMAC_R09821	VIDCHA_R04122	UROPYL_R13703	UROIND_R14619	URILOM_R02756	URIAAL_R03744	UPUEPO_R02692	TYRSAV_R03507	TYMCUP_R09330	TURVEL_R07493	TROMEL_R10354	TRILEU_R11617	TOXRED_R08863	TINGUT_R08045	THRLUD_R03594	THIORB_R01448	TAEGUT_R12803	TACRUB_R08410	SYLVIR_R12715	SYLBOR_R08419	SYLATR_R07028	SULDAC_R12941	STUVUL_R08474	STRCAM_R09709	STRCIN_R08193	STROCC_R12292	STEDEN_R06257	STEPAR_R13151	STECAR_R09535	SPITYR_R00660	SMICAP_R05002	SITEUR_R12467	SINWEB_R05265	SETKIR_R03234	SERCAN_R04582	SERLUN_R09794	SCYSUP_R12943	SCLMEX_R12442	SAXMAU_R04475	SAPAEN_R08132
442	682	ACACHL_R12661	SPOHYP_R09090	FICALB_R02050	ZOSLAT_R08555	ZOSHYP_R05088	ZONALB_R02872	ZAPATR_R13410	XIPELE_R07774	VIRALT_R09915	VIDMAC_R03949	VIDCHA_R10766	UROPYL_R06857	UROIND_R00854	URILOM_R07648	URIAAL_R08007	UPUEPO_R02553	TYRSAV_R14280	TYMCUP_R12087	TURVEL_R11604	TROMEL_R04016	TRILEU_R07006	TOXRED_R08829	TINGUT_R08823	THRLUD_R05353	THIORB_R01317	TAEGUT_R03501	TACRUB_R04323	SYLVIR_R11420	SYLBOR_R10863	SYLATR_R10369	STUVUL_R10663	STRCAM_R06983	STRCIN_R08472	STROCC_R10813	STEDEN_R11126	STEPAR_R11131	STECAR_R02051	SPITYR_R13151	SMICAP_R03917	SITEUR_R08145	SINWEB_R14401	SETKIR_R11617	SERCAN_R00269	SERLUN_R07206	SCYSUP_R02415	SCLMEX_R06982	SAXMAU_R08957	SAPAEN_R01329
443	337	ACACHL_R07955	SPOHYP_R11235	FICALB_R02276	ZOSLAT_R12446	ZOSHYP_R05248	ZONALB_R08269	ZAPATR_R01304	XIPELE_R13608	VIRALT_R06495	VIDMAC_R04602	VIDCHA_R14897	UROPYL_R04007	UROIND_R01315	URILOM_R07808	URIAAL_R11085	UPUEPO_R09932	TYRSAV_R09122	TYMCUP_R09112	TURVEL_R09272	TROMEL_R13119	TRILEU_R02934	TOXRED_R01878	TINGUT_R07894	THRLUD_R13498	THIORB_R02390	TAEGUT_R09576	TACRUB_R01599	SYLVIR_R04280	SYLBOR_R00356	SYLATR_R10465	SULDAC_R04072	STUVUL_R10198	STRCAM_R11098	STRCIN_R00617	STROCC_R02914	STEDEN_R13520	STEPAR_R02252	STECAR_R10948	SPITYR_R11526	SMICAP_R12719	SITEUR_R02314	SINWEB_R13027	SETKIR_R01373	SERCAN_R00419	SERLUN_R14207	SCYSUP_R08434	SCLMEX_R06874	SAXMAU_R13330
444	350	ACACHL_R05230	SPOHYP_R14064	FICALB_R13537	ZOSLAT_R06686	ZOSHYP_R00709	ZONALB_R12132	ZAPATR_R06824	XIPELE_R01184	VIRALT_R09323	VIDMAC_R04474	VIDCHA_R03825	UROPYL_R14198	UROIND_R02707	URILOM_R14179	URIAAL_R06745	UPUEPO_R08169	TYRSAV_R13376	TYMCUP_R10399	TURVEL_R03928	TROMEL_R14329	TRILEU_R12734	TOXRED_R10872	TINGUT_R07080	THRLUD_R10415	THIORB_R03364	TAEGUT_R07825	TACRUB_R04570	SYLVIR_R14939	SYLBOR_R00287	SYLATR_R04489	SULDAC_R12038	STUVUL_R11561	STRCAM_R01680	STRCIN_R08049	STROCC_R00974	STEDEN_R09057	STEPAR_R10852	STECAR_R00113	SPITYR_R08281	SMICAP_R11142	SITEUR_R00604	SINWEB_R02252	SETKIR_R05610	SERCAN_R13920	SERLUN_R13064	SCYSUP_R07100	SCLMEX_R12289	SAXMAU_R07276
445	359	ACACHL_R10544	SPOHYP_R12410	FICALB_R09562	ZOSLAT_R13684	ZOSHYP_R04335	ZONALB_R09124	ZAPATR_R03594	XIPELE_R05037	VIRALT_R05686	VIDMAC_R08089	VIDCHA_R07774	UROPYL_R12966	UROIND_R03671	URILOM_R08833	URIAAL_R11484	UPUEPO_R12303	TYRSAV_R14204	TYMCUP_R09076	TURVEL_R00383	TROMEL_R05517	TRILEU_R14188	TOXRED_R10213	TINGUT_R02164	THRLUD_R05322	THIORB_R06054	TAEGUT_R12964	TACRUB_R11701	SYLVIR_R05472	SYLBOR_R06959	SYLATR_R11136	SULDAC_R09150	STUVUL_R15011	STRCAM_R03104	STRCIN_R05318	STROCC_R11306	STEDEN_R03782	STEPAR_R09766	STECAR_R10181	SPITYR_R05922	SMICAP_R03990	SITEUR_R02351	SINWEB_R10292	SETKIR_R12870	SERCAN_R10535	SERLUN_R13125	SCYSUP_R09734	SCLMEX_R01158	SAXMAU_R10032
446	362	ACACHL_R03678	SPOHYP_R07204	FICALB_R14848	ZOSLAT_R02379	ZOSHYP_R02831	ZONALB_R06992	ZAPATR_R03359	XIPELE_R02492	VIRALT_R03787	VIDMAC_R13504	VIDCHA_R15472	UROPYL_R12894	UROIND_R10766	URILOM_R00767	URIAAL_R13233	UPUEPO_R00580	TYRSAV_R11001	TYMCUP_R10193	TURVEL_R05596	TROMEL_R09831	TRILEU_R14215	TOXRED_R04077	TINGUT_R07188	THRLUD_R03718	THIORB_R13614	TAEGUT_R07086	TACRUB_R11498	SYLVIR_R05394	SYLBOR_R07187	SYLATR_R05518	SULDAC_R10261	STUVUL_R09092	STRCAM_R03003	STRCIN_R05148	STROCC_R14185	STEDEN_R03434	STEPAR_R06756	STECAR_R06550	SPITYR_R00039	SMICAP_R03843	SITEUR_R03707	SINWEB_R11880	SETKIR_R05334	SERCAN_R06505	SERLUN_R08615	SCYSUP_R12352	SCLMEX_R01093	SAXMAU_R04796
447	362	ACACHL_R11736	SPOHYP_R07222	FICALB_R06669	ZOSLAT_R02389	ZOSHYP_R02832	ZONALB_R07000	ZAPATR_R03361	XIPELE_R10549	VIRALT_R03788	VIDMAC_R13507	VIDCHA_R15474	UROPYL_R12898	UROIND_R10769	URILOM_R00848	URIAAL_R13338	UPUEPO_R00585	TYRSAV_R11005	TYMCUP_R10244	TURVEL_R05601	TROMEL_R09834	TRILEU_R14217	TOXRED_R04081	TINGUT_R07192	THRLUD_R03720	THIORB_R13623	TAEGUT_R07519	TACRUB_R11518	SYLVIR_R05397	SYLBOR_R07188	SYLATR_R05570	SULDAC_R10263	STUVUL_R09095	STRCAM_R03042	STRCIN_R05153	STROCC_R14190	STEDEN_R03438	STEPAR_R06759	STECAR_R06553	SPITYR_R00097	SMICAP_R03847	SITEUR_R03709	SINWEB_R11882	SETKIR_R05337	SERCAN_R06530	SERLUN_R08617	SCYSUP_R12356	SCLMEX_R01097	SAXMAU_R04838
448	362	ACACHL_R11553	SPOHYP_R12409	FICALB_R09561	ZOSLAT_R13683	ZOSHYP_R05833	ZONALB_R09123	ZAPATR_R03593	XIPELE_R05036	VIRALT_R13334	VIDMAC_R08088	VIDCHA_R07773	UROPYL_R12965	UROIND_R03670	URILOM_R08832	URIAAL_R11483	UPUEPO_R12302	TYRSAV_R14203	TYMCUP_R09075	TURVEL_R00382	TROMEL_R05516	TRILEU_R14187	TOXRED_R10212	TINGUT_R02163	THRLUD_R05321	THIORB_R06053	TAEGUT_R12963	TAEGUT_R12962	TACRUB_R11700	SYLVIR_R05471	SYLBOR_R06958	SYLATR_R11135	SULDAC_R09149	STUVUL_R15010	STRCAM_R03103	STRCIN_R05317	STROCC_R11305	STEDEN_R03781	STEPAR_R09765	STECAR_R14704	SPITYR_R05921	SMICAP_R03989	SITEUR_R02350	SINWEB_R10291	SETKIR_R12869	SERCAN_R10534	SERLUN_R13124	SCYSUP_R09733	SCLMEX_R01157
449	654	ACACHL_R12049	SPOHYP_R06050	NEOCIN_R08401	SPOHYP_R07104	FICALB_R06308	ZONALB_R05684	XIPELE_R10762	VIRALT_R03232	VIDCHA_R14642	UROPYL_R03582	UROIND_R00670	TYRSAV_R07159	TYMCUP_R14374	TROMEL_R12304	TOXRED_R04790	THRLUD_R03308	THIORB_R07714	TAEGUT_R07163	TACRUB_R00085	SYLATR_R03327	STUVUL_R00914	STRCIN_R12661	STROCC_R03438	STEDEN_R07371	STEPAR_R03411	SPITYR_R07349	SMICAP_R07628	SITEUR_R10387	SINWEB_R00294	SETKIR_R11316	SERCAN_R04065	SERLUN_R06518	SCLMEX_R06360	SAXMAU_R01131	SAKLUC_R10855	ROSBEN_R03037	RISTRI_R05430	RHYJUB_R06852	RHIDAH_R14784	RHICYA_R03686	RHEHOF_R11240	RHEPEN_R05828	RHEAME_R02174	RHALEU_R03716	RHAINO_R09183	PTILEU_R00305	PTIVIO_R09168	PTEBUR_R00580
450	360	ACACHL_R13256	SPOHYP_R09877	FICALB_R09671	ZOSLAT_R06572	ZOSHYP_R08849	ZONALB_R12660	ZAPATR_R07229	XIPELE_R06031	VIRALT_R00936	VIDMAC_R05839	VIDCHA_R08439	UROPYL_R07869	UROIND_R04352	URILOM_R07064	URIAAL_R10156	UPUEPO_R08943	TYRSAV_R06263	TYMCUP_R02704	TURVEL_R12418	TROMEL_R11982	TRILEU_R07572	TOXRED_R10845	TINGUT_R02086	THRLUD_R10284	THIORB_R03214	TAEGUT_R04198	TACRUB_R12512	SYLVIR_R11740	SYLBOR_R07394	SYLATR_R00334	SULDAC_R01954	STUVUL_R06828	STRCAM_R06202	STRCIN_R07414	STROCC_R00061	STEDEN_R02969	STEPAR_R03303	STECAR_R06250	SPITYR_R14461	SMICAP_R03340	SITEUR_R05886	SINWEB_R09277	SETKIR_R04472	SERCAN_R07891	SERLUN_R03190	SCYSUP_R03118	SCLMEX_R04865	SAXMAU_R12179
451	658	ACACHL_R08685	SPOHYP_R02389	ZOSHYP_R01310	ZAPATR_R12880	XIPELE_R03775	VIDMAC_R09677	VIDCHA_R15141	UROPYL_R08402	UROIND_R03281	URILOM_R10579	URIAAL_R12836	UPUEPO_R14101	TYTALB_R07662	TYRSAV_R01353	TYMCUP_R15066	TURVEL_R10328	TROMEL_R02460	TRILEU_R02491	TOXRED_R08877	TODMEX_R04340	TINGUT_R07499	THRLUD_R00851	THIORB_R09627	THACHL_R11107	TAUERY_R08441	TAEGUT_R17764	TACRUB_R05781	SYLVIR_R10071	SYLATR_R07498	SULDAC_R03103	STUVUL_R09027	STRCAM_R06946	STRCIN_R11957	STROCC_R11488	STEPAR_R12191	STECAR_R02090	SPITYR_R07122	SMICAP_R13212	SITEUR_R12450	SETCOR_R10161	SERCAN_R06394	SERLUN_R00746	SEMFRA_R08323	SCYSUP_R06836	SCOUMB_R05246	SCLMEX_R11186	SAPAEN_R13846	SAKLUC_R05742
452	360	ACACHL_R11469	SPOHYP_R08290	FICALB_R12260	ZOSLAT_R03961	ZOSHYP_R10989	ZONALB_R12981	ZAPATR_R00739	XIPELE_R10236	VIRALT_R11459	VIDMAC_R09179	VIDCHA_R07495	UROPYL_R07232	UROIND_R07806	URILOM_R03977	URIAAL_R06533	UPUEPO_R13571	TYRSAV_R12498	TYMCUP_R14555	TURVEL_R08715	TROMEL_R09951	TRILEU_R11005	TOXRED_R14247	TINGUT_R06381	THRLUD_R01129	THIORB_R09645	TAEGUT_R04113	TACRUB_R05486	SYLVIR_R08090	SYLBOR_R02290	SYLATR_R12899	SULDAC_R10096	STUVUL_R02401	STRCAM_R09662	STRCIN_R00714	STROCC_R14059	STEDEN_R02216	STEPAR_R12683	STECAR_R11148	SPITYR_R08670	SMICAP_R12923	SITEUR_R12678	SINWEB_R11308	SETKIR_R05316	SERCAN_R08398	SERLUN_R12999	SCYSUP_R12789	SCLMEX_R06977	SAXMAU_R03040
453	1055	ACACHL_R02892	SPOHYP_R08291	FICALB_R12063	ZOSLAT_R03962	ZOSHYP_R10990	ZONALB_R12982	ZAPATR_R13016	XIPELE_R10237	VIRALT_R11460	VIDMAC_R09180	VIDCHA_R07496	UROPYL_R01118	UROIND_R07807	URILOM_R03978	URIAAL_R06534	UPUEPO_R13572	TYRSAV_R12499	TYMCUP_R14556	TURVEL_R05863	TROMEL_R09952	TRILEU_R11006	TOXRED_R14249	TOXRED_R14248	THRLUD_R03945	THIORB_R09647	THIORB_R09646	TAEGUT_R04114	TACRUB_R05487	SYLVIR_R08091	SYLBOR_R02291	SYLATR_R12900	SULDAC_R10097	STUVUL_R02402	STRCAM_R09663	STRCIN_R00715	STROCC_R14060	STEDEN_R02217	STEPAR_R12684	STECAR_R11149	SPITYR_R08671	SMICAP_R12924	SITEUR_R12679	SINWEB_R11309	SETKIR_R05317	SERCAN_R08399	SERLUN_R13000	SCYSUP_R12790	SCLMEX_R06978
454	370	ACACHL_R09691	SPOHYP_R00689	FICALB_R06675	ZOSLAT_R11292	ZOSHYP_R04227	ZONALB_R08119	ZAPATR_R01729	XIPELE_R00725	VIRALT_R13291	VIDMAC_R09459	VIDCHA_R05957	UROPYL_R07201	UROIND_R03827	URILOM_R00853	URIAAL_R13343	UPUEPO_R07868	TYRSAV_R08592	TYMCUP_R12899	TURVEL_R03369	TROMEL_R14127	TRILEU_R12758	TOXRED_R05392	TINGUT_R05694	THRLUD_R04133	THIORB_R03382	TAEGUT_R12968	TAEGUT_R05203	TACRUB_R12271	SYLVIR_R06680	SYLBOR_R11286	SYLATR_R08321	TODMEX_R04548	SCOUMB_R05412	ANHRUF_R04183	SULDAC_R01970	STUVUL_R10398	STRCAM_R11639	STRCIN_R02692	STROCC_R07435	STEDEN_R10958	STEPAR_R03914	STECAR_R03173	SPITYR_R02275	SMICAP_R09302	SITEUR_R09788	SINWEB_R11997	SETKIR_R04196	SERCAN_R05426
455	1019	ACACHL_R09232	SPOHYP_R02235	FICALB_R00965	ZOSLAT_R12285	ZOSHYP_R06377	ZONALB_R08029	ZAPATR_R01376	VIDMAC_R03341	VIDCHA_R08177	UROPYL_R11410	UROIND_R11514	URILOM_R00366	URIAAL_R12319	UPUEPO_R08940	TYRSAV_R00727	TYMCUP_R12511	TURVEL_R05656	TROMEL_R07363	TRILEU_R11826	TOXRED_R10809	TINGUT_R03061	THRLUD_R02814	THIORB_R04761	TAEGUT_R17225	TACRUB_R01296	SYLVIR_R03474	SYLBOR_R08084	SYLATR_R00239	SULDAC_R04569	STUVUL_R03907	STRCAM_R06433	STRCIN_R11652	STROCC_R00692	STEDEN_R02424	STEPAR_R02097	STECAR_R14134	SPITYR_R07084	SMICAP_R10020	SITEUR_R08926	SINWEB_R05370	SETKIR_R14376	SERCAN_R01585	SERLUN_R11443	SCYSUP_R11472	SCLMEX_R09594	SAXMAU_R06546	SAPAEN_R05115	SAKLUC_R09852
456	357	ACACHL_R05061	SPOHYP_R06995	FICALB_R09338	ZOSLAT_R09842	ZONALB_R07608	ZAPATR_R09557	XIPELE_R05666	VIRALT_R14785	VIDMAC_R05277	VIDCHA_R00985	UROPYL_R09537	UROIND_R05683	URILOM_R05180	URIAAL_R04869	UPUEPO_R03614	TYRSAV_R13066	TYMCUP_R08853	TURVEL_R07469	TROMEL_R04922	TRILEU_R07277	TOXRED_R01479	TINGUT_R02349	THRLUD_R02210	THIORB_R06526	TAEGUT_R07248	TACRUB_R01235	SYLVIR_R14281	SYLBOR_R05679	SYLATR_R02685	SULDAC_R07855	STUVUL_R04077	STRCAM_R12195	STRCIN_R04081	STROCC_R12773	STEDEN_R01105	STEPAR_R04014	STECAR_R08202	SPITYR_R02418	SMICAP_R06600	SITEUR_R13447	SINWEB_R13437	SETKIR_R13118	SERCAN_R05400	SERLUN_R13231	SCYSUP_R07135	SCLMEX_R14195	SAXMAU_R01512	SAPAEN_R01289
457	365	ACACHL_R12473	SPOHYP_R05355	FICALB_R02411	ZOSLAT_R09306	ZOSHYP_R13873	ZONALB_R03640	ZAPATR_R04955	XIPELE_R02167	VIRALT_R13047	TINGUT_R06783	TAUERY_R11837	PODCRI_R01943	PLUSOC_R01970	PHALEP_R07843	CRYUND_R13757	CHIMIN_R09214	BALREG_R11255	APAVIT_R07295	ANTCAR_R08941	VIDMAC_R00742	VIDCHA_R12776	UROPYL_R13336	UROIND_R09148	URILOM_R13701	URIAAL_R01815	UPUEPO_R08224	TYRSAV_R02753	TYMCUP_R09724	TURVEL_R10671	TROMEL_R08479	TRILEU_R12832	TOXRED_R14270	TINGUT_R09303	THRLUD_R10124	THRLUD_R05634	THIORB_R00147	TAEGUT_R14307	TAEGUT_R09737	TACRUB_R03622	SYLVIR_R10995	SYLBOR_R02685	SYLATR_R03267	SULDAC_R10716	STUVUL_R04232	STRCAM_R08375	STRCIN_R00501	STROCC_R08411	STEDEN_R01551
458	322	ACACHL_R12809	SPOHYP_R09882	FICALB_R02473	ZOSLAT_R00016	ZOSHYP_R08727	ZONALB_R12665	ZAPATR_R03813	VIRALT_R00329	VIDCHA_R09054	UROPYL_R09253	UROIND_R04767	URILOM_R07069	URIAAL_R10160	UPUEPO_R12741	TYRSAV_R09696	TYMCUP_R01591	TURVEL_R00194	TROMEL_R07694	TRILEU_R00688	TOXRED_R09328	TINGUT_R11179	THRLUD_R00374	THIORB_R07328	TAEGUT_R04202	TACRUB_R13038	SYLVIR_R11745	SYLBOR_R06608	SYLATR_R00339	STUVUL_R06833	STRCAM_R06207	STRCIN_R07419	STROCC_R00066	STEDEN_R03371	STEPAR_R14645	STECAR_R05180	SPITYR_R03928	SMICAP_R12594	SITEUR_R10195	SINWEB_R13801	SETKIR_R09848	SERCAN_R07896	SERLUN_R00442	SCYSUP_R03040	SCLMEX_R10375	SAXMAU_R12184	SAKLUC_R06005	RYNNIG_R12141	ROSBEN_R13307
459	375	ACACHL_R00078	SPOHYP_R10006	FICALB_R09860	ZOSLAT_R00101	ZOSHYP_R03142	ZONALB_R12717	ZAPATR_R10239	XIPELE_R08847	VIRALT_R00426	VIDMAC_R05051	VIDCHA_R09059	UROPYL_R10798	UROIND_R07481	URILOM_R07235	URIAAL_R10242	UPUEPO_R13447	TYRSAV_R09099	TYMCUP_R01624	TURVEL_R00197	TROMEL_R07702	TRILEU_R00690	TOXRED_R09345	TINGUT_R04271	SEMFRA_R03259	MELGAL_R05435	THRLUD_R00378	THIORB_R07340	TAEGUT_R04404	TAEGUT_R01559	TACRUB_R13051	SYLVIR_R11808	SYLBOR_R13771	SYLATR_R00502	SULDAC_R03697	STUVUL_R06858	STRCAM_R06221	STRCIN_R07461	STROCC_R00143	STEDEN_R03383	STEPAR_R07457	STECAR_R02181	SPITYR_R03936	SMICAP_R12604	SITEUR_R03364	SINWEB_R13822	SETKIR_R14092	SERCAN_R08085	SERLUN_R00452
460	359	ACACHL_R10777	SPOHYP_R09960	FICALB_R09785	ZOSLAT_R00090	ZOSHYP_R03135	ZONALB_R12689	ZAPATR_R12301	XIPELE_R08846	VIRALT_R00419	VIDMAC_R07017	VIDCHA_R09055	UROPYL_R10791	UROIND_R07477	URILOM_R07175	URIAAL_R10211	UPUEPO_R13445	TYRSAV_R09092	TYMCUP_R01952	TURVEL_R00195	TROMEL_R07695	TRILEU_R05817	TOXRED_R09338	TINGUT_R04272	THRLUD_R00384	THIORB_R07330	TAEGUT_R04316	TACRUB_R13042	SYLVIR_R11771	SYLBOR_R13765	SYLATR_R00437	SULDAC_R10687	STUVUL_R06846	STRCAM_R06212	STRCIN_R07433	STROCC_R00127	STEDEN_R03376	STEPAR_R07449	STECAR_R02904	SPITYR_R03930	SMICAP_R12600	SITEUR_R03359	SINWEB_R13815	SETKIR_R14090	SERCAN_R08013	SERLUN_R00444	SCYSUP_R00771	SCLMEX_R10392	SAXMAU_R12246
461	329	ACACHL_R11158	SPOHYP_R11505	FICALB_R02472	ZOSLAT_R07166	ZOSHYP_R09567	ZONALB_R07214	XIPELE_R06200	VIRALT_R09862	VIDMAC_R10994	VIDCHA_R09302	UROPYL_R03947	UROIND_R12453	URILOM_R00032	URIAAL_R01342	UPUEPO_R11063	TYRSAV_R13798	TYMCUP_R10771	TURVEL_R02269	TROMEL_R05298	TOXRED_R12850	TINGUT_R06015	THRLUD_R06532	THIORB_R00802	TAEGUT_R00784	TACRUB_R07379	SYLVIR_R10120	SYLBOR_R01064	SYLATR_R01765	STUVUL_R14689	STRCAM_R05190	STRCIN_R00025	STROCC_R13003	STEDEN_R03879	STEPAR_R05287	SPITYR_R01394	SMICAP_R02355	SITEUR_R05405	SINWEB_R13738	SETKIR_R13006	SERCAN_R00614	SERLUN_R11273	SCYSUP_R01067	SCLMEX_R07543	SAXMAU_R09339	SAPAEN_R12837	SAKLUC_R04492	SAGSER_R03608	RYNNIG_R09443
462	347	ACACHL_R08648	SPOHYP_R10718	FICALB_R00903	ZOSLAT_R02040	ZOSHYP_R04653	ZONALB_R11728	XIPELE_R04577	VIRALT_R14309	VIDMAC_R02440	VIDCHA_R11131	UROPYL_R04801	UROIND_R11256	URILOM_R03998	URIAAL_R11060	UPUEPO_R02502	TYRSAV_R12689	TYMCUP_R12455	TURVEL_R04689	TROMEL_R04590	TRILEU_R05749	TOXRED_R13814	TINGUT_R06336	THRLUD_R06119	THIORB_R08232	TAEGUT_R17158	TACRUB_R06193	SYLVIR_R12035	SYLBOR_R07097	SYLATR_R09844	STUVUL_R07195	STRCAM_R03675	STRCIN_R06685	STROCC_R10785	STEDEN_R08817	STEPAR_R03124	STECAR_R03148	SPITYR_R08094	SMICAP_R13681	SITEUR_R02264	SINWEB_R03488	SETKIR_R07590	SERCAN_R12696	SERLUN_R12302	SCYSUP_R09681	SCLMEX_R12389	SAXMAU_R06632	SAPAEN_R02747	SAKLUC_R10644
463	345	ACACHL_R08376	SPOHYP_R10518	FICALB_R06958	ZONALB_R04898	ZAPATR_R10789	XIPELE_R01054	VIRALT_R11560	VIDMAC_R13749	UROPYL_R13373	UROIND_R04784	URILOM_R03893	URIAAL_R10922	TYRSAV_R11458	TYMCUP_R02202	TURVEL_R02155	TROMEL_R10516	TRILEU_R11356	TOXRED_R10689	TINGUT_R00996	THIORB_R03717	TAEGUT_R15064	TACRUB_R00606	SYLVIR_R11880	SYLBOR_R05643	SYLATR_R02775	SULDAC_R07824	STUVUL_R00909	STRCAM_R03399	STRCIN_R12862	STROCC_R12259	STEDEN_R13010	STEPAR_R04621	STECAR_R10572	SPITYR_R07958	SMICAP_R03308	SITEUR_R06512	SINWEB_R04968	SETKIR_R04513	SERCAN_R13816	SERLUN_R10693	SCYSUP_R09607	SCLMEX_R10815	SAXMAU_R01655	SAPAEN_R09916	SAKLUC_R07576	SAGSER_R02123	RYNNIG_R08683	ROSBEN_R04870
464	362	ACACHL_R08375	SPOHYP_R10517	FICALB_R06957	ZOSHYP_R01417	ZONALB_R04897	ZAPATR_R07954	XIPELE_R01143	VIRALT_R11559	VIDMAC_R13748	VIDCHA_R12008	UROPYL_R13372	UROIND_R04783	URILOM_R03892	URIAAL_R10921	UPUEPO_R08345	TYRSAV_R11457	TYMCUP_R02201	TURVEL_R02154	TROMEL_R10515	TRILEU_R11355	TOXRED_R10688	TINGUT_R00995	THRLUD_R11853	THIORB_R03716	TAEGUT_R15063	TAEGUT_R15062	TACRUB_R00605	SYLVIR_R11879	SYLBOR_R05642	SYLATR_R02774	SULDAC_R07823	STUVUL_R00908	STRCAM_R03398	STRCIN_R12861	STROCC_R12258	STEDEN_R13009	STEPAR_R04620	STECAR_R10571	SPITYR_R07957	SMICAP_R03307	SITEUR_R06511	SINWEB_R04967	SETKIR_R04512	SERCAN_R13815	SERLUN_R10692	SCYSUP_R09606	SCLMEX_R10814	SAXMAU_R01654
465	357	ACACHL_R02434	SPOHYP_R10717	FICALB_R00902	ZONALB_R11727	ZAPATR_R01333	XIPELE_R01055	VIRALT_R14308	VIDMAC_R02439	VIDCHA_R07372	UROPYL_R03924	UROIND_R11255	URILOM_R03997	URIAAL_R11059	UPUEPO_R11378	TYRSAV_R12688	TYMCUP_R12454	TURVEL_R04688	TROMEL_R04589	TRILEU_R14619	TOXRED_R13813	TINGUT_R06335	THRLUD_R06118	THIORB_R08231	TAEGUT_R17157	TACRUB_R06192	SYLVIR_R12034	SYLBOR_R07096	SYLATR_R09843	SULDAC_R10688	STUVUL_R07194	STRCAM_R03674	STRCIN_R06684	STROCC_R10784	STEDEN_R08816	STEPAR_R03123	STECAR_R03147	SPITYR_R08093	SMICAP_R13680	SITEUR_R02263	SINWEB_R03487	SETKIR_R07589	SERCAN_R12695	SERLUN_R12301	SCYSUP_R09680	SCLMEX_R12388	SAXMAU_R06631	SAPAEN_R02746	SAKLUC_R10643
466	369	ACACHL_R05840	SPOHYP_R07267	FICALB_R05663	ZOSLAT_R11514	ZOSHYP_R09239	ZONALB_R06362	ZAPATR_R04033	XIPELE_R08991	VIRALT_R07619	VIDMAC_R05971	VIDCHA_R08548	UROPYL_R01622	UROIND_R03236	URILOM_R07355	URIAAL_R11912	UPUEPO_R00295	TYRSAV_R08705	TYMCUP_R10041	TURVEL_R14394	TURVEL_R11883	TROMEL_R09571	TRILEU_R05987	TOXRED_R00341	TINGUT_R08206	THRLUD_R11747	THIORB_R09453	TAEGUT_R11553	TACRUB_R04810	SYLVIR_R01715	SYLBOR_R13594	SYLATR_R00773	SULDAC_R14751	SULDAC_R06805	STUVUL_R00225	STRCAM_R00144	STRCIN_R10781	STROCC_R11663	STEDEN_R02944	STEPAR_R14399	STECAR_R12243	SPITYR_R03432	SMICAP_R02938	SITEUR_R01587	SINWEB_R05620	SETKIR_R10912	SERCAN_R05941	SERLUN_R09285	SCYSUP_R07924
467	341	ACACHL_R05839	SPOHYP_R07266	FICALB_R05662	ZOSLAT_R11513	ZOSHYP_R09238	ZONALB_R06361	ZAPATR_R12781	XIPELE_R08990	VIRALT_R07618	VIDMAC_R05970	VIDCHA_R08547	UROPYL_R01621	URILOM_R07354	URIAAL_R11911	UPUEPO_R01244	TYRSAV_R08704	TYMCUP_R10040	TURVEL_R04955	TROMEL_R09570	TRILEU_R05986	TOXRED_R00340	TINGUT_R08205	THRLUD_R11746	THIORB_R09452	TAEGUT_R11552	TACRUB_R04809	SYLVIR_R01714	SYLBOR_R13593	SYLATR_R00772	SULDAC_R11337	STUVUL_R00224	STRCAM_R00143	STRCIN_R10780	STROCC_R11662	STEDEN_R02943	STEPAR_R14398	STECAR_R12242	SPITYR_R03431	SMICAP_R02937	SITEUR_R01586	SINWEB_R05619	SETKIR_R10911	SERCAN_R05940	SERLUN_R09284	SCYSUP_R07923	SCLMEX_R03390	SAXMAU_R11226	SAPAEN_R11674
468	352	ACACHL_R11549	SPOHYP_R09431	FICALB_R07403	ZOSLAT_R01570	ZOSHYP_R02481	ZONALB_R00716	ZAPATR_R07078	XIPELE_R05639	VIRALT_R04645	VIDMAC_R01691	VIDCHA_R11663	UROPYL_R07482	UROIND_R02526	URILOM_R04519	URIAAL_R08623	UPUEPO_R03948	TYRSAV_R01535	TYMCUP_R04016	TURVEL_R02082	TROMEL_R04064	TRILEU_R03104	TOXRED_R10900	TINGUT_R09441	THRLUD_R04461	THIORB_R08412	TACRUB_R09339	SYLVIR_R05838	SYLBOR_R08986	SYLATR_R04887	SULDAC_R07352	STUVUL_R13881	STRCAM_R09858	STRCIN_R04816	STROCC_R06757	STEDEN_R03045	STEPAR_R05339	STECAR_R07879	SPITYR_R06495	SMICAP_R06076	SITEUR_R11942	SINWEB_R04476	SETKIR_R05180	SERCAN_R04897	SERLUN_R01755	SCYSUP_R13717	SCLMEX_R12250	SAXMAU_R01326	SAPAEN_R04518
469	358	ACACHL_R12121	SPOHYP_R07265	FICALB_R05661	ZOSLAT_R11512	ZOSHYP_R09237	ZONALB_R06360	ZAPATR_R12780	XIPELE_R01348	VIRALT_R07617	VIDMAC_R05969	VIDCHA_R08546	UROPYL_R01620	UROIND_R08704	URILOM_R07353	URIAAL_R11910	UPUEPO_R01243	TYRSAV_R08475	TYMCUP_R10039	TURVEL_R04954	TROMEL_R09569	TRILEU_R03668	TOXRED_R00339	TINGUT_R13508	THRLUD_R11745	THIORB_R12026	TAEGUT_R11551	TACRUB_R04808	SYLVIR_R01713	SYLBOR_R13592	SYLATR_R00771	SULDAC_R11336	STUVUL_R00223	STRCAM_R00142	STRCIN_R10779	STROCC_R11661	STEDEN_R02942	STEPAR_R14397	STECAR_R12241	SPITYR_R03430	SMICAP_R02936	SITEUR_R01585	SINWEB_R05618	SETKIR_R10910	SERCAN_R05939	SERLUN_R09283	SCYSUP_R07922	SCLMEX_R03389	SAXMAU_R11225
470	347	ACACHL_R03701	SPOHYP_R09430	FICALB_R07402	ZOSLAT_R01569	ZOSHYP_R02480	ZONALB_R00715	ZAPATR_R07077	XIPELE_R05487	VIRALT_R04644	VIDMAC_R01690	VIDCHA_R11662	UROPYL_R07481	UROIND_R02525	URILOM_R04518	URIAAL_R08622	UPUEPO_R03947	TYRSAV_R00928	TYMCUP_R04015	TURVEL_R02081	TROMEL_R04063	TRILEU_R12345	TOXRED_R10899	TINGUT_R07905	THRLUD_R04460	THIORB_R10832	TAEGUT_R13454	TACRUB_R09338	SYLVIR_R06484	SYLBOR_R08985	SYLATR_R04886	SULDAC_R07351	STUVUL_R13880	STRCAM_R09857	STRCIN_R04815	STROCC_R06756	STEDEN_R03044	STEPAR_R05338	STECAR_R05851	SPITYR_R06494	SMICAP_R06075	SITEUR_R11941	SINWEB_R04475	SETKIR_R05179	SERCAN_R04896	SERLUN_R01754	SCYSUP_R13716	SCLMEX_R12249	SAXMAU_R01325
471	357	ACACHL_R00271	SPOHYP_R03025	FICALB_R07882	ZOSLAT_R01662	ZOSHYP_R04820	ZONALB_R11127	ZAPATR_R12556	XIPELE_R13382	VIRALT_R03487	VIDMAC_R08282	VIDCHA_R11971	UROPYL_R03039	UROIND_R02001	URILOM_R11514	URIAAL_R12080	UPUEPO_R03624	TYRSAV_R00595	TYMCUP_R13069	TURVEL_R00419	TROMEL_R07861	TRILEU_R13550	TOXRED_R05304	TINGUT_R05713	THRLUD_R09250	THIORB_R09834	TAEGUT_R16425	TAEGUT_R08674	TACRUB_R01021	SYLVIR_R00253	SYLBOR_R03698	SYLATR_R14135	SULDAC_R02033	STUVUL_R07231	STRCAM_R01018	STRCIN_R11144	STROCC_R00904	STEDEN_R04916	STEPAR_R07611	STECAR_R07785	SPITYR_R00953	SMICAP_R04508	SITEUR_R00501	SINWEB_R14260	SETKIR_R07880	SERCAN_R06935	SERLUN_R06507	SCYSUP_R06468	SCLMEX_R11570
472	362	ACACHL_R00353	SPOHYP_R12116	FICALB_R07163	ZOSLAT_R11660	ZOSHYP_R11817	ZONALB_R01634	ZAPATR_R02926	XIPELE_R02033	VIRALT_R04725	VIDMAC_R05855	VIDCHA_R13195	UROPYL_R11191	UROIND_R02152	URILOM_R05930	URIAAL_R08984	UPUEPO_R10497	TYRSAV_R06041	TYMCUP_R06101	TURVEL_R12430	TROMEL_R06580	TRILEU_R06244	TOXRED_R02082	TINGUT_R07578	THRLUD_R04969	THIORB_R13549	TAEGUT_R15487	TACRUB_R07998	SYLVIR_R14032	SYLBOR_R00278	SYLATR_R08055	STUVUL_R05706	STRCAM_R09359	STRCIN_R13646	STROCC_R00211	STEDEN_R02914	STEPAR_R14459	STECAR_R10745	SPITYR_R10476	SMICAP_R04533	SITEUR_R00118	SINWEB_R07970	SETKIR_R05993	SERCAN_R02969	SERLUN_R07507	SCYSUP_R12035	SCLMEX_R03062	SAXMAU_R03115	SAPAEN_R13328
473	493	ACACHL_R06021	SPOHYP_R04755	FICALB_R08672	ZOSLAT_R03014	ZOSHYP_R11760	ZONALB_R12612	ZAPATR_R12742	XIPELE_R11786	VIRALT_R07648	VIDMAC_R05829	VIDCHA_R00372	UROPYL_R07011	UROIND_R01252	URILOM_R10443	URIAAL_R05897	UPUEPO_R12104	TYRSAV_R11800	TYMCUP_R01445	TURVEL_R02620	TROMEL_R00981	TRILEU_R00131	TOXRED_R06296	TINGUT_R06512	THRLUD_R01649	THIORB_R09083	TAEGUT_R17388	TACRUB_R06308	SYLVIR_R00553	SYLBOR_R07599	SYLATR_R07916	SULDAC_R07949	STUVUL_R02319	STRCAM_R10798	STRCIN_R04501	STROCC_R01642	STEDEN_R13051	STEPAR_R11438	STECAR_R08240	SPITYR_R00178	SMICAP_R04410	SITEUR_R11799	SINWEB_R04877	SETKIR_R08898	SERCAN_R11206	SERLUN_R13432	SCYSUP_R04721	SCLMEX_R07582	SAXMAU_R14069
474	362	ACACHL_R03161	SPOHYP_R12133	FICALB_R07211	ZOSLAT_R11668	ZOSHYP_R11824	ZONALB_R01662	ZAPATR_R02925	XIPELE_R03925	VIRALT_R04734	VIDMAC_R05862	VIDCHA_R13203	UROPYL_R11192	UROIND_R04725	URILOM_R05966	URIAAL_R09002	UPUEPO_R10500	TYRSAV_R06047	TYMCUP_R06113	TURVEL_R12433	TROMEL_R06583	TRILEU_R06251	TOXRED_R02086	TINGUT_R12639	THRLUD_R04972	THIORB_R13553	TAEGUT_R18106	TAEGUT_R15486	TACRUB_R08019	SYLVIR_R13447	SYLBOR_R00280	SYLATR_R08098	SULDAC_R13144	STUVUL_R05714	STRCAM_R09363	STRCIN_R13650	STROCC_R00230	STEDEN_R02930	STEPAR_R14460	STECAR_R10748	SPITYR_R10482	SMICAP_R04543	SITEUR_R00129	SINWEB_R07975	SETKIR_R00301	SERCAN_R03011	SERLUN_R07506	SCYSUP_R12034	SCLMEX_R03061
475	379	ACACHL_R07094	SPOHYP_R12195	FICALB_R06688	ZOSLAT_R02241	ZOSHYP_R06730	ZONALB_R07598	ZAPATR_R07856	ZAPATR_R02512	XIPELE_R01443	VIRALT_R12119	VIDMAC_R12754	VIDCHA_R06516	UROPYL_R04504	UROIND_R01505	UROIND_R04218	URILOM_R12557	URIAAL_R10683	UPUEPO_R00039	TYRSAV_R00068	TYMCUP_R07705	TURVEL_R01985	TROMEL_R11456	TRILEU_R10392	TOXRED_R01585	TINGUT_R09519	THRLUD_R06830	THIORB_R01603	TAEGUT_R12872	TAEGUT_R08643	TACRUB_R09559	SYLVIR_R00570	SYLBOR_R11270	SYLATR_R09320	SULDAC_R01106	STUVUL_R08576	STRCAM_R12485	STRCIN_R03118	STROCC_R13165	STEDEN_R05639	STEDEN_R03015	STEPAR_R12424	STECAR_R12042	SPITYR_R00102	SMICAP_R12254	SITEUR_R08858	SINWEB_R13759	SETKIR_R06041	SERCAN_R04336
476	1630	ACACHL_R04672	SPOHYP_R12154	FICALB_R06357	ZOSLAT_R02236	ZOSHYP_R06727	ZONALB_R07591	ZAPATR_R06615	XIPELE_R01436	VIRALT_R12114	VIDMAC_R12746	VIDCHA_R06504	UROPYL_R04498	UROIND_R07104	URILOM_R12541	URIAAL_R10669	UPUEPO_R00032	TYRSAV_R00058	TYMCUP_R07681	TURVEL_R01983	TROMEL_R11454	TRILEU_R10383	TOXRED_R01578	TINGUT_R09507	THRLUD_R06828	THIORB_R01599	TAEGUT_R12510	TACRUB_R09548	SYLVIR_R00564	SYLBOR_R11266	SYLATR_R09210	SULDAC_R03441	STUVUL_R08571	STUVUL_R03790	STRCAM_R12469	STRCIN_R03110	STROCC_R13131	STEDEN_R03002	STEPAR_R12421	STECAR_R12037	SPITYR_R00022	SMICAP_R12241	SITEUR_R08852	SINWEB_R13754	SETKIR_R06036	SERCAN_R04010	SERLUN_R09246	SCYSUP_R07603	SCLMEX_R02571
477	362	ACACHL_R03891	SPOHYP_R05035	FICALB_R09151	ZOSLAT_R09652	ZOSHYP_R04663	ZONALB_R02360	ZAPATR_R01278	XIPELE_R09825	VIRALT_R11978	VIDMAC_R01672	VIDCHA_R10453	UROPYL_R10605	UROIND_R09988	URILOM_R01138	URIAAL_R04973	UPUEPO_R07201	TYRSAV_R11788	TYMCUP_R13004	TURVEL_R02683	TROMEL_R00217	TRILEU_R13180	TOXRED_R07729	TINGUT_R00306	THRLUD_R06965	THIORB_R14470	TAEGUT_R07073	TACRUB_R11113	SYLVIR_R10842	SYLBOR_R07605	SYLATR_R03318	SULDAC_R08423	STUVUL_R09725	STRCAM_R04626	STRCIN_R00215	STROCC_R08651	STEDEN_R00048	STEPAR_R00095	STECAR_R12045	SPITYR_R05854	SMICAP_R07582	SITEUR_R04613	SINWEB_R07951	SETKIR_R11874	SERCAN_R04405	SERLUN_R13628	SCYSUP_R11977	SCLMEX_R08937	SAXMAU_R09798
478	364	ACACHL_R05342	SPOHYP_R12170	FICALB_R06596	ZOSLAT_R02242	ZOSHYP_R06731	ZONALB_R07597	ZAPATR_R02704	XIPELE_R01438	VIRALT_R12118	VIDMAC_R12753	VIDCHA_R06514	UROPYL_R04503	UROIND_R07198	URILOM_R12547	URIAAL_R10674	UPUEPO_R00035	TYRSAV_R00063	TYMCUP_R07694	TURVEL_R11761	TROMEL_R11455	TRILEU_R10387	TOXRED_R01584	TINGUT_R12520	THRLUD_R06829	THIORB_R13227	TAEGUT_R12873	TACRUB_R09553	SYLVIR_R00569	SYLBOR_R11269	SYLATR_R09302	SULDAC_R03442	STUVUL_R03793	STRCAM_R12474	STRCIN_R03117	STROCC_R13146	STEDEN_R03004	STEPAR_R12422	STECAR_R12041	SPITYR_R00051	SMICAP_R12243	SITEUR_R08857	SINWEB_R13758	SETKIR_R06040	SERCAN_R04283	SERLUN_R09251	SCYSUP_R07610	SCLMEX_R04454	SAXMAU_R08139
479	725	ACACHL_R05890	SPOHYP_R03416	FICALB_R02123	ZOSLAT_R00738	ZOSHYP_R02205	ZONALB_R09881	ZAPATR_R02378	XIPELE_R04690	VIRALT_R03575	VIDMAC_R12434	VIDCHA_R02941	UROPYL_R05311	UROIND_R12647	URILOM_R05737	URIAAL_R12831	UPUEPO_R03449	TYRSAV_R00734	TYMCUP_R03934	UROIND_R12605	SPOHYP_R12910	FICALB_R02654	ZONALB_R05501	XIPELE_R00976	VIRALT_R07118	VIDCHA_R01097	ZOSLAT_R09608	ZOSHYP_R02549	VIDMAC_R11951	UROPYL_R05327	UPUEPO_R11264	TYTALB_R11235	TYRSAV_R06588	TYMCUP_R02987	TURVEL_R03023	TODMEX_R01859	TINGUT_R03612	TICMUR_R06634	THRLUD_R14259	THIORB_R11230	TAUERY_R09859	TAEGUT_R04393	SYRPAR_R12622	SYRPAR_R05812	SYLVIR_R01324	SYLBOR_R05764	STRCAM_R06474	STEDEN_R11425	SPIPAS_R02122
480	350	ACACHL_R07219	SPOHYP_R05294	FICALB_R10691	ZOSLAT_R12508	ZOSHYP_R06236	ZONALB_R13310	ZAPATR_R02427	XIPELE_R00795	VIRALT_R02073	VIDMAC_R08628	VIDCHA_R11654	UROPYL_R13787	UROIND_R09718	URILOM_R10291	URIAAL_R03846	UPUEPO_R10885	TYRSAV_R12918	TYMCUP_R06206	TROMEL_R13012	TROMEL_R07328	TRILEU_R05538	TOXRED_R03503	THRLUD_R03900	THIORB_R03268	TAEGUT_R09403	TACRUB_R13118	SYLVIR_R00917	SYLBOR_R00249	SYLATR_R12278	SULDAC_R05053	STUVUL_R06564	STRCAM_R11934	STRCIN_R02148	STROCC_R04253	STEDEN_R13541	STEPAR_R12797	STECAR_R02033	SPITYR_R14092	SMICAP_R06566	SITEUR_R12078	SINWEB_R09704	SETKIR_R01869	SERCAN_R07299	SERLUN_R07832	SCYSUP_R10612	SCLMEX_R12400	SAXMAU_R07451	SAPAEN_R09972
481	303	ACACHL_R11308	SPOHYP_R05300	SPOHYP_R02267	FICALB_R10697	ZOSLAT_R11308	ZONALB_R03079	ZONALB_R09330	ZAPATR_R11521	XIPELE_R11712	VIDMAC_R07818	VIDMAC_R10529	VIDCHA_R14796	VIDCHA_R13958	UROPYL_R12912	UROIND_R12363	URILOM_R10620	URIAAL_R03985	UPUEPO_R00756	TYRSAV_R05172	TYMCUP_R06217	TROMEL_R08465	TRILEU_R08250	TINGUT_R05914	THIORB_R13932	TAEGUT_R16386	TAEGUT_R09409	TACRUB_R08991	SYLVIR_R06510	SYLBOR_R00794	SYLATR_R12284	SULDAC_R05023	STUVUL_R06699	STUVUL_R14963	STRCAM_R06856	STEDEN_R01378	STEPAR_R12735	STECAR_R14257	SPITYR_R07033	SMICAP_R11021	SITEUR_R06489	SERCAN_R14752	SERLUN_R11420	SCYSUP_R03380	SCLMEX_R06879	SAXMAU_R08947	SAPAEN_R05479	SAKLUC_R11055	SAGSER_R06412
482	724	ACACHL_R09787	SPOHYP_R03556	FICALB_R09454	ZOSLAT_R07017	ZOSHYP_R03736	ZONALB_R06044	ZAPATR_R05005	XIPELE_R05034	VIRALT_R07027	PODSTR_R14562	COLVIR_R14052	ANAZON_R05587	SPOHYP_R11961	FICALB_R04033	ZONALB_R10667	XIPELE_R12561	VIRALT_R13681	VIDCHA_R09073	UROIND_R08932	TYRSAV_R00511	TYMCUP_R04351	TROMEL_R03233	TOXRED_R00711	THRLUD_R06375	THIORB_R08999	TAEGUT_R05506	TACRUB_R14110	SYLATR_R09517	STUVUL_R00868	STRCIN_R13725	STROCC_R10735	STEDEN_R08076	STEPAR_R08750	SPITYR_R13884	SMICAP_R07473	SITEUR_R08972	SINWEB_R09451	SETKIR_R00269	SERCAN_R09344	SERLUN_R00631	SCLMEX_R00133	SAPAEN_R10530	SAKLUC_R01782	ROSBEN_R00287	RISTRI_R14458	RHYJUB_R03663	RHIDAH_R06543	RHICYA_R00157
483	361	ACACHL_R02931	SPOHYP_R03543	FICALB_R09279	ZOSLAT_R07016	ZOSHYP_R03735	ZONALB_R06002	ZAPATR_R05042	XIPELE_R05083	VIRALT_R07030	VIDMAC_R08182	VIDCHA_R14884	UROPYL_R11323	UROIND_R10812	URILOM_R06461	URIAAL_R14163	UPUEPO_R06541	TYRSAV_R06966	TYMCUP_R11979	TURVEL_R04279	TROMEL_R08373	TRILEU_R02295	TOXRED_R02311	TINGUT_R00934	THRLUD_R10717	THIORB_R14014	TAEGUT_R07196	TACRUB_R09756	SYLVIR_R03867	SYLBOR_R09198	SYLATR_R09241	SULDAC_R13131	STUVUL_R12114	STRCAM_R02783	STRCIN_R05493	STROCC_R14837	STEDEN_R12358	STEPAR_R08320	STECAR_R05060	SPITYR_R07032	SMICAP_R04820	SITEUR_R09637	SINWEB_R07275	SETKIR_R11250	SERCAN_R04483	SERLUN_R12913	SCYSUP_R06677	SCLMEX_R06635	SAXMAU_R04429
484	345	ACACHL_R04922	SPOHYP_R04876	FICALB_R06564	ZOSLAT_R02337	ZOSHYP_R10423	ZONALB_R05751	ZAPATR_R10584	XIPELE_R10927	VIRALT_R09282	VIDMAC_R11235	VIDCHA_R06014	UROPYL_R02604	UROIND_R05658	URILOM_R03694	URIAAL_R10790	TYRSAV_R15387	TYMCUP_R13289	TURVEL_R09449	TROMEL_R07342	TRILEU_R10708	TOXRED_R13703	TINGUT_R05500	THRLUD_R04396	THIORB_R13451	TAEGUT_R12822	TACRUB_R01738	SYLVIR_R00623	SYLBOR_R08891	SYLATR_R03391	SULDAC_R05956	STUVUL_R11758	STRCAM_R07844	STRCIN_R06270	STROCC_R03476	STEDEN_R00212	STEPAR_R15779	SPITYR_R05566	SMICAP_R06130	SITEUR_R04513	SINWEB_R07961	SETKIR_R00966	SERCAN_R04234	SERLUN_R03422	SCYSUP_R06242	SCLMEX_R01771	SAXMAU_R01237	SAPAEN_R11558	SAKLUC_R07609
485	364	ACACHL_R03273	SPOHYP_R12183	FICALB_R06608	ZOSLAT_R13493	ZOSHYP_R09828	ZONALB_R12848	ZAPATR_R10061	XIPELE_R02961	VIRALT_R02254	VIDMAC_R08038	VIDCHA_R01468	UROPYL_R07462	UROIND_R02311	URILOM_R14477	URIAAL_R13276	UPUEPO_R00550	TYRSAV_R13450	TYMCUP_R10205	TURVEL_R05447	TROMEL_R07997	TRILEU_R01018	TOXRED_R02541	TINGUT_R08563	THRLUD_R13787	THIORB_R05870	TAEGUT_R02788	TAEGUT_R12887	TACRUB_R00541	SYLVIR_R01843	SYLBOR_R03324	SYLATR_R00249	SULDAC_R07360	STUVUL_R03806	STRCAM_R06578	STRCIN_R00120	STROCC_R13159	STEDEN_R04988	STEPAR_R13510	STECAR_R09384	SPITYR_R00065	SMICAP_R04631	SITEUR_R05367	SINWEB_R12930	SETKIR_R00447	SERCAN_R04300	SERLUN_R00381	SCYSUP_R14388	SCLMEX_R04846
486	360	ACACHL_R04008	SPOHYP_R12155	FICALB_R06234	ZOSLAT_R13478	ZOSHYP_R09827	ZONALB_R12819	ZAPATR_R10058	XIPELE_R02956	VIRALT_R02249	VIDMAC_R08037	VIDCHA_R08801	UROPYL_R07447	UROIND_R02310	URILOM_R14459	URIAAL_R13217	UPUEPO_R00547	TYRSAV_R13441	TYMCUP_R10177	TURVEL_R12503	TROMEL_R07993	TRILEU_R01017	TOXRED_R02539	TINGUT_R08561	THRLUD_R13781	THIORB_R05853	TAEGUT_R12511	TACRUB_R00523	SYLVIR_R01826	SYLBOR_R03316	SYLATR_R00073	SULDAC_R07355	STUVUL_R03791	STRCAM_R06567	STRCIN_R00104	STROCC_R13132	STEDEN_R04981	STEPAR_R13499	STECAR_R09381	SPITYR_R00023	SMICAP_R04615	SITEUR_R05365	SINWEB_R12924	SETKIR_R00439	SERCAN_R04011	SERLUN_R00370	SCYSUP_R14386	SCLMEX_R04833	SAXMAU_R08109
487	2160	ACACHL_R09736	SPOHYP_R05073	FICALB_R09493	NOTPER_R08448	ONYCOR_R08710	STUVUL_R03012	SYRPAR_R02504	STEPAR_R04372	SYLVIR_R06822	URIPEL_R06802	OCEOCE_R02336	FREMAG_R13678	PELURI_R13108	LARSMI_R03973	RISTRI_R13711	URILOM_R03054	CHRMAC_R07138	NANBRA_R03080	NANAUR_R13403	NANHAR_R15035	RYNNIG_R02924	RHYJUB_R05752	PHASIM_R09942	PENPIL_R10526	NOTORN_R02940	MOTALB_R04349	HEMCOM_R08499	DROARD_R02807	CRYSOU_R08755	CRYCIN_R14470	CROSUL_R13115	COCCOC_R01461	CENUNI_R02984	CENBEN_R08372	ALELAT_R01324	ALCTOR_R12868	PHACOL_R00850	ZAPATR_R06628	UROPYL_R07362	UROIND_R11549	URILOM_R08559	TYMCUP_R08111	TURVEL_R01180	TROMEL_R14669	TOXRED_R11945	THACHL_R01002	SULDAC_R10870	STRCAM_R11831
488	651	ACACHL_R13684	SPOHYP_R12143	FICALB_R06218	ZOSLAT_R13477	ZOSHYP_R09826	ZONALB_R12809	ZAPATR_R10057	XIPELE_R13358	VIRALT_R02248	VIDMAC_R08036	VIDCHA_R08798	UROPYL_R07444	UROIND_R02309	URILOM_R14457	URIAAL_R13215	UPUEPO_R08524	TYRSAV_R13440	TYMCUP_R10174	TURVEL_R12502	TROMEL_R07992	TRILEU_R01016	TOXRED_R02538	TINGUT_R08560	THRLUD_R13780	THIORB_R05842	TAEGUT_R18690	TACRUB_R00518	SYLVIR_R01815	SYLBOR_R03314	SYLATR_R00023	SULDAC_R13875	STUVUL_R03779	STRCAM_R06566	STRCIN_R00093	STROCC_R13120	STEDEN_R04980	STEPAR_R13498	STECAR_R09379	SPITYR_R00011	SMICAP_R04614	SITEUR_R05364	SINWEB_R12923	SETKIR_R00438	SERCAN_R03992	SERLUN_R00369	SCYSUP_R14385	SCLMEX_R04831	SAXMAU_R08096
489	354	ACACHL_R13007	SPOHYP_R07357	FICALB_R07699	ZOSLAT_R00962	ZOSHYP_R12758	ZONALB_R13342	ZAPATR_R12259	XIPELE_R08186	VIRALT_R03613	VIDMAC_R11522	VIDCHA_R08764	UROPYL_R03782	UROIND_R00830	URILOM_R11285	URIAAL_R13915	UPUEPO_R13632	TYRSAV_R11381	TYMCUP_R05721	TURVEL_R07990	TROMEL_R00818	TRILEU_R00916	TOXRED_R08165	TINGUT_R08499	THRLUD_R10519	THIORB_R05226	TAEGUT_R16023	TACRUB_R07175	SYLVIR_R00860	SYLBOR_R09023	SYLATR_R04159	SULDAC_R01883	STUVUL_R08977	STRCAM_R00760	STRCIN_R03591	STROCC_R05330	STEDEN_R11924	STEPAR_R08007	STECAR_R04714	SPITYR_R06604	SMICAP_R13849	SITEUR_R10529	SINWEB_R11134	SETKIR_R06669	SERCAN_R06726	SERLUN_R14164	SCYSUP_R03496	SCLMEX_R01891	SAXMAU_R02361
490	359	ACACHL_R06519	SPOHYP_R03896	FICALB_R11334	ZOSLAT_R03286	ZOSHYP_R12300	ZONALB_R01284	ZAPATR_R06558	XIPELE_R00575	VIRALT_R01695	VIDMAC_R12818	VIDCHA_R08351	UROPYL_R03138	UROIND_R07391	URILOM_R14079	URIAAL_R07781	UPUEPO_R09154	TYRSAV_R09398	TYMCUP_R03013	TURVEL_R10393	TROMEL_R11896	TRILEU_R04688	TOXRED_R09350	TINGUT_R09397	THRLUD_R01678	THIORB_R11896	TAEGUT_R11818	TACRUB_R00300	SYLVIR_R03187	SYLBOR_R04488	SYLATR_R08149	SULDAC_R01439	STUVUL_R03943	STRCAM_R10570	STRCIN_R07672	STROCC_R10361	STEDEN_R11755	STEPAR_R07866	STECAR_R07547	SPITYR_R13464	SMICAP_R04838	SITEUR_R13260	SINWEB_R04850	SETKIR_R03059	SERCAN_R07141	SERLUN_R06000	SCYSUP_R03799	SCLMEX_R01612	SAXMAU_R09854
491	362	ACACHL_R10508	SPOHYP_R14410	FICALB_R02810	ZOSLAT_R00221	ZOSHYP_R08132	ZONALB_R11941	ZAPATR_R12935	XIPELE_R07388	VIRALT_R13903	VIDMAC_R09985	VIDCHA_R06549	UROPYL_R08907	UROIND_R13323	URILOM_R06123	URIAAL_R00552	UPUEPO_R10416	TYRSAV_R02143	TYMCUP_R08981	TURVEL_R12915	TROMEL_R01621	TRILEU_R00119	TOXRED_R01682	TINGUT_R07346	THRLUD_R09036	THIORB_R06023	TAEGUT_R13185	TACRUB_R07842	SYLVIR_R10523	SYLBOR_R05930	SYLATR_R06581	SULDAC_R05573	STUVUL_R11227	STRCAM_R04993	STRCIN_R01701	STROCC_R08778	STEDEN_R00118	STEPAR_R11145	STECAR_R01486	SPITYR_R06005	SMICAP_R13492	SITEUR_R04457	SINWEB_R00179	SETKIR_R03031	SERCAN_R11507	SERLUN_R04502	SCYSUP_R02275	SCLMEX_R06095	SAXMAU_R12641
492	362	ACACHL_R04787	SPOHYP_R05200	FICALB_R02732	ZOSLAT_R00190	ZOSHYP_R08128	ZONALB_R11937	ZAPATR_R12933	XIPELE_R07384	VIRALT_R13897	VIDMAC_R09966	VIDCHA_R06527	UROPYL_R08887	UROIND_R13321	URILOM_R06052	URIAAL_R00522	UPUEPO_R10412	TYRSAV_R02140	TYMCUP_R08954	TURVEL_R12914	TROMEL_R01609	TRILEU_R00100	TOXRED_R01677	TINGUT_R07344	THRLUD_R09030	THIORB_R06010	TAEGUT_R13100	TACRUB_R07813	SYLVIR_R10500	SYLBOR_R05918	SYLATR_R06505	SULDAC_R05561	STUVUL_R11214	STRCAM_R04981	STRCIN_R01687	STROCC_R08755	STEDEN_R00107	STEPAR_R11141	STECAR_R01477	SPITYR_R05966	SMICAP_R13486	SITEUR_R05631	SINWEB_R00158	SETKIR_R03022	SERCAN_R11441	SERLUN_R04472	SCYSUP_R02272	SCLMEX_R06078	SAXMAU_R12601
493	365	ACACHL_R06936	SPOHYP_R05222	FICALB_R02809	ZOSLAT_R00220	ZOSHYP_R08131	ZONALB_R11940	ZAPATR_R12934	XIPELE_R07387	VIRALT_R13902	VIDMAC_R09984	VIDCHA_R06548	UROPYL_R08906	UROIND_R08112	URILOM_R06122	URIAAL_R00551	UPUEPO_R10415	TYRSAV_R02142	TYMCUP_R08980	TURVEL_R04803	TROMEL_R01620	TRILEU_R00118	TOXRED_R01681	TINGUT_R07345	THRLUD_R09035	THIORB_R06022	TAEGUT_R13184	TACRUB_R07841	SYLVIR_R10522	SYLBOR_R05929	SYLATR_R06580	SULDAC_R05572	STUVUL_R11226	STRCAM_R04992	STRCIN_R01700	STROCC_R08777	STEDEN_R00117	STEPAR_R11144	STECAR_R01485	SPITYR_R06004	SMICAP_R13491	SITEUR_R05632	SINWEB_R00178	SETKIR_R03030	SERCAN_R11506	SERLUN_R04501	SCYSUP_R02274	SCLMEX_R06094	SAXMAU_R12640
494	1035	ACACHL_R09209	SPOHYP_R05795	FICALB_R03244	ZOSLAT_R05418	ZOSHYP_R12740	ZONALB_R03897	ZAPATR_R09253	XIPELE_R03548	VIRALT_R10293	VIDMAC_R13847	VIDCHA_R15157	UROPYL_R04272	UROIND_R03896	URILOM_R14928	URIAAL_R06833	UPUEPO_R11252	TYRSAV_R08651	TYMCUP_R11738	TURVEL_R12692	TROMEL_R09017	SPOHYP_R10081	PASAMO_R05690	OXYMAD_R10265	NYCSEM_R07389	HORVUL_R08761	GEOCAL_R13096	COLVIR_R16428	CHAFRE_R01325	ALOBEC_R15839	FICALB_R12455	XIPELE_R10266	VIRALT_R10773	VIDCHA_R11846	UROIND_R14236	TYMCUP_R05068	ZOSHYP_R09099	ZAPATR_R03596	VIDMAC_R13059	UROPYL_R11176	URILOM_R13404	URIAAL_R08824	UPUEPO_R13318	TYRSAV_R08266	TRILEU_R11798	TODMEX_R09166	TICMUR_R04970	THRLUD_R03640	THIORB_R08903
495	346	ACACHL_R02090	SPOHYP_R00998	FICALB_R11657	ZOSLAT_R05540	ZOSHYP_R05837	ZONALB_R09482	ZAPATR_R03896	XIPELE_R09656	VIRALT_R02499	VIDMAC_R01406	VIDCHA_R12809	UROPYL_R11516	UROIND_R11689	URILOM_R03053	URIAAL_R10117	TYRSAV_R11608	TYMCUP_R00998	TROMEL_R11523	TRILEU_R01350	TOXRED_R12012	TINGUT_R06725	THRLUD_R13191	THIORB_R12964	TAEGUT_R04855	TAEGUT_R04856	TACRUB_R06119	SYLVIR_R13241	SYLBOR_R07270	SYLATR_R02582	SULDAC_R06004	STUVUL_R07073	STRCAM_R07053	STRCIN_R08808	STROCC_R09375	STEDEN_R12589	STEPAR_R14283	STECAR_R08836	SPITYR_R09516	SMICAP_R08717	SITEUR_R13362	SINWEB_R06951	SETKIR_R11810	SERCAN_R03346	SERLUN_R00236	SCYSUP_R08845	SCLMEX_R02869	SAXMAU_R05317	SAPAEN_R00342
496	347	ACACHL_R12022	SPOHYP_R11701	FICALB_R08226	ZOSLAT_R12668	ZOSHYP_R08704	ZONALB_R09995	ZAPATR_R09496	XIPELE_R03672	VIRALT_R11905	VIDMAC_R05528	VIDCHA_R06907	UROPYL_R08527	UROIND_R11613	URILOM_R01678	URIAAL_R02984	UPUEPO_R07034	TYRSAV_R01490	TYMCUP_R12943	TURVEL_R06090	TROMEL_R07367	TRILEU_R07428	TOXRED_R11860	TINGUT_R05395	THRLUD_R03901	THIORB_R11464	TAEGUT_R08812	TACRUB_R13862	SYLVIR_R01058	SYLBOR_R07151	SYLATR_R04784	SULDAC_R10794	STUVUL_R06959	STRCAM_R13713	STRCIN_R13259	STROCC_R14150	STEDEN_R08697	STEPAR_R05110	STECAR_R11513	SPITYR_R10323	SMICAP_R05161	SITEUR_R14400	SINWEB_R01600	SETKIR_R05843	SERCAN_R10417	SERLUN_R04412	SCYSUP_R11700	SCLMEX_R14772	SAXMAU_R12069
497	352	ACACHL_R06603	SPOHYP_R02387	FICALB_R03063	ZOSLAT_R02560	ZOSHYP_R04789	ZONALB_R11909	ZAPATR_R12428	XIPELE_R13757	VIRALT_R10441	VIDMAC_R00342	VIDCHA_R08699	UROPYL_R10253	UROIND_R00691	URILOM_R09917	URIAAL_R11276	UPUEPO_R04486	TYRSAV_R09550	TYMCUP_R08767	TURVEL_R12038	TROMEL_R04388	TRILEU_R07868	TOXRED_R09652	TINGUT_R06018	THRLUD_R04088	THIORB_R14748	TAEGUT_R17797	TACRUB_R13432	SYLVIR_R02372	SYLBOR_R08284	SYLATR_R07508	SULDAC_R05353	STUVUL_R09034	STRCAM_R09601	STRCIN_R14136	STROCC_R11532	STEDEN_R05023	STEPAR_R01467	STECAR_R12566	SPITYR_R11835	SMICAP_R08471	SITEUR_R06647	SINWEB_R12721	SETKIR_R13179	SERCAN_R06323	SERLUN_R03363	SCYSUP_R02952	SCLMEX_R08624	SAXMAU_R03684
498	1997	ACACHL_R11486	SPOHYP_R13100	ZOSLAT_R14323	VIDMAC_R14169	SPOHYP_R01123	STEDEN_R14370	SERLUN_R14899	ZAPATR_R06441	SPOHYP_R14075	FICALB_R10851	ZONALB_R08224	ZOSLAT_R09812	ZOSHYP_R02439	VIDMAC_R12135	SYLVIR_R04183	SYLBOR_R08394	SETCOR_R08485	SCYSUP_R08852	RHOROS_R14849	RHASIB_R06263	REGSAT_R09432	PYCJOC_R03013	PTEMEL_R02761	PRUFUL_R13072	POSRUF_R02302	POLCAE_R12655	PITSOR_R00821	PICGYM_R05194	OENOEN_R08565	NOTCIN_R14308	NESACU_R12720	NEOCOR_R05942	MYSCRO_R08877	LEILUT_R02409	ILLCLE_R12540	HYPCIN_R05476	HYDTET_R02926	HORVUL_R01649	GEOFOR_R01473	ERPZAN_R10761	EMBFUC_R09971	DRYGAM_R00747	CORBRA_R10059	CHLCYA_R11422	CHLVIR_R11078	CHAFRE_R06325	CATFUS_R00890	BUPERY_R10798
499	361	ACACHL_R02057	SPOHYP_R10082	FICALB_R11113	ZOSLAT_R13848	ZOSHYP_R02594	ZONALB_R04592	ZAPATR_R01959	XIPELE_R00597	VIRALT_R02107	VIDMAC_R07429	VIDCHA_R07077	UROPYL_R07672	UROIND_R14601	URILOM_R13409	URIAAL_R08825	UPUEPO_R03546	TYRSAV_R12613	TYMCUP_R05074	TURVEL_R09885	TROMEL_R03527	TRILEU_R09672	TOXRED_R05317	TINGUT_R03768	THRLUD_R06773	THIORB_R06947	TAEGUT_R06110	TACRUB_R06633	SYLVIR_R00584	SYLBOR_R00160	SYLATR_R01442	SULDAC_R08729	STUVUL_R02248	STRCAM_R10496	STRCIN_R10057	STROCC_R11837	STEDEN_R03319	STEPAR_R09720	STECAR_R11657	SPITYR_R13986	SMICAP_R01639	SITEUR_R09103	SINWEB_R01148	SETKIR_R04027	SERCAN_R02751	SERLUN_R05450	SCYSUP_R03489	SCLMEX_R00309	SAXMAU_R04919
500	361	ACACHL_R04403	SPOHYP_R13099	FICALB_R12438	ZOSLAT_R02088	ZOSHYP_R05328	ZONALB_R09616	ZAPATR_R04472	XIPELE_R05964	VIRALT_R04873	VIDMAC_R12846	VIDCHA_R08275	UROPYL_R10447	UROIND_R11754	URILOM_R01762	URIAAL_R04249	UPUEPO_R07579	TYRSAV_R04969	TYMCUP_R06661	TURVEL_R08254	TROMEL_R13586	TRILEU_R02084	TOXRED_R01020	TINGUT_R08943	THRLUD_R13796	THIORB_R08216	TAEGUT_R13266	TACRUB_R11044	SYLVIR_R12181	SYLBOR_R13228	SYLATR_R04228	SULDAC_R08705	STUVUL_R03571	STRCAM_R08964	STRCIN_R14448	STROCC_R03493	STEDEN_R13194	STEPAR_R10758	STECAR_R14558	SPITYR_R00422	SMICAP_R10310	SITEUR_R01499	SINWEB_R02595	SETKIR_R13914	SERCAN_R09774	SERLUN_R09540	SCYSUP_R10574	SCLMEX_R03004	SAXMAU_R12760
501	357	ACACHL_R04402	SPOHYP_R13098	FICALB_R12437	ZOSLAT_R02087	ZOSHYP_R05327	ZONALB_R09615	ZAPATR_R04471	XIPELE_R05963	VIRALT_R04872	VIDMAC_R12845	VIDCHA_R08274	UROPYL_R10446	UROIND_R11753	URILOM_R01761	URIAAL_R04248	UPUEPO_R07578	TYRSAV_R04968	TYMCUP_R06660	TURVEL_R08253	TROMEL_R13585	TRILEU_R02083	TOXRED_R01019	TINGUT_R08942	THRLUD_R13795	THIORB_R08215	TAEGUT_R13265	TACRUB_R11043	SYLVIR_R12180	SYLBOR_R13227	SYLATR_R04227	SULDAC_R08704	STUVUL_R03570	STRCIN_R14447	STROCC_R03492	STEDEN_R13193	STEPAR_R10757	STECAR_R14557	SPITYR_R00421	SMICAP_R10309	SITEUR_R01498	SINWEB_R02594	SETKIR_R13913	SERCAN_R09773	SERLUN_R09539	SCYSUP_R10573	SCLMEX_R03003	SAXMAU_R12759	SAPAEN_R01854
502	734	ACACHL_R08009	SPOHYP_R10158	FICALB_R11208	ZOSLAT_R13855	ZOSHYP_R02595	ZONALB_R04649	ZAPATR_R01962	XIPELE_R00600	VIRALT_R02110	VIDMAC_R07436	VIDCHA_R07084	UROPYL_R07683	UROIND_R07343	URILOM_R13497	URIAAL_R08893	UPUEPO_R03548	TYRSAV_R12616	TYMCUP_R05150	TURVEL_R09888	TROMEL_R03534	TRILEU_R09674	TOXRED_R07171	TINGUT_R03769	THRLUD_R06776	THIORB_R06950	TAEGUT_R06194	TAEGUT_R08564	TACRUB_R06656	SYLVIR_R00595	SYLBOR_R00170	SYLATR_R01454	SULDAC_R08731	STUVUL_R02259	STRCAM_R10503	STRCIN_R10060	STROCC_R11852	STEDEN_R03327	STEPAR_R09724	STECAR_R11658	SPITYR_R13995	SMICAP_R01655	SITEUR_R09111	SINWEB_R01151	SETKIR_R04030	SERCAN_R02828	SERLUN_R05455	SCYSUP_R03495	SPOHYP_R13097
503	362	ACACHL_R00425	SPOHYP_R13193	FICALB_R12545	ZOSLAT_R02106	ZOSHYP_R14161	ZONALB_R09692	ZAPATR_R04475	XIPELE_R05969	VIRALT_R04881	VIDMAC_R12856	VIDCHA_R08288	UROPYL_R10462	UROIND_R11768	URILOM_R01868	URIAAL_R04332	UPUEPO_R07583	TYRSAV_R04974	TYMCUP_R06771	TURVEL_R08258	TROMEL_R13596	TRILEU_R02088	TOXRED_R01023	TINGUT_R02330	THRLUD_R13800	THIORB_R08220	TAEGUT_R13390	TACRUB_R11083	SYLVIR_R12206	SYLBOR_R13248	SYLATR_R04258	SULDAC_R00688	STUVUL_R03598	STRCAM_R08983	STRCIN_R14451	STROCC_R06373	STEDEN_R13208	STEPAR_R10763	STECAR_R10966	SPITYR_R00442	SMICAP_R10343	SITEUR_R01512	SINWEB_R02598	SETKIR_R13918	SERCAN_R09884	SERLUN_R09548	SCYSUP_R10585	SCLMEX_R03023	SAXMAU_R12792
504	361	ACACHL_R13013	SPOHYP_R10157	FICALB_R11207	ZOSLAT_R13854	ZOSHYP_R04028	ZONALB_R04648	ZAPATR_R01961	XIPELE_R00599	VIRALT_R02109	VIDMAC_R07435	VIDCHA_R07083	UROPYL_R07682	UROIND_R07342	URILOM_R13496	URIAAL_R08892	TYRSAV_R12615	TYMCUP_R05149	TURVEL_R09887	TROMEL_R03533	TRILEU_R08622	TOXRED_R07170	TINGUT_R10789	THRLUD_R06775	THIORB_R06949	TAEGUT_R06193	TAEGUT_R06192	TACRUB_R06655	SYLVIR_R00594	SYLBOR_R00169	SYLATR_R01453	SULDAC_R04976	STUVUL_R02258	STRCAM_R10502	STRCIN_R10059	STROCC_R11851	STEDEN_R03326	STEPAR_R09723	STECAR_R00839	SPITYR_R13994	SMICAP_R01654	SITEUR_R09110	SINWEB_R01150	SETKIR_R04029	SERCAN_R02827	SERLUN_R05454	SCYSUP_R03494	SCLMEX_R00316	SAXMAU_R04938
505	364	ACACHL_R02135	SPOHYP_R13192	FICALB_R12544	ZOSLAT_R02105	ZOSHYP_R14160	ZONALB_R09691	ZAPATR_R04474	XIPELE_R05968	VIRALT_R04880	VIDMAC_R12855	VIDCHA_R08287	UROPYL_R10461	UROIND_R11767	URILOM_R01867	UPUEPO_R03953	TYRSAV_R04973	TYMCUP_R06770	TURVEL_R08257	TROMEL_R13595	TRILEU_R14060	TOXRED_R01022	TINGUT_R02329	THRLUD_R13799	THIORB_R08219	TAEGUT_R13389	TACRUB_R11082	SYLVIR_R12205	SYLBOR_R13247	SYLATR_R04257	SULDAC_R00687	STUVUL_R03597	STRCAM_R08982	STRCIN_R14450	STROCC_R03528	STEDEN_R13207	STEPAR_R10762	STECAR_R10965	SPITYR_R00441	SMICAP_R10342	SITEUR_R01511	SINWEB_R02597	SETKIR_R13917	SERCAN_R09883	SERLUN_R09547	SCYSUP_R10584	SCLMEX_R03022	SAXMAU_R12791	SAPAEN_R01868
506	350	ACACHL_R07720	SPOHYP_R13096	FICALB_R12435	ZOSLAT_R02085	ZOSHYP_R05811	ZONALB_R09613	ZAPATR_R04469	XIPELE_R05961	VIRALT_R01765	VIDMAC_R12843	VIDCHA_R08272	UROPYL_R10444	UROIND_R11751	URILOM_R01759	URIAAL_R04246	UPUEPO_R03951	TYRSAV_R04966	TYMCUP_R06658	TURVEL_R08251	TROMEL_R13583	TRILEU_R14057	TOXRED_R01017	TINGUT_R05404	THRLUD_R13793	THIORB_R08213	TAEGUT_R13263	TACRUB_R11041	SYLVIR_R12178	SYLBOR_R13225	SYLATR_R04225	SULDAC_R00684	STUVUL_R03568	STRCAM_R08962	STRCIN_R12336	STROCC_R03490	STEDEN_R13192	STEPAR_R10755	STECAR_R10961	SPITYR_R00419	SMICAP_R10307	SITEUR_R01496	SINWEB_R04419	SETKIR_R13911	SERCAN_R09771	SERLUN_R09537	SCYSUP_R10572	SCLMEX_R03001	SAXMAU_R12757
507	352	ACACHL_R00865	FICALB_R14132	ZOSLAT_R08967	ZOSHYP_R13429	ZONALB_R06233	ZAPATR_R01094	XIPELE_R02447	VIRALT_R01852	VIDMAC_R01867	VIDCHA_R12896	UROPYL_R07944	UROIND_R02470	URILOM_R14690	URIAAL_R05143	UPUEPO_R00237	TYRSAV_R01370	TYMCUP_R13248	TURVEL_R09093	TROMEL_R02033	TRILEU_R13614	TOXRED_R10855	TINGUT_R06304	THRLUD_R01348	THIORB_R01871	TAEGUT_R13766	TACRUB_R07864	SYLVIR_R03386	SYLBOR_R00582	SYLATR_R07070	SULDAC_R04979	STUVUL_R04782	STRCAM_R00530	STRCIN_R09636	STROCC_R10484	STEDEN_R07594	STEPAR_R04954	STECAR_R06176	SPITYR_R11845	SMICAP_R01814	SITEUR_R00810	SINWEB_R12643	SETKIR_R09402	SERCAN_R08851	SERLUN_R12471	SCYSUP_R00213	SCLMEX_R01392	SAXMAU_R14534	SAPAEN_R07423
508	349	ACACHL_R11661	FICALB_R14189	ZOSLAT_R08986	ZOSHYP_R13434	ZONALB_R06256	XIPELE_R04089	VIRALT_R01859	VIDMAC_R01746	VIDCHA_R12911	UROPYL_R07949	UROIND_R02471	URILOM_R14704	URIAAL_R05156	UPUEPO_R00243	TYRSAV_R01371	TYMCUP_R13267	TURVEL_R09146	TROMEL_R02037	TRILEU_R13617	TOXRED_R10866	TINGUT_R12443	THRLUD_R09660	CATFUS_R06889	THIORB_R01877	TAEGUT_R13827	TACRUB_R07903	SYLVIR_R03401	SYLBOR_R03992	SYLATR_R07116	SULDAC_R09359	STUVUL_R04846	STRCAM_R00543	STRCIN_R09642	STROCC_R10502	STEDEN_R07601	STEPAR_R04957	STECAR_R06182	SPITYR_R11894	SMICAP_R01825	SITEUR_R00813	SINWEB_R12651	SETKIR_R09405	SERCAN_R08894	SERLUN_R12476	SCYSUP_R00231	SCLMEX_R01393	SAXMAU_R14551	SAPAEN_R07435
509	1463	ACACHL_R02489	SPOHYP_R06722	FICALB_R07501	ZOSLAT_R06773	ZOSHYP_R08587	ZAPATR_R12508	XIPELE_R04445	VIRALT_R00391	VIDMAC_R03287	VIDCHA_R14461	UROPYL_R10544	UROIND_R03406	URILOM_R04622	URIAAL_R08724	UPUEPO_R04968	TYRSAV_R06077	TYMCUP_R04453	TURVEL_R11929	TROMEL_R12335	TRILEU_R08239	TOXRED_R11353	THRLUD_R14233	THIORB_R05274	TAEGUT_R13553	TACRUB_R04163	SYLVIR_R07050	SYLBOR_R05471	SYLATR_R04990	SULDAC_R00380	STUVUL_R01734	STRCIN_R09181	STROCC_R09673	STEDEN_R07165	STEPAR_R12017	STECAR_R08035	SPITYR_R00907	SMICAP_R00385	SITEUR_R04483	SINWEB_R04560	SETKIR_R01802	SERCAN_R04996	SERLUN_R13167	SCYSUP_R01757	SCLMEX_R13428	SAXMAU_R01415	SAPAEN_R10265	SAKLUC_R03428	SAGSER_R05719
510	364	ACACHL_R01958	SPOHYP_R06671	FICALB_R07537	ZOSLAT_R06776	ZOSLAT_R06775	ZOSHYP_R08586	ZONALB_R00909	ZAPATR_R06534	XIPELE_R04447	VIRALT_R00393	VIDMAC_R03289	VIDCHA_R14471	UROPYL_R10546	UROIND_R03407	URILOM_R04661	URIAAL_R08765	UPUEPO_R04969	TYRSAV_R06079	TYMCUP_R04478	TURVEL_R07698	TROMEL_R12337	TRILEU_R08240	TOXRED_R11355	TINGUT_R05789	THRLUD_R14234	THIORB_R05270	TAEGUT_R18147	TAEGUT_R13600	TACRUB_R04165	SYLVIR_R07055	SYLBOR_R05472	SYLATR_R05037	SULDAC_R00382	STUVUL_R01689	STRCAM_R00176	STRCIN_R09183	STROCC_R09675	STEDEN_R07164	STEPAR_R12019	STECAR_R08036	SPITYR_R00909	SMICAP_R00388	SITEUR_R04485	SINWEB_R08138	SETKIR_R01795	SERCAN_R05044	SERLUN_R13168	SCYSUP_R01759
511	4015	ACACHL_R09902	SPOHYP_R03732	FICALB_R03910	ZOSLAT_R10617	ZOSHYP_R12734	ZONALB_R03156	ZAPATR_R02047	XIPELE_R02173	VIRALT_R13035	VIDMAC_R08125	VIDCHA_R09328	UROPYL_R08957	UROIND_R06554	UROIND_R05033	UROIND_R11647	URILOM_R07348	URIAAL_R11905	UPUEPO_R04695	TYRSAV_R14312	TURVEL_R04691	TROMEL_R12818	TRILEU_R02573	TOXRED_R13334	TINGUT_R06050	TINGUT_R06049	THRLUD_R09307	THIORB_R13354	TAEGUT_R11405	TACRUB_R04894	SYLVIR_R00170	SYLBOR_R00394	SYLATR_R03920	SULDAC_R12936	STUVUL_R05312	STRCAM_R12408	STRCAM_R09880	STRCAM_R09879	STRCIN_R04942	STROCC_R04626	STEDEN_R10296	STEPAR_R03140	STECAR_R03930	SPITYR_R01307	SPITYR_R01670	SPOHYP_R09999	UROIND_R11245	UROIND_R11251	UROIND_R03394
512	363	ACACHL_R01297	SPOHYP_R06721	FICALB_R07500	ZOSLAT_R06772	ZOSHYP_R09177	ZONALB_R00923	ZAPATR_R11307	XIPELE_R04444	VIRALT_R00390	VIDMAC_R03286	VIDCHA_R14460	UROPYL_R10543	UROIND_R03405	URILOM_R04621	URIAAL_R08723	UPUEPO_R04967	TYRSAV_R06076	TYMCUP_R04452	TURVEL_R09370	TROMEL_R12334	TRILEU_R12241	TOXRED_R11352	TINGUT_R05788	THRLUD_R14802	THIORB_R05273	TAEGUT_R13552	TACRUB_R04162	SYLVIR_R07049	SYLBOR_R05470	SYLATR_R04989	SULDAC_R00379	STUVUL_R01733	STRCAM_R00168	STRCIN_R09180	STROCC_R09672	STEDEN_R12242	STEPAR_R12016	STECAR_R08034	SPITYR_R00906	SMICAP_R00384	SITEUR_R04482	SINWEB_R08145	SETKIR_R01801	SERCAN_R04995	SERLUN_R13166	SCYSUP_R01756	SCLMEX_R13427	SAXMAU_R01414
513	367	ACACHL_R00861	SPOHYP_R06687	FICALB_R07448	ZOSLAT_R06767	ZOSHYP_R09173	ZONALB_R00910	ZAPATR_R11305	XIPELE_R04442	VIRALT_R00383	VIDMAC_R03284	VIDCHA_R14455	UROPYL_R10537	UROIND_R03403	URILOM_R04578	URIAAL_R08680	UPUEPO_R04965	TYRSAV_R06070	TYMCUP_R04446	TURVEL_R06031	TROMEL_R12332	TRILEU_R12238	TOXRED_R11350	TINGUT_R05787	THRLUD_R11388	THIORB_R05271	TAEGUT_R13495	TACRUB_R04158	SYLVIR_R07024	SYLBOR_R05469	SYLATR_R04936	SULDAC_R00377	STUVUL_R01715	STRCAM_R00135	STRCIN_R09170	STROCC_R09669	STEDEN_R12240	STEPAR_R12014	STECAR_R08033	SPITYR_R00902	SMICAP_R00375	SITEUR_R04476	SINWEB_R08140	SETKIR_R01797	SERCAN_R04943	SERLUN_R08184	SCYSUP_R01750	SCLMEX_R13424	SAXMAU_R01365
514	355	ACACHL_R13386	SPOHYP_R13300	FICALB_R05713	ZOSLAT_R02275	ZOSHYP_R02403	ZONALB_R07520	ZAPATR_R02048	XIPELE_R05804	VIRALT_R06378	VIDMAC_R10028	VIDCHA_R08171	UROPYL_R03278	UROIND_R06555	URILOM_R07391	URIAAL_R11948	UPUEPO_R04696	TYRSAV_R00482	TYMCUP_R12783	TURVEL_R03887	TROMEL_R12819	TRILEU_R02574	TOXRED_R13871	THRLUD_R01377	THIORB_R13357	TAEGUT_R11605	TACRUB_R11987	SYLVIR_R07103	SYLBOR_R14619	SYLATR_R00824	SULDAC_R12937	STUVUL_R07940	STRCIN_R09284	STROCC_R04627	STEDEN_R07096	STEPAR_R03425	STECAR_R03931	SPITYR_R01308	SMICAP_R12105	SITEUR_R10241	SITEUR_R00190	SINWEB_R02672	SETKIR_R03093	SERCAN_R05988	SERLUN_R08316	SCYSUP_R06616	SCLMEX_R06059	SAXMAU_R11278	SAPAEN_R13051
515	1071	ACACHL_R08204	SPOHYP_R06762	FICALB_R07541	ZOSLAT_R06777	ZOSHYP_R09179	ZONALB_R00926	ZAPATR_R11309	XIPELE_R04448	VIRALT_R00394	VIDMAC_R03290	VIDCHA_R14472	UROPYL_R10547	UROIND_R00087	URILOM_R06799	URIAAL_R11008	UPUEPO_R03128	TYRSAV_R06080	TYMCUP_R10083	TURVEL_R02763	TROMEL_R12338	TRILEU_R12243	TOXRED_R11356	TINGUT_R05790	THRLUD_R11981	THIORB_R00885	TAEGUT_R13604	TAEGUT_R07015	TACRUB_R04166	SYLVIR_R07058	SYLBOR_R08183	SYLATR_R05041	SULDAC_R00383	STUVUL_R01775	STRCAM_R00180	STRCIN_R09184	STROCC_R09676	STEDEN_R12244	STEPAR_R00844	STECAR_R12418	SPITYR_R00910	SMICAP_R00389	SITEUR_R04486	SINWEB_R08147	SETKIR_R01805	SERCAN_R05048	SERLUN_R08188	SCYSUP_R01760	SCLMEX_R13443
516	364	ACACHL_R04411	SPOHYP_R06719	FICALB_R07542	ZOSLAT_R06778	ZOSHYP_R09175	ZONALB_R00927	ZAPATR_R05003	XIPELE_R05101	VIRALT_R00388	VIDMAC_R05087	VIDCHA_R12379	UROPYL_R10548	UROIND_R00085	URILOM_R06795	URIAAL_R11009	UPUEPO_R03129	TYRSAV_R06074	TYMCUP_R10084	TURVEL_R02764	TROMEL_R12339	TRILEU_R12239	TOXRED_R06671	TINGUT_R08139	THRLUD_R11978	THIORB_R00886	TAEGUT_R13550	TAEGUT_R08440	TACRUB_R04160	SYLVIR_R07047	SYLBOR_R08184	SYLATR_R04987	SULDAC_R00869	STUVUL_R01731	STRCAM_R00181	STRCIN_R09178	STROCC_R09670	STEDEN_R12245	STEPAR_R00845	STECAR_R12419	SPITYR_R00904	SMICAP_R00382	SITEUR_R04487	SINWEB_R08143	SETKIR_R01799	SERCAN_R04993	SERLUN_R08189	SCYSUP_R01761	SCLMEX_R13444
517	359	ACACHL_R01951	SPOHYP_R13339	ACACHL_R00906	FICALB_R05765	ZOSLAT_R02278	ZOSHYP_R02404	ZONALB_R07525	ZAPATR_R07777	XIPELE_R08274	VIRALT_R06369	VIDMAC_R04869	VIDCHA_R02763	UROPYL_R03280	UROIND_R02589	URILOM_R08265	URIAAL_R02651	UPUEPO_R11895	TYRSAV_R00483	TYMCUP_R04006	TURVEL_R08971	TROMEL_R03797	TRILEU_R01232	TOXRED_R09661	TINGUT_R09745	THRLUD_R08946	THIORB_R08649	TAEGUT_R18211	TAEGUT_R11654	TACRUB_R11988	SYLVIR_R07112	SYLBOR_R01314	SYLATR_R00872	STUVUL_R07884	STRCAM_R09908	STRCIN_R09288	STROCC_R04693	STEDEN_R07097	STEPAR_R11571	STECAR_R01214	SPITYR_R01309	SMICAP_R12083	SITEUR_R00193	SINWEB_R02674	SETKIR_R03095	SERCAN_R06042	SERLUN_R08318	SCYSUP_R06619	SCLMEX_R06066
518	349	ACACHL_R09081	SPOHYP_R06649	FICALB_R07388	ZOSLAT_R06765	ZOSHYP_R09171	ZONALB_R00895	XIPELE_R05100	VIRALT_R00381	VIDMAC_R05084	VIDCHA_R12376	UROPYL_R10534	UROIND_R00083	URILOM_R06784	URIAAL_R10994	UPUEPO_R03123	TYRSAV_R06068	TYMCUP_R09991	TURVEL_R02760	TROMEL_R10833	TRILEU_R04448	TOXRED_R06664	TINGUT_R08136	THRLUD_R11970	THIORB_R00882	TAEGUT_R13440	TACRUB_R04157	SYLVIR_R07005	SYLBOR_R04073	SYLATR_R04871	SULDAC_R00868	STUVUL_R01679	STRCAM_R00114	STRCIN_R09161	STEDEN_R12239	STEPAR_R00842	STECAR_R12415	SPITYR_R00901	SMICAP_R00363	SITEUR_R04473	SINWEB_R08136	SETKIR_R01793	SERCAN_R04881	SERLUN_R08182	SCYSUP_R01748	SCLMEX_R13420	SAXMAU_R01310	SAPAEN_R10237	SAKLUC_R03418
519	324	ACACHL_R11946	SPOHYP_R12404	FICALB_R09556	ZOSLAT_R13677	ZONALB_R09118	ZAPATR_R13633	XIPELE_R08497	VIRALT_R10761	VIDMAC_R14043	VIDCHA_R08374	UROPYL_R03322	UROIND_R06846	URILOM_R08827	URIAAL_R11478	UPUEPO_R01634	TYRSAV_R01190	TYMCUP_R09070	TURVEL_R00055	TROMEL_R01908	TRILEU_R14312	TOXRED_R12367	TINGUT_R02048	THIORB_R05362	TAEGUT_R12956	TACRUB_R06912	SYLVIR_R14100	STUVUL_R02776	STRCAM_R03098	STRCIN_R03338	STROCC_R15233	STEDEN_R09125	STEPAR_R06686	STECAR_R11951	SPITYR_R05916	SMICAP_R01784	SITEUR_R04632	SINWEB_R04574	SETKIR_R11734	SERCAN_R10529	SERLUN_R09379	SCYSUP_R04859	SCLMEX_R01887	SAXMAU_R10027	SAPAEN_R05647	RYNNIG_R02633	ROSBEN_R00592	RISTRI_R05798	RHYJUB_R03121
520	339	ACACHL_R13036	SPOHYP_R07217	FICALB_R06664	ZOSLAT_R02385	ZOSHYP_R14502	ZONALB_R06995	ZAPATR_R12250	XIPELE_R08285	VIRALT_R05750	VIDMAC_R09840	VIDCHA_R11618	UROPYL_R08556	UROIND_R05594	URILOM_R00843	URIAAL_R13333	UPUEPO_R07067	TYRSAV_R08737	TYMCUP_R10239	TURVEL_R00626	TROMEL_R10134	TRILEU_R04445	TOXRED_R14669	TINGUT_R09459	THRLUD_R12987	THIORB_R07280	TAEGUT_R07514	TACRUB_R11444	SYLVIR_R09984	SULDAC_R02679	STUVUL_R06266	STRCAM_R03038	STRCIN_R02813	STROCC_R15247	STEDEN_R08572	STEPAR_R02850	STECAR_R10321	SPITYR_R00092	SMICAP_R01693	SITEUR_R11488	SINWEB_R15039	SETKIR_R01087	SERCAN_R06525	SERLUN_R05649	SCYSUP_R10129	SCLMEX_R08727	SAXMAU_R04833	SAPAEN_R02936	SAKLUC_R13272
521	348	ACACHL_R08662	SPOHYP_R12406	FICALB_R09558	ZOSLAT_R13679	ZOSHYP_R05727	ZONALB_R09120	ZAPATR_R04368	XIPELE_R08499	VIRALT_R10763	VIDMAC_R12461	VIDCHA_R08376	UROPYL_R03324	UROIND_R14292	URILOM_R08829	URIAAL_R11480	TYRSAV_R09010	TYMCUP_R09072	TURVEL_R00057	TROMEL_R01910	TRILEU_R07797	TOXRED_R12369	TINGUT_R02049	THRLUD_R07487	THIORB_R05363	TAEGUT_R12959	TAEGUT_R10354	TACRUB_R06914	SYLVIR_R14102	SYLBOR_R10527	SYLATR_R11131	SULDAC_R03548	STUVUL_R02778	STRCAM_R03100	STRCIN_R03340	STROCC_R15235	STEDEN_R09127	STEPAR_R06687	STECAR_R11710	SPITYR_R05918	SMICAP_R01786	SITEUR_R04634	SINWEB_R05069	SETKIR_R09081	SERCAN_R10531	SERLUN_R09381	SCYSUP_R04861	SAXMAU_R16287	SAPAEN_R00566
522	1635	ACACHL_R01814	SPOHYP_R12405	FICALB_R09557	ZOSLAT_R13678	ZOSHYP_R11907	ZONALB_R09119	ZAPATR_R04367	XIPELE_R08500	XIPELE_R08498	VIRALT_R10762	VIDMAC_R03915	VIDCHA_R08375	UROPYL_R03323	UROIND_R06242	URILOM_R08828	URIAAL_R11479	UPUEPO_R01635	TYRSAV_R09009	TYMCUP_R09071	TURVEL_R00056	TROMEL_R01909	TRILEU_R07796	TOXRED_R12368	TINGUT_R09571	THRLUD_R07488	THIORB_R06050	TAEGUT_R12958	TAEGUT_R12957	TACRUB_R06913	SYLVIR_R14101	SYLBOR_R10526	SYLATR_R11130	SULDAC_R03547	STUVUL_R02777	STRCAM_R03099	STRCIN_R03339	STROCC_R15234	STEDEN_R09126	STEPAR_R06053	STECAR_R09056	SPITYR_R05917	SMICAP_R01785	SITEUR_R04633	SINWEB_R05068	SETKIR_R09080	SERCAN_R10530	SERLUN_R09380	SCYSUP_R04860
523	16875	ACACHL_R01359	SPOHYP_R12407	ZAPATR_R04366	ZAPATR_R03556	VIDMAC_R10330	VIDMAC_R10331	VIDMAC_R08382	UROIND_R06241	UROIND_R12307	TRILEU_R07097	SPOHYP_R08483	ZOSLAT_R09394	SPOHYP_R08479	ZOSLAT_R09400	SPOHYP_R08475	ZOSLAT_R09399	TICMUR_R04420	ZOSLAT_R00229	ZONALB_R04810	TINGUT_R04727	SPOHYP_R07526	TOXRED_R12665	SPOHYP_R05555	ZOSLAT_R03946	SPOHYP_R12966	ZOSLAT_R09178	PORRUF_R05846	MALELE_R05792	ORTSPA_R04213	ORISOL_R06664	CETCET_R13021	CEPORN_R05689	MIOMAC_R03027	TYRSAV_R01959	TACRUB_R02442	PACMIN_R06991	NEOCIN_R02377	STEDEN_R00592	STEDEN_R08959	SPOHYP_R07095	DICMEG_R00697	ORIORI_R11066	ZONALB_R04806	SPOHYP_R08481	ZOSLAT_R09398	SPOHYP_R08482	TACRUB_R07858	FICALB_R02833
524	367	ACACHL_R04580	SPOHYP_R03953	FICALB_R08062	ZOSLAT_R03799	ZOSHYP_R10081	ZONALB_R05962	ZAPATR_R06452	XIPELE_R09800	VIRALT_R05698	VIDMAC_R12204	VIDCHA_R04884	UROPYL_R00570	UROIND_R14374	URILOM_R06003	URIAAL_R07354	UPUEPO_R05532	TYRSAV_R09472	TYMCUP_R06213	TURVEL_R07049	TROMEL_R02840	TRILEU_R10247	TOXRED_R02461	TINGUT_R08617	THRLUD_R01087	THIORB_R08035	TAEGUT_R16426	TAEGUT_R01568	TACRUB_R08767	SYLVIR_R09679	SYLBOR_R07661	SYLATR_R12101	SULDAC_R02702	STUVUL_R06708	STRCAM_R07604	STRCIN_R08311	STROCC_R12674	STEDEN_R09310	STEPAR_R04814	STECAR_R11727	SPITYR_R13077	SMICAP_R12788	SITEUR_R14307	SINWEB_R02435	SETKIR_R12744	SERCAN_R06382	SERLUN_R14756	SCYSUP_R14401	SCLMEX_R08198
525	347	ACACHL_R06261	SPOHYP_R12654	FICALB_R11449	ZOSLAT_R02641	ZOSHYP_R11858	ZONALB_R07660	ZAPATR_R12297	XIPELE_R06083	VIRALT_R11417	VIDMAC_R11567	VIDCHA_R10166	UROPYL_R02065	UROIND_R02871	URILOM_R03392	URIAAL_R00970	UPUEPO_R00572	TYRSAV_R00906	TYMCUP_R07493	TURVEL_R08950	TROMEL_R12584	TRILEU_R04485	TOXRED_R14468	TINGUT_R01694	THRLUD_R07917	THIORB_R01113	TAEGUT_R13619	TACRUB_R07365	SYLVIR_R12858	SYLBOR_R04913	SYLATR_R05202	SULDAC_R04737	STUVUL_R01940	STRCAM_R02525	STRCIN_R07907	STROCC_R04068	STEDEN_R13264	STEPAR_R10541	STECAR_R13855	SPITYR_R12349	SMICAP_R12946	SITEUR_R06232	SINWEB_R05100	SETKIR_R12341	SERCAN_R14556	SERLUN_R02510	SCYSUP_R12519	SCLMEX_R13707	SAXMAU_R07557
526	3830	ACACHL_R04510	SPOHYP_R11253	ZAPATR_R07413	PODPOD_R02325	PODCRI_R00451	PHORUB_R04284	XIPELE_R00583	VIRALT_R03918	UROIND_R14083	UROIND_R04883	URILOM_R07350	URIAAL_R11907	UPUEPO_R09285	TYTALB_R03766	TYRSAV_R04533	TYMCUP_R10036	TURVEL_R09846	TROMEL_R00869	TROMEL_R12586	TRILEU_R05449	TODMEX_R05152	TINGUT_R13120	THIORB_R12023	THACHL_R01603	TAUERY_R06764	TACRUB_R13353	SYRPAR_R03183	SULDAC_R12858	STRCAM_R00139	STRCIN_R10775	STROCC_R09156	STEPAR_R07728	STECAR_R00900	SPITYR_R03869	SMICAP_R01054	SERLUN_R13646	SEMFRA_R06872	SCYSUP_R08287	SCOUMB_R06647	SCLMEX_R00932	SCLMEX_R00933	SAPAEN_R11199	SAKLUC_R05437	SAGSER_R10085	RYNNIG_R14627	ROSBEN_R11876	RISTRI_R06895	RHYJUB_R13457
527	361	ACACHL_R06583	SPOHYP_R04074	FICALB_R10515	ZOSHYP_R03000	ZONALB_R00932	ZAPATR_R01377	XIPELE_R00326	VIRALT_R01206	VIDMAC_R09734	VIDCHA_R07794	UROPYL_R13542	UROIND_R05960	URILOM_R13138	URIAAL_R02161	UPUEPO_R11395	TYRSAV_R06107	TYMCUP_R12625	TURVEL_R05357	TROMEL_R01430	TRILEU_R00722	TOXRED_R09302	TINGUT_R04647	THRLUD_R06756	THIORB_R13528	TAEGUT_R09190	TACRUB_R10031	SYLVIR_R01584	SYLBOR_R04135	SYLATR_R09663	SULDAC_R04034	STUVUL_R08947	STRCAM_R05050	STRCIN_R07886	STROCC_R05142	STEDEN_R12785	STEPAR_R01015	STECAR_R07325	SPITYR_R08146	SMICAP_R01974	SITEUR_R07462	SINWEB_R06017	SETKIR_R03216	SERCAN_R13465	SERLUN_R05580	SCYSUP_R01301	SCLMEX_R09097	SAXMAU_R10057	SAXMAU_R10056
528	428	ACACHL_R06106	SPOHYP_R09516	VIRALT_R07430	UROIND_R13164	TYTALB_R09684	THACHL_R06903	TAUERY_R03605	SYRPAR_R13383	SYRPAR_R14868	SULDAC_R08061	SULDAC_R14709	STECAR_R10448	SINWEB_R10610	SAPAEN_R15504	RHIAFR_R05667	PTIVIO_R07289	PTEGUT_R03599	PSIHAE_R14953	PRUFUL_R11026	PODCRI_R00849	PODSTR_R15510	PLONIG_R11732	PITSOR_R15617	PICPUB_R11296	PIACAY_R15397	PIACAY_R02759	PHACAR_R09495	PHANIT_R12952	PARPUN_R03341	PARRAG_R07468	PANBIA_R08039	PANHAL_R03845	ORIORI_R07268	OREMEL_R12569	ODOGUJ_R14916	ODOGUJ_R07210	NYCLEU_R13792	NYCSEM_R11853	NYCGRA_R14927	NOTCIN_R06995	NESNOT_R09666	NEOCIN_R08692	MESCAY_R08721	MERNUB_R09280	MALELE_R08425	LARSMI_R12535	INDMAC_R15530	ILLCLE_R02715
529	358	ACACHL_R06575	SPOHYP_R08027	ZOSLAT_R05589	ZOSHYP_R02911	ZONALB_R10300	ZAPATR_R12255	XIPELE_R02502	VIRALT_R03887	VIDMAC_R07087	VIDCHA_R02759	UROPYL_R03474	UROIND_R04951	URILOM_R12486	URIAAL_R09422	UPUEPO_R03671	TYRSAV_R01202	TYMCUP_R00547	TURVEL_R01067	TROMEL_R04068	TRILEU_R03979	TOXRED_R01821	TINGUT_R03341	THRLUD_R06805	THIORB_R04023	TAEGUT_R03822	TACRUB_R14745	SYLVIR_R09275	SYLBOR_R05790	SYLATR_R10647	STUVUL_R12188	STRCAM_R10111	STRCIN_R05701	STROCC_R00655	STEDEN_R01099	STEPAR_R11221	STECAR_R05815	SPITYR_R05390	SMICAP_R07258	SITEUR_R05792	SINWEB_R06114	SETKIR_R02621	SERCAN_R14815	SERLUN_R10372	SCYSUP_R04398	SCLMEX_R08322	SAXMAU_R05224	SAPAEN_R10066	SAKLUC_R10363
530	357	ACACHL_R06177	SPOHYP_R12758	FICALB_R11533	ZOSLAT_R10921	ZOSHYP_R00314	ZONALB_R03998	ZAPATR_R11802	XIPELE_R05206	VIRALT_R06417	VIDMAC_R10253	VIDCHA_R01451	UROPYL_R07179	UROIND_R07827	URILOM_R14765	URIAAL_R10953	UPUEPO_R00664	TYRSAV_R13390	TYMCUP_R07563	TURVEL_R09141	TROMEL_R02105	TRILEU_R01171	TOXRED_R04959	TINGUT_R09840	TINGUT_R02699	THRLUD_R10587	THIORB_R03629	TAEGUT_R13689	TACRUB_R13207	SYLVIR_R12591	SYLBOR_R00622	SYLATR_R05284	SULDAC_R04268	STUVUL_R03365	STRCAM_R09592	STRCIN_R03941	STROCC_R10590	STEDEN_R02080	STEPAR_R01927	STECAR_R10927	SPITYR_R04775	SMICAP_R03888	SITEUR_R12732	SINWEB_R02566	SETKIR_R09465	SERCAN_R14630	SERLUN_R02953	SCYSUP_R05347	SCLMEX_R03786
531	369	ACACHL_R09168	SPOHYP_R05415	FICALB_R05838	ZOSLAT_R10716	ZOSHYP_R04586	ZONALB_R11951	ZAPATR_R00742	XIPELE_R04075	VIRALT_R03115	VIDMAC_R07187	VIDCHA_R05764	VIDCHA_R16160	UROPYL_R04160	UROIND_R03298	URILOM_R14573	URIAAL_R02563	UPUEPO_R07763	TYRSAV_R06255	TYMCUP_R09964	TURVEL_R05009	TROMEL_R06190	TRILEU_R13131	TOXRED_R00206	TINGUT_R03172	THRLUD_R15140	THRLUD_R03762	THIORB_R06682	TAEGUT_R11224	TACRUB_R01030	SYLVIR_R07473	SYLBOR_R00254	SYLATR_R01663	SULDAC_R02815	STUVUL_R09382	STRCAM_R01271	STRCIN_R06910	STROCC_R10553	STEDEN_R09491	STEPAR_R00552	STECAR_R04614	SPITYR_R06271	SMICAP_R09786	SITEUR_R15529	SITEUR_R14153	SINWEB_R07173	SETKIR_R11051	SERCAN_R04795	SERLUN_R08953
532	1141	ACACHL_R11393	SPOHYP_R05402	FICALB_R05776	ZOSLAT_R10708	ZOSHYP_R04579	ZONALB_R11948	ZAPATR_R00741	XIPELE_R01237	VIRALT_R03103	VIDMAC_R07547	VIDCHA_R05760	UROPYL_R04158	UROIND_R03297	URILOM_R14551	URIAAL_R02543	UPUEPO_R07762	TYRSAV_R06249	TYMCUP_R09911	TURVEL_R05008	TROMEL_R06186	TRILEU_R14141	TOXRED_R00199	TINGUT_R03171	THRLUD_R03761	THIORB_R06680	TAEGUT_R11156	TACRUB_R01024	SYLVIR_R07463	SYLBOR_R00251	SYLATR_R01592	SULDAC_R02805	STUVUL_R09340	STRCAM_R01269	STRCIN_R06908	STROCC_R10539	STEDEN_R09488	STEPAR_R00548	STECAR_R00728	SPITYR_R06256	SMICAP_R13951	SITEUR_R14151	SINWEB_R07172	SETKIR_R11049	SERCAN_R04728	SERLUN_R08924	SCYSUP_R12680	SCLMEX_R05406	SAXMAU_R08500
533	356	ACACHL_R07500	SPOHYP_R12759	SPOHYP_R03606	FICALB_R11534	ZOSLAT_R10922	ZOSHYP_R00315	ZONALB_R03999	ZAPATR_R02223	XIPELE_R02508	VIRALT_R06418	VIDMAC_R04643	VIDCHA_R14921	UROPYL_R04039	UROIND_R07828	URILOM_R14766	URIAAL_R10954	UPUEPO_R00665	TYRSAV_R13391	TYMCUP_R07564	TURVEL_R10581	TROMEL_R02106	TRILEU_R06883	TOXRED_R04960	TINGUT_R09841	THRLUD_R14775	THIORB_R03630	TAEGUT_R13690	TACRUB_R13208	SYLVIR_R12592	SYLBOR_R00623	SYLATR_R05285	SULDAC_R04269	STUVUL_R03366	STRCAM_R09593	STRCIN_R03942	STROCC_R10591	STEDEN_R02081	STEPAR_R01928	STECAR_R00713	SPITYR_R04776	SMICAP_R05212	SITEUR_R05251	SINWEB_R02567	SETKIR_R09466	SERCAN_R14631	SERLUN_R02954	SCYSUP_R05348	SCLMEX_R03788
534	685	ACACHL_R05865	SPOHYP_R03607	FICALB_R11535	ZOSLAT_R10923	ZOSHYP_R00316	ZONALB_R04000	ZAPATR_R02224	XIPELE_R03249	VIRALT_R00842	VIDMAC_R04644	VIDCHA_R14922	UROPYL_R04040	UROIND_R07829	URILOM_R14767	URIAAL_R10955	UPUEPO_R00666	TYRSAV_R13392	TYMCUP_R07565	TURVEL_R04860	TROMEL_R02107	TRILEU_R06884	TOXRED_R04961	TINGUT_R09842	THRLUD_R02438	THIORB_R03631	TAEGUT_R13691	TACRUB_R13209	SYLVIR_R12593	SYLBOR_R08342	SYLATR_R05286	SULDAC_R04270	STUVUL_R03367	STRCAM_R09594	STRCIN_R03943	STROCC_R10592	STEDEN_R02082	STEPAR_R01929	STECAR_R06697	SPOHYP_R08550	FICALB_R05636	ZOSLAT_R01276	ZOSHYP_R02365	ZONALB_R13878	ZAPATR_R06517	XIPELE_R02248	VIDMAC_R05458	VIDCHA_R12865	UROPYL_R14707
535	361	ACACHL_R03542	SPOHYP_R13440	FICALB_R02924	ZOSLAT_R02567	ZOSHYP_R06145	ZONALB_R08933	ZAPATR_R09463	XIPELE_R03360	VIRALT_R12020	VIDMAC_R08524	VIDCHA_R03450	UROPYL_R03018	UROIND_R08611	URILOM_R05404	URIAAL_R02688	UPUEPO_R08700	TYRSAV_R05122	TYMCUP_R10359	TURVEL_R02046	TROMEL_R12846	TRILEU_R03572	TOXRED_R06760	TINGUT_R00165	THRLUD_R02913	THIORB_R00747	TAEGUT_R04714	TACRUB_R06256	SYLVIR_R04544	SYLBOR_R05905	SYLATR_R07638	SULDAC_R05543	STUVUL_R01939	STRCAM_R13548	STRCIN_R03056	STROCC_R11150	STEDEN_R10352	STEPAR_R03357	STECAR_R00528	SPITYR_R08351	SMICAP_R12079	SITEUR_R05577	SINWEB_R12194	SETKIR_R03256	SERCAN_R05137	SERLUN_R11755	SCYSUP_R02049	SCLMEX_R00744	SAXMAU_R00480
536	417	ACACHL_R07502	FICALB_R13392	TODMEX_R10458	THACHL_R13213	SEMFRA_R12052	SCOUMB_R13093	RHIAFR_R15060	PODCRI_R13230	PLONIG_R15132	PHORUB_R13503	NANBRA_R16292	PHALEP_R11449	PANHAL_R13686	NESNOT_R13960	NEOCOR_R09760	LARSMI_R15072	DICMEG_R15566	CHLMAC_R13076	BUCRHI_R13028	BRALEP_R14616	ATLROG_R14239	ANHRUF_R11684	ACACHL_R14013	ZOSLAT_R06330	ZOSHYP_R09418	ZONALB_R12507	ZAPATR_R05955	XIPELE_R06170	VIRALT_R11396	VIDMAC_R02224	VIDCHA_R16134	VIDCHA_R15539	UROPYL_R12210	UROIND_R02085	URILOM_R08969	URIAAL_R07438	UPUEPO_R03700	TYRSAV_R01040	TYMCUP_R00384	TURVEL_R00458	TROMEL_R06513	TRILEU_R12442	TOXRED_R05625	TINGUT_R14240	TINGUT_R03448	THRLUD_R01030	THIORB_R02401	TAEGUT_R02158
537	361	ACACHL_R09970	SPOHYP_R00393	FICALB_R05191	ZOSLAT_R07529	ZOSHYP_R14049	ZONALB_R00436	ZAPATR_R05168	XIPELE_R00951	VIRALT_R00577	VIDMAC_R03964	VIDCHA_R09268	UROPYL_R06636	UROIND_R08303	URILOM_R02082	URIAAL_R06038	UPUEPO_R01021	TYRSAV_R12934	TYMCUP_R13778	NOTCIN_R13752	ANTMIN_R08230	TURVEL_R03632	TROMEL_R07442	TRILEU_R12943	TOXRED_R00625	TINGUT_R07740	THRLUD_R01245	THIORB_R01103	TAEGUT_R16869	TAEGUT_R01588	TACRUB_R07448	SYLVIR_R03169	SYLBOR_R12377	SYLATR_R01367	SULDAC_R05115	STUVUL_R02370	STRCAM_R00358	STRCIN_R04537	STROCC_R10134	STEDEN_R06415	STEPAR_R06912	STECAR_R10200	SPITYR_R14830	SMICAP_R11937	SITEUR_R13536	SINWEB_R11609	SETKIR_R03471	SERCAN_R12465	SERLUN_R09437
538	1116	ACACHL_R02063	SPOHYP_R11869	FICALB_R07293	ZOSLAT_R10177	ZOSHYP_R02064	ZONALB_R00347	ZAPATR_R03409	SPOHYP_R14616	SYLVIR_R15657	PARMAJ_R15378	LOCOCH_R15917	HORVUL_R10520	HIPICT_R14868	ERYMCC_R15583	ERIRUB_R14939	CETCET_R16420	BOMGAR_R15205	SPOHYP_R08214	ZAPATR_R04079	VIRALT_R07499	SPOHYP_R08215	FICALB_R09736	ZONALB_R12022	XIPELE_R12302	ZOSLAT_R01484	ZOSHYP_R07365	ZAPATR_R10918	VIDMAC_R05702	UROPYL_R04350	UROIND_R08492	URILOM_R07127	URIAAL_R13129	UPUEPO_R01555	TYTALB_R08014	TYRSAV_R12776	TYMCUP_R03110	TURVEL_R09961	TROMEL_R06196	TRILEU_R14408	TOXRED_R13357	TODMEX_R03412	TINGUT_R03065	TICMUR_R09131	THRLUD_R00521	THIORB_R11499	THACHL_R05289	TAUERY_R00860	TAEGUT_R04261
539	366	ACACHL_R10437	SPOHYP_R11853	FICALB_R07268	ZOSLAT_R10160	ZOSHYP_R02060	ZAPATR_R03408	XIPELE_R02725	VIRALT_R01796	VIDMAC_R05807	VIDCHA_R11943	UROPYL_R08219	UROIND_R07568	URILOM_R09827	URIAAL_R09815	UPUEPO_R09438	TYRSAV_R01988	TYMCUP_R15128	TURVEL_R13795	TURVEL_R13796	TROMEL_R01857	TRILEU_R06185	TOXRED_R06224	TINGUT_R14253	THRLUD_R07614	THIORB_R01918	TAEGUT_R15245	TACRUB_R05150	SYLVIR_R02048	SYLBOR_R09221	SYLATR_R08529	SULDAC_R10091	STUVUL_R12414	STRCAM_R14356	STRCAM_R14358	STRCIN_R11114	STROCC_R10040	STEDEN_R05440	STEPAR_R09446	STECAR_R15844	STECAR_R16159	SPITYR_R08036	SMICAP_R08231	SITEUR_R08866	SINWEB_R04815	SETKIR_R11963	SERCAN_R14459	SERLUN_R13753	SCYSUP_R03725
540	2674	ACACHL_R03568	SPOHYP_R11849	FICALB_R07263	ZOSLAT_R10158	ZOSHYP_R02059	ZONALB_R00334	ZAPATR_R03407	XIPELE_R13519	VIRALT_R01795	VIDMAC_R05806	VIDCHA_R11942	UROPYL_R08218	UROIND_R07567	NYCGRA_R11202	SPOHYP_R11861	FICALB_R07276	ZONALB_R00341	XIPELE_R07082	VIRALT_R01799	VIDCHA_R11945	UROIND_R07570	TYRSAV_R01990	TYMCUP_R15131	TROMEL_R01861	TOXRED_R06228	TAEGUT_R15254	TACRUB_R05153	SYLATR_R08534	STUVUL_R12419	STRCIN_R11117	STROCC_R10045	STEDEN_R05442	STEPAR_R09447	SPITYR_R08039	SMICAP_R08233	SITEUR_R08870	SINWEB_R04819	SETKIR_R11966	SERCAN_R14466	SERLUN_R13756	SCLMEX_R01566	SAXMAU_R13155	SAPAEN_R07462	SAKLUC_R09385	ROSBEN_R06232	RISTRI_R00150	RHYJUB_R02701	RHIDAH_R00550
541	390	ACACHL_R10495	SPOHYP_R11819	FICALB_R07223	ZOSLAT_R10151	ZOSHYP_R02058	ZONALB_R00313	ZAPATR_R06313	XIPELE_R06859	VIRALT_R01793	VIDMAC_R05802	VIDCHA_R11941	UROPYL_R08217	UROIND_R07566	XIPELE_R05671	NOTORN_R11371	URIAAL_R09813	TROMEL_R01850	THACHL_R05184	TAEGUT_R15199	SYRPAR_R05499	SCYSUP_R03723	SAKLUC_R09381	RHYJUB_R03533	RHOROS_R07415	PTEBUR_R07640	PSOCRE_R07898	PHASIM_R06169	PENPIL_R02385	PATFAS_R14070	OREMEL_R06131	NYCGRA_R13423	NICCHL_R03145	MOHOCH_R08887	MELGAL_R03914	LIMLAP_R10378	HYDTET_R03130	HIPICT_R01590	GRAVAR_R10746	EURGUL_R07318	DYACAS_R06173	CORCON_R12502	CORCRI_R08561	BURBIS_R06364	ATLROG_R08616	AREINT_R02386	APTAUS_R09732	URILOM_R04396	CHRMAC_R06747
542	351	ACACHL_R08412	SPOHYP_R03045	FICALB_R08423	ZOSLAT_R13106	ZOSHYP_R12365	ZONALB_R11139	ZAPATR_R10289	XIPELE_R00789	XIPELE_R15001	VIRALT_R00764	VIDMAC_R06007	VIDCHA_R02677	UROPYL_R11140	UROIND_R07001	URILOM_R01437	URIAAL_R08208	UPUEPO_R06440	TYRSAV_R03525	TYMCUP_R16226	TURVEL_R03422	TROMEL_R12529	TRILEU_R07636	TOXRED_R12762	TINGUT_R04095	THRLUD_R07875	THIORB_R11355	TAEGUT_R05712	TAEGUT_R18639	TACRUB_R01345	SYLVIR_R07962	SYLBOR_R12533	SYLATR_R05677	SULDAC_R02009	STUVUL_R06468	STRCAM_R04042	STRCIN_R09913	STROCC_R08516	STEDEN_R01202	STEPAR_R04255	STECAR_R00748	SPITYR_R03840	SMICAP_R02671	SITEUR_R10722	SINWEB_R13711	SETKIR_R00453	SERCAN_R06050	SERLUN_R13724	SCYSUP_R10191
543	361	ACACHL_R05053	SPOHYP_R11870	FICALB_R07294	ZOSLAT_R10178	ZOSHYP_R02065	ZONALB_R00348	ZAPATR_R03616	XIPELE_R04127	VIRALT_R01804	VIDMAC_R05817	VIDCHA_R11949	UROPYL_R08224	UROIND_R07572	URILOM_R09837	URIAAL_R09825	UPUEPO_R10510	TYRSAV_R04290	TYMCUP_R08076	TURVEL_R11974	TROMEL_R01866	TRILEU_R06196	TOXRED_R06233	TINGUT_R10082	THRLUD_R07621	THIORB_R03594	TAEGUT_R15281	TACRUB_R05157	SYLVIR_R02057	SYLBOR_R09226	SYLATR_R08549	SULDAC_R04430	STUVUL_R12434	STRCAM_R07972	STRCIN_R11122	STROCC_R10059	STEDEN_R14519	STEPAR_R05120	STECAR_R11015	SPITYR_R08045	SMICAP_R13112	SITEUR_R08876	SINWEB_R04826	SETKIR_R11971	SERCAN_R14482	SERLUN_R13764	SCYSUP_R03729	SCLMEX_R01568	SAXMAU_R13162
544	356	ACACHL_R12106	SPOHYP_R11871	FICALB_R07295	ZOSLAT_R10179	ZOSHYP_R02066	ZONALB_R00349	ZAPATR_R03617	XIPELE_R06747	VIRALT_R01805	VIDMAC_R05818	VIDCHA_R11950	VIDCHA_R07205	UROPYL_R08225	UROIND_R07573	URILOM_R09838	URIAAL_R09826	UPUEPO_R10511	TYRSAV_R04291	TYMCUP_R08077	TURVEL_R05221	TROMEL_R01867	TRILEU_R06197	TOXRED_R06234	TINGUT_R10083	THRLUD_R07622	THIORB_R03595	TAEGUT_R15282	TACRUB_R05158	SYLVIR_R02058	SYLBOR_R09227	SYLATR_R08550	SULDAC_R04431	STUVUL_R12435	STRCAM_R07973	STRCIN_R11123	STROCC_R10060	STEDEN_R08192	STEPAR_R05121	STECAR_R08777	SPITYR_R08046	SMICAP_R13113	SITEUR_R08877	SINWEB_R04827	SETKIR_R11972	SERCAN_R14483	SERLUN_R13765	SCYSUP_R03730	SCLMEX_R01569
545	866	ACACHL_R07748	SPOHYP_R11872	PTEMEL_R15354	PTEMEL_R15348	FICALB_R07296	ZOSLAT_R10180	ZOSHYP_R02067	ZONALB_R00350	ZAPATR_R03618	XIPELE_R14894	XIPELE_R06748	VIRALT_R01806	VIDMAC_R05819	VIDCHA_R07206	UROPYL_R09262	UROIND_R07574	URILOM_R09839	URIAAL_R09827	UPUEPO_R10512	TYRSAV_R15509	TYRSAV_R05866	TYMCUP_R08078	TURVEL_R11303	TROMEL_R01868	TRILEU_R06198	TOXRED_R06235	TINGUT_R10084	THRLUD_R07623	THIORB_R03596	TAEGUT_R15283	TACRUB_R05159	SYLVIR_R02059	SYLBOR_R09228	SYLATR_R08551	SULDAC_R04432	STUVUL_R12436	STRCAM_R07974	STRCIN_R11124	STROCC_R10061	STEDEN_R08193	STEPAR_R05122	STECAR_R11016	SPITYR_R08047	SMICAP_R13114	SITEUR_R08878	SINWEB_R04828	SETKIR_R11973	SERCAN_R14484
546	330	ACACHL_R06593	SPOHYP_R11856	FICALB_R07271	ZOSLAT_R10163	ZOSHYP_R11943	ZONALB_R00339	ZAPATR_R12859	XIPELE_R04301	VIRALT_R01798	VIDMAC_R05810	VIDCHA_R07203	UROPYL_R09260	UROIND_R03270	URILOM_R09829	URIAAL_R09817	UPUEPO_R10508	TYRSAV_R10955	TYMCUP_R08074	TURVEL_R00413	TROMEL_R01860	TRILEU_R06187	TOXRED_R06227	TINGUT_R10081	THRLUD_R06550	THIORB_R03592	TAEGUT_R15247	TACRUB_R05152	SYLVIR_R02051	SYLBOR_R14015	SYLATR_R08532	SULDAC_R04427	STUVUL_R12417	STRCAM_R07965	STRCIN_R11116	STROCC_R10044	STEDEN_R08191	STEPAR_R05119	STECAR_R11014	SPITYR_R08038	SMICAP_R12961	SITEUR_R08869	SINWEB_R04818	SETKIR_R11965	SERCAN_R14462	SERLUN_R13755	SCYSUP_R13386	SCLMEX_R01565	SAXMAU_R13154
547	347	ACACHL_R07923	SPOHYP_R08736	FICALB_R08591	ZOSLAT_R04864	ZOSHYP_R12040	ZONALB_R07020	ZAPATR_R01290	XIPELE_R00618	VIRALT_R05208	VIDMAC_R02376	VIDCHA_R03700	UROPYL_R02754	UROIND_R00932	URILOM_R08452	URIAAL_R01215	UPUEPO_R06408	TYRSAV_R01170	TYMCUP_R11947	TURVEL_R06218	TROMEL_R06762	TRILEU_R00699	TOXRED_R07157	TINGUT_R09626	THRLUD_R03957	THIORB_R11264	TAEGUT_R15393	TACRUB_R02979	SYLVIR_R07996	SYLBOR_R12769	SYLATR_R07964	SULDAC_R06312	STUVUL_R12077	STRCAM_R13228	STRCIN_R11312	STROCC_R02957	STEDEN_R08575	STEPAR_R08429	STECAR_R13342	SPITYR_R04187	SITEUR_R08584	SINWEB_R08587	SETKIR_R07084	SERCAN_R02880	SERLUN_R09701	SCYSUP_R08621	SCLMEX_R04204	SAXMAU_R13995	SAPAEN_R09450
548	4931	ACACHL_R05639	SPOHYP_R04346	ZOSLAT_R03682	SPOHYP_R07173	SETCOR_R14098	EMBFUC_R01979	COLSTR_R03827	SPOHYP_R07167	FICALB_R03054	ZOSLAT_R03676	ZOSHYP_R07696	ZONALB_R10348	ZAPATR_R07031	XIPELE_R00308	SPOHYP_R07172	FICALB_R03095	ZONALB_R10356	ZOSLAT_R03681	ZOSHYP_R07697	ZAPATR_R07033	VIRALT_R08099	FICALB_R03653	XIPELE_R12583	SPOHYP_R02152	FICALB_R01444	ZONALB_R04523	ZOSLAT_R03481	ZOSHYP_R01589	ZAPATR_R08371	VIRALT_R13530	VIDMAC_R01770	UROPYL_R11866	UROIND_R13274	URILOM_R06618	URIAAL_R12531	UPUEPO_R13246	TYTALB_R11074	TYRSAV_R06394	TYMCUP_R05321	TURVEL_R02859	TROMEL_R06094	TRILEU_R09254	TOXRED_R14104	TODMEX_R07009	TINGUT_R11074	TICMUR_R08367	THRLUD_R01511	THIORB_R12013
549	399	ACACHL_R11228	SPOHYP_R07012	FICALB_R09622	ZOSLAT_R01028	ZOSHYP_R02056	ZONALB_R07629	ZAPATR_R11571	XIPELE_R08109	VIRALT_R02437	VIDMAC_R07677	VIDCHA_R01111	UROPYL_R06363	UROIND_R02659	SPOHYP_R14604	XIPELE_R14145	VIDCHA_R15825	TAEGUT_R18397	RHOROS_R15013	PRUFUL_R11168	PANBIA_R04026	NESACU_R15600	MOHOCH_R14419	MESCAY_R08715	MERNUB_R11978	MACNIG_R07469	GEOFOR_R14560	GEOCAL_R00891	FALCHE_R08602	DRYBRU_R14394	DONATR_R14659	CEUAER_R02119	CERCOR_R08668	CATAUR_R02404	CALORN_R14565	BUCRHI_R01864	BALREG_R00993	STROCC_R08175	SMICAP_R14537	PHYTRO_R15166	PASAMO_R14187	ORISOL_R15078	MOLATE_R16875	MELMEL_R15855	LOXCUR_R15365	COPSEC_R15390	BUCABY_R11902	ATRCLA_R14894	AGEPHO_R14773
550	646	ACACHL_R04160	SPOHYP_R08338	SPOHYP_R02213	SPOHYP_R14216	ZOSLAT_R12283	FULGLA_R08704	CEYCYA_R04291	BALREG_R11412	APTAUS_R01477	CALANN_R12637	ZOSHYP_R06375	ZONALB_R09401	ZAPATR_R08832	XIPELE_R06675	VIRALT_R03595	VIDMAC_R03339	VIDCHA_R08175	UROPYL_R11408	UROIND_R04067	URILOM_R00364	URIAAL_R12317	UPUEPO_R08938	TYRSAV_R00725	TYMCUP_R12509	TURVEL_R05654	TROMEL_R04184	TRILEU_R11824	TOXRED_R10807	TODMEX_R04271	TINGUT_R03059	TICMUR_R00320	THRLUD_R14147	THIORB_R00554	THACHL_R11498	TAUERY_R00990	TAEGUT_R17223	TACRUB_R01294	SYRPAR_R00761	SYLVIR_R03472	SYLBOR_R08082	SYLATR_R00237	SULDAC_R04567	STUVUL_R03905	STRCAM_R06431	STRCIN_R11650	STROCC_R00690	STEDEN_R02422	STEPAR_R02095
551	344	ACACHL_R10488	SPOHYP_R10657	FICALB_R08308	ZOSLAT_R08319	ZOSHYP_R02767	ZONALB_R11602	ZAPATR_R10966	XIPELE_R13260	VIRALT_R08618	UROPYL_R09561	UROIND_R11399	URIAAL_R08308	UPUEPO_R02725	TYRSAV_R01463	TYMCUP_R01187	TURVEL_R03661	TROMEL_R06966	TRILEU_R08828	TOXRED_R02689	TINGUT_R00807	TINGUT_R09461	THRLUD_R11201	THIORB_R11460	TAEGUT_R14680	TACRUB_R06001	SYLVIR_R04753	SYLBOR_R05803	SYLATR_R02463	STUVUL_R00822	STRCAM_R07693	STRCIN_R02554	STROCC_R07912	STEDEN_R13811	STEPAR_R14610	STECAR_R08696	SPITYR_R07145	SMICAP_R10925	SITEUR_R03747	SINWEB_R06034	SETKIR_R07167	SERCAN_R11958	SERLUN_R09947	SCYSUP_R14370	SCLMEX_R07159	SAXMAU_R00809	SAPAEN_R01243	SAKLUC_R10300	SAGSER_R02554
552	355	ACACHL_R04974	SPOHYP_R09529	FICALB_R02226	ZOSLAT_R03109	ZOSHYP_R10659	ZONALB_R00042	ZAPATR_R11310	XIPELE_R04945	VIRALT_R13747	VIDMAC_R09146	VIDCHA_R04476	UROPYL_R10760	UROIND_R04640	URILOM_R13569	URIAAL_R01717	UPUEPO_R06361	TYRSAV_R06088	TYMCUP_R09611	TURVEL_R12408	TROMEL_R03152	TRILEU_R12126	TOXRED_R06532	TINGUT_R06218	THRLUD_R00177	THIORB_R14219	TAEGUT_R09523	TACRUB_R07691	SYLVIR_R13284	SYLBOR_R03136	SYLATR_R03099	SULDAC_R00562	STUVUL_R08870	STRCAM_R07870	STRCIN_R03355	STROCC_R08321	STEDEN_R05951	STEPAR_R11323	STECAR_R02523	SPITYR_R06287	SMICAP_R11745	SITEUR_R12744	SINWEB_R06404	SETKIR_R07568	SERCAN_R00374	SERLUN_R05075	SCYSUP_R03063	SCLMEX_R07452	SAXMAU_R04038
553	369	ACACHL_R06814	SPOHYP_R13789	FICALB_R13572	ZOSLAT_R11767	ZOSHYP_R06197	ZONALB_R12269	ZAPATR_R04310	XIPELE_R02923	VIRALT_R03078	VIDMAC_R04516	VIDCHA_R09504	VIDCHA_R01217	UROPYL_R01823	UROIND_R04476	URILOM_R13752	URIAAL_R11719	UPUEPO_R03480	TYRSAV_R11833	TYMCUP_R07182	TURVEL_R02975	TROMEL_R08980	TRILEU_R01778	TOXRED_R04860	TINGUT_R11194	THRLUD_R05879	THIORB_R02221	TAEGUT_R07859	TAEGUT_R07860	TACRUB_R09242	SYLVIR_R00040	SYLBOR_R03045	SYLATR_R13203	SULDAC_R07694	STUVUL_R08579	STRCAM_R06317	STRCIN_R07728	STROCC_R03225	STEDEN_R13122	STEPAR_R10516	STECAR_R06650	SPITYR_R06186	SMICAP_R13328	SITEUR_R05060	SINWEB_R01828	SETKIR_R01554	SERCAN_R13948	SERLUN_R01993	SCYSUP_R01527
554	362	ACACHL_R02546	SPOHYP_R09535	FICALB_R02354	ZOSLAT_R03132	ZOSHYP_R10664	ZONALB_R00124	ZAPATR_R11313	XIPELE_R04947	VIRALT_R13753	VIDMAC_R09150	VIDCHA_R06343	VIDCHA_R06313	UROPYL_R10769	UROIND_R04643	URILOM_R13649	URIAAL_R01784	UPUEPO_R06364	TYRSAV_R06096	TYMCUP_R09676	TURVEL_R06430	TROMEL_R03165	TRILEU_R12132	TOXRED_R06536	TINGUT_R06220	THRLUD_R14542	THIORB_R14223	TAEGUT_R09661	TACRUB_R13709	SYLVIR_R13341	SYLBOR_R03142	SYLATR_R03212	SULDAC_R06671	STUVUL_R08877	STRCAM_R07883	STRCIN_R03362	STROCC_R08378	STEDEN_R05959	STEPAR_R11326	STECAR_R02525	SPITYR_R06307	SMICAP_R11775	SITEUR_R12747	SINWEB_R06422	SETKIR_R07579	SERCAN_R00495	SERLUN_R05079	SCYSUP_R03079	SCLMEX_R00598
555	510	ACACHL_R13315	SPOHYP_R11686	ZOSLAT_R05586	ZOSLAT_R05587	ZONALB_R04990	ZONALB_R04992	ZAPATR_R10354	ZAPATR_R10353	URIAAL_R05393	URIAAL_R05394	UPUEPO_R10984	UPUEPO_R10983	TYTALB_R02563	TYTALB_R02562	TYRSAV_R09975	TYRSAV_R09976	TRILEU_R02594	TRILEU_R02593	TOXRED_R02631	TOXRED_R02632	TODMEX_R06863	TINGUT_R07948	THACHL_R06582	THACHL_R06583	TAUERY_R10737	TAUERY_R10738	TAEGUT_R14790	TAEGUT_R14788	TACRUB_R13642	TACRUB_R13643	SYRPAR_R01914	SYRPAR_R01915	SYLBOR_R09998	SYLBOR_R09997	SULDAC_R09019	SULDAC_R09020	STEDEN_R01141	STEDEN_R01140	SITEUR_R09498	SITEUR_R09497	SETCOR_R03363	SETCOR_R03361	SERCAN_R13047	SERCAN_R13048	SERLUN_R08639	SERLUN_R08638	SEMFRA_R10655	SEMFRA_R07504
556	331	ACACHL_R06137	SPOHYP_R02856	FICALB_R10984	ZOSLAT_R02804	ZOSHYP_R11584	ZONALB_R11505	ZAPATR_R08264	XIPELE_R07845	VIRALT_R05811	VIDMAC_R13940	VIDCHA_R09312	UROPYL_R07277	UROIND_R02301	URILOM_R10925	URIAAL_R12951	UPUEPO_R14295	TYRSAV_R07293	TYMCUP_R01319	TURVEL_R10072	TROMEL_R10066	TRILEU_R02839	TOXRED_R05984	TINGUT_R06769	TINGUT_R05279	THRLUD_R05703	THIORB_R01091	TAEGUT_R08955	TACRUB_R07723	SYLVIR_R14223	SYLBOR_R04342	SYLATR_R13742	STUVUL_R09580	STRCAM_R06182	STRCIN_R01286	STROCC_R09641	STEDEN_R11467	STEPAR_R01477	STECAR_R11381	SPITYR_R02708	SMICAP_R08099	SITEUR_R02589	SINWEB_R13295	SETKIR_R01437	SERCAN_R05521	SERLUN_R10213	SCYSUP_R02939	SCLMEX_R04381	SAXMAU_R03949
557	355	ACACHL_R06082	SPOHYP_R02806	FICALB_R10883	ZOSLAT_R04255	ZOSHYP_R02873	ZONALB_R00656	ZAPATR_R07986	XIPELE_R12641	VIRALT_R08938	VIDMAC_R13957	VIDCHA_R08880	UROPYL_R05191	UROIND_R11414	URILOM_R03045	URIAAL_R08434	UPUEPO_R08516	TYRSAV_R13000	TYMCUP_R10832	TURVEL_R02638	TROMEL_R05855	TRILEU_R04404	TOXRED_R08869	TINGUT_R01198	THRLUD_R08583	THIORB_R03990	TAEGUT_R14581	TACRUB_R11883	SYLVIR_R10054	SYLBOR_R11602	SYLATR_R09417	SULDAC_R12147	STUVUL_R10494	STRCAM_R04213	STRCIN_R08216	STROCC_R03088	STEDEN_R14348	STEPAR_R11106	STECAR_R08688	SPITYR_R13372	SMICAP_R13981	SITEUR_R03388	SINWEB_R12104	SETKIR_R13097	SERCAN_R06446	SERLUN_R11692	SCYSUP_R01220	SCLMEX_R10210	SAXMAU_R02538
558	349	ACACHL_R06171	SPOHYP_R03757	FICALB_R04209	ZOSLAT_R10377	ZOSHYP_R02081	ZONALB_R10901	ZAPATR_R06046	XIPELE_R09721	VIRALT_R03396	VIDMAC_R00356	VIDCHA_R01666	UROPYL_R12921	UROIND_R13695	CORBRA_R13290	URILOM_R11553	URIAAL_R11511	UPUEPO_R10860	TYRSAV_R03287	TYMCUP_R07297	TURVEL_R07527	TROMEL_R09126	TRILEU_R00196	TOXRED_R12631	TINGUT_R03315	THRLUD_R06658	THIORB_R06915	TAEGUT_R17557	TACRUB_R13155	SYLVIR_R12345	SYLBOR_R06293	SYLATR_R09007	SULDAC_R08387	STUVUL_R11534	STRCAM_R05399	STRCIN_R02172	STROCC_R00409	STEDEN_R11133	STEPAR_R05409	STECAR_R14184	SPITYR_R06566	SMICAP_R02726	SITEUR_R11999	SINWEB_R08092	SETKIR_R05375	SERCAN_R01076	SERLUN_R09339	SCYSUP_R05116	SCLMEX_R13797
559	1223	ACACHL_R09638	SPOHYP_R10065	FICALB_R12421	ZOSLAT_R01674	ZOSHYP_R00278	ZONALB_R04574	ZAPATR_R11137	XIPELE_R08588	VIRALT_R10770	VIDMAC_R11648	VIDCHA_R14871	UROPYL_R00717	UROIND_R15491	UROIND_R11050	URILOM_R13379	URIAAL_R08801	UPUEPO_R00340	TYRSAV_R07732	TYMCUP_R05037	TURVEL_R09826	TROMEL_R09009	TRILEU_R11789	TOXRED_R06361	TINGUT_R04543	THRLUD_R03680	THIORB_R08896	TAEGUT_R06086	TACRUB_R05540	SYLVIR_R10758	SYLBOR_R00361	SYLATR_R03665	SULDAC_R01706	STUVUL_R11253	STRCAM_R13087	STRCIN_R05121	STROCC_R11999	STEDEN_R09095	STEPAR_R08081	STECAR_R05079	SPITYR_R02467	SMICAP_R13758	SITEUR_R04928	SINWEB_R00571	SETKIR_R02213	SERCAN_R02723	SERLUN_R03051	SCYSUP_R07648	SCLMEX_R07765
560	1076	ACACHL_R04381	SPOHYP_R10066	ZOSLAT_R03846	SPOHYP_R02682	SPOHYP_R13969	TYTALB_R04464	TYTALB_R12660	TODMEX_R01355	TODMEX_R10696	TICMUR_R10787	THACHL_R12947	SYRPAR_R01124	SPIPAS_R09174	SETCOR_R07077	SEMFRA_R03289	SCOUMB_R09496	REGSAT_R14447	REGSAT_R06582	RAMSUL_R04880	PRUFUL_R05438	PRUFUL_R15050	PODCRI_R10889	PITSOR_R08761	PITSOR_R14031	PHORUB_R13407	PHACAR_R00511	PHACAR_R12835	NANBRA_R13148	NANBRA_R10381	NANBRA_R14471	PHALEP_R13430	PHALEP_R02374	PELCRI_R07471	PELCRI_R02158	PEDTOR_R02774	PEDTOR_R03971	PATFAS_R15778	PANBIA_R14691	PANHAL_R10817	MESUNI_R09259	LIMLAP_R12540	LIMLAP_R07284	LEPDIS_R12609	LEPDIS_R12981	JACJAC_R14439	JACJAC_R02795	HYPCIN_R06057	HYPCIN_R04719
561	1430	ACACHL_R10825	SPOHYP_R06021	FICALB_R00457	ZOSLAT_R07810	ZOSHYP_R11439	ZOSHYP_R15883	ZONALB_R08645	ZAPATR_R12217	ZAPATR_R14388	XIPELE_R05432	XIPELE_R14608	VIRALT_R05413	VIDMAC_R11178	VIDMAC_R14661	VIDCHA_R02672	UROPYL_R12585	UROIND_R03185	URILOM_R08705	URIAAL_R12460	UPUEPO_R13362	TYRSAV_R07909	TYMCUP_R10983	TURVEL_R10672	TURVEL_R01241	TURVEL_R14290	TROMEL_R08757	TRILEU_R01431	TRILEU_R15516	TOXRED_R02210	TINGUT_R00335	THRLUD_R06401	THIORB_R12507	TAEGUT_R00444	TACRUB_R13169	SYLVIR_R10339	SYLBOR_R05982	SYLATR_R05975	SULDAC_R10002	STUVUL_R11387	STRCAM_R10317	STRCIN_R07340	STRCIN_R15767	STROCC_R05733	STEDEN_R08908	STEPAR_R04682	STECAR_R00238	SPITYR_R10692	SMICAP_R08342
562	765	ACACHL_R03839	SPOHYP_R05374	FICALB_R14591	ZOSLAT_R12371	ZOSHYP_R05863	ZONALB_R02431	ZAPATR_R12197	ZAPATR_R14647	XIPELE_R05529	XIPELE_R14313	VIRALT_R10071	VIDMAC_R12024	VIDCHA_R03582	UROPYL_R06883	UROIND_R07638	UROIND_R15081	URILOM_R06689	URIAAL_R08176	UPUEPO_R12450	TYRSAV_R05105	TYMCUP_R08962	TURVEL_R08397	TROMEL_R06336	TRILEU_R13949	TOXRED_R10240	TINGUT_R06462	TINGUT_R14576	THRLUD_R14007	THIORB_R03683	TAEGUT_R06104	TACRUB_R01800	SYLVIR_R05282	SYLBOR_R09885	SYLATR_R01437	SULDAC_R07345	STUVUL_R14889	STRCAM_R09145	STRCIN_R10896	STROCC_R11831	STEDEN_R04383	STEDEN_R15393	STEPAR_R12211	STECAR_R01710	SPITYR_R09793	SMICAP_R01029	SITEUR_R04115	SINWEB_R10179	SETKIR_R02794
563	360	ACACHL_R13103	SPOHYP_R04212	FICALB_R06631	ZOSLAT_R02384	ZOSHYP_R02698	ZONALB_R01470	ZAPATR_R05295	XIPELE_R12348	VIRALT_R03711	VIDMAC_R01362	VIDCHA_R00423	UROPYL_R05200	UROIND_R00881	URILOM_R00812	URIAAL_R13302	UPUEPO_R12736	TYRSAV_R04020	TYMCUP_R10228	TURVEL_R10442	TROMEL_R00769	TRILEU_R08300	TOXRED_R13456	TINGUT_R02555	THRLUD_R08454	THIORB_R13618	TAEGUT_R12915	TACRUB_R11515	SYLVIR_R12833	SYLBOR_R10133	SYLATR_R00275	SULDAC_R03396	STUVUL_R11801	STRCAM_R03027	STRCIN_R00210	STROCC_R04235	STEDEN_R03435	STEPAR_R08654	STECAR_R06010	SPITYR_R00091	SMICAP_R14131	SITEUR_R01092	SINWEB_R01380	SETKIR_R02931	SERCAN_R04324	SERLUN_R00545	SCYSUP_R11617	SCLMEX_R14310	SAXMAU_R04817
564	360	ACACHL_R02259	SPOHYP_R04292	FICALB_R13738	ZOSLAT_R10834	ZOSHYP_R10901	ZONALB_R02562	ZAPATR_R06641	XIPELE_R05630	VIRALT_R08401	VIDMAC_R10516	VIDCHA_R08776	UROPYL_R13999	UROIND_R00369	URILOM_R13855	URIAAL_R12735	UPUEPO_R04263	TYRSAV_R12262	TYMCUP_R07271	TURVEL_R13133	TROMEL_R12644	TRILEU_R04343	TOXRED_R14163	TINGUT_R09080	THRLUD_R12354	THIORB_R10581	TAEGUT_R08030	TACRUB_R11772	SYLVIR_R08093	SYLBOR_R03794	SYLATR_R13341	SULDAC_R05950	STUVUL_R08747	STRCAM_R11794	STRCIN_R06665	STROCC_R04590	STEDEN_R12256	STEPAR_R13907	STECAR_R10363	SPITYR_R14437	SMICAP_R00658	SITEUR_R12505	SINWEB_R08632	SETKIR_R14388	SERCAN_R14089	SERLUN_R08168	SCYSUP_R01929	SCLMEX_R05310	SAXMAU_R14894
565	2388	ACACHL_R04667	SPOHYP_R06049	PSEHUM_R14715	SPOHYP_R07876	FICALB_R12651	ZOSLAT_R06661	ZOSHYP_R01004	ZONALB_R03759	ZAPATR_R11979	XIPELE_R07255	VIRALT_R00409	VIDMAC_R11716	VIDCHA_R14900	UROPYL_R01995	UROIND_R11372	URILOM_R11275	SPOHYP_R10138	URILOM_R13478	URIAAL_R08874	TYMCUP_R05133	STRCAM_R13097	RHEPEN_R01173	RHEAME_R01024	PIPCHL_R01513	MANMAN_R09125	PHACOL_R00572	PENPIL_R06694	PACMIN_R08917	ODOGUJ_R12985	NUMMEL_R10815	NOTPER_R08976	NOTPEN_R08138	NOTORN_R10659	NOTNIG_R02316	NOTJUL_R04897	MELGAL_R15057	EUDELE_R10196	DRONOV_R10138	CRYUND_R03705	CRYSOU_R11741	CRYCIN_R06185	COTJAP_R11344	COLVIR_R14925	CHATOR_R11130	CEPGRY_R03320	CASCAS_R01771	CALSQU_R14620	CAIMOS_R01724
566	674	ACACHL_R08213	SPOHYP_R09012	FICALB_R01983	ZOSLAT_R05474	ZOSHYP_R13917	ZONALB_R02795	ZAPATR_R02016	XIPELE_R04769	VIRALT_R11597	VIDCHA_R01189	UROPYL_R11289	UROIND_R00668	URILOM_R04090	URIAAL_R03568	UPUEPO_R02568	TYRSAV_R12564	TYMCUP_R00139	TURVEL_R11353	TROMEL_R08430	TRILEU_R02318	TOXRED_R12986	THRLUD_R09047	THIORB_R08239	TAEGUT_R03417	TACRUB_R11760	SYLVIR_R03363	SYLBOR_R14001	SYLATR_R10299	SULDAC_R02021	STUVUL_R10446	STRCAM_R10358	STRCIN_R13169	STROCC_R04151	STEDEN_R13425	STEPAR_R00776	STECAR_R01905	SPITYR_R03802	SMICAP_R08414	SITEUR_R05250	SINWEB_R02690	SETKIR_R09820	SERCAN_R00197	SCYSUP_R12677	SCLMEX_R00557	SAXMAU_R13898	SAKLUC_R11447	SAGSER_R12715	RYNNIG_R08582
567	358	ACACHL_R08211	SPOHYP_R08919	FICALB_R01712	ZOSLAT_R05468	ZOSHYP_R13914	ZONALB_R02749	ZAPATR_R13211	XIPELE_R04766	VIRALT_R11594	VIDMAC_R09566	VIDCHA_R01185	UROPYL_R11284	UROIND_R00665	URILOM_R04078	URIAAL_R03555	UPUEPO_R08290	TYRSAV_R12561	TYMCUP_R00039	TURVEL_R10560	TROMEL_R08427	TRILEU_R02313	TOXRED_R12981	TINGUT_R13031	THRLUD_R09042	THIORB_R08234	TAEGUT_R03073	TACRUB_R11753	SYLVIR_R03356	SYLBOR_R13996	SYLATR_R10131	SULDAC_R02018	STUVUL_R10439	STRCAM_R10349	STRCIN_R13165	STROCC_R04143	STEDEN_R13419	STEPAR_R00771	STECAR_R01900	SPITYR_R03796	SMICAP_R08409	SITEUR_R05245	SINWEB_R02685	SETKIR_R09818	SERCAN_R00048	SERLUN_R11630	SCYSUP_R12672	SCLMEX_R00550	SAXMAU_R13859
568	388	ACACHL_R13028	FICALB_R06801	SPOHYP_R10529	ZOSLAT_R11928	ZOSHYP_R07449	ZONALB_R04907	ZAPATR_R03722	XIPELE_R06510	VIRALT_R09413	VIDMAC_R06715	VIDCHA_R05231	UROPYL_R13382	UROIND_R09851	URILOM_R03919	URIAAL_R10930	UPUEPO_R11327	TYTALB_R00877	TYRSAV_R06749	TURVEL_R03499	TROMEL_R10520	TOXRED_R10696	TODMEX_R01803	TINGUT_R05057	TICMUR_R06925	THRLUD_R13745	THIORB_R10446	THACHL_R02132	TAUERY_R03020	TAEGUT_R15147	TAEGUT_R12399	TACRUB_R14000	SYRPAR_R02687	SYLVIR_R11894	SYLBOR_R10709	SYLATR_R02790	SULDAC_R12000	STUVUL_R11678	STRCAM_R03404	STRCIN_R14002	STROCC_R11028	STEDEN_R13015	STEPAR_R04625	STECAR_R11508	SPIPAS_R04707	SPITYR_R13910	SMICAP_R03314	SITEUR_R08896	SINWEB_R04973
569	1078	ACACHL_R13925	SPOHYP_R09088	UROIND_R12755	SPOHYP_R14033	FICALB_R12255	ZONALB_R14467	XIPELE_R13858	VIRALT_R11684	VIDCHA_R12020	ZOSLAT_R09980	ZOSHYP_R01150	ZAPATR_R06805	VIDMAC_R02789	UROPYL_R01420	TYTALB_R04249	TYRSAV_R07108	TYMCUP_R14550	TODMEX_R10982	TINGUT_R13189	TICMUR_R10259	THRLUD_R02707	TAUERY_R08606	TAEGUT_R04108	SYLVIR_R12838	SYLBOR_R10153	SULDAC_R13910	STRCAM_R13670	STEDEN_R13668	SPIPAS_R08122	SITEUR_R10045	SINWEB_R10357	SETKIR_R14934	SETCOR_R00641	SCYSUP_R14700	SCOUMB_R12076	SAKLUC_R14685	RHOROS_R11556	RHIAFR_R14863	RHASIB_R14060	REGSAT_R07914	QUIMEX_R04042	PYGADE_R03734	PYCJOC_R02896	PTEMEL_R15740	PTEGUT_R07407	PRUHIM_R12561	PRUFUL_R13801	POSRUF_R13717
570	12159	ACACHL_R11250	SPOHYP_R10324	VIDCHA_R04681	UPUEPO_R15301	TURVEL_R06127	TOXRED_R07232	STRCAM_R10939	SITEUR_R02662	SINWEB_R01485	SERLUN_R15858	SCYSUP_R05802	RYNNIG_R01243	RHOROS_R02688	RHIDAH_R15950	RAMSUL_R02258	PTEGUT_R01020	PSOCRE_R15543	PSIHAE_R01101	PORRUF_R14996	PIACAY_R15475	PEDTOR_R08020	PACMIN_R15778	PACPHI_R13919	OENOEN_R09990	ODOGUJ_R15539	OCEOCE_R11702	NYCGRA_R15726	NOTPER_R15635	NOTPEN_R14847	NOTORN_R15245	NESNOT_R01657	MESCAY_R01204	IBISTR_R15744	HYDTET_R11519	HEMCOM_R08298	GYMTIB_R11910	GRAVAR_R08564	GEOCAL_R14887	FORRUF_R14363	EULNIG_R16257	EUBBOU_R14162	CORCON_R16039	COLPIC_R14456	COLLIV_R15701	CLIRUF_R15858	CISJUN_R15326	CICMAG_R09646	CICNIG_R15830
571	658	ACACHL_R10835	SPOHYP_R10263	FICALB_R04536	ZOSLAT_R13371	ZOSHYP_R01959	ZONALB_R11257	ZAPATR_R02934	XIPELE_R00035	VIRALT_R12149	VIDMAC_R11714	VIDCHA_R05746	UROPYL_R10997	UROIND_R08971	URILOM_R10188	URIAAL_R07288	UPUEPO_R00460	UPUEPO_R00461	TYRSAV_R09416	TYMCUP_R01121	TURVEL_R09718	TROMEL_R07628	TRILEU_R04658	TOXRED_R09161	TINGUT_R06913	THRLUD_R11826	THIORB_R01867	TAEGUT_R10100	TACRUB_R09738	SYLVIR_R04806	SYLBOR_R09005	SYLATR_R09161	SULDAC_R12708	STUVUL_R04969	STRCAM_R11258	STRCIN_R10551	STROCC_R05546	STEDEN_R00177	STEPAR_R10593	STECAR_R07523	SPITYR_R13580	SMICAP_R07360	SITEUR_R08560	SITEUR_R07395	SINWEB_R00203	SETKIR_R01618	SERCAN_R01228	SERLUN_R06133	SCYSUP_R00243
572	359	ACACHL_R10837	SPOHYP_R10280	FICALB_R04570	ZOSLAT_R13380	ZOSHYP_R01960	ZONALB_R11268	ZAPATR_R02935	XIPELE_R00040	VIRALT_R12154	VIDMAC_R11715	VIDCHA_R05748	UROPYL_R11000	UROIND_R08974	URILOM_R10217	URIAAL_R07317	UPUEPO_R00463	TYRSAV_R09417	TYMCUP_R01130	TURVEL_R09719	TROMEL_R07632	TRILEU_R04666	TOXRED_R09175	TINGUT_R06916	THRLUD_R11830	THIORB_R01870	TAEGUT_R10123	TACRUB_R09745	SYLVIR_R04814	SYLBOR_R09009	SYLATR_R09192	SULDAC_R04843	STUVUL_R04988	STRCAM_R11272	STRCIN_R10571	STROCC_R05559	STEDEN_R00185	STEPAR_R10596	STECAR_R07530	SPITYR_R13597	SMICAP_R07375	SITEUR_R07405	SINWEB_R00213	SETKIR_R01622	SERCAN_R01254	SERLUN_R06138	SCYSUP_R00248	SCLMEX_R13612	SAXMAU_R08095
573	357	ACACHL_R13212	SPOHYP_R10186	FICALB_R14616	ZOSLAT_R13344	ZOSHYP_R01954	ZONALB_R11215	ZAPATR_R02929	XIPELE_R00033	VIRALT_R12144	VIDMAC_R11712	VIDCHA_R05744	UROPYL_R10993	UROIND_R08969	URILOM_R10058	URIAAL_R07161	UPUEPO_R00459	TYRSAV_R09414	TYMCUP_R01042	TURVEL_R09743	TROMEL_R07618	TRILEU_R04655	TOXRED_R09150	TINGUT_R06908	THRLUD_R11820	THIORB_R01862	TAEGUT_R09974	TACRUB_R09722	SYLVIR_R04798	SYLBOR_R09000	SYLATR_R09015	SULDAC_R04842	STUVUL_R04891	STRCAM_R11231	STRCIN_R10527	STROCC_R05538	STEDEN_R00169	STEPAR_R10588	STECAR_R07519	SPITYR_R13546	SMICAP_R07281	SITEUR_R07384	SINWEB_R00187	SETKIR_R01612	SERCAN_R01084	SERLUN_R06116	SCYSUP_R00235	SCLMEX_R13603	SAXMAU_R07976
574	408	ACACHL_R11247	SPOHYP_R01912	FICALB_R04367	ZOSLAT_R13240	ZOSHYP_R04182	ZONALB_R11310	ZAPATR_R03005	FICALB_R04219	ZOSLAT_R13210	ZOSHYP_R04181	VIDMAC_R04992	TINGUT_R12552	SCOUMB_R02940	RHOROS_R01760	REGSAT_R09273	PTEMEL_R12395	PRUFUL_R12093	PICGYM_R10711	NOTCIN_R09170	NESACU_R00103	MYSCRO_R05417	MESUNI_R04611	MELGAL_R04100	HORVUL_R08055	GEOFOR_R03225	FREMAG_R05152	EUBBOU_R14668	CRYSOU_R02052	CORBRA_R01686	COLSTR_R05638	CICNIG_R14764	CHLCYA_R12525	CHATOR_R05200	CHAFRE_R12967	CEYCYA_R03880	BUPERY_R00134	ACACHL_R11246	TAEGUT_R17567	SITEUR_R11716	SERCAN_R14249	RHICYA_R15322	PSEHUM_R14108	PRUHIM_R00050	PROCAF_R00176	PORRUF_R12511	POEATR_R05332	PHEMEL_R07590	PASAMO_R11726
575	357	ACACHL_R06353	SPOHYP_R01841	FICALB_R04218	ZOSLAT_R13209	ZOSHYP_R04854	ZONALB_R11272	ZAPATR_R03004	XIPELE_R01456	VIRALT_R00366	VIDMAC_R04991	VIDCHA_R06163	UROPYL_R08161	UROIND_R09248	URILOM_R11564	URIAAL_R11521	UPUEPO_R03914	TYRSAV_R11623	TYMCUP_R10096	TURVEL_R11073	TROMEL_R00255	TRILEU_R09038	TOXRED_R12086	TINGUT_R12551	THRLUD_R00328	THIORB_R00702	TAEGUT_R17566	TACRUB_R08242	SYLVIR_R01974	SYLBOR_R04955	SYLATR_R11786	STUVUL_R00031	STRCAM_R06017	STRCIN_R09017	STROCC_R07252	STEDEN_R06014	STEPAR_R13686	STECAR_R01517	SPITYR_R11921	SMICAP_R02730	SITEUR_R11715	SINWEB_R09177	SETKIR_R04842	SERCAN_R14248	SERLUN_R03209	SCYSUP_R00285	SCLMEX_R10764	SAXMAU_R12300	SAPAEN_R04790
576	363	ACACHL_R12872	SPOHYP_R10264	FICALB_R04538	ZOSLAT_R13372	ZOSHYP_R03344	ZONALB_R11258	ZAPATR_R08137	XIPELE_R00036	VIRALT_R12150	VIDMAC_R02464	VIDCHA_R05747	UROPYL_R10998	UROIND_R08972	URILOM_R10189	URIAAL_R07289	UPUEPO_R00462	TYRSAV_R00430	TYMCUP_R01122	TURVEL_R09744	TROMEL_R07629	TRILEU_R04659	TOXRED_R09162	TINGUT_R06914	THRLUD_R11827	THIORB_R01868	TAEGUT_R10101	TACRUB_R09739	SYLVIR_R04807	SYLBOR_R09006	SYLATR_R09162	SULDAC_R01333	STUVUL_R04970	STRCAM_R11259	STRCIN_R10552	STROCC_R05547	STEDEN_R00178	STEPAR_R10594	STECAR_R07524	SPITYR_R13581	SMICAP_R07361	SITEUR_R07396	SINWEB_R00204	SETKIR_R01619	SERCAN_R01229	SERLUN_R06134	SCYSUP_R00244	SCLMEX_R13608	SAXMAU_R08071
577	356	ACACHL_R12800	SPOHYP_R01840	FICALB_R04217	ZOSLAT_R13208	ZOSHYP_R04853	ZONALB_R11271	XIPELE_R01455	VIRALT_R00365	VIDMAC_R04990	VIDCHA_R06162	UROPYL_R08160	UROIND_R09247	URILOM_R11563	URIAAL_R11520	UPUEPO_R03913	TYRSAV_R06187	TYMCUP_R10095	TURVEL_R11072	TROMEL_R00254	TRILEU_R09037	TOXRED_R12085	TINGUT_R12550	THRLUD_R00327	THIORB_R00701	TAEGUT_R17565	TACRUB_R08241	SYLVIR_R01973	SYLBOR_R04954	SYLATR_R11785	STUVUL_R00030	STRCAM_R06016	STRCIN_R09016	STROCC_R07251	STEDEN_R06013	STEPAR_R13685	STECAR_R01516	SPITYR_R11920	SMICAP_R02729	SITEUR_R11714	SINWEB_R09176	SETKIR_R04841	SERCAN_R14247	SERLUN_R03208	SCYSUP_R00284	SCLMEX_R10763	SAXMAU_R12299	SAPAEN_R04789	SAKLUC_R07474
578	2009	ACACHL_R06830	SPOHYP_R10265	FICALB_R04539	ZOSLAT_R13373	ZOSHYP_R03343	ZONALB_R11259	ZAPATR_R00673	SPOHYP_R13361	SPOHYP_R13584	RHICYA_R14760	SPOHYP_R13039	SPOHYP_R09593	FICALB_R14306	FICALB_R12823	FICALB_R11394	FICALB_R05315	ZONALB_R11930	ZONALB_R08946	ZONALB_R00207	ZONALB_R12117	ZOSLAT_R09869	ZOSLAT_R09349	ZOSLAT_R03292	ZOSHYP_R12545	ZOSHYP_R09901	ZOSHYP_R07937	VIDMAC_R04791	VIDMAC_R10875	VIDMAC_R11296	TICMUR_R02770	TICMUR_R10060	TICMUR_R10158	SYLVIR_R00920	SYLVIR_R09540	SYLVIR_R05467	SYLBOR_R05266	SYLBOR_R01018	SYLBOR_R07765	SPIPAS_R03741	SPIPAS_R01870	SPIPAS_R00190	SETCOR_R07240	SETCOR_R07127	SETCOR_R02509	SCYSUP_R07188	SCYSUP_R02825	SCYSUP_R04931	SAGSER_R07794
579	365	ACACHL_R05443	SPOHYP_R04767	FICALB_R08715	ZOSLAT_R03016	ZOSHYP_R04835	ZONALB_R12631	ZAPATR_R05922	XIPELE_R00294	VIRALT_R03897	VIDMAC_R11332	VIDCHA_R09774	UROPYL_R00103	UROIND_R10418	URILOM_R10475	URIAAL_R05911	UPUEPO_R11782	TYRSAV_R11882	TYMCUP_R13186	TURVEL_R09526	TROMEL_R08863	TRILEU_R10600	TOXRED_R07575	TINGUT_R11353	THRLUD_R09375	THIORB_R06000	TAEGUT_R17428	TAEGUT_R02838	TACRUB_R03068	SYLVIR_R08803	SYLBOR_R01550	SYLATR_R07950	SULDAC_R08804	STUVUL_R12788	STRCAM_R10081	STRCIN_R04502	STROCC_R01656	STEDEN_R03368	STEPAR_R04582	STECAR_R01636	SPITYR_R00181	SMICAP_R06176	SITEUR_R10435	SINWEB_R07777	SETKIR_R10882	SERCAN_R11245	SERLUN_R06165	SCYSUP_R00413	SCLMEX_R12455
580	725	ACACHL_R01854	SPOHYP_R12098	FICALB_R07144	ZOSLAT_R11642	ZOSHYP_R14046	ZONALB_R01614	ZAPATR_R06489	XIPELE_R05236	VIRALT_R13362	VIDMAC_R01482	VIDCHA_R06556	VIDCHA_R08124	UROPYL_R10386	UROIND_R08463	URILOM_R05911	URIAAL_R08965	UPUEPO_R07860	TYRSAV_R00519	TYMCUP_R14822	TURVEL_R04877	TROMEL_R03090	TRILEU_R09439	TOXRED_R10728	TINGUT_R04069	THRLUD_R11391	THIORB_R05970	TAEGUT_R15468	TACRUB_R02955	SYLVIR_R13424	SYLBOR_R04644	SYLATR_R08038	SULDAC_R03895	STUVUL_R14510	STRCAM_R06090	STRCIN_R13626	STROCC_R00193	STEDEN_R07794	STEPAR_R09153	STECAR_R11723	SPITYR_R10458	SMICAP_R09171	SITEUR_R11876	SINWEB_R06428	SETKIR_R02529	SERCAN_R02951	SERLUN_R09144	SCYSUP_R05156	SCLMEX_R07837
581	357	ACACHL_R10399	SPOHYP_R04742	FICALB_R14729	ZOSLAT_R03002	ZOSHYP_R04832	ZONALB_R12599	ZAPATR_R06143	XIPELE_R12257	VIRALT_R03896	VIDMAC_R11327	VIDCHA_R08144	UROPYL_R00093	UROIND_R10415	URILOM_R10431	URIAAL_R05885	UPUEPO_R11779	TYRSAV_R11877	TYMCUP_R13176	TURVEL_R09523	TROMEL_R08852	TRILEU_R10595	TOXRED_R07567	TINGUT_R05645	THRLUD_R09373	THIORB_R05992	TAEGUT_R17374	TACRUB_R03046	SYLVIR_R08790	SYLBOR_R01542	SYLATR_R07903	SULDAC_R04189	STUVUL_R12778	STRCAM_R10073	STRCIN_R04486	STROCC_R01630	STEDEN_R03362	STEPAR_R04576	STECAR_R01633	SPITYR_R00167	SMICAP_R06172	SITEUR_R10429	SINWEB_R07768	SETKIR_R10879	SERCAN_R11191	SERLUN_R06160	SCYSUP_R00407	SCLMEX_R04817	SAXMAU_R14057
[truncated: 22,251 more rows]
[truncated: 5,000 more columns]
