# Supplementary material for: Dense sampling of bird diversity increases power of comparative genomics
Source: Nature. 2020 Nov 11;587(7833):252–7. doi: 10.1038/s41586-020-2873-9 (PMC7759463; doi:10.1038/s41586-020-2873-9)
Supplement: Supplementary file 4 — This file contains Supplementary Tables 1-15 – see Supplementary Information document for legends. Also available on Mendeley Data (doi:10.17632/fnpwzj37gw). Sample information for each genome and genome statistics (Supplementary Table 1) can also be viewed online at https://b10k.scifeon.cloud/. [file 41586_2020_2873_MOESM4_ESM.zip › Supplementary_Table_12.csv]

ID	GALGAL	APP-001	APP-002	APP-004	APP-005	APP-006	APP-007	APP-008	APP-009	APP-010	APP-011	APP-012	APP-013	APP-014	APP-015	APP-016	APP-017	APP-018	APP-019	APP-020	APP-021	APP-022	APP-023	APP-025	APP-026	APP-028	APP-029	APP-030	APP-031	APP-032	APP-033	APP-034	APP-035	APP-036	APP-037	APP-038	APP-039	APP-040	APP-041	APP-042	APP-043	APP-044	APP-045	B10K-CU-030-46	B10K-CU-031-01	B10K-CU-031-02	B10K-CU-031-03	B10K-CU-031-07	B10K-CU-031-08
1	GALGAL_R00001	CHAVOC_R02469	-	-	APTFOR_R01487	BALREG_R11778	-	-	ANTCAR_R04611	-	-	-	-	-	COLLIV_R13267	-	-	-	-	-	-	-	-	-	LEPDIS_R00898	-	MERNUB_R08294	MESUNI_R05956	-	-	-	-	-	-	PHORUB_R07552	-	PODCRI_R01084	PTEGUT_R04694	-	-	-	-	-	-	-	-	-	-	GLAPRA_R07700
2	GALGAL_R00002	-	-	-	-	-	-	-	-	-	-	-	-	-	-	-	-	-	-	-	-	-	-	-	-	-	-	-	-	-	-	-	-	-	-	-	-	-	-	-	-	-	-	-	-	-	-	-	-
3	GALGAL_R00003	CHAVOC_R12162	ACACHL_R09653	APAVIT_R09265	APTFOR_R07378	BALREG_R12093	BUCRHI_R02722	CALANN_R12869	-	CARCRI_R00136	-	CHAPEL_R12261	CHLMAC_R03954	-	COLLIV_R02187	CORBRA_R02801	-	EGRGAR_R01461	-	FALPER_R12850	FULGLA_R04089	GAVSTE_R07722	GEOFOR_R08393	HALLEU_R13447	LEPDIS_R00280	MELUND_R11560	MERNUB_R01411	MESUNI_R09574	NESNOT_R03266	NIPNIP_R11093	OPIHOA_R03879	PELCRI_R09343	PHALEP_R08854	PHACAR_R03990	-	PICPUB_R06972	PODCRI_R00323	PTEGUT_R04084	PYGADE_R00876	STRCAM_R04558	TAUERY_R12418	TINGUT_R00836	TYTALB_R11387	MENNOV_R04362	ARDKOR_R13671	CEUAER_R12004	COCCOC_R04005	GEOCAL_R02020	GLAPRA_R09578
4	GALGAL_R00004	CHAVOC_R12144	ACACHL_R03432	APAVIT_R03113	APTFOR_R15118	BALREG_R13782	BUCRHI_R01247	-	ANTCAR_R01189	CARCRI_R00135	CATAUR_R13259	-	CHLMAC_R03953	-	COLLIV_R02188	CORBRA_R02795	-	EGRGAR_R12350	EURHEL_R05831	-	FULGLA_R04088	GAVSTE_R07721	GEOFOR_R08387	-	LEPDIS_R00279	-	MERNUB_R12767	MESUNI_R09573	-	-	OPIHOA_R03877	-	-	PHACAR_R12911	-	PICPUB_R14508	-	PTEGUT_R06139	-	STRCAM_R04527	-	-	TYTALB_R12379	MENNOV_R04360	ARDKOR_R13669	-	-	-	-
5	GALGAL_R00005	CHAVOC_R12145	ACACHL_R08275	APAVIT_R02996	APTFOR_R07346	BALREG_R01845	BUCRHI_R09441	CALANN_R12868	ANTCAR_R09928	CARCRI_R11943	CATAUR_R10169	CHAPEL_R12253	CHLMAC_R03038	COLSTR_R01776	COLLIV_R02189	CORBRA_R02796	CUCCAN_R11844	EGRGAR_R12351	EURHEL_R03842	FALPER_R12838	FULGLA_R04328	GAVSTE_R09157	GEOFOR_R08388	HALLEU_R13449	LEPDIS_R11580	MELUND_R11561	-	MESUNI_R07332	-	NIPNIP_R10986	OPIHOA_R03878	PELCRI_R10715	PHALEP_R00159	-	-	-	-	PTEGUT_R06910	PYGADE_R00877	STRCAM_R04528	TAUERY_R01879	TINGUT_R00097	-	MENNOV_R04361	ARDKOR_R00569	-	COCCOC_R04004	GEOCAL_R08287	GLAPRA_R12423
6	GALGAL_R00006	CHAVOC_R12163	ACACHL_R01739	APAVIT_R04206	APTFOR_R07383	BALREG_R09549	BUCRHI_R00462	CALANN_R05481	ANTCAR_R00567	CARCRI_R00417	-	CHAPEL_R12262	CHLMAC_R11802	COLSTR_R09779	COLLIV_R05548	CORBRA_R02802	CUCCAN_R06110	EGRGAR_R05162	EURHEL_R11548	FALPER_R12852	FULGLA_R01776	GAVSTE_R09233	GEOFOR_R08394	HALLEU_R12605	LEPDIS_R04468	MELUND_R11562	MERNUB_R10540	MESUNI_R06780	NESNOT_R05787	NIPNIP_R04127	OPIHOA_R10860	PELCRI_R08157	PHALEP_R03028	PHACAR_R10451	PHORUB_R08070	PICPUB_R10536	PODCRI_R09137	PTEGUT_R00419	PYGADE_R00878	STRCAM_R04530	TAUERY_R04381	TINGUT_R00382	TYTALB_R06477	MENNOV_R08734	ARDKOR_R00570	CEUAER_R09378	COCCOC_R05358	-	GLAPRA_R08962
7	GALGAL_R00007	CHAVOC_R12146	ACACHL_R10116	APAVIT_R01745	APTFOR_R07347	BALREG_R12345	BUCRHI_R04353	CALANN_R05482	ANTCAR_R01846	CARCRI_R00391	-	CHAPEL_R12254	CHLMAC_R01828	COLSTR_R07264	COLLIV_R05549	CORBRA_R02797	CUCCAN_R06041	EGRGAR_R05133	EURHEL_R03032	FALPER_R12839	FULGLA_R00433	GAVSTE_R04222	GEOFOR_R08389	HALLEU_R12600	LEPDIS_R09850	MELUND_R11563	MERNUB_R09043	MESUNI_R08626	NESNOT_R08455	NIPNIP_R03999	OPIHOA_R10830	PELCRI_R05642	PHALEP_R09622	PHACAR_R07850	PHORUB_R03067	PICPUB_R10537	PODCRI_R05369	PTEGUT_R03017	PYGADE_R00870	STRCAM_R04531	TAUERY_R05626	TINGUT_R00383	TYTALB_R04014	MENNOV_R08730	ARDKOR_R10958	CEUAER_R00683	COCCOC_R07169	GEOCAL_R00699	GLAPRA_R01164
8	GALGAL_R00008	CHAVOC_R12147	ACACHL_R06657	APAVIT_R11908	APTFOR_R07348	BALREG_R05655	-	CALANN_R05483	ANTCAR_R07664	-	-	CHAPEL_R12255	CHLMAC_R09592	COLSTR_R08291	COLLIV_R05550	CORBRA_R00682	CUCCAN_R06042	EGRGAR_R05134	-	FALPER_R12840	FULGLA_R10872	GAVSTE_R02996	GEOFOR_R05500	HALLEU_R09714	-	-	MERNUB_R10842	-	NESNOT_R09902	NIPNIP_R04000	OPIHOA_R10831	-	PHALEP_R02213	PHACAR_R02819	PHORUB_R01580	PICPUB_R10538	-	PTEGUT_R04327	PYGADE_R00871	STRCAM_R04532	TAUERY_R09645	TINGUT_R02545	TYTALB_R11406	MENNOV_R07515	ARDKOR_R10959	CEUAER_R12522	COCCOC_R07153	GEOCAL_R03459	GLAPRA_R11032
9	GALGAL_R00009	CHAVOC_R03609	ACACHL_R05752	APAVIT_R06614	APTFOR_R07349	BALREG_R01800	BUCRHI_R06738	CALANN_R12494	ANTCAR_R02940	CARCRI_R12134	CATAUR_R11553	CHAPEL_R05403	CHLMAC_R10687	COLSTR_R10440	COLLIV_R05270	CORBRA_R00475	CUCCAN_R13752	EGRGAR_R12352	EURHEL_R07834	FALPER_R10554	FULGLA_R12186	GAVSTE_R10304	GEOFOR_R05862	HALLEU_R01782	LEPDIS_R04498	MELUND_R12617	-	MESUNI_R07089	NESNOT_R07215	NIPNIP_R10987	OPIHOA_R02559	PELCRI_R12231	PHALEP_R01703	PHACAR_R11735	PHORUB_R10462	PICPUB_R03922	PODCRI_R10204	PTEGUT_R11961	PYGADE_R03697	STRCAM_R09296	TAUERY_R12388	TINGUT_R06998	TYTALB_R08915	MENNOV_R02800	ARDKOR_R01111	CEUAER_R03033	COCCOC_R11907	-	GLAPRA_R06857
10	GALGAL_R00010	CHAVOC_R03610	-	APAVIT_R10913	APTFOR_R07350	BALREG_R08282	BUCRHI_R09169	CALANN_R12495	ANTCAR_R07234	CARCRI_R02393	CATAUR_R06537	CHAPEL_R06806	CHLMAC_R06709	-	COLLIV_R03660	CORBRA_R06755	CUCCAN_R13753	EGRGAR_R11174	EURHEL_R08084	FALPER_R10555	FULGLA_R00586	GAVSTE_R06582	GEOFOR_R07225	HALLEU_R01783	LEPDIS_R05757	MELUND_R00353	-	-	NESNOT_R11175	NIPNIP_R10988	OPIHOA_R10581	PELCRI_R03140	PHALEP_R09852	PHACAR_R02952	PHORUB_R06702	-	PODCRI_R11464	PTEGUT_R10215	PYGADE_R03698	STRCAM_R09297	TAUERY_R01875	TINGUT_R06999	TYTALB_R08941	MENNOV_R05545	ARDKOR_R01112	-	COCCOC_R11908	GEOCAL_R10443	GLAPRA_R14175
11	GALGAL_R00011	CHAVOC_R03611	ACACHL_R08831	APAVIT_R07308	APTFOR_R07351	BALREG_R08283	BUCRHI_R09170	CALANN_R12496	-	-	CATAUR_R06538	CHAPEL_R06807	CHLMAC_R06710	COLSTR_R01168	COLLIV_R03661	CORBRA_R00476	CUCCAN_R13754	EGRGAR_R11175	-	FALPER_R10556	FULGLA_R00587	GAVSTE_R06583	GEOFOR_R05863	HALLEU_R01784	LEPDIS_R05758	MELUND_R00354	MERNUB_R10606	MESUNI_R06120	NESNOT_R11176	NIPNIP_R10989	-	PELCRI_R03141	PHALEP_R09853	PHACAR_R02953	PHORUB_R06703	-	PODCRI_R11465	PTEGUT_R02333	PYGADE_R03699	STRCAM_R09298	TAUERY_R01876	TINGUT_R07000	TYTALB_R08942	MENNOV_R02801	ARDKOR_R01113	-	COCCOC_R11909	-	GLAPRA_R14176
12	GALGAL_R00012	CHAVOC_R06985	ACACHL_R11500	-	APTFOR_R07352	BALREG_R08347	BUCRHI_R11685	CALANN_R12497	ANTCAR_R07575	CARCRI_R07066	-	CHAPEL_R05221	CHLMAC_R10683	COLSTR_R11614	COLLIV_R03662	CORBRA_R00483	CUCCAN_R13760	EGRGAR_R11176	-	FALPER_R10564	FULGLA_R04468	GAVSTE_R05402	GEOFOR_R05864	HALLEU_R01785	LEPDIS_R12868	MELUND_R00355	-	MESUNI_R01789	NESNOT_R06933	NIPNIP_R11065	OPIHOA_R11817	PELCRI_R12019	PHALEP_R06949	PHACAR_R01150	PHORUB_R00524	PICPUB_R02735	PODCRI_R00431	PTEGUT_R11513	PYGADE_R03700	STRCAM_R09299	TAUERY_R05687	TINGUT_R05661	TYTALB_R02008	MENNOV_R02803	ARDKOR_R11511	CEUAER_R04574	COCCOC_R11914	GEOCAL_R08022	GLAPRA_R12264
13	GALGAL_R00013	CHAVOC_R06986	ACACHL_R03260	APAVIT_R01453	APTFOR_R07353	BALREG_R10814	BUCRHI_R08139	CALANN_R12498	-	CARCRI_R06599	CATAUR_R08768	CHAPEL_R05222	CHLMAC_R04170	-	COLLIV_R03663	CORBRA_R00477	CUCCAN_R13755	EGRGAR_R11177	EURHEL_R08892	FALPER_R10557	FULGLA_R09380	GAVSTE_R03969	GEOFOR_R05865	HALLEU_R01786	LEPDIS_R09361	MELUND_R00356	MERNUB_R07793	MESUNI_R01376	NESNOT_R00138	NIPNIP_R10990	OPIHOA_R10500	PELCRI_R00236	PHALEP_R10865	PHACAR_R07728	PHORUB_R11569	PICPUB_R02736	PODCRI_R08791	PTEGUT_R05214	PYGADE_R03701	STRCAM_R09300	TAUERY_R00057	TINGUT_R05660	TYTALB_R01436	MENNOV_R01568	ARDKOR_R11512	-	COCCOC_R11910	GEOCAL_R04354	-
14	GALGAL_R00014	CHAVOC_R01708	-	-	APTFOR_R02165	-	-	CALANN_R06189	-	-	CATAUR_R11041	CHAPEL_R00599	-	COLSTR_R07603	COLLIV_R05271	CORBRA_R00683	CUCCAN_R09057	EGRGAR_R13401	-	FALPER_R01762	-	-	GEOFOR_R01309	HALLEU_R12150	LEPDIS_R10659	MELUND_R01264	MERNUB_R03783	MESUNI_R00426	-	NIPNIP_R10992	OPIHOA_R09626	-	PHALEP_R09306	-	PHORUB_R06842	PICPUB_R00379	-	-	PYGADE_R13516	STRCAM_R08869	-	TINGUT_R05449	-	MENNOV_R05171	ARDKOR_R07653	CEUAER_R10158	COCCOC_R06657	GEOCAL_R06738	GLAPRA_R11812
15	GALGAL_R00015	CHAVOC_R01709	ACACHL_R09978	APAVIT_R06550	APTFOR_R02166	BALREG_R09724	BUCRHI_R05292	CALANN_R06190	ANTCAR_R01691	CARCRI_R09526	-	CHAPEL_R12539	CHLMAC_R07864	COLSTR_R11622	COLLIV_R05272	CORBRA_R00684	CUCCAN_R09058	EGRGAR_R13402	EURHEL_R02916	FALPER_R03729	FULGLA_R12103	GAVSTE_R00242	GEOFOR_R02716	HALLEU_R12151	LEPDIS_R09621	MELUND_R01265	MERNUB_R05958	MESUNI_R11336	NESNOT_R00273	NIPNIP_R10993	OPIHOA_R09627	PELCRI_R01871	PHALEP_R01591	PHACAR_R06396	PHORUB_R05421	PICPUB_R05203	PODCRI_R06464	PTEGUT_R00423	PYGADE_R08037	STRCAM_R08870	TAUERY_R12385	TINGUT_R00099	TYTALB_R07496	MENNOV_R07215	ARDKOR_R06370	CEUAER_R01648	COCCOC_R09792	GEOCAL_R11174	GLAPRA_R01973
16	GALGAL_R00016	CHAVOC_R01710	ACACHL_R03712	APAVIT_R07447	APTFOR_R02167	BALREG_R05726	BUCRHI_R09999	CALANN_R06191	ANTCAR_R04210	CARCRI_R08295	CATAUR_R08410	CHAPEL_R11097	CHLMAC_R12710	COLSTR_R01817	COLLIV_R05273	CORBRA_R00685	CUCCAN_R09059	EGRGAR_R13409	EURHEL_R09202	FALPER_R01763	FULGLA_R10940	GAVSTE_R08728	-	HALLEU_R12152	LEPDIS_R09766	MELUND_R01266	MERNUB_R07762	MESUNI_R07182	-	NIPNIP_R10994	OPIHOA_R09628	PELCRI_R04240	PHALEP_R12422	PHACAR_R12444	PHORUB_R03723	PICPUB_R14036	PODCRI_R12120	PTEGUT_R08891	PYGADE_R08038	STRCAM_R08871	TAUERY_R10169	TINGUT_R00100	TYTALB_R05748	MENNOV_R07216	ARDKOR_R06371	CEUAER_R01119	COCCOC_R09793	GEOCAL_R00245	GLAPRA_R01974
17	GALGAL_R00017	CHAVOC_R01711	ACACHL_R13157	APAVIT_R04623	APTFOR_R02168	BALREG_R03274	BUCRHI_R08388	CALANN_R06192	ANTCAR_R09821	CARCRI_R02339	CATAUR_R07683	CHAPEL_R00600	CHLMAC_R08811	COLSTR_R08329	COLLIV_R05274	CORBRA_R00686	CUCCAN_R09060	EGRGAR_R13403	EURHEL_R08682	FALPER_R01764	FULGLA_R12599	GAVSTE_R01136	-	HALLEU_R12153	LEPDIS_R03695	MELUND_R01267	MERNUB_R03472	MESUNI_R07811	NESNOT_R07323	NIPNIP_R10995	OPIHOA_R09629	PELCRI_R00810	PHALEP_R03704	PHACAR_R03352	PHORUB_R05600	PICPUB_R00380	PODCRI_R04684	PTEGUT_R10126	PYGADE_R03304	STRCAM_R08872	TAUERY_R03636	TINGUT_R00101	TYTALB_R02348	MENNOV_R02977	ARDKOR_R04158	-	COCCOC_R06658	GEOCAL_R03888	GLAPRA_R08306
18	GALGAL_R00018	CHAVOC_R01712	-	APAVIT_R01072	APTFOR_R02169	BALREG_R06329	BUCRHI_R02423	CALANN_R06193	-	CARCRI_R11123	CATAUR_R09762	CHAPEL_R00601	CHLMAC_R05949	COLSTR_R09552	COLLIV_R05275	CORBRA_R00687	CUCCAN_R09061	EGRGAR_R13404	EURHEL_R10825	FALPER_R01765	FULGLA_R11613	GAVSTE_R03400	-	HALLEU_R12154	LEPDIS_R08650	MELUND_R01268	MERNUB_R09826	MESUNI_R03927	NESNOT_R10141	NIPNIP_R10996	OPIHOA_R09630	PELCRI_R10194	PHALEP_R10148	PHACAR_R06190	PHORUB_R07516	PICPUB_R00381	PODCRI_R05725	PTEGUT_R12810	PYGADE_R03305	STRCAM_R08873	TAUERY_R06267	TINGUT_R03320	TYTALB_R12082	MENNOV_R05172	ARDKOR_R04159	-	COCCOC_R06659	GEOCAL_R09206	GLAPRA_R08307
19	GALGAL_R00019	CHAVOC_R01713	ACACHL_R12042	APAVIT_R03496	APTFOR_R02170	BALREG_R11577	-	CALANN_R06194	ANTCAR_R06354	CARCRI_R13087	-	CHAPEL_R00602	CHLMAC_R05904	COLSTR_R08586	COLLIV_R05276	-	-	EGRGAR_R13405	-	FALPER_R01766	FULGLA_R02344	-	-	HALLEU_R12155	LEPDIS_R02484	MELUND_R01269	MERNUB_R05765	MESUNI_R13178	NESNOT_R13443	NIPNIP_R10997	OPIHOA_R09631	PELCRI_R06226	PHALEP_R07396	-	PHORUB_R01051	PICPUB_R00382	PODCRI_R09852	PTEGUT_R11018	PYGADE_R03306	STRCAM_R08874	TAUERY_R02045	TINGUT_R03321	TYTALB_R00665	MENNOV_R05173	ARDKOR_R07654	-	COCCOC_R06660	-	GLAPRA_R11813
20	GALGAL_R00020	CHAVOC_R01729	ACACHL_R02833	-	-	-	-	CALANN_R06195	ANTCAR_R06232	-	-	-	-	COLSTR_R00536	COLLIV_R05317	-	CUCCAN_R09090	EGRGAR_R13414	-	FALPER_R01790	-	-	-	HALLEU_R12156	LEPDIS_R09148	MELUND_R01270	-	MESUNI_R09688	-	NIPNIP_R11108	-	-	-	-	-	PICPUB_R00394	-	-	-	STRCAM_R08887	TAUERY_R09025	TINGUT_R02540	-	MENNOV_R05174	ARDKOR_R07658	-	COCCOC_R06662	GEOCAL_R06739	GLAPRA_R11814
21	GALGAL_R00021	CHAVOC_R11363	ACACHL_R10376	APAVIT_R07061	APTFOR_R09959	BALREG_R02176	-	CALANN_R12925	-	CARCRI_R02167	CATAUR_R07184	CHAPEL_R09931	-	-	COLLIV_R05277	-	CUCCAN_R14365	EGRGAR_R04531	EURHEL_R12042	FALPER_R01767	FULGLA_R12856	GAVSTE_R03436	GEOFOR_R04261	HALLEU_R07125	LEPDIS_R11364	-	-	MESUNI_R06181	NESNOT_R07864	NIPNIP_R10998	-	PELCRI_R00649	PHALEP_R11582	PHACAR_R01187	PHORUB_R08383	PICPUB_R12491	PODCRI_R11701	-	-	STRCAM_R05532	TAUERY_R00722	TINGUT_R11387	-	MENNOV_R04144	ARDKOR_R09784	-	COCCOC_R02928	-	GLAPRA_R02791
22	GALGAL_R00022	CHAVOC_R11364	ACACHL_R00773	APAVIT_R03490	APTFOR_R09960	BALREG_R12920	BUCRHI_R10765	CALANN_R12926	ANTCAR_R05960	CARCRI_R09047	CATAUR_R05870	CHAPEL_R09932	CHLMAC_R09629	COLSTR_R11265	COLLIV_R05278	CORBRA_R04362	CUCCAN_R14366	EGRGAR_R04532	EURHEL_R03156	FALPER_R01768	FULGLA_R04948	GAVSTE_R00613	GEOFOR_R04262	HALLEU_R07126	LEPDIS_R01059	MELUND_R07466	MERNUB_R09331	MESUNI_R08931	NESNOT_R00694	NIPNIP_R10999	OPIHOA_R05309	PELCRI_R12371	PHALEP_R03763	PHACAR_R09361	PHORUB_R04384	PICPUB_R12492	PODCRI_R09694	PTEGUT_R11453	PYGADE_R12195	STRCAM_R05533	TAUERY_R11394	TINGUT_R11388	TYTALB_R07039	MENNOV_R04145	ARDKOR_R09785	CEUAER_R07408	COCCOC_R02929	GEOCAL_R02544	GLAPRA_R02878
23	GALGAL_R00023	CHAVOC_R08435	ACACHL_R01774	-	APTFOR_R09961	BALREG_R05628	-	CALANN_R12927	ANTCAR_R03172	CARCRI_R05940	CATAUR_R10749	CHAPEL_R03894	-	COLSTR_R04284	COLLIV_R05279	CORBRA_R04390	CUCCAN_R14367	EGRGAR_R04533	-	FALPER_R00583	FULGLA_R03027	GAVSTE_R04925	GEOFOR_R11582	HALLEU_R07128	LEPDIS_R06293	MELUND_R03249	-	-	NESNOT_R08381	NIPNIP_R11000	-	PELCRI_R07627	-	-	-	-	-	-	PYGADE_R12196	STRCAM_R05534	TAUERY_R05897	TINGUT_R11389	-	MENNOV_R04146	ARDKOR_R08594	-	COCCOC_R04242	GEOCAL_R07697	GLAPRA_R01168
24	GALGAL_R00024	CHAVOC_R06897	ACACHL_R11299	APAVIT_R02832	APTFOR_R09962	BALREG_R04238	BUCRHI_R05263	CALANN_R12928	-	CARCRI_R06847	CATAUR_R10748	CHAPEL_R08305	CHLMAC_R02916	COLSTR_R10373	COLLIV_R05280	-	CUCCAN_R14368	EGRGAR_R03030	-	FALPER_R00569	FULGLA_R04101	GAVSTE_R10211	-	HALLEU_R04072	LEPDIS_R09630	MELUND_R12728	-	MESUNI_R04316	NESNOT_R09598	NIPNIP_R11001	OPIHOA_R07917	PELCRI_R01600	PHALEP_R12123	PHACAR_R06499	PHORUB_R04003	PICPUB_R06855	PODCRI_R05087	PTEGUT_R10503	PYGADE_R09472	STRCAM_R05535	-	TINGUT_R02357	-	-	ARDKOR_R11262	CEUAER_R00466	COCCOC_R07218	-	GLAPRA_R09586
25	GALGAL_R00025	CHAVOC_R06399	ACACHL_R09151	APAVIT_R11240	APTFOR_R07849	BALREG_R05929	BUCRHI_R12620	CALANN_R12930	ANTCAR_R07402	CARCRI_R09413	CATAUR_R00645	CHAPEL_R13155	CHLMAC_R12161	COLSTR_R02240	COLLIV_R11051	CORBRA_R04364	CUCCAN_R11846	EGRGAR_R13343	EURHEL_R01087	FALPER_R02489	FULGLA_R01046	GAVSTE_R01905	GEOFOR_R11832	HALLEU_R00190	LEPDIS_R12854	MELUND_R11234	MERNUB_R01954	-	NESNOT_R07738	NIPNIP_R11003	OPIHOA_R10832	PELCRI_R03862	PHALEP_R09985	PHACAR_R03422	PHORUB_R02094	PICPUB_R09417	PODCRI_R11641	PTEGUT_R07323	PYGADE_R10509	STRCAM_R13409	TAUERY_R04690	TINGUT_R00102	TYTALB_R10678	MENNOV_R10010	ARDKOR_R08900	CEUAER_R04992	COCCOC_R07564	-	GLAPRA_R13960
26	GALGAL_R00026	CHAVOC_R06400	ACACHL_R11238	APAVIT_R06731	APTFOR_R07850	BALREG_R07013	BUCRHI_R09160	CALANN_R12931	ANTCAR_R08239	CARCRI_R09414	CATAUR_R06506	CHAPEL_R13156	CHLMAC_R01826	COLSTR_R01700	COLLIV_R11052	CORBRA_R04365	CUCCAN_R11847	EGRGAR_R13344	-	FALPER_R02490	FULGLA_R09463	GAVSTE_R00421	GEOFOR_R11833	HALLEU_R00191	LEPDIS_R09691	MELUND_R11235	MERNUB_R05500	MESUNI_R08675	-	NIPNIP_R11004	OPIHOA_R10833	PELCRI_R06812	PHALEP_R03035	PHACAR_R06643	PHORUB_R06586	PICPUB_R09418	PODCRI_R02398	PTEGUT_R03196	PYGADE_R10510	STRCAM_R13410	TAUERY_R09683	TINGUT_R00103	TYTALB_R10271	MENNOV_R07899	ARDKOR_R08901	-	COCCOC_R07565	GEOCAL_R03132	GLAPRA_R13961
27	GALGAL_R00027	CHAVOC_R06401	ACACHL_R10340	APAVIT_R12329	APTFOR_R07851	BALREG_R13052	BUCRHI_R07285	CALANN_R12932	ANTCAR_R02548	CARCRI_R00661	CATAUR_R11661	CHAPEL_R13157	-	COLSTR_R05833	COLLIV_R11053	CORBRA_R04366	CUCCAN_R11848	EGRGAR_R13345	EURHEL_R08592	FALPER_R02491	FULGLA_R08833	GAVSTE_R06964	GEOFOR_R11834	HALLEU_R00192	LEPDIS_R04929	MELUND_R11236	MERNUB_R00572	MESUNI_R13435	NESNOT_R02213	NIPNIP_R11005	OPIHOA_R10834	-	PHALEP_R04935	PHACAR_R09805	PHORUB_R11881	PICPUB_R09419	PODCRI_R07330	PTEGUT_R02554	PYGADE_R10511	-	TAUERY_R03799	TINGUT_R00524	TYTALB_R06902	MENNOV_R07900	ARDKOR_R08902	CEUAER_R12347	COCCOC_R07566	GEOCAL_R00795	GLAPRA_R09807
28	GALGAL_R00028	CHAVOC_R06402	ACACHL_R06099	APAVIT_R04918	APTFOR_R07852	BALREG_R00958	BUCRHI_R04823	CALANN_R12933	ANTCAR_R03494	CARCRI_R12573	CATAUR_R09494	CHAPEL_R13158	CHLMAC_R10030	COLSTR_R12302	COLLIV_R11054	CORBRA_R04367	CUCCAN_R11849	EGRGAR_R13346	EURHEL_R03168	FALPER_R02492	FULGLA_R07452	GAVSTE_R05654	GEOFOR_R11835	HALLEU_R00193	LEPDIS_R12654	MELUND_R11237	MERNUB_R03677	MESUNI_R01164	NESNOT_R11841	NIPNIP_R11006	OPIHOA_R10835	PELCRI_R08713	PHALEP_R02143	PHACAR_R11012	PHORUB_R09774	PICPUB_R09420	PODCRI_R13007	PTEGUT_R04927	PYGADE_R10512	STRCAM_R13578	TAUERY_R07617	TINGUT_R00525	TYTALB_R03422	MENNOV_R07901	ARDKOR_R08903	CEUAER_R13432	COCCOC_R07567	GEOCAL_R01868	GLAPRA_R08355
29	GALGAL_R00029	CHAVOC_R06416	ACACHL_R01036	APAVIT_R02033	APTFOR_R07879	-	-	CALANN_R12934	-	CARCRI_R02349	-	CHAPEL_R13186	-	COLSTR_R11676	COLLIV_R11081	CORBRA_R04419	CUCCAN_R11850	EGRGAR_R14081	-	FALPER_R02493	-	-	GEOFOR_R11836	HALLEU_R00194	-	MELUND_R11238	-	MESUNI_R02305	-	NIPNIP_R11007	-	-	PHALEP_R02050	-	PHORUB_R09904	PICPUB_R06356	PODCRI_R12134	PTEGUT_R10939	-	-	-	-	-	MENNOV_R07902	ARDKOR_R08441	-	COCCOC_R07568	GEOCAL_R01938	GLAPRA_R14090
30	GALGAL_R00030	CHAVOC_R06403	ACACHL_R09950	-	APTFOR_R07853	-	-	CALANN_R12935	-	-	-	CHAPEL_R13159	-	COLSTR_R12969	COLLIV_R11055	CORBRA_R04368	CUCCAN_R11851	EGRGAR_R13347	-	FALPER_R14724	-	-	-	HALLEU_R00195	-	MELUND_R11239	-	-	-	NIPNIP_R11008	-	-	-	-	-	PICPUB_R06357	-	-	-	-	-	-	-	MENNOV_R07903	ARDKOR_R07009	CEUAER_R03283	COCCOC_R07569	GEOCAL_R12695	GLAPRA_R08250
31	GALGAL_R00031	CHAVOC_R14276	ACACHL_R12967	APAVIT_R11081	APTFOR_R07854	BALREG_R00647	BUCRHI_R07038	CALANN_R12936	ANTCAR_R07616	CARCRI_R11547	CATAUR_R06735	CHAPEL_R13160	-	COLSTR_R04748	COLLIV_R11056	CORBRA_R04369	CUCCAN_R11852	EGRGAR_R13348	EURHEL_R08088	FALPER_R05776	FULGLA_R05146	GAVSTE_R10813	GEOFOR_R11837	HALLEU_R00196	LEPDIS_R04960	MELUND_R11240	MERNUB_R03212	MESUNI_R09304	NESNOT_R11444	NIPNIP_R11009	OPIHOA_R13216	PELCRI_R06369	PHALEP_R11292	-	PHORUB_R03792	PICPUB_R06358	PODCRI_R05463	PTEGUT_R05770	PYGADE_R03882	STRCAM_R12354	-	TINGUT_R09419	-	MENNOV_R07904	ARDKOR_R08639	-	COCCOC_R07570	-	GLAPRA_R05636
32	GALGAL_R00032	CHAVOC_R08241	ACACHL_R06464	-	APTFOR_R07855	BALREG_R00834	BUCRHI_R09454	CALANN_R12937	ANTCAR_R03876	CARCRI_R01033	CATAUR_R01860	CHAPEL_R13161	CHLMAC_R10051	COLSTR_R04481	COLLIV_R08596	CORBRA_R04370	CUCCAN_R11853	EGRGAR_R02867	EURHEL_R10899	FALPER_R00570	FULGLA_R06036	GAVSTE_R03372	GEOFOR_R02591	HALLEU_R08102	-	MELUND_R10042	MERNUB_R12031	MESUNI_R00947	-	NIPNIP_R11010	OPIHOA_R06477	PELCRI_R05871	PHALEP_R11247	PHACAR_R09656	PHORUB_R01165	PICPUB_R06359	PODCRI_R02292	PTEGUT_R08900	PYGADE_R09390	STRCAM_R13603	TAUERY_R07796	TINGUT_R03639	TYTALB_R07231	MENNOV_R07905	ARDKOR_R02079	-	COCCOC_R07571	GEOCAL_R11714	GLAPRA_R06907
33	GALGAL_R00033	CHAVOC_R08242	ACACHL_R01323	-	APTFOR_R07856	BALREG_R06376	-	CALANN_R12938	ANTCAR_R11669	CARCRI_R06517	CATAUR_R03138	-	CHLMAC_R00715	COLSTR_R00902	COLLIV_R08597	CORBRA_R04373	CUCCAN_R11854	EGRGAR_R02868	EURHEL_R07350	FALPER_R00571	FULGLA_R12398	GAVSTE_R05577	GEOFOR_R02592	HALLEU_R08103	LEPDIS_R00832	MELUND_R10043	MERNUB_R10688	-	NESNOT_R10149	NIPNIP_R11011	OPIHOA_R06478	PELCRI_R03679	PHALEP_R05981	PHACAR_R06138	PHORUB_R04531	-	PODCRI_R01146	-	PYGADE_R09391	STRCAM_R13604	TAUERY_R06120	TINGUT_R05301	-	MENNOV_R07906	ARDKOR_R02080	CEUAER_R06202	COCCOC_R07572	-	GLAPRA_R11425
34	GALGAL_R00034	CHAVOC_R08466	-	-	-	-	-	CALANN_R12939	-	-	-	CHAPEL_R12535	-	-	-	CORBRA_R04374	CUCCAN_R12882	EGRGAR_R08804	-	FALPER_R00572	-	-	-	HALLEU_R01307	-	-	-	-	-	NIPNIP_R11012	-	-	-	-	-	-	-	-	-	STRCAM_R02857	-	-	-	MENNOV_R07907	ARDKOR_R09856	CEUAER_R10977	COCCOC_R10329	GEOCAL_R11489	GLAPRA_R14311
35	GALGAL_R00035	CHAVOC_R01714	ACACHL_R03188	APAVIT_R01591	APTFOR_R02171	BALREG_R05627	BUCRHI_R09381	CALANN_R12775	ANTCAR_R01910	CARCRI_R01527	-	CHAPEL_R13909	CHLMAC_R04344	COLSTR_R00351	COLLIV_R05281	CORBRA_R00689	CUCCAN_R09063	EGRGAR_R13406	EURHEL_R04103	FALPER_R03731	FULGLA_R08387	GAVSTE_R03010	GEOFOR_R01599	HALLEU_R07097	LEPDIS_R05845	MELUND_R01271	MERNUB_R11736	MESUNI_R05987	NESNOT_R07145	NIPNIP_R11015	OPIHOA_R09632	PELCRI_R04356	PHALEP_R12376	PHACAR_R01743	PHORUB_R06838	PICPUB_R05204	PODCRI_R05420	PTEGUT_R08281	PYGADE_R08039	STRCAM_R11027	TAUERY_R07106	TINGUT_R03322	TYTALB_R07765	MENNOV_R07217	ARDKOR_R06372	CEUAER_R01774	COCCOC_R09794	GEOCAL_R12484	GLAPRA_R14053
36	GALGAL_R00036	CHAVOC_R01715	ACACHL_R00834	APAVIT_R05966	APTFOR_R02172	BALREG_R12549	-	CALANN_R12776	ANTCAR_R02035	CARCRI_R01528	CATAUR_R11629	CHAPEL_R13910	CHLMAC_R02248	COLSTR_R09864	COLLIV_R05282	CORBRA_R00690	CUCCAN_R09064	EGRGAR_R13407	EURHEL_R13045	FALPER_R03732	FULGLA_R11607	GAVSTE_R00949	GEOFOR_R01600	HALLEU_R07098	-	MELUND_R14748	MERNUB_R07094	MESUNI_R11478	NESNOT_R02536	NIPNIP_R11016	OPIHOA_R09633	PELCRI_R07310	PHALEP_R12685	PHACAR_R07025	PHORUB_R12004	PICPUB_R05205	PODCRI_R04801	PTEGUT_R02399	PYGADE_R08040	STRCAM_R11028	TAUERY_R10274	TINGUT_R03323	-	MENNOV_R07218	ARDKOR_R06373	CEUAER_R05994	COCCOC_R09795	-	GLAPRA_R01317
37	GALGAL_R00037	CHAVOC_R01716	ACACHL_R02653	APAVIT_R00688	APTFOR_R02173	BALREG_R02192	-	CALANN_R12777	ANTCAR_R11250	CARCRI_R04875	CATAUR_R06673	CHAPEL_R13911	CHLMAC_R11004	COLSTR_R03750	COLLIV_R05555	-	CUCCAN_R09065	EGRGAR_R13408	EURHEL_R05791	FALPER_R03733	FULGLA_R11285	GAVSTE_R12005	-	HALLEU_R07099	LEPDIS_R07793	MELUND_R01272	-	-	NESNOT_R03908	NIPNIP_R11017	OPIHOA_R09634	PELCRI_R03237	PHALEP_R07751	PHACAR_R08020	PHORUB_R05948	PICPUB_R05206	PODCRI_R08368	PTEGUT_R03646	PYGADE_R08041	STRCAM_R11029	TAUERY_R03616	TINGUT_R03324	TYTALB_R00639	MENNOV_R16189	ARDKOR_R06374	-	COCCOC_R09796	GEOCAL_R03817	GLAPRA_R09872
38	GALGAL_R00038	CHAVOC_R01242	ACACHL_R02957	-	APTFOR_R02174	-	-	CALANN_R11638	-	-	-	CHAPEL_R12568	-	-	COLLIV_R05283	CORBRA_R00720	CUCCAN_R04293	EGRGAR_R05973	-	FALPER_R01769	-	-	-	HALLEU_R04096	-	MELUND_R08739	MERNUB_R12249	MESUNI_R02998	-	NIPNIP_R11018	-	-	PHALEP_R02421	-	-	PICPUB_R09822	-	-	-	STRCAM_R02822	-	-	-	MENNOV_R02774	ARDKOR_R13909	-	COCCOC_R11600	GEOCAL_R08238	GLAPRA_R09291
39	GALGAL_R00039	CHAVOC_R01717	ACACHL_R11047	APAVIT_R11654	APTFOR_R02175	BALREG_R05556	BUCRHI_R04875	CALANN_R06196	ANTCAR_R10570	CARCRI_R00214	-	CHAPEL_R00603	CHLMAC_R05647	COLSTR_R02707	COLLIV_R05284	CORBRA_R00722	-	EGRGAR_R12253	EURHEL_R03451	FALPER_R01770	FULGLA_R06878	-	-	HALLEU_R04129	LEPDIS_R07018	MELUND_R01273	MERNUB_R02669	MESUNI_R00753	-	NIPNIP_R11019	OPIHOA_R09635	-	PHALEP_R09507	-	-	PICPUB_R00383	-	PTEGUT_R07931	PYGADE_R03307	STRCAM_R08875	-	-	TYTALB_R01545	MENNOV_R05175	ARDKOR_R11971	CEUAER_R10497	COCCOC_R09500	GEOCAL_R12472	GLAPRA_R10412
40	GALGAL_R00040	CHAVOC_R01320	ACACHL_R13366	-	APTFOR_R11367	-	-	CALANN_R12940	-	-	-	CHAPEL_R12536	-	COLSTR_R10962	COLLIV_R09970	CORBRA_R04375	CUCCAN_R12883	EGRGAR_R08805	-	FALPER_R00574	-	-	GEOFOR_R02416	HALLEU_R01308	-	MELUND_R08793	-	MESUNI_R06376	NESNOT_R00768	NIPNIP_R11020	-	-	-	-	-	-	-	-	PYGADE_R01141	-	-	-	-	MENNOV_R07908	ARDKOR_R01237	-	COCCOC_R08837	GEOCAL_R07962	GLAPRA_R02684
41	GALGAL_R00041	CHAVOC_R01243	ACACHL_R04961	-	APTFOR_R02176	BALREG_R06546	BUCRHI_R06059	-	ANTCAR_R09088	CARCRI_R03512	CATAUR_R10345	CHAPEL_R12567	-	COLSTR_R12466	COLLIV_R05285	CORBRA_R00691	CUCCAN_R04294	EGRGAR_R11441	-	FALPER_R01771	FULGLA_R04837	GAVSTE_R12047	-	HALLEU_R04097	-	-	MERNUB_R07302	MESUNI_R11992	-	NIPNIP_R11021	-	PELCRI_R04753	PHALEP_R12697	-	-	PICPUB_R09821	-	PTEGUT_R02126	-	STRCAM_R02821	TAUERY_R12901	-	-	MENNOV_R02775	ARDKOR_R07230	CEUAER_R04654	COCCOC_R11601	GEOCAL_R06254	GLAPRA_R11231
42	GALGAL_R00042	-	ACACHL_R03141	-	-	-	BUCRHI_R05942	CALANN_R12991	-	-	-	CHAPEL_R12365	-	COLSTR_R13019	COLLIV_R09979	CORBRA_R04376	CUCCAN_R12894	-	-	FALPER_R00594	-	-	GEOFOR_R02431	HALLEU_R03942	-	MELUND_R10124	-	-	-	NIPNIP_R11103	-	-	-	-	-	PICPUB_R13742	-	-	-	STRCAM_R12309	-	-	-	MENNOV_R01163	ARDKOR_R07089	CEUAER_R10647	COCCOC_R13208	-	-
43	GALGAL_R00043	CHAVOC_R14249	ACACHL_R06237	APAVIT_R03124	APTFOR_R11368	BALREG_R11370	-	CALANN_R12941	ANTCAR_R11390	CARCRI_R03466	CATAUR_R02063	CHAPEL_R12359	-	COLSTR_R10792	COLLIV_R09971	CORBRA_R04377	CUCCAN_R12884	EGRGAR_R01264	EURHEL_R03413	FALPER_R00575	FULGLA_R08474	GAVSTE_R10635	GEOFOR_R02417	HALLEU_R04059	-	MELUND_R11529	MERNUB_R12272	MESUNI_R00871	NESNOT_R10571	NIPNIP_R11022	OPIHOA_R07861	PELCRI_R04511	PHALEP_R02644	PHACAR_R02057	-	PICPUB_R13738	PODCRI_R11056	PTEGUT_R03318	PYGADE_R06521	STRCAM_R12310	TAUERY_R09936	-	-	MENNOV_R07909	ARDKOR_R05273	-	COCCOC_R14287	GEOCAL_R11428	GLAPRA_R02048
44	GALGAL_R00044	CHAVOC_R01718	ACACHL_R06861	-	APTFOR_R02177	-	-	CALANN_R06197	-	CARCRI_R06709	-	CHAPEL_R00604	-	-	COLLIV_R05286	CORBRA_R00719	CUCCAN_R09068	EGRGAR_R07347	-	FALPER_R01772	-	-	GEOFOR_R01310	HALLEU_R04130	-	MELUND_R01274	-	-	-	NIPNIP_R11023	OPIHOA_R09636	-	-	-	-	PICPUB_R00384	-	-	PYGADE_R03308	STRCAM_R08876	-	TINGUT_R06102	-	MENNOV_R05980	ARDKOR_R12552	-	COCCOC_R09501	-	GLAPRA_R10678
45	GALGAL_R00045	-	-	-	-	-	-	-	-	-	-	-	-	-	-	-	-	-	-	-	-	-	-	-	-	-	-	-	-	-	-	-	-	-	-	-	-	-	-	-	-	-	-	-	-	-	-	-	-
46	GALGAL_R00048	CHAVOC_R12148	-	-	APTFOR_R07354	-	-	CALANN_R12942	-	-	-	CHAPEL_R10810	-	-	COLLIV_R05556	CORBRA_R00692	CUCCAN_R06053	EGRGAR_R05138	-	FALPER_R12841	-	-	GEOFOR_R05501	HALLEU_R09715	LEPDIS_R00214	MELUND_R10070	-	-	-	NIPNIP_R04030	OPIHOA_R10836	-	-	-	-	PICPUB_R10539	-	-	PYGADE_R07931	STRCAM_R04536	-	TINGUT_R02122	-	MENNOV_R02441	ARDKOR_R03241	-	COCCOC_R01535	-	GLAPRA_R02408
47	GALGAL_R00049	CHAVOC_R06404	ACACHL_R10306	APAVIT_R09774	APTFOR_R07858	BALREG_R07290	-	CALANN_R12943	ANTCAR_R12429	CARCRI_R02289	CATAUR_R12152	CHAPEL_R13165	-	COLSTR_R08702	COLLIV_R11061	CORBRA_R04378	CUCCAN_R11858	EGRGAR_R13349	-	FALPER_R02494	FULGLA_R07184	GAVSTE_R05904	GEOFOR_R11841	HALLEU_R00198	LEPDIS_R02221	MELUND_R11241	-	MESUNI_R03962	NESNOT_R06355	NIPNIP_R11024	-	PELCRI_R00662	PHALEP_R10205	PHACAR_R02198	PHORUB_R04734	PICPUB_R09421	-	-	-	STRCAM_R13579	-	TINGUT_R00526	-	MENNOV_R07910	ARDKOR_R08906	-	COCCOC_R07574	GEOCAL_R01869	GLAPRA_R08356
48	GALGAL_R00050	CHAVOC_R06405	ACACHL_R11837	APAVIT_R07193	APTFOR_R07859	BALREG_R03537	BUCRHI_R09774	CALANN_R12944	ANTCAR_R00909	CARCRI_R04976	CATAUR_R07033	CHAPEL_R13166	CHLMAC_R06268	COLSTR_R04706	COLLIV_R11062	CORBRA_R04379	CUCCAN_R11859	EGRGAR_R13350	EURHEL_R00591	FALPER_R02495	FULGLA_R08563	GAVSTE_R05706	GEOFOR_R11842	HALLEU_R00199	LEPDIS_R07516	MELUND_R11242	MERNUB_R11946	MESUNI_R09133	NESNOT_R03661	NIPNIP_R11025	OPIHOA_R10837	PELCRI_R00788	PHALEP_R11238	PHACAR_R03739	PHORUB_R03570	PICPUB_R06360	PODCRI_R06817	PTEGUT_R07254	PYGADE_R10514	STRCAM_R13580	TAUERY_R08869	TINGUT_R10505	TYTALB_R03622	MENNOV_R07911	ARDKOR_R01277	CEUAER_R07282	COCCOC_R07575	GEOCAL_R09230	GLAPRA_R10526
49	GALGAL_R00051	-	-	-	APTFOR_R07355	BALREG_R05498	BUCRHI_R09997	CALANN_R12945	-	CARCRI_R06529	-	CHAPEL_R10811	-	-	COLLIV_R10086	CORBRA_R00693	CUCCAN_R04185	EGRGAR_R01154	-	FALPER_R03735	FULGLA_R01638	-	GEOFOR_R05502	HALLEU_R03943	-	-	-	MESUNI_R09271	-	NIPNIP_R11027	OPIHOA_R10838	PELCRI_R05889	PHALEP_R04395	-	-	PICPUB_R10540	-	-	-	-	TAUERY_R10859	-	-	MENNOV_R02442	ARDKOR_R01402	-	COCCOC_R14479	GEOCAL_R00354	GLAPRA_R02406
50	GALGAL_R00052	-	-	-	APTFOR_R07356	BALREG_R10479	-	-	-	-	CATAUR_R08687	-	-	-	-	-	-	-	-	-	FULGLA_R11175	-	-	HALLEU_R12601	-	-	-	-	-	-	-	-	PHALEP_R08062	-	-	-	-	-	-	STRCAM_R04539	-	-	-	-	-	-	COCCOC_R05359	-	-
51	GALGAL_R00053	CHAVOC_R12149	-	-	APTFOR_R07357	BALREG_R11556	BUCRHI_R06574	-	ANTCAR_R02219	-	CATAUR_R04264	-	CHLMAC_R09108	COLSTR_R00871	COLLIV_R02203	-	-	EGRGAR_R05139	EURHEL_R04368	-	FULGLA_R01480	GAVSTE_R03260	-	HALLEU_R12602	-	-	MERNUB_R02177	-	NESNOT_R07854	NIPNIP_R11029	OPIHOA_R10839	PELCRI_R06738	PHALEP_R02549	PHACAR_R05972	PHORUB_R07201	-	PODCRI_R01168	-	PYGADE_R00872	STRCAM_R04540	-	-	TYTALB_R06041	-	ARDKOR_R00571	-	COCCOC_R05360	-	GLAPRA_R08963
52	GALGAL_R00054	CHAVOC_R09917	-	-	APTFOR_R07358	BALREG_R05262	BUCRHI_R05063	CALANN_R12499	ANTCAR_R04856	CARCRI_R00755	-	CHAPEL_R01249	CHLMAC_R04878	-	COLLIV_R05288	CORBRA_R00478	CUCCAN_R13756	EGRGAR_R12353	EURHEL_R12084	-	FULGLA_R08851	GAVSTE_R02135	GEOFOR_R05866	HALLEU_R01787	LEPDIS_R03962	MELUND_R12618	-	MESUNI_R07909	NESNOT_R04893	NIPNIP_R11030	OPIHOA_R11729	PELCRI_R10055	PHALEP_R07240	PHACAR_R01134	PHORUB_R06275	PICPUB_R01282	-	PTEGUT_R12626	PYGADE_R08088	STRCAM_R09301	-	TINGUT_R13599	TYTALB_R10531	MENNOV_R07261	ARDKOR_R11458	CEUAER_R09581	COCCOC_R02889	GEOCAL_R14144	GLAPRA_R06994
53	GALGAL_R00055	CHAVOC_R03612	ACACHL_R07794	-	APTFOR_R07359	BALREG_R10483	-	CALANN_R12500	ANTCAR_R01068	CARCRI_R01165	-	CHAPEL_R01250	-	-	COLLIV_R05289	CORBRA_R00479	CUCCAN_R13757	EGRGAR_R12354	EURHEL_R06181	FALPER_R10558	-	-	GEOFOR_R05867	HALLEU_R01788	LEPDIS_R07412	MELUND_R12619	-	-	NESNOT_R06557	NIPNIP_R11031	-	-	PHALEP_R02088	-	-	PICPUB_R03923	-	-	PYGADE_R08089	STRCAM_R09302	-	TINGUT_R07001	-	MENNOV_R07262	ARDKOR_R03751	CEUAER_R11094	COCCOC_R05448	GEOCAL_R08915	-
54	GALGAL_R00056	CHAVOC_R06406	-	-	APTFOR_R07860	-	-	CALANN_R12947	-	-	-	CHAPEL_R13167	-	COLSTR_R11294	COLLIV_R11064	CORBRA_R04380	CUCCAN_R11861	EGRGAR_R13352	-	FALPER_R02496	-	-	-	HALLEU_R00200	LEPDIS_R06425	-	-	MESUNI_R11689	-	NIPNIP_R11032	-	-	PHALEP_R04657	-	-	PICPUB_R06361	-	-	PYGADE_R10515	-	-	-	-	-	ARDKOR_R08442	-	COCCOC_R07576	GEOCAL_R06335	GLAPRA_R02770
55	GALGAL_R00059	-	-	-	-	-	-	-	-	-	-	-	-	-	-	-	-	-	-	-	-	-	-	-	-	-	-	-	-	-	-	-	-	-	-	-	-	-	-	-	-	-	-	-	-	-	-	-	-
56	GALGAL_R00063	CHAVOC_R06922	ACACHL_R06524	-	APTFOR_R07861	-	-	CALANN_R12948	-	-	CATAUR_R04895	CHAPEL_R13168	CHLMAC_R05959	-	COLLIV_R03069	CORBRA_R04381	CUCCAN_R11862	-	-	FALPER_R00576	-	-	GEOFOR_R07103	HALLEU_R10471	-	MELUND_R10167	-	-	NESNOT_R12648	NIPNIP_R11033	-	-	-	-	-	PICPUB_R01313	-	-	-	-	-	TINGUT_R13519	-	MENNOV_R07913	ARDKOR_R03637	-	COCCOC_R07577	GEOCAL_R06687	GLAPRA_R07122
57	GALGAL_R00064	CHAVOC_R02640	-	-	-	-	-	-	-	-	-	-	-	-	COLLIV_R05290	-	CUCCAN_R09069	EGRGAR_R05972	-	FALPER_R01773	FULGLA_R08707	-	-	HALLEU_R10433	-	MELUND_R14073	-	MESUNI_R02421	NESNOT_R07368	NIPNIP_R11034	-	-	-	-	-	-	-	-	-	STRCAM_R08877	-	-	-	MENNOV_R02776	-	CEUAER_R11335	COCCOC_R08827	GEOCAL_R12005	-
58	GALGAL_R00065	CHAVOC_R01707	-	-	APTFOR_R02164	-	-	CALANN_R06188	-	-	-	CHAPEL_R12540	-	-	COLLIV_R05291	CORBRA_R00695	CUCCAN_R09056	EGRGAR_R13400	-	FALPER_R03728	-	-	GEOFOR_R02715	HALLEU_R12149	-	MELUND_R01275	-	-	-	NIPNIP_R10991	OPIHOA_R09637	-	-	-	-	PICPUB_R05202	-	-	PYGADE_R08042	STRCAM_R08868	-	TINGUT_R00098	-	MENNOV_R07214	ARDKOR_R06369	-	COCCOC_R09791	-	GLAPRA_R01972
59	GALGAL_R00066	CHAVOC_R01719	-	-	APTFOR_R02178	-	-	CALANN_R06198	ANTCAR_R12953	-	-	CHAPEL_R00605	-	COLSTR_R12527	COLLIV_R05292	CORBRA_R00696	CUCCAN_R09071	EGRGAR_R13411	-	FALPER_R01774	-	-	GEOFOR_R01311	HALLEU_R12157	-	MELUND_R01283	-	-	-	NIPNIP_R11038	OPIHOA_R09638	-	PHALEP_R05944	PHACAR_R06808	PHORUB_R06894	PICPUB_R00385	PODCRI_R04709	-	PYGADE_R03317	STRCAM_R08878	-	TINGUT_R05450	-	MENNOV_R05176	ARDKOR_R07655	-	COCCOC_R09506	GEOCAL_R12057	GLAPRA_R04948
60	GALGAL_R00067	-	-	-	-	-	-	-	-	-	-	-	-	-	-	-	-	-	-	-	-	-	-	-	-	-	-	-	-	-	-	-	-	-	-	-	-	-	-	-	-	-	-	-	-	-	-	-	-
61	GALGAL_R00068	CHAVOC_R08243	ACACHL_R09550	-	APTFOR_R07862	-	BUCRHI_R04921	CALANN_R12952	-	-	CATAUR_R02504	CHAPEL_R13169	-	COLSTR_R06363	COLLIV_R08598	CORBRA_R04382	CUCCAN_R11864	EGRGAR_R02869	-	FALPER_R00577	-	-	GEOFOR_R02593	HALLEU_R08104	-	MELUND_R10044	-	MESUNI_R08196	-	NIPNIP_R11040	-	-	-	-	-	PICPUB_R06362	-	-	PYGADE_R09392	-	TAUERY_R10196	-	-	MENNOV_R07914	ARDKOR_R02081	-	COCCOC_R07578	GEOCAL_R07364	GLAPRA_R02120
62	GALGAL_R00069	-	-	-	-	-	-	CALANN_R12953	-	-	-	CHAPEL_R13170	-	COLSTR_R10345	COLLIV_R08599	-	CUCCAN_R11865	EGRGAR_R02870	-	FALPER_R00578	-	-	GEOFOR_R02594	HALLEU_R08105	-	MELUND_R04567	-	MESUNI_R09175	-	NIPNIP_R11041	-	PELCRI_R07340	-	-	-	-	-	-	-	-	-	-	-	-	-	CEUAER_R04779	COCCOC_R07579	GEOCAL_R05211	GLAPRA_R02121
63	GALGAL_R00070	-	-	-	APTFOR_R07863	-	-	CALANN_R12954	-	-	-	-	-	-	COLLIV_R11065	CORBRA_R04383	CUCCAN_R11866	EGRGAR_R13353	-	FALPER_R05777	-	-	GEOFOR_R11844	HALLEU_R00201	-	MELUND_R11243	-	-	-	NIPNIP_R11042	-	-	-	-	-	-	-	-	-	-	-	-	-	MENNOV_R07915	ARDKOR_R05613	CEUAER_R10845	COCCOC_R07580	GEOCAL_R08452	GLAPRA_R07719
64	GALGAL_R00071	-	-	-	APTFOR_R07362	-	-	CALANN_R12501	-	-	-	-	-	-	COLLIV_R03664	CORBRA_R00480	CUCCAN_R13759	-	-	FALPER_R10560	-	-	-	HALLEU_R01790	-	-	-	-	-	NIPNIP_R11043	-	-	-	-	-	-	-	-	-	-	-	-	-	MENNOV_R02802	ARDKOR_R11513	-	COCCOC_R11911	GEOCAL_R13279	GLAPRA_R02865
65	GALGAL_R00072	-	-	-	APTFOR_R05902	-	-	-	-	-	-	-	-	-	COLLIV_R05294	CORBRA_R15143	CUCCAN_R12885	EGRGAR_R01265	-	FALPER_R00579	-	-	-	HALLEU_R14728	-	-	-	MESUNI_R11929	-	NIPNIP_R11044	OPIHOA_R03991	-	-	-	-	PICPUB_R06856	-	-	-	-	-	-	-	MENNOV_R04147	-	-	COCCOC_R04276	-	GLAPRA_R04282
66	GALGAL_R00073	CHAVOC_R01720	ACACHL_R00040	-	APTFOR_R02179	-	-	CALANN_R06199	-	CARCRI_R07499	-	CHAPEL_R00606	-	COLSTR_R02806	COLLIV_R05295	CORBRA_R00698	CUCCAN_R09072	-	EURHEL_R00052	FALPER_R01776	-	-	-	HALLEU_R12158	-	MELUND_R01276	-	MESUNI_R00062	-	NIPNIP_R11045	OPIHOA_R09639	-	PHALEP_R05332	-	PHORUB_R12017	PICPUB_R00386	-	-	PYGADE_R03309	-	-	TINGUT_R05451	-	MENNOV_R05177	ARDKOR_R07656	CEUAER_R01807	-	GEOCAL_R12058	-
67	GALGAL_R00074	CHAVOC_R01721	ACACHL_R12019	APAVIT_R08709	APTFOR_R02180	BALREG_R03646	BUCRHI_R12254	CALANN_R06200	ANTCAR_R07405	CARCRI_R02522	-	CHAPEL_R00607	CHLMAC_R04846	COLSTR_R07478	COLLIV_R05296	CORBRA_R00699	CUCCAN_R09074	EGRGAR_R12254	EURHEL_R08096	FALPER_R01777	FULGLA_R03243	GAVSTE_R05932	GEOFOR_R01312	HALLEU_R04131	LEPDIS_R08702	MELUND_R01277	MERNUB_R08442	MESUNI_R06587	NESNOT_R09064	NIPNIP_R11047	OPIHOA_R09640	PELCRI_R02153	PHALEP_R08703	PHACAR_R05984	PHORUB_R01134	PICPUB_R00387	PODCRI_R11785	PTEGUT_R07136	PYGADE_R03310	STRCAM_R08879	TAUERY_R00936	TINGUT_R06103	TYTALB_R11787	MENNOV_R05981	ARDKOR_R11972	CEUAER_R05838	COCCOC_R09502	GEOCAL_R03692	GLAPRA_R10679
68	GALGAL_R00076	CHAVOC_R12150	ACACHL_R03505	APAVIT_R12994	APTFOR_R07364	BALREG_R08721	BUCRHI_R08813	CALANN_R12956	ANTCAR_R07691	-	-	CHAPEL_R10812	CHLMAC_R11032	-	COLLIV_R10090	CORBRA_R00700	CUCCAN_R04187	EGRGAR_R01156	-	FALPER_R03739	FULGLA_R03245	GAVSTE_R13236	GEOFOR_R05504	HALLEU_R03945	LEPDIS_R00919	MELUND_R04449	MERNUB_R10666	MESUNI_R14443	NESNOT_R12598	NIPNIP_R11048	OPIHOA_R10840	PELCRI_R13818	PHALEP_R06292	-	PHORUB_R12681	PICPUB_R10544	PODCRI_R04222	PTEGUT_R05848	PYGADE_R07932	STRCAM_R12448	TAUERY_R05143	TINGUT_R12221	-	MENNOV_R02444	ARDKOR_R07608	CEUAER_R02026	-	GEOCAL_R13766	GLAPRA_R09928
69	GALGAL_R00077	-	ACACHL_R10749	-	APTFOR_R11369	-	-	CALANN_R12957	-	-	-	-	-	-	COLLIV_R09972	CORBRA_R04384	CUCCAN_R12886	-	-	FALPER_R00580	-	-	GEOFOR_R02418	HALLEU_R04060	-	MELUND_R12797	-	-	-	NIPNIP_R11050	-	-	-	-	-	-	-	-	-	-	-	-	-	MENNOV_R07916	ARDKOR_R05274	CEUAER_R08646	COCCOC_R14288	GEOCAL_R11429	-
70	GALGAL_R00078	CHAVOC_R01722	ACACHL_R12717	APAVIT_R01775	APTFOR_R02181	BALREG_R12212	BUCRHI_R01566	CALANN_R06201	ANTCAR_R09649	CARCRI_R01654	CATAUR_R01631	CHAPEL_R11098	CHLMAC_R05559	COLSTR_R01665	COLLIV_R05297	CORBRA_R00702	CUCCAN_R09076	EGRGAR_R13412	EURHEL_R05300	FALPER_R01778	FULGLA_R09439	GAVSTE_R11781	-	HALLEU_R12159	LEPDIS_R01911	MELUND_R01278	MERNUB_R04268	MESUNI_R00406	NESNOT_R04430	NIPNIP_R11051	-	PELCRI_R01826	PHALEP_R04365	PHACAR_R02004	PHORUB_R01654	PICPUB_R05207	PODCRI_R08956	PTEGUT_R05665	PYGADE_R03311	STRCAM_R08880	TAUERY_R08307	TINGUT_R00105	-	MENNOV_R07219	ARDKOR_R06375	-	COCCOC_R09797	GEOCAL_R00246	GLAPRA_R01975
71	GALGAL_R00079	CHAVOC_R14277	ACACHL_R13675	-	APTFOR_R07864	BALREG_R03878	-	CALANN_R12958	ANTCAR_R13557	CARCRI_R13965	CATAUR_R12952	CHAPEL_R13171	CHLMAC_R12910	COLSTR_R02527	COLLIV_R11066	CORBRA_R04385	CUCCAN_R11867	EGRGAR_R13354	-	FALPER_R05778	FULGLA_R13802	GAVSTE_R13044	GEOFOR_R11845	HALLEU_R00202	LEPDIS_R13786	MELUND_R11244	MERNUB_R10857	MESUNI_R01123	NESNOT_R13497	NIPNIP_R11052	-	PELCRI_R13461	PHALEP_R01218	PHACAR_R12721	PHORUB_R05700	PICPUB_R06363	PODCRI_R05979	-	PYGADE_R03883	STRCAM_R12355	TAUERY_R13816	TINGUT_R14256	TYTALB_R12751	MENNOV_R07917	ARDKOR_R15328	CEUAER_R13404	COCCOC_R07581	GEOCAL_R07991	GLAPRA_R07720
72	GALGAL_R00080	-	-	-	-	-	-	-	-	-	-	-	-	-	-	-	-	-	-	-	-	-	-	-	-	-	-	-	-	-	-	-	-	-	-	-	-	-	-	-	-	-	-	-	-	-	-	-	-
73	GALGAL_R00081	CHAVOC_R06923	ACACHL_R03096	-	-	-	-	-	-	-	-	-	CHLMAC_R09392	COLSTR_R10346	COLLIV_R08600	CORBRA_R04386	CUCCAN_R11885	-	-	FALPER_R00581	-	-	GEOFOR_R02595	-	-	-	-	-	-	NIPNIP_R11053	-	-	-	-	-	PICPUB_R06364	-	PTEGUT_R08073	-	-	-	TINGUT_R11937	-	MENNOV_R07918	-	CEUAER_R08106	COCCOC_R07582	GEOCAL_R08749	GLAPRA_R09668
74	GALGAL_R00082	-	-	-	APTFOR_R11370	-	BUCRHI_R13227	CALANN_R12959	-	-	CATAUR_R12731	CHAPEL_R12360	-	COLSTR_R13339	COLLIV_R09973	CORBRA_R04387	-	-	-	FALPER_R00582	-	-	GEOFOR_R02419	HALLEU_R03939	-	MELUND_R10184	-	MESUNI_R10349	-	NIPNIP_R11054	-	-	-	-	-	-	-	-	-	-	-	-	-	MENNOV_R01159	-	-	-	-	-
75	GALGAL_R00083	-	ACACHL_R11913	-	-	-	-	CALANN_R12779	-	-	-	CHAPEL_R01372	-	COLSTR_R12082	COLLIV_R05561	CORBRA_R00703	CUCCAN_R09077	EGRGAR_R13410	-	FALPER_R03741	-	-	-	HALLEU_R07100	LEPDIS_R00883	MELUND_R03840	-	-	NESNOT_R05870	NIPNIP_R11055	-	-	-	-	-	PICPUB_R13951	-	-	-	-	TAUERY_R06078	TINGUT_R03905	-	MENNOV_R07220	ARDKOR_R06376	CEUAER_R07275	COCCOC_R09798	GEOCAL_R05942	-
76	GALGAL_R00084	CHAVOC_R01723	ACACHL_R11544	APAVIT_R09119	APTFOR_R02182	-	BUCRHI_R09857	CALANN_R06202	-	-	-	-	-	-	COLLIV_R05298	-	CUCCAN_R09078	EGRGAR_R12255	-	FALPER_R01779	-	-	-	HALLEU_R14514	-	MELUND_R01279	-	-	-	NIPNIP_R11056	OPIHOA_R09641	-	PHALEP_R11020	-	-	PICPUB_R00388	-	-	PYGADE_R03312	STRCAM_R08881	-	-	-	MENNOV_R05178	ARDKOR_R11973	CEUAER_R08430	-	GEOCAL_R06763	GLAPRA_R10413
77	GALGAL_R00087	-	-	-	APTFOR_R02183	-	-	-	-	-	-	-	-	COLSTR_R07400	COLLIV_R05299	-	-	-	-	-	-	-	-	HALLEU_R04098	-	-	-	-	-	NIPNIP_R11057	-	-	-	-	-	-	-	-	-	-	-	-	-	MENNOV_R02777	-	-	COCCOC_R11602	-	GLAPRA_R11232
78	GALGAL_R00088	CHAVOC_R12151	ACACHL_R12982	APAVIT_R07132	APTFOR_R07366	BALREG_R07608	BUCRHI_R11009	CALANN_R12961	ANTCAR_R05028	CARCRI_R05971	-	CHAPEL_R10813	CHLMAC_R05824	COLSTR_R09807	COLLIV_R10091	CORBRA_R00705	CUCCAN_R04188	EGRGAR_R01158	EURHEL_R10635	FALPER_R03744	FULGLA_R08490	GAVSTE_R07393	GEOFOR_R05506	HALLEU_R12994	LEPDIS_R13143	MELUND_R04450	-	MESUNI_R13405	NESNOT_R02063	NIPNIP_R11059	OPIHOA_R10842	PELCRI_R08675	PHALEP_R07248	PHACAR_R00910	PHORUB_R00769	PICPUB_R10545	PODCRI_R07229	PTEGUT_R02478	PYGADE_R07933	STRCAM_R04542	TAUERY_R07579	TINGUT_R12825	TYTALB_R01866	MENNOV_R02445	ARDKOR_R07610	-	COCCOC_R04051	GEOCAL_R07573	GLAPRA_R03582
79	GALGAL_R00089	CHAVOC_R12153	ACACHL_R06208	APAVIT_R03349	APTFOR_R07367	BALREG_R04756	BUCRHI_R10999	CALANN_R12962	ANTCAR_R11793	CARCRI_R05338	-	CHAPEL_R10814	CHLMAC_R05970	-	COLLIV_R05562	CORBRA_R00707	CUCCAN_R06059	EGRGAR_R01159	EURHEL_R04646	FALPER_R03745	FULGLA_R06617	GAVSTE_R12405	GEOFOR_R05508	HALLEU_R12995	LEPDIS_R10362	MELUND_R04452	MERNUB_R00794	MESUNI_R06825	NESNOT_R01049	NIPNIP_R11061	OPIHOA_R10843	PELCRI_R01404	PHALEP_R09913	PHACAR_R08648	PHORUB_R08570	PICPUB_R10546	PODCRI_R12109	PTEGUT_R01930	PYGADE_R07934	STRCAM_R04543	TAUERY_R09981	TINGUT_R12826	TYTALB_R07227	MENNOV_R02447	ARDKOR_R03242	CEUAER_R00964	COCCOC_R04052	GEOCAL_R08966	GLAPRA_R12178
80	GALGAL_R00090	CHAVOC_R12154	ACACHL_R02325	-	APTFOR_R07368	BALREG_R08902	BUCRHI_R06092	CALANN_R12963	ANTCAR_R08888	CARCRI_R08828	CATAUR_R03303	CHAPEL_R10815	CHLMAC_R02211	COLSTR_R05611	COLLIV_R05563	CORBRA_R00708	CUCCAN_R06060	EGRGAR_R01160	EURHEL_R01036	FALPER_R03746	FULGLA_R11464	GAVSTE_R04339	GEOFOR_R05509	HALLEU_R09716	LEPDIS_R11651	MELUND_R04453	MERNUB_R07450	MESUNI_R10760	NESNOT_R11440	NIPNIP_R11062	OPIHOA_R10844	PELCRI_R01168	PHALEP_R07761	PHACAR_R04827	PHORUB_R12322	PICPUB_R10547	PODCRI_R05997	PTEGUT_R07334	PYGADE_R07935	STRCAM_R04544	TAUERY_R13124	TINGUT_R10901	TYTALB_R10406	MENNOV_R02448	ARDKOR_R03243	CEUAER_R03677	COCCOC_R04053	GEOCAL_R13320	GLAPRA_R12179
81	GALGAL_R00091	CHAVOC_R12155	ACACHL_R09730	APAVIT_R09018	APTFOR_R07369	BALREG_R02888	BUCRHI_R07877	CALANN_R12964	ANTCAR_R02815	CARCRI_R09504	-	CHAPEL_R10816	CHLMAC_R02773	COLSTR_R06987	COLLIV_R05564	CORBRA_R00709	CUCCAN_R06061	EGRGAR_R05141	EURHEL_R01420	FALPER_R03747	FULGLA_R06730	GAVSTE_R08940	GEOFOR_R05510	HALLEU_R09717	LEPDIS_R04302	MELUND_R04454	-	MESUNI_R01690	NESNOT_R05557	NIPNIP_R04059	OPIHOA_R10845	PELCRI_R08033	PHALEP_R06809	PHACAR_R11407	PHORUB_R00222	PICPUB_R10548	PODCRI_R07542	PTEGUT_R06679	PYGADE_R07936	STRCAM_R04545	TAUERY_R06926	TINGUT_R10902	TYTALB_R11116	MENNOV_R02449	ARDKOR_R03244	CEUAER_R05524	COCCOC_R01540	GEOCAL_R08480	GLAPRA_R12180
82	GALGAL_R00092	CHAVOC_R12156	ACACHL_R02018	APAVIT_R00757	APTFOR_R07370	BALREG_R09990	BUCRHI_R10774	CALANN_R12965	ANTCAR_R11264	CARCRI_R12733	CATAUR_R06117	CHAPEL_R10817	CHLMAC_R03690	COLSTR_R04964	COLLIV_R05565	CORBRA_R00710	CUCCAN_R06062	EGRGAR_R05142	EURHEL_R03152	FALPER_R12844	FULGLA_R06269	GAVSTE_R08116	GEOFOR_R05511	HALLEU_R09718	LEPDIS_R00215	MELUND_R10071	MERNUB_R05951	MESUNI_R03512	NESNOT_R02523	NIPNIP_R04060	OPIHOA_R10846	PELCRI_R01074	PHALEP_R08828	PHACAR_R09367	PHORUB_R11966	PICPUB_R10549	PODCRI_R03145	PTEGUT_R02121	PYGADE_R07937	STRCAM_R04546	TAUERY_R13126	-	TYTALB_R03341	MENNOV_R02450	ARDKOR_R03245	CEUAER_R02176	COCCOC_R01541	GEOCAL_R13129	GLAPRA_R02409
83	GALGAL_R00093	CHAVOC_R12157	ACACHL_R08909	APAVIT_R01897	APTFOR_R07371	BALREG_R08356	BUCRHI_R01692	CALANN_R12966	ANTCAR_R06496	CARCRI_R09080	CATAUR_R07034	CHAPEL_R12256	CHLMAC_R06889	COLSTR_R00881	COLLIV_R05566	CORBRA_R00711	CUCCAN_R06063	EGRGAR_R05143	EURHEL_R06932	FALPER_R12845	FULGLA_R12038	GAVSTE_R09386	GEOFOR_R05512	HALLEU_R09719	LEPDIS_R07229	MELUND_R10072	-	MESUNI_R12183	NESNOT_R12576	NIPNIP_R04061	OPIHOA_R10847	PELCRI_R07250	PHALEP_R06169	PHACAR_R00416	PHORUB_R06123	PICPUB_R10550	PODCRI_R02131	PTEGUT_R08862	PYGADE_R07938	STRCAM_R04547	TAUERY_R12604	TINGUT_R02123	TYTALB_R10756	MENNOV_R02451	ARDKOR_R10960	CEUAER_R02386	COCCOC_R07154	GEOCAL_R02375	GLAPRA_R01084
84	GALGAL_R00094	CHAVOC_R06990	ACACHL_R01211	APAVIT_R09468	APTFOR_R07372	BALREG_R01072	-	CALANN_R12502	ANTCAR_R12776	CARCRI_R12617	CATAUR_R03210	CHAPEL_R05223	CHLMAC_R09685	COLSTR_R08646	COLLIV_R03666	CORBRA_R00482	CUCCAN_R09006	EGRGAR_R11178	EURHEL_R04440	FALPER_R10563	FULGLA_R02437	GAVSTE_R00759	GEOFOR_R05871	HALLEU_R01791	LEPDIS_R10492	MELUND_R00357	MERNUB_R05717	MESUNI_R05018	NESNOT_R13026	NIPNIP_R11064	-	PELCRI_R11409	PHALEP_R07589	PHACAR_R03458	PHORUB_R10704	-	PODCRI_R10411	PTEGUT_R01138	PYGADE_R03702	-	TAUERY_R10130	TINGUT_R02588	TYTALB_R04546	MENNOV_R01570	ARDKOR_R11516	CEUAER_R05970	COCCOC_R11913	-	GLAPRA_R04327
85	GALGAL_R00095	CHAVOC_R06991	ACACHL_R12136	APAVIT_R12524	APTFOR_R07373	BALREG_R02289	-	CALANN_R12503	-	-	-	CHAPEL_R05224	CHLMAC_R10041	COLSTR_R05615	COLLIV_R03667	CORBRA_R00484	CUCCAN_R13761	EGRGAR_R11179	-	FALPER_R10565	FULGLA_R04552	GAVSTE_R09996	GEOFOR_R05872	HALLEU_R01792	LEPDIS_R10004	MELUND_R00358	-	MESUNI_R04953	NESNOT_R02366	NIPNIP_R11066	OPIHOA_R11818	PELCRI_R09061	PHALEP_R04950	PHACAR_R00807	PHORUB_R05899	PICPUB_R02737	-	PTEGUT_R05862	PYGADE_R03703	STRCAM_R09303	TAUERY_R07884	TINGUT_R05662	TYTALB_R09529	MENNOV_R02804	ARDKOR_R11517	-	COCCOC_R11915	GEOCAL_R01127	GLAPRA_R12265
86	GALGAL_R00096	CHAVOC_R03613	ACACHL_R11868	APAVIT_R07338	APTFOR_R07374	-	BUCRHI_R02177	CALANN_R12504	ANTCAR_R08540	CARCRI_R11772	CATAUR_R02409	CHAPEL_R01251	CHLMAC_R09674	COLSTR_R11238	COLLIV_R05300	CORBRA_R00485	CUCCAN_R13762	EGRGAR_R12355	EURHEL_R04178	FALPER_R10566	FULGLA_R02222	-	GEOFOR_R05873	HALLEU_R01793	LEPDIS_R10217	MELUND_R12620	-	-	NESNOT_R10182	NIPNIP_R11067	OPIHOA_R11730	PELCRI_R11383	PHALEP_R09645	PHACAR_R05902	PHORUB_R08675	PICPUB_R03924	-	PTEGUT_R11423	PYGADE_R08090	STRCAM_R09304	-	TINGUT_R07002	TYTALB_R11964	MENNOV_R07264	ARDKOR_R03752	-	COCCOC_R05449	GEOCAL_R07580	GLAPRA_R05668
87	GALGAL_R00097	CHAVOC_R03614	-	-	APTFOR_R07375	-	-	CALANN_R12505	-	-	-	CHAPEL_R01252	-	-	COLLIV_R05301	CORBRA_R00486	CUCCAN_R13763	EGRGAR_R12356	-	FALPER_R10567	-	-	GEOFOR_R05874	HALLEU_R01794	-	MELUND_R12621	-	-	-	NIPNIP_R11068	OPIHOA_R11731	-	-	PHACAR_R07219	-	-	-	-	PYGADE_R08091	STRCAM_R09305	-	TINGUT_R07003	-	MENNOV_R07265	ARDKOR_R03753	CEUAER_R04815	COCCOC_R05450	-	-
88	GALGAL_R00098	CHAVOC_R06898	ACACHL_R06049	APAVIT_R01975	APTFOR_R09964	BALREG_R08692	BUCRHI_R12676	CALANN_R12967	ANTCAR_R11612	CARCRI_R03831	CATAUR_R03012	CHAPEL_R08306	CHLMAC_R12771	COLSTR_R12616	COLLIV_R05302	CORBRA_R04392	CUCCAN_R14371	EGRGAR_R03031	EURHEL_R12553	FALPER_R00584	FULGLA_R08502	GAVSTE_R00839	GEOFOR_R02420	HALLEU_R04073	-	MELUND_R14301	MERNUB_R12113	MESUNI_R13054	NESNOT_R13280	NIPNIP_R11069	OPIHOA_R13309	PELCRI_R02263	PHALEP_R11372	PHACAR_R12460	PHORUB_R00983	-	PODCRI_R12410	PTEGUT_R09998	PYGADE_R09473	STRCAM_R05536	TAUERY_R03495	TINGUT_R13597	TYTALB_R12293	MENNOV_R04149	ARDKOR_R11436	CEUAER_R12713	COCCOC_R04243	GEOCAL_R03527	GLAPRA_R08514
89	GALGAL_R00099	CHAVOC_R01324	ACACHL_R07350	APAVIT_R10540	APTFOR_R05903	BALREG_R05045	BUCRHI_R04728	CALANN_R12968	ANTCAR_R10271	CARCRI_R09591	CATAUR_R04008	CHAPEL_R02667	CHLMAC_R11935	COLSTR_R07973	COLLIV_R05303	CORBRA_R04395	CUCCAN_R12887	EGRGAR_R01266	EURHEL_R05940	FALPER_R00585	FULGLA_R10223	GAVSTE_R05452	GEOFOR_R02423	HALLEU_R14729	LEPDIS_R00663	MELUND_R10133	-	MESUNI_R07245	NESNOT_R12491	NIPNIP_R11070	OPIHOA_R03992	PELCRI_R01757	PHALEP_R09810	PHACAR_R06688	PHORUB_R10569	PICPUB_R06857	PODCRI_R03135	PTEGUT_R03013	PYGADE_R02477	STRCAM_R12311	TAUERY_R11096	TINGUT_R03783	TYTALB_R02175	MENNOV_R04152	ARDKOR_R09852	CEUAER_R08708	COCCOC_R04277	GEOCAL_R08036	GLAPRA_R12932
90	GALGAL_R00100	-	-	-	-	-	-	-	-	-	-	-	-	-	COLLIV_R05304	-	CUCCAN_R12888	-	-	-	-	-	GEOFOR_R02424	HALLEU_R03940	-	-	-	-	-	NIPNIP_R11071	-	-	-	-	-	-	-	-	-	-	-	-	-	-	-	-	-	-	-
91	GALGAL_R00101	-	ACACHL_R08401	APAVIT_R00714	APTFOR_R11371	-	BUCRHI_R02503	CALANN_R12969	ANTCAR_R13166	-	CATAUR_R07695	CHAPEL_R12361	-	COLSTR_R06505	COLLIV_R09974	CORBRA_R04396	CUCCAN_R12889	EGRGAR_R01267	-	FALPER_R00587	-	-	GEOFOR_R02425	HALLEU_R03941	LEPDIS_R12827	MELUND_R03304	MERNUB_R09392	MESUNI_R09177	-	NIPNIP_R11072	-	-	-	-	-	PICPUB_R13739	-	-	-	-	TAUERY_R10871	TINGUT_R07748	-	MENNOV_R01160	-	-	COCCOC_R14289	GEOCAL_R02429	GLAPRA_R05712
92	GALGAL_R00102	CHAVOC_R14250	ACACHL_R00723	APAVIT_R07292	APTFOR_R11372	BALREG_R05914	BUCRHI_R06031	CALANN_R12970	ANTCAR_R12696	-	CATAUR_R09503	CHAPEL_R12362	CHLMAC_R03447	COLSTR_R08818	COLLIV_R09975	CORBRA_R04397	-	EGRGAR_R01268	EURHEL_R10620	FALPER_R00588	FULGLA_R00645	GAVSTE_R10942	GEOFOR_R02426	HALLEU_R04061	LEPDIS_R03500	MELUND_R13979	MERNUB_R03680	-	NESNOT_R10282	NIPNIP_R11073	OPIHOA_R05298	PELCRI_R09685	PHALEP_R02205	PHACAR_R03373	PHORUB_R01267	-	PODCRI_R10911	PTEGUT_R00824	PYGADE_R06522	STRCAM_R12312	-	TINGUT_R06115	TYTALB_R08284	MENNOV_R01161	ARDKOR_R05275	-	COCCOC_R14290	-	GLAPRA_R02049
93	GALGAL_R00103	CHAVOC_R14251	-	-	APTFOR_R11373	-	-	CALANN_R12971	-	-	-	CHAPEL_R12363	-	COLSTR_R02772	COLLIV_R09976	CORBRA_R04398	CUCCAN_R12890	EGRGAR_R01269	-	FALPER_R00589	-	-	GEOFOR_R02427	HALLEU_R04062	-	-	-	-	-	NIPNIP_R11074	OPIHOA_R07862	PELCRI_R08054	-	PHACAR_R06387	-	PICPUB_R13740	-	-	PYGADE_R06523	STRCAM_R12313	-	TINGUT_R06116	-	MENNOV_R01162	ARDKOR_R05276	-	COCCOC_R14291	GEOCAL_R01770	GLAPRA_R02050
94	GALGAL_R00104	-	ACACHL_R02279	-	APTFOR_R11375	-	-	CALANN_R12973	-	-	-	CHAPEL_R12537	-	-	-	CORBRA_R04400	CUCCAN_R12892	-	-	FALPER_R00591	-	-	GEOFOR_R02429	HALLEU_R03020	-	MELUND_R07427	-	-	NESNOT_R10993	NIPNIP_R11076	-	-	-	-	-	PICPUB_R04142	-	-	-	-	-	-	-	MENNOV_R07919	ARDKOR_R09857	-	COCCOC_R11881	GEOCAL_R11747	-
95	GALGAL_R00105	CHAVOC_R01321	ACACHL_R00671	-	APTFOR_R11376	BALREG_R12925	BUCRHI_R12341	CALANN_R12974	ANTCAR_R07471	CARCRI_R12504	CATAUR_R07125	CHAPEL_R12538	CHLMAC_R09986	COLSTR_R12094	COLLIV_R09978	CORBRA_R04401	CUCCAN_R12893	EGRGAR_R08806	EURHEL_R01220	FALPER_R00592	FULGLA_R09783	GAVSTE_R11222	GEOFOR_R02430	HALLEU_R01309	LEPDIS_R07465	MELUND_R08794	-	MESUNI_R06692	NESNOT_R06208	NIPNIP_R11077	-	PELCRI_R04867	PHALEP_R10193	PHACAR_R09449	PHORUB_R03447	-	PODCRI_R05854	PTEGUT_R02408	PYGADE_R01142	STRCAM_R02858	TAUERY_R03857	TINGUT_R05315	TYTALB_R09341	MENNOV_R07920	ARDKOR_R01238	CEUAER_R12219	COCCOC_R05806	GEOCAL_R11771	GLAPRA_R10013
96	GALGAL_R00106	CHAVOC_R08244	ACACHL_R09096	APAVIT_R08272	APTFOR_R07865	BALREG_R01136	BUCRHI_R06193	CALANN_R12975	ANTCAR_R07361	CARCRI_R09161	CATAUR_R08347	CHAPEL_R13172	CHLMAC_R07239	COLSTR_R05001	COLLIV_R08602	CORBRA_R04402	CUCCAN_R11871	EGRGAR_R02871	-	FALPER_R00593	FULGLA_R07296	GAVSTE_R02219	GEOFOR_R02596	HALLEU_R08106	LEPDIS_R03493	MELUND_R07377	MERNUB_R12234	MESUNI_R07875	NESNOT_R00844	NIPNIP_R11078	OPIHOA_R06479	PELCRI_R06463	PHALEP_R13067	PHACAR_R08433	PHORUB_R12028	PICPUB_R06365	PODCRI_R08558	PTEGUT_R01104	PYGADE_R09393	STRCAM_R13605	TAUERY_R12950	TINGUT_R03640	TYTALB_R11759	MENNOV_R07921	ARDKOR_R02082	-	COCCOC_R07583	GEOCAL_R01208	GLAPRA_R06908
97	GALGAL_R00107	CHAVOC_R08245	-	-	APTFOR_R07866	BALREG_R11376	-	CALANN_R12976	-	CARCRI_R10335	-	CHAPEL_R13173	-	-	COLLIV_R11070	CORBRA_R04403	CUCCAN_R11872	EGRGAR_R10251	EURHEL_R07455	FALPER_R05779	FULGLA_R06423	GAVSTE_R02461	GEOFOR_R11849	HALLEU_R00203	-	MELUND_R07378	MERNUB_R08558	MESUNI_R09328	-	NIPNIP_R11079	OPIHOA_R13231	PELCRI_R08768	PHALEP_R08791	-	PHORUB_R11378	PICPUB_R06366	-	PTEGUT_R06413	PYGADE_R09394	STRCAM_R13606	TAUERY_R06304	-	-	MENNOV_R07922	ARDKOR_R04335	-	COCCOC_R07584	-	GLAPRA_R02754
98	GALGAL_R00108	CHAVOC_R06408	ACACHL_R01245	APAVIT_R03355	APTFOR_R07867	BALREG_R02215	BUCRHI_R07449	CALANN_R12977	ANTCAR_R06069	CARCRI_R04820	CATAUR_R08081	CHAPEL_R13174	CHLMAC_R02118	COLSTR_R04865	COLLIV_R11071	CORBRA_R04404	CUCCAN_R11873	EGRGAR_R13356	EURHEL_R00769	FALPER_R02498	FULGLA_R11282	GAVSTE_R10835	-	HALLEU_R00204	LEPDIS_R09174	MELUND_R11245	MERNUB_R08233	MESUNI_R11860	NESNOT_R12917	NIPNIP_R11080	OPIHOA_R10848	PELCRI_R07583	PHALEP_R10528	PHACAR_R11084	PHORUB_R05886	PICPUB_R06367	PODCRI_R09357	PTEGUT_R07265	PYGADE_R10516	STRCAM_R13581	TAUERY_R04899	TINGUT_R08058	TYTALB_R00788	-	ARDKOR_R08443	-	COCCOC_R07585	GEOCAL_R13276	-
99	GALGAL_R00109	CHAVOC_R14278	ACACHL_R09839	APAVIT_R10485	APTFOR_R07868	BALREG_R00407	-	CALANN_R12978	ANTCAR_R09317	CARCRI_R09537	-	CHAPEL_R13175	CHLMAC_R10714	COLSTR_R07948	COLLIV_R11072	CORBRA_R04405	CUCCAN_R11874	EGRGAR_R13357	EURHEL_R08563	FALPER_R05780	FULGLA_R05528	GAVSTE_R07978	GEOFOR_R11851	HALLEU_R00205	LEPDIS_R07108	MELUND_R11246	MERNUB_R05461	MESUNI_R09672	NESNOT_R03025	NIPNIP_R11081	OPIHOA_R01308	PELCRI_R07016	PHALEP_R00465	PHACAR_R07920	PHORUB_R10435	PICPUB_R06368	PODCRI_R00286	PTEGUT_R00330	PYGADE_R03884	STRCAM_R12356	TAUERY_R08470	TINGUT_R13070	TYTALB_R02807	MENNOV_R07924	ARDKOR_R12729	CEUAER_R09316	COCCOC_R07586	-	GLAPRA_R07721
100	GALGAL_R00110	-	-	-	APTFOR_R07869	-	-	CALANN_R12979	-	-	CATAUR_R13024	CHAPEL_R13176	-	-	COLLIV_R11073	CORBRA_R04406	CUCCAN_R11875	EGRGAR_R13358	-	FALPER_R05781	-	-	GEOFOR_R11852	HALLEU_R00206	LEPDIS_R13914	MELUND_R11247	-	-	-	NIPNIP_R11082	-	-	PHALEP_R10396	-	-	PICPUB_R06369	PODCRI_R12707	-	-	STRCAM_R12357	-	-	-	MENNOV_R07925	ARDKOR_R05614	CEUAER_R13529	COCCOC_R07587	GEOCAL_R08453	GLAPRA_R07722
101	GALGAL_R00111	CHAVOC_R14279	ACACHL_R11865	APAVIT_R04865	APTFOR_R07870	BALREG_R02421	-	CALANN_R12980	ANTCAR_R10809	CARCRI_R12831	CATAUR_R08407	CHAPEL_R13177	-	COLSTR_R01073	COLLIV_R11074	CORBRA_R04407	CUCCAN_R11876	EGRGAR_R13359	EURHEL_R10956	FALPER_R05782	FULGLA_R08421	GAVSTE_R02250	GEOFOR_R11853	HALLEU_R00207	LEPDIS_R07310	MELUND_R11248	MERNUB_R04295	MESUNI_R13056	NESNOT_R11432	NIPNIP_R11083	-	PELCRI_R05813	PHALEP_R04887	PHACAR_R08149	PHORUB_R09764	PICPUB_R06370	PODCRI_R06715	PTEGUT_R12679	PYGADE_R03885	STRCAM_R12358	TAUERY_R04667	TINGUT_R12223	TYTALB_R11624	MENNOV_R07926	ARDKOR_R08640	CEUAER_R10021	COCCOC_R07588	GEOCAL_R08842	GLAPRA_R09838
102	GALGAL_R00112	CHAVOC_R06409	ACACHL_R10591	APAVIT_R11049	APTFOR_R07871	BALREG_R09069	BUCRHI_R08552	CALANN_R12981	ANTCAR_R02296	CARCRI_R01174	CATAUR_R04334	CHAPEL_R13178	CHLMAC_R08357	COLSTR_R11349	COLLIV_R11075	CORBRA_R04408	CUCCAN_R11877	EGRGAR_R13360	EURHEL_R08142	FALPER_R02499	FULGLA_R04571	GAVSTE_R00782	GEOFOR_R11854	HALLEU_R00208	LEPDIS_R00853	MELUND_R11249	MERNUB_R01801	MESUNI_R02471	NESNOT_R06296	NIPNIP_R11084	OPIHOA_R10849	PELCRI_R01212	PHALEP_R11777	PHACAR_R02440	PHORUB_R00702	PICPUB_R06371	PODCRI_R06056	PTEGUT_R11374	PYGADE_R10517	STRCAM_R13582	TAUERY_R03941	TINGUT_R01309	TYTALB_R05825	MENNOV_R07927	ARDKOR_R01278	-	COCCOC_R07589	-	GLAPRA_R14089
103	GALGAL_R00113	-	-	APAVIT_R04744	-	-	-	-	-	-	-	-	CHLMAC_R11352	-	-	-	CUCCAN_R11878	EGRGAR_R13361	-	-	-	-	-	HALLEU_R00210	-	MELUND_R11250	MERNUB_R00609	-	-	NIPNIP_R11085	-	PELCRI_R08038	PHALEP_R02243	-	-	PICPUB_R09424	-	-	PYGADE_R10518	-	-	-	-	-	-	-	-	GEOCAL_R13097	-
104	GALGAL_R00114	-	ACACHL_R01532	-	APTFOR_R07873	-	-	-	-	CARCRI_R10809	CATAUR_R02310	-	-	-	-	-	CUCCAN_R11879	EGRGAR_R13362	-	FALPER_R02501	-	GAVSTE_R03065	-	HALLEU_R00209	LEPDIS_R10599	-	-	-	-	NIPNIP_R11086	OPIHOA_R10851	PELCRI_R08039	-	-	PHORUB_R04463	PICPUB_R09423	PODCRI_R10351	-	PYGADE_R10519	-	TAUERY_R12117	-	-	MENNOV_R07928	-	-	COCCOC_R07590	GEOCAL_R06671	-
105	GALGAL_R00115	CHAVOC_R06413	ACACHL_R01533	APAVIT_R10509	APTFOR_R07875	-	BUCRHI_R10646	CALANN_R12985	ANTCAR_R00479	-	CATAUR_R07624	CHAPEL_R13181	-	COLSTR_R01543	COLLIV_R11078	CORBRA_R04412	CUCCAN_R11880	EGRGAR_R13363	-	FALPER_R02504	-	GAVSTE_R07782	GEOFOR_R11857	HALLEU_R00211	LEPDIS_R01572	MELUND_R11251	MERNUB_R11461	MESUNI_R03029	-	NIPNIP_R11087	OPIHOA_R10853	-	PHALEP_R04238	-	PHORUB_R02986	PICPUB_R09425	PODCRI_R08874	-	PYGADE_R10520	-	TAUERY_R00319	-	-	MENNOV_R07929	ARDKOR_R08910	-	COCCOC_R07591	GEOCAL_R05701	GLAPRA_R10529
106	GALGAL_R00116	-	-	APAVIT_R09965	-	BALREG_R13144	-	-	ANTCAR_R03885	-	-	-	CHLMAC_R08705	COLSTR_R10930	-	CORBRA_R04413	CUCCAN_R11881	EGRGAR_R13364	-	-	FULGLA_R12351	GAVSTE_R09547	GEOFOR_R11858	HALLEU_R00212	LEPDIS_R06505	-	MERNUB_R03407	MESUNI_R02011	NESNOT_R12888	NIPNIP_R11088	OPIHOA_R10854	-	PHALEP_R05174	PHACAR_R04796	PHORUB_R09992	-	PODCRI_R09365	-	PYGADE_R10521	STRCAM_R13584	TAUERY_R07749	TINGUT_R00529	TYTALB_R03202	MENNOV_R07930	ARDKOR_R08911	-	COCCOC_R07592	-	GLAPRA_R09808
107	GALGAL_R00117	CHAVOC_R01043	ACACHL_R13436	APAVIT_R12035	APTFOR_R00195	BALREG_R09802	BUCRHI_R12027	CALANN_R05542	ANTCAR_R12165	CARCRI_R04805	CATAUR_R01012	CHAPEL_R11357	CHLMAC_R01228	-	COLLIV_R05581	CORBRA_R00248	CUCCAN_R06088	EGRGAR_R05154	EURHEL_R00433	FALPER_R01024	FULGLA_R09578	GAVSTE_R02883	GEOFOR_R05104	HALLEU_R09120	LEPDIS_R05210	MELUND_R08622	MERNUB_R03053	MESUNI_R05141	NESNOT_R04404	NIPNIP_R04092	OPIHOA_R00662	PELCRI_R01671	PHALEP_R12871	PHACAR_R05968	PHORUB_R00802	PICPUB_R08049	PODCRI_R05600	PTEGUT_R00929	PYGADE_R00901	STRCAM_R06961	TAUERY_R02467	TINGUT_R01518	TYTALB_R05695	MENNOV_R02765	ARDKOR_R03249	-	COCCOC_R01567	GEOCAL_R02273	GLAPRA_R05055
108	GALGAL_R00118	CHAVOC_R01044	ACACHL_R08228	APAVIT_R08996	APTFOR_R00196	BALREG_R12469	BUCRHI_R00417	CALANN_R05543	ANTCAR_R02998	CARCRI_R00137	CATAUR_R07089	CHAPEL_R11358	CHLMAC_R06540	COLSTR_R04168	COLLIV_R05582	CORBRA_R00250	CUCCAN_R06089	EGRGAR_R05155	EURHEL_R10434	FALPER_R01025	FULGLA_R09411	GAVSTE_R06493	GEOFOR_R05106	HALLEU_R09121	LEPDIS_R07081	MELUND_R12622	MERNUB_R10112	MESUNI_R01483	NESNOT_R08108	NIPNIP_R04093	OPIHOA_R00663	PELCRI_R01631	PHALEP_R12018	PHACAR_R06656	PHORUB_R03948	PICPUB_R08050	PODCRI_R01934	PTEGUT_R00121	PYGADE_R00902	STRCAM_R06962	TAUERY_R09439	TINGUT_R01519	TYTALB_R10134	MENNOV_R02766	ARDKOR_R03250	CEUAER_R06013	COCCOC_R01568	GEOCAL_R00741	GLAPRA_R06940
109	GALGAL_R00119	CHAVOC_R01045	ACACHL_R08229	APAVIT_R08997	APTFOR_R00197	BALREG_R12470	BUCRHI_R00418	CALANN_R05544	ANTCAR_R02999	CARCRI_R00138	-	CHAPEL_R11359	CHLMAC_R07195	COLSTR_R04169	COLLIV_R05583	CORBRA_R00251	CUCCAN_R06090	EGRGAR_R05156	EURHEL_R10435	FALPER_R01026	FULGLA_R09412	-	GEOFOR_R05107	HALLEU_R09122	LEPDIS_R07082	MELUND_R12623	MERNUB_R10113	MESUNI_R01484	NESNOT_R08109	NIPNIP_R04094	OPIHOA_R00664	PELCRI_R01632	PHALEP_R12019	PHACAR_R06657	PHORUB_R03949	PICPUB_R08051	PODCRI_R09794	PTEGUT_R00122	PYGADE_R00903	STRCAM_R06963	TAUERY_R09440	TINGUT_R01520	TYTALB_R10135	MENNOV_R02767	ARDKOR_R03251	-	COCCOC_R01569	GEOCAL_R00742	GLAPRA_R06941
110	GALGAL_R00120	CHAVOC_R01046	-	APAVIT_R10588	APTFOR_R00198	BALREG_R07034	BUCRHI_R09912	CALANN_R12987	ANTCAR_R05804	CARCRI_R05886	CATAUR_R02904	CHAPEL_R13183	CHLMAC_R00174	COLSTR_R13272	COLLIV_R05584	CORBRA_R00252	CUCCAN_R06091	EGRGAR_R05157	EURHEL_R11725	FALPER_R01027	FULGLA_R04095	GAVSTE_R10202	GEOFOR_R05108	HALLEU_R09123	LEPDIS_R11567	MELUND_R12624	MERNUB_R08414	MESUNI_R06932	NESNOT_R01735	NIPNIP_R04095	OPIHOA_R00665	PELCRI_R04281	PHALEP_R07163	PHACAR_R06437	PHORUB_R10628	PICPUB_R08052	PODCRI_R03875	PTEGUT_R05593	PYGADE_R00904	STRCAM_R06964	TAUERY_R01954	TINGUT_R01521	TYTALB_R00519	MENNOV_R02768	ARDKOR_R03252	CEUAER_R06810	COCCOC_R01570	GEOCAL_R04395	GLAPRA_R10904
111	GALGAL_R00121	CHAVOC_R02471	-	-	-	-	-	-	-	CARCRI_R09884	CATAUR_R12871	-	-	-	-	-	-	-	EURHEL_R09865	FALPER_R04399	-	-	-	HALLEU_R10447	-	MELUND_R14523	-	MESUNI_R05957	-	-	-	-	-	-	-	-	-	-	-	STRCAM_R05729	-	TINGUT_R05225	-	MENNOV_R04560	ARDKOR_R12798	-	COCCOC_R05793	-	GLAPRA_R07702
112	GALGAL_R00122	CHAVOC_R12159	ACACHL_R10717	-	APTFOR_R14692	BALREG_R10117	BUCRHI_R01180	CALANN_R05545	-	-	-	CHAPEL_R12258	CHLMAC_R00761	COLSTR_R11016	COLLIV_R05585	CORBRA_R02798	CUCCAN_R06093	EGRGAR_R05158	EURHEL_R12516	FALPER_R12847	-	-	GEOFOR_R08390	HALLEU_R12603	LEPDIS_R07487	MELUND_R11564	-	MESUNI_R08913	NESNOT_R11649	NIPNIP_R04096	OPIHOA_R13369	-	-	-	-	PICPUB_R10551	-	-	-	STRCAM_R04555	-	TINGUT_R13824	-	MENNOV_R08731	ARDKOR_R10961	-	COCCOC_R07170	GEOCAL_R12872	-
113	GALGAL_R00123	CHAVOC_R12160	ACACHL_R09577	APAVIT_R03946	APTFOR_R07376	BALREG_R02765	BUCRHI_R01558	CALANN_R05546	ANTCAR_R07981	CARCRI_R07975	CATAUR_R08688	CHAPEL_R12259	CHLMAC_R08928	COLSTR_R10798	COLLIV_R02213	CORBRA_R02799	-	EGRGAR_R05159	EURHEL_R07698	FALPER_R12848	FULGLA_R09233	GAVSTE_R00180	GEOFOR_R08391	HALLEU_R12604	LEPDIS_R08057	MELUND_R11565	-	MESUNI_R06779	NESNOT_R12068	NIPNIP_R04097	OPIHOA_R10857	PELCRI_R05260	PHALEP_R08063	PHACAR_R01492	PHORUB_R11492	PICPUB_R10552	PODCRI_R11498	PTEGUT_R09096	PYGADE_R00874	STRCAM_R04556	TAUERY_R10762	TINGUT_R00384	TYTALB_R08886	MENNOV_R08732	ARDKOR_R00572	CEUAER_R05939	COCCOC_R05361	GEOCAL_R00190	GLAPRA_R08964
114	GALGAL_R00124	CHAVOC_R12161	ACACHL_R01961	APAVIT_R10654	APTFOR_R07377	-	BUCRHI_R06575	CALANN_R05547	ANTCAR_R08169	CARCRI_R12156	CATAUR_R09109	CHAPEL_R12260	CHLMAC_R09109	COLSTR_R11068	COLLIV_R02214	CORBRA_R02800	CUCCAN_R11884	EGRGAR_R05160	EURHEL_R11728	FALPER_R12849	FULGLA_R01481	GAVSTE_R10408	GEOFOR_R08392	HALLEU_R13450	LEPDIS_R12328	MELUND_R11566	MERNUB_R01632	MESUNI_R01628	NESNOT_R04363	NIPNIP_R11092	OPIHOA_R10858	PELCRI_R06739	PHALEP_R07030	PHACAR_R06617	PHORUB_R02896	PICPUB_R10553	PODCRI_R04054	PTEGUT_R09370	PYGADE_R00875	STRCAM_R04557	TAUERY_R00627	TINGUT_R00385	TYTALB_R08958	MENNOV_R08733	ARDKOR_R00573	CEUAER_R05626	COCCOC_R05362	GEOCAL_R08620	GLAPRA_R08965
115	GALGAL_R00125	CHAVOC_R01724	ACACHL_R08133	APAVIT_R02661	APTFOR_R02184	BALREG_R02805	BUCRHI_R05205	CALANN_R06203	ANTCAR_R11807	CARCRI_R00173	CATAUR_R11176	CHAPEL_R00609	CHLMAC_R11556	COLSTR_R02694	COLLIV_R05308	-	CUCCAN_R09081	EGRGAR_R12256	EURHEL_R05089	FALPER_R01785	FULGLA_R01442	GAVSTE_R00129	GEOFOR_R01313	HALLEU_R14515	LEPDIS_R10759	MELUND_R01280	MERNUB_R02634	MESUNI_R00183	NESNOT_R00142	NIPNIP_R11096	OPIHOA_R09642	PELCRI_R10538	PHALEP_R11958	PHACAR_R03954	PHORUB_R03907	PICPUB_R00389	PODCRI_R05015	PTEGUT_R07858	PYGADE_R03313	STRCAM_R08882	TAUERY_R04177	TINGUT_R05453	TYTALB_R00186	MENNOV_R05179	ARDKOR_R11974	CEUAER_R04050	COCCOC_R09503	GEOCAL_R06764	GLAPRA_R10414
116	GALGAL_R00126	CHAVOC_R01725	-	APAVIT_R06390	APTFOR_R02185	-	BUCRHI_R05893	CALANN_R06204	-	-	CATAUR_R05467	CHAPEL_R00610	-	COLSTR_R03567	COLLIV_R05309	CORBRA_R00714	CUCCAN_R09082	EGRGAR_R12257	-	FALPER_R01786	-	GAVSTE_R07339	GEOFOR_R01314	HALLEU_R12160	-	MELUND_R01281	MERNUB_R08329	MESUNI_R05499	-	NIPNIP_R11097	OPIHOA_R09643	-	PHALEP_R11727	-	-	PICPUB_R00390	PODCRI_R03046	-	PYGADE_R03314	STRCAM_R08883	-	TINGUT_R05454	-	MENNOV_R05182	-	-	COCCOC_R09504	-	-
117	GALGAL_R00127	CHAVOC_R01726	ACACHL_R08185	APAVIT_R10214	APTFOR_R02186	BALREG_R11994	BUCRHI_R00117	CALANN_R06205	-	CARCRI_R01463	CATAUR_R10715	CHAPEL_R00611	-	COLSTR_R06425	COLLIV_R05310	CORBRA_R00715	CUCCAN_R09083	EGRGAR_R13413	EURHEL_R11338	FALPER_R01787	FULGLA_R02744	-	GEOFOR_R01315	HALLEU_R12161	LEPDIS_R01489	MELUND_R01282	MERNUB_R08851	MESUNI_R04338	NESNOT_R12049	NIPNIP_R11098	OPIHOA_R09644	PELCRI_R05288	PHALEP_R09374	-	PHORUB_R08984	PICPUB_R00391	-	-	PYGADE_R03315	STRCAM_R08884	TAUERY_R09396	TINGUT_R05455	TYTALB_R00158	MENNOV_R05180	ARDKOR_R07657	CEUAER_R08592	COCCOC_R06661	GEOCAL_R06740	GLAPRA_R04947
118	GALGAL_R00129	CHAVOC_R01047	ACACHL_R08230	-	APTFOR_R00199	BALREG_R12353	BUCRHI_R05384	CALANN_R05550	ANTCAR_R01789	-	CATAUR_R01586	CHAPEL_R11360	CHLMAC_R06541	COLSTR_R10411	COLLIV_R05586	CORBRA_R00249	CUCCAN_R06097	EGRGAR_R05161	EURHEL_R00394	FALPER_R01028	FULGLA_R03194	GAVSTE_R06494	GEOFOR_R05105	HALLEU_R09124	LEPDIS_R08955	MELUND_R08623	-	MESUNI_R01485	NESNOT_R08110	NIPNIP_R04103	OPIHOA_R00667	PELCRI_R10847	-	PHACAR_R04207	PHORUB_R03950	PICPUB_R08053	PODCRI_R11567	PTEGUT_R00123	PYGADE_R00905	STRCAM_R06965	TAUERY_R09441	TINGUT_R01522	TYTALB_R09483	MENNOV_R02769	ARDKOR_R03253	CEUAER_R10697	COCCOC_R01571	GEOCAL_R11742	GLAPRA_R05056
119	GALGAL_R00130	CHAVOC_R03615	-	APAVIT_R09302	APTFOR_R07379	BALREG_R03437	BUCRHI_R09210	CALANN_R12506	ANTCAR_R02956	CARCRI_R05743	CATAUR_R01023	CHAPEL_R01253	CHLMAC_R12565	COLSTR_R00711	COLLIV_R05312	CORBRA_R00487	CUCCAN_R13765	EGRGAR_R12357	EURHEL_R07875	FALPER_R10570	FULGLA_R06107	GAVSTE_R07069	GEOFOR_R05878	HALLEU_R01795	LEPDIS_R03347	MELUND_R12625	MERNUB_R08633	MESUNI_R05323	NESNOT_R01177	NIPNIP_R11100	OPIHOA_R07979	PELCRI_R05948	PHALEP_R04602	PHACAR_R04506	PHORUB_R10622	PICPUB_R03925	PODCRI_R03533	PTEGUT_R12821	PYGADE_R08092	STRCAM_R09306	TAUERY_R02615	TINGUT_R07004	TYTALB_R05630	MENNOV_R07266	ARDKOR_R02691	CEUAER_R12579	COCCOC_R05451	GEOCAL_R00733	GLAPRA_R12733
120	GALGAL_R00131	CHAVOC_R01727	ACACHL_R08134	APAVIT_R01373	APTFOR_R02187	BALREG_R00101	BUCRHI_R03906	CALANN_R06206	ANTCAR_R11870	CARCRI_R07987	CATAUR_R05024	CHAPEL_R00612	-	-	COLLIV_R05314	CORBRA_R00718	CUCCAN_R09086	EGRGAR_R12258	EURHEL_R08792	FALPER_R01788	FULGLA_R09248	GAVSTE_R03883	-	-	LEPDIS_R08080	-	MERNUB_R01317	-	-	NIPNIP_R11105	OPIHOA_R09645	PELCRI_R10519	-	-	-	PICPUB_R00392	-	PTEGUT_R11672	PYGADE_R03316	STRCAM_R08885	TAUERY_R01544	TINGUT_R05456	TYTALB_R01307	MENNOV_R05181	ARDKOR_R11975	-	COCCOC_R09505	GEOCAL_R06765	GLAPRA_R04121
121	GALGAL_R00132	CHAVOC_R12152	ACACHL_R01500	APAVIT_R11517	APTFOR_R07381	BALREG_R12007	BUCRHI_R10245	CALANN_R12992	ANTCAR_R11794	CARCRI_R05339	CATAUR_R01344	CHAPEL_R10818	-	COLSTR_R05940	-	CORBRA_R00706	CUCCAN_R06058	EGRGAR_R01161	-	FALPER_R03750	FULGLA_R06618	GAVSTE_R02589	GEOFOR_R05507	HALLEU_R12996	LEPDIS_R12096	MELUND_R04451	MERNUB_R08830	MESUNI_R06826	NESNOT_R02817	NIPNIP_R11060	OPIHOA_R10859	PELCRI_R01403	PHALEP_R02770	PHACAR_R08825	PHORUB_R11524	PICPUB_R10554	PODCRI_R02586	PTEGUT_R06631	PYGADE_R07939	STRCAM_R04576	TAUERY_R06787	TINGUT_R12827	TYTALB_R09896	MENNOV_R02446	-	CEUAER_R07850	COCCOC_R04054	-	GLAPRA_R03583
122	GALGAL_R00134	-	-	-	-	-	-	-	-	-	-	-	-	-	-	-	-	-	-	-	-	-	-	-	-	-	-	-	-	-	-	-	-	-	-	-	-	-	-	-	-	-	-	-	-	-	-	-	-
123	GALGAL_R00135	-	-	-	-	-	-	-	-	-	-	-	-	-	-	-	-	-	-	-	-	-	-	-	-	-	-	-	-	-	-	-	-	-	-	-	-	-	-	-	-	-	-	-	-	-	-	-	-
124	GALGAL_R00136	-	-	-	-	-	-	-	-	-	-	-	-	-	-	-	-	-	-	-	-	-	-	-	-	-	-	-	-	-	-	-	-	-	-	-	-	-	-	-	-	-	-	-	-	-	-	-	-
125	GALGAL_R00137	CHAVOC_R08246	ACACHL_R08493	-	APTFOR_R07880	BALREG_R10924	BUCRHI_R10456	CALANN_R12994	-	CARCRI_R04256	CATAUR_R06460	CHAPEL_R13187	CHLMAC_R06807	COLSTR_R00470	COLLIV_R08603	CORBRA_R04420	CUCCAN_R11888	EGRGAR_R02872	EURHEL_R07794	FALPER_R00595	FULGLA_R10848	GAVSTE_R06614	GEOFOR_R02597	HALLEU_R08107	LEPDIS_R01869	MELUND_R07379	MERNUB_R09072	MESUNI_R04859	NESNOT_R11322	NIPNIP_R11109	OPIHOA_R06480	PELCRI_R02999	PHALEP_R07110	PHACAR_R10330	PHORUB_R00463	PICPUB_R06372	PODCRI_R01614	PTEGUT_R05506	PYGADE_R09395	STRCAM_R13607	TAUERY_R04486	TINGUT_R03641	TYTALB_R05742	MENNOV_R07933	ARDKOR_R02083	CEUAER_R04314	COCCOC_R07597	GEOCAL_R04595	GLAPRA_R06797
126	GALGAL_R00142	CHAVOC_R13247	ACACHL_R10269	APAVIT_R07278	APTFOR_R02547	BALREG_R11272	BUCRHI_R03696	CALANN_R08729	ANTCAR_R10350	CARCRI_R05030	CATAUR_R04356	CHAPEL_R01739	CHLMAC_R12193	COLSTR_R01002	COLLIV_R03494	CORBRA_R11755	CUCCAN_R02387	EGRGAR_R06593	EURHEL_R07110	FALPER_R00500	FULGLA_R01921	GAVSTE_R02369	GEOFOR_R02804	HALLEU_R12968	LEPDIS_R06304	MELUND_R10575	MERNUB_R02451	MESUNI_R12967	NESNOT_R13201	NIPNIP_R09670	OPIHOA_R12030	PELCRI_R08543	PHALEP_R00987	PHACAR_R08247	PHORUB_R07013	PICPUB_R05162	PODCRI_R06076	PTEGUT_R10189	PYGADE_R03522	STRCAM_R11141	TAUERY_R03974	TINGUT_R08652	TYTALB_R04602	MENNOV_R05474	ARDKOR_R10543	CEUAER_R07377	COCCOC_R08096	GEOCAL_R13038	GLAPRA_R09079
127	GALGAL_R00144	CHAVOC_R04033	ACACHL_R10018	APAVIT_R12207	APTFOR_R11380	BALREG_R09009	BUCRHI_R08398	CALANN_R07772	ANTCAR_R02059	CARCRI_R04701	CATAUR_R05675	CHAPEL_R12052	CHLMAC_R04583	COLSTR_R12112	COLLIV_R12450	CORBRA_R01140	CUCCAN_R12599	EGRGAR_R10254	-	FALPER_R02786	FULGLA_R07464	GAVSTE_R04550	GEOFOR_R14081	HALLEU_R09616	LEPDIS_R13850	MELUND_R09924	-	MESUNI_R09355	NESNOT_R10474	NIPNIP_R07608	OPIHOA_R01321	PELCRI_R03307	PHALEP_R06023	PHACAR_R04905	PHORUB_R00772	PICPUB_R09629	PODCRI_R09238	PTEGUT_R03252	PYGADE_R10765	STRCAM_R05567	TAUERY_R03610	TINGUT_R12096	TYTALB_R12970	MENNOV_R10352	ARDKOR_R07215	CEUAER_R03449	COCCOC_R07244	GEOCAL_R11787	GLAPRA_R12681
128	GALGAL_R00145	-	-	-	-	-	-	-	-	-	-	-	-	-	-	-	-	-	EURHEL_R00292	-	-	-	-	-	-	-	-	MESUNI_R07099	-	-	-	-	-	-	-	-	-	-	-	-	-	-	-	-	-	CEUAER_R05601	-	GEOCAL_R10270	-
129	GALGAL_R00146	CHAVOC_R10020	ACACHL_R03000	APAVIT_R08863	APTFOR_R06137	BALREG_R06656	BUCRHI_R02541	CALANN_R07223	ANTCAR_R02906	CARCRI_R02876	CATAUR_R03857	CHAPEL_R00453	CHLMAC_R11686	COLSTR_R02793	COLLIV_R04212	CORBRA_R09042	CUCCAN_R09091	EGRGAR_R13293	EURHEL_R04992	FALPER_R02346	FULGLA_R04098	GAVSTE_R02698	GEOFOR_R10835	HALLEU_R07703	LEPDIS_R04069	MELUND_R13549	MERNUB_R07529	MESUNI_R00252	NESNOT_R01357	NIPNIP_R09681	OPIHOA_R10119	PELCRI_R04121	PHALEP_R01536	PHACAR_R02703	PHORUB_R01491	PICPUB_R06088	PODCRI_R03919	PTEGUT_R01488	PYGADE_R07448	STRCAM_R08905	TAUERY_R02713	TINGUT_R03005	TYTALB_R06300	MENNOV_R04001	ARDKOR_R03302	CEUAER_R06693	COCCOC_R02310	GEOCAL_R03080	GLAPRA_R12339
130	GALGAL_R00147	CHAVOC_R10021	ACACHL_R11371	APAVIT_R01760	APTFOR_R06138	BALREG_R04474	BUCRHI_R06906	CALANN_R00627	ANTCAR_R02981	CARCRI_R12270	CATAUR_R04141	CHAPEL_R00454	CHLMAC_R10695	COLSTR_R08007	COLLIV_R02460	CORBRA_R09089	CUCCAN_R09092	EGRGAR_R13294	EURHEL_R04139	FALPER_R02347	FULGLA_R04477	GAVSTE_R05486	GEOFOR_R10863	HALLEU_R07704	LEPDIS_R04406	MELUND_R13563	MERNUB_R04127	MESUNI_R01921	NESNOT_R09784	NIPNIP_R09682	OPIHOA_R05114	PELCRI_R05627	PHALEP_R12461	PHACAR_R00537	PHORUB_R04170	PICPUB_R06089	PODCRI_R01695	PTEGUT_R09594	PYGADE_R07449	STRCAM_R08906	TAUERY_R04310	TINGUT_R05590	TYTALB_R01580	MENNOV_R13282	ARDKOR_R03303	CEUAER_R08320	COCCOC_R00581	GEOCAL_R12536	GLAPRA_R12346
131	GALGAL_R00148	CHAVOC_R10022	ACACHL_R10850	APAVIT_R06513	APTFOR_R06139	BALREG_R04230	BUCRHI_R11913	CALANN_R00628	ANTCAR_R04165	CARCRI_R03117	CATAUR_R09991	CHAPEL_R00455	CHLMAC_R05340	COLSTR_R06455	COLLIV_R02461	CORBRA_R09043	CUCCAN_R09093	EGRGAR_R13295	EURHEL_R05215	FALPER_R02348	FULGLA_R01602	GAVSTE_R03966	GEOFOR_R10836	HALLEU_R07705	LEPDIS_R00062	-	MERNUB_R10165	MESUNI_R04055	NESNOT_R02966	NIPNIP_R09683	OPIHOA_R05115	PELCRI_R05456	PHALEP_R09498	PHACAR_R09197	PHORUB_R03961	PICPUB_R06090	PODCRI_R07642	PTEGUT_R06745	PYGADE_R07450	STRCAM_R08907	TAUERY_R01324	TINGUT_R05591	TYTALB_R01401	MENNOV_R13280	ARDKOR_R03304	CEUAER_R05572	COCCOC_R00582	GEOCAL_R07109	GLAPRA_R09371
132	GALGAL_R00149	CHAVOC_R10023	ACACHL_R10851	-	APTFOR_R06140	-	-	CALANN_R00629	ANTCAR_R01542	-	CATAUR_R00310	CHAPEL_R00456	-	-	COLLIV_R02462	CORBRA_R09044	CUCCAN_R09094	EGRGAR_R13296	EURHEL_R00512	FALPER_R02349	FULGLA_R06313	-	-	HALLEU_R07706	LEPDIS_R00063	-	-	MESUNI_R04056	-	NIPNIP_R09684	-	-	-	-	-	PICPUB_R06091	-	-	PYGADE_R07451	STRCAM_R08908	TAUERY_R07301	TINGUT_R05592	-	MENNOV_R14635	ARDKOR_R05153	-	COCCOC_R00583	GEOCAL_R01390	GLAPRA_R10676
133	GALGAL_R00150	CHAVOC_R09321	ACACHL_R13714	-	APTFOR_R06141	BALREG_R13530	BUCRHI_R13144	CALANN_R00630	ANTCAR_R13635	CARCRI_R11121	CATAUR_R12639	CHAPEL_R00457	CHLMAC_R13332	COLSTR_R12791	COLLIV_R02463	CORBRA_R09045	CUCCAN_R09095	EGRGAR_R14025	EURHEL_R12402	FALPER_R06965	FULGLA_R13545	-	GEOFOR_R06617	HALLEU_R04900	LEPDIS_R03682	MELUND_R05758	MERNUB_R12709	MESUNI_R08707	NESNOT_R03262	NIPNIP_R09685	-	-	PHALEP_R14009	-	PHORUB_R13342	PICPUB_R05921	-	PTEGUT_R02387	PYGADE_R02005	STRCAM_R06501	TAUERY_R14026	TINGUT_R11870	TYTALB_R02223	MENNOV_R14636	ARDKOR_R12522	CEUAER_R13519	COCCOC_R07907	GEOCAL_R04550	GLAPRA_R08296
134	GALGAL_R00151	CHAVOC_R09322	ACACHL_R04980	APAVIT_R09383	APTFOR_R06142	BALREG_R04370	BUCRHI_R09617	CALANN_R00631	ANTCAR_R05702	CARCRI_R11264	CATAUR_R07766	CHAPEL_R00458	CHLMAC_R09671	COLSTR_R00999	COLLIV_R02464	CORBRA_R09093	CUCCAN_R09096	EGRGAR_R04564	EURHEL_R04630	FALPER_R06966	FULGLA_R04882	GAVSTE_R08308	GEOFOR_R06618	HALLEU_R04901	LEPDIS_R11049	MELUND_R05759	-	MESUNI_R05949	NESNOT_R03119	NIPNIP_R09686	OPIHOA_R12680	PELCRI_R01691	PHALEP_R04768	PHACAR_R06661	PHORUB_R05054	PICPUB_R05922	PODCRI_R01180	PTEGUT_R04362	PYGADE_R02006	STRCAM_R06502	TAUERY_R05950	TINGUT_R11991	TYTALB_R07803	MENNOV_R14637	ARDKOR_R12523	CEUAER_R01248	COCCOC_R07908	GEOCAL_R05895	GLAPRA_R12716
135	GALGAL_R00152	CHAVOC_R09323	ACACHL_R04289	APAVIT_R08945	APTFOR_R06143	BALREG_R04055	BUCRHI_R03913	CALANN_R00632	ANTCAR_R09222	CARCRI_R10713	-	CHAPEL_R00459	CHLMAC_R03894	COLSTR_R12445	COLLIV_R02465	CORBRA_R09046	CUCCAN_R09097	EGRGAR_R00969	EURHEL_R02654	FALPER_R06967	FULGLA_R05298	GAVSTE_R03791	GEOFOR_R06619	HALLEU_R04902	LEPDIS_R01432	MELUND_R13658	MERNUB_R08968	MESUNI_R01479	NESNOT_R06744	NIPNIP_R09687	OPIHOA_R07747	PELCRI_R09359	PHALEP_R01411	PHACAR_R06516	PHORUB_R07777	PICPUB_R05923	PODCRI_R06236	PTEGUT_R02893	PYGADE_R02007	STRCAM_R06503	TAUERY_R05418	TINGUT_R04983	TYTALB_R08601	MENNOV_R11738	ARDKOR_R11829	CEUAER_R11776	COCCOC_R07909	GEOCAL_R00194	GLAPRA_R12148
136	GALGAL_R00153	CHAVOC_R12673	ACACHL_R11698	APAVIT_R10847	-	BALREG_R07798	-	CALANN_R07773	-	CARCRI_R00854	CATAUR_R05620	-	-	-	COLLIV_R01014	CORBRA_R01141	CUCCAN_R12601	EGRGAR_R12522	-	FALPER_R02787	FULGLA_R04909	-	GEOFOR_R14082	HALLEU_R09617	LEPDIS_R04907	MELUND_R09925	MERNUB_R05594	MESUNI_R11655	-	NIPNIP_R07609	OPIHOA_R13000	PELCRI_R00761	PHALEP_R00764	-	-	PICPUB_R01923	PODCRI_R05589	-	PYGADE_R10766	-	TAUERY_R08735	-	-	-	ARDKOR_R01132	CEUAER_R11038	COCCOC_R09994	GEOCAL_R06235	GLAPRA_R11787
137	GALGAL_R00154	CHAVOC_R12674	ACACHL_R11064	APAVIT_R10362	APTFOR_R11381	BALREG_R04199	BUCRHI_R11592	CALANN_R07774	ANTCAR_R06770	CARCRI_R05518	CATAUR_R11255	CHAPEL_R12053	CHLMAC_R07834	-	COLLIV_R01015	CORBRA_R01142	CUCCAN_R12602	EGRGAR_R12523	-	FALPER_R02788	FULGLA_R06700	GAVSTE_R06439	GEOFOR_R14083	HALLEU_R09618	LEPDIS_R06871	MELUND_R09926	MERNUB_R03980	MESUNI_R09734	-	NIPNIP_R07610	OPIHOA_R13001	PELCRI_R11937	-	PHACAR_R07727	PHORUB_R00179	PICPUB_R01924	PODCRI_R10039	PTEGUT_R04163	PYGADE_R10767	STRCAM_R08361	TAUERY_R10896	TINGUT_R09651	TYTALB_R04155	MENNOV_R02752	ARDKOR_R08349	-	COCCOC_R09995	GEOCAL_R04496	GLAPRA_R11788
138	GALGAL_R00155	CHAVOC_R12675	ACACHL_R03911	APAVIT_R12161	APTFOR_R11382	BALREG_R03310	BUCRHI_R00977	CALANN_R07775	ANTCAR_R12885	CARCRI_R00617	CATAUR_R09693	CHAPEL_R12054	CHLMAC_R05933	COLSTR_R03519	COLLIV_R01016	CORBRA_R01143	CUCCAN_R09609	EGRGAR_R12524	EURHEL_R11063	FALPER_R02789	FULGLA_R05178	GAVSTE_R07457	GEOFOR_R14084	HALLEU_R09619	LEPDIS_R03484	-	MERNUB_R03238	MESUNI_R02279	NESNOT_R01124	NIPNIP_R07611	OPIHOA_R13002	PELCRI_R12602	PHALEP_R06087	PHACAR_R11076	PHORUB_R03273	PICPUB_R01925	PODCRI_R12111	PTEGUT_R11506	PYGADE_R10768	STRCAM_R08362	TAUERY_R06073	TINGUT_R09652	TYTALB_R05429	MENNOV_R02753	ARDKOR_R08350	-	COCCOC_R09996	-	GLAPRA_R11789
139	GALGAL_R00156	CHAVOC_R05701	ACACHL_R02733	APAVIT_R01343	APTFOR_R04189	BALREG_R11902	BUCRHI_R08887	CALANN_R04516	ANTCAR_R11220	CARCRI_R01350	CATAUR_R01280	CHAPEL_R08508	CHLMAC_R06392	COLSTR_R01947	COLLIV_R12236	CORBRA_R10509	CUCCAN_R01803	EGRGAR_R13529	-	FALPER_R12473	FULGLA_R11706	GAVSTE_R09415	GEOFOR_R03210	HALLEU_R06422	LEPDIS_R02730	MELUND_R13955	MERNUB_R09993	MESUNI_R00107	NESNOT_R01365	NIPNIP_R09688	OPIHOA_R00279	PELCRI_R06527	PHALEP_R11919	PHACAR_R02537	PHORUB_R00045	PICPUB_R05924	PODCRI_R11124	PTEGUT_R10344	PYGADE_R05535	-	TAUERY_R10649	TINGUT_R10992	TYTALB_R04900	MENNOV_R01985	ARDKOR_R00235	CEUAER_R00089	COCCOC_R02184	GEOCAL_R02733	GLAPRA_R10459
140	GALGAL_R00157	CHAVOC_R05702	ACACHL_R08151	APAVIT_R10158	APTFOR_R04190	BALREG_R04109	BUCRHI_R01393	CALANN_R04517	ANTCAR_R05371	CARCRI_R04468	CATAUR_R08673	CHAPEL_R08509	CHLMAC_R01313	COLSTR_R06748	COLLIV_R12237	CORBRA_R10510	CUCCAN_R01804	EGRGAR_R13530	-	FALPER_R12474	FULGLA_R06558	GAVSTE_R10075	GEOFOR_R03149	HALLEU_R06423	LEPDIS_R00069	MELUND_R07729	MERNUB_R05017	MESUNI_R10838	NESNOT_R01611	NIPNIP_R09689	OPIHOA_R00252	PELCRI_R09175	PHALEP_R10683	PHACAR_R02619	PHORUB_R03848	PICPUB_R05925	PODCRI_R02498	PTEGUT_R05222	PYGADE_R05536	STRCAM_R08909	TAUERY_R06651	TINGUT_R10993	-	MENNOV_R01986	ARDKOR_R00236	CEUAER_R08970	COCCOC_R02185	GEOCAL_R04092	-
141	GALGAL_R00158	-	-	-	-	-	-	-	-	-	-	-	-	-	-	-	-	-	-	-	-	-	-	-	-	MELUND_R07730	-	-	-	-	-	-	-	-	-	-	-	-	-	-	-	-	-	MENNOV_R02003	ARDKOR_R00237	CEUAER_R08456	-	GEOCAL_R04093	GLAPRA_R10347
142	GALGAL_R00159	CHAVOC_R05703	ACACHL_R05592	APAVIT_R07462	APTFOR_R04191	BALREG_R12124	BUCRHI_R08696	CALANN_R04518	ANTCAR_R04131	CARCRI_R08099	CATAUR_R05093	CHAPEL_R08510	CHLMAC_R04082	COLSTR_R00965	COLLIV_R10765	CORBRA_R10511	CUCCAN_R01805	EGRGAR_R13531	EURHEL_R11499	FALPER_R12475	FULGLA_R11895	GAVSTE_R01435	GEOFOR_R03150	HALLEU_R06424	LEPDIS_R01486	MELUND_R07731	MERNUB_R00203	MESUNI_R00228	NESNOT_R12219	NIPNIP_R09690	OPIHOA_R00253	PELCRI_R00182	PHALEP_R09523	PHACAR_R08011	PHORUB_R09047	PICPUB_R05926	PODCRI_R11263	PTEGUT_R07951	PYGADE_R05537	STRCAM_R08910	TAUERY_R01622	TINGUT_R10985	TYTALB_R02695	MENNOV_R01987	ARDKOR_R00238	CEUAER_R09279	COCCOC_R02186	GEOCAL_R09714	GLAPRA_R10348
143	GALGAL_R00160	CHAVOC_R05704	ACACHL_R05593	-	APTFOR_R04192	BALREG_R12125	BUCRHI_R00442	CALANN_R04519	ANTCAR_R04132	CARCRI_R08100	CATAUR_R05094	CHAPEL_R08511	CHLMAC_R04083	-	COLLIV_R10766	CORBRA_R10512	CUCCAN_R01806	EGRGAR_R13532	EURHEL_R11500	FALPER_R12476	FULGLA_R11896	GAVSTE_R01436	GEOFOR_R03151	HALLEU_R06425	LEPDIS_R01487	MELUND_R07732	MERNUB_R00204	MESUNI_R00229	NESNOT_R12220	NIPNIP_R09691	OPIHOA_R00254	PELCRI_R00183	PHALEP_R09524	PHACAR_R08012	PHORUB_R09048	PICPUB_R05927	PODCRI_R11264	PTEGUT_R07952	PYGADE_R05538	-	TAUERY_R01623	TINGUT_R10986	TYTALB_R02696	MENNOV_R01988	ARDKOR_R00239	CEUAER_R09280	COCCOC_R02187	GEOCAL_R09715	GLAPRA_R10349
144	GALGAL_R00161	CHAVOC_R05705	ACACHL_R07536	APAVIT_R07373	APTFOR_R04193	BALREG_R08748	-	CALANN_R04520	-	-	-	CHAPEL_R08512	-	COLSTR_R02377	COLLIV_R10767	CORBRA_R10513	CUCCAN_R01807	EGRGAR_R01422	EURHEL_R10877	FALPER_R12477	-	GAVSTE_R03538	GEOFOR_R03152	HALLEU_R01227	LEPDIS_R08823	MELUND_R07733	MERNUB_R08237	MESUNI_R09347	-	NIPNIP_R09692	OPIHOA_R02914	-	PHALEP_R13164	PHACAR_R02478	PHORUB_R02375	PICPUB_R05928	PODCRI_R02183	PTEGUT_R06177	PYGADE_R05539	STRCAM_R08911	TAUERY_R12842	TINGUT_R10987	-	MENNOV_R01989	ARDKOR_R12536	CEUAER_R12216	COCCOC_R11730	GEOCAL_R04857	GLAPRA_R13381
145	GALGAL_R00162	CHAVOC_R09324	ACACHL_R08819	APAVIT_R04810	-	-	-	-	ANTCAR_R09107	-	-	CHAPEL_R08513	-	COLSTR_R11223	COLLIV_R10768	CORBRA_R10514	CUCCAN_R01808	EGRGAR_R01423	EURHEL_R04326	FALPER_R12478	FULGLA_R09691	-	GEOFOR_R03153	HALLEU_R01228	LEPDIS_R06220	MELUND_R14072	MERNUB_R01007	-	NESNOT_R03614	NIPNIP_R09693	OPIHOA_R02915	-	PHALEP_R13217	PHACAR_R11872	PHORUB_R05870	PICPUB_R05929	PODCRI_R12393	PTEGUT_R00847	PYGADE_R05540	STRCAM_R01832	TAUERY_R04920	TINGUT_R07535	TYTALB_R11612	MENNOV_R01990	ARDKOR_R12537	CEUAER_R03570	COCCOC_R11731	GEOCAL_R12991	GLAPRA_R13382
146	GALGAL_R00163	CHAVOC_R08762	ACACHL_R01913	APAVIT_R01922	APTFOR_R06513	BALREG_R05834	BUCRHI_R01019	CALANN_R04521	ANTCAR_R06892	CARCRI_R09117	-	CHAPEL_R08514	CHLMAC_R10522	COLSTR_R00445	COLLIV_R10769	CORBRA_R10515	CUCCAN_R01809	EGRGAR_R02348	EURHEL_R09011	FALPER_R12479	FULGLA_R02987	GAVSTE_R04100	GEOFOR_R03154	HALLEU_R09778	LEPDIS_R09903	MELUND_R06673	MERNUB_R05507	MESUNI_R01942	NESNOT_R09098	NIPNIP_R07698	OPIHOA_R02916	PELCRI_R01657	PHALEP_R00492	PHACAR_R00797	PHORUB_R01210	PICPUB_R10933	PODCRI_R11553	PTEGUT_R10858	PYGADE_R05541	STRCAM_R01833	TAUERY_R12650	TINGUT_R02467	TYTALB_R01732	MENNOV_R01991	ARDKOR_R00461	CEUAER_R04505	COCCOC_R13906	GEOCAL_R08987	GLAPRA_R14313
147	GALGAL_R00164	CHAVOC_R08763	ACACHL_R02812	APAVIT_R03877	APTFOR_R06514	BALREG_R04074	BUCRHI_R03921	CALANN_R04522	ANTCAR_R06728	CARCRI_R06664	CATAUR_R11088	CHAPEL_R08515	CHLMAC_R03896	COLSTR_R05149	COLLIV_R10770	CORBRA_R10516	CUCCAN_R01810	EGRGAR_R02349	EURHEL_R08815	FALPER_R12480	FULGLA_R06604	GAVSTE_R11786	GEOFOR_R03155	HALLEU_R07095	LEPDIS_R05445	MELUND_R06674	MERNUB_R00095	MESUNI_R00111	NESNOT_R08296	NIPNIP_R07699	OPIHOA_R02917	PELCRI_R02775	PHALEP_R04195	PHACAR_R00084	PHORUB_R07652	PICPUB_R10934	PODCRI_R01314	PTEGUT_R11689	PYGADE_R05542	-	TAUERY_R08025	TINGUT_R11928	TYTALB_R02909	MENNOV_R01992	ARDKOR_R00462	CEUAER_R11560	COCCOC_R13907	GEOCAL_R10816	GLAPRA_R07717
148	GALGAL_R00165	-	-	-	APTFOR_R06515	-	-	-	-	-	CATAUR_R11089	-	-	-	-	-	-	-	-	-	-	-	-	-	-	-	-	-	-	-	-	-	-	-	-	-	-	-	PYGADE_R05543	STRCAM_R01834	-	-	-	-	-	-	-	-	-
149	GALGAL_R00166	CHAVOC_R08764	ACACHL_R05535	APAVIT_R10273	APTFOR_R06516	BALREG_R08950	BUCRHI_R09013	-	ANTCAR_R09246	CARCRI_R11559	CATAUR_R07282	CHAPEL_R08516	CHLMAC_R09615	COLSTR_R08946	COLLIV_R10771	CORBRA_R05415	CUCCAN_R08585	EGRGAR_R02350	EURHEL_R07608	FALPER_R06592	FULGLA_R11332	GAVSTE_R10796	GEOFOR_R11764	HALLEU_R09937	LEPDIS_R03755	MELUND_R06675	MERNUB_R03424	MESUNI_R06078	NESNOT_R00175	NIPNIP_R07700	OPIHOA_R02918	PELCRI_R12569	PHALEP_R12975	PHACAR_R11087	PHORUB_R08413	PICPUB_R08359	PODCRI_R11680	PTEGUT_R01134	PYGADE_R05544	STRCAM_R01835	TAUERY_R06723	TINGUT_R11260	TYTALB_R00858	MENNOV_R12177	ARDKOR_R00627	CEUAER_R01484	COCCOC_R02868	GEOCAL_R10848	GLAPRA_R04840
150	GALGAL_R00167	CHAVOC_R08765	ACACHL_R08321	APAVIT_R01505	APTFOR_R06517	BALREG_R09444	-	CALANN_R04523	-	CARCRI_R00314	CATAUR_R12651	CHAPEL_R12390	CHLMAC_R06548	-	COLLIV_R10772	CORBRA_R05416	CUCCAN_R08586	EGRGAR_R02351	EURHEL_R00227	FALPER_R06593	FULGLA_R10678	-	GEOFOR_R11765	HALLEU_R02698	LEPDIS_R03413	MELUND_R06676	MERNUB_R00929	-	NESNOT_R01656	NIPNIP_R07701	OPIHOA_R02919	PELCRI_R10601	PHALEP_R04254	PHACAR_R10171	PHORUB_R09049	PICPUB_R05500	-	PTEGUT_R07162	PYGADE_R05545	STRCAM_R01836	TAUERY_R05542	TINGUT_R09810	-	MENNOV_R12178	ARDKOR_R13083	CEUAER_R02830	COCCOC_R10888	GEOCAL_R00253	GLAPRA_R10316
151	GALGAL_R00168	CHAVOC_R08793	ACACHL_R06821	APAVIT_R01346	APTFOR_R06530	BALREG_R09311	BUCRHI_R00103	CALANN_R04528	ANTCAR_R00052	CARCRI_R10557	CATAUR_R07417	CHAPEL_R12391	CHLMAC_R00075	COLSTR_R01362	COLLIV_R10790	CORBRA_R09084	CUCCAN_R08587	EGRGAR_R02353	EURHEL_R03781	FALPER_R06613	FULGLA_R07863	GAVSTE_R06278	GEOFOR_R09927	HALLEU_R07113	LEPDIS_R09435	MELUND_R06704	MERNUB_R01282	MESUNI_R12184	NESNOT_R11985	NIPNIP_R07961	OPIHOA_R02933	PELCRI_R09259	PHALEP_R00075	PHACAR_R02567	PHORUB_R07649	PICPUB_R08196	PODCRI_R07439	PTEGUT_R06519	PYGADE_R05561	STRCAM_R01854	TAUERY_R00123	TINGUT_R09808	TYTALB_R11019	MENNOV_R03247	ARDKOR_R13095	CEUAER_R00145	COCCOC_R10900	GEOCAL_R05554	GLAPRA_R10317
152	GALGAL_R00169	CHAVOC_R08766	ACACHL_R00149	APAVIT_R08978	APTFOR_R06518	BALREG_R06759	BUCRHI_R06941	CALANN_R07033	ANTCAR_R05316	CARCRI_R04081	CATAUR_R07986	CHAPEL_R03354	CHLMAC_R03198	COLSTR_R11475	COLLIV_R10773	CORBRA_R02182	CUCCAN_R12807	EGRGAR_R13164	EURHEL_R01374	FALPER_R06594	FULGLA_R00176	GAVSTE_R03838	GEOFOR_R08128	HALLEU_R00465	LEPDIS_R10545	MELUND_R07998	MERNUB_R02599	-	NESNOT_R09459	NIPNIP_R07702	OPIHOA_R02920	PELCRI_R02126	PHALEP_R10718	PHACAR_R08826	PHORUB_R11503	PICPUB_R04503	PODCRI_R12038	PTEGUT_R07868	PYGADE_R05546	STRCAM_R01837	TAUERY_R06734	TINGUT_R08179	TYTALB_R03778	MENNOV_R03219	ARDKOR_R13084	CEUAER_R06400	COCCOC_R10889	GEOCAL_R06174	GLAPRA_R10541
153	GALGAL_R00170	CHAVOC_R08767	ACACHL_R07197	APAVIT_R02757	APTFOR_R06519	BALREG_R06817	BUCRHI_R09280	CALANN_R07034	ANTCAR_R11908	CARCRI_R08261	CATAUR_R07770	CHAPEL_R03355	CHLMAC_R11794	COLSTR_R11654	COLLIV_R10774	CORBRA_R02183	CUCCAN_R12808	EGRGAR_R13165	EURHEL_R11422	FALPER_R06595	FULGLA_R08064	GAVSTE_R00501	GEOFOR_R08129	HALLEU_R00466	LEPDIS_R11267	MELUND_R07999	MERNUB_R11627	MESUNI_R01856	NESNOT_R03924	NIPNIP_R07703	OPIHOA_R02921	PELCRI_R08145	PHALEP_R03059	PHACAR_R03929	PHORUB_R11804	PICPUB_R04504	PODCRI_R02934	PTEGUT_R12092	PYGADE_R05547	STRCAM_R01838	TAUERY_R02926	TINGUT_R08180	TYTALB_R11231	MENNOV_R03220	ARDKOR_R13085	CEUAER_R06919	COCCOC_R10890	GEOCAL_R02903	GLAPRA_R10542
154	GALGAL_R00171	CHAVOC_R08768	ACACHL_R05453	APAVIT_R00707	APTFOR_R12653	BALREG_R09965	BUCRHI_R13159	CALANN_R07035	ANTCAR_R01154	CARCRI_R11270	CATAUR_R03398	CHAPEL_R08432	CHLMAC_R11073	COLSTR_R02184	COLLIV_R13077	CORBRA_R02184	CUCCAN_R01119	EGRGAR_R13166	EURHEL_R04938	FALPER_R06596	FULGLA_R02532	GAVSTE_R09614	GEOFOR_R08130	HALLEU_R09655	LEPDIS_R00434	MELUND_R08000	MERNUB_R05582	MESUNI_R09553	NESNOT_R00730	NIPNIP_R07705	OPIHOA_R01342	-	-	PHACAR_R05940	PHORUB_R06990	PICPUB_R04505	PODCRI_R05899	PTEGUT_R00941	PYGADE_R12135	STRCAM_R01839	TAUERY_R12895	TINGUT_R05791	TYTALB_R12524	MENNOV_R03221	ARDKOR_R13684	CEUAER_R06644	COCCOC_R03505	GEOCAL_R04088	GLAPRA_R00637
155	GALGAL_R00172	CHAVOC_R08769	ACACHL_R05454	APAVIT_R07901	APTFOR_R12654	BALREG_R10678	BUCRHI_R06536	CALANN_R07036	-	CARCRI_R08010	CATAUR_R11172	CHAPEL_R08433	CHLMAC_R02706	COLSTR_R06730	COLLIV_R13078	CORBRA_R02185	CUCCAN_R01120	EGRGAR_R13167	EURHEL_R06334	FALPER_R06597	FULGLA_R05634	GAVSTE_R10502	GEOFOR_R08131	HALLEU_R09656	LEPDIS_R12153	MELUND_R08001	MERNUB_R06751	MESUNI_R09554	NESNOT_R05461	NIPNIP_R07706	-	PELCRI_R01641	PHALEP_R00415	PHACAR_R02970	PHORUB_R09271	PICPUB_R04506	-	PTEGUT_R12161	PYGADE_R12136	STRCAM_R01866	TAUERY_R12057	TINGUT_R05792	TYTALB_R03577	MENNOV_R03222	ARDKOR_R13685	CEUAER_R06645	COCCOC_R03506	GEOCAL_R04089	GLAPRA_R00638
156	GALGAL_R00173	CHAVOC_R08770	ACACHL_R08399	APAVIT_R02377	APTFOR_R12655	BALREG_R05570	BUCRHI_R01516	CALANN_R07037	ANTCAR_R12775	CARCRI_R01562	CATAUR_R08855	CHAPEL_R08434	CHLMAC_R06611	COLSTR_R00267	COLLIV_R10199	CORBRA_R02186	CUCCAN_R01121	EGRGAR_R13168	EURHEL_R08903	FALPER_R06598	-	-	GEOFOR_R08132	HALLEU_R09657	LEPDIS_R02933	MELUND_R08002	MERNUB_R00209	MESUNI_R01624	NESNOT_R07910	NIPNIP_R07707	OPIHOA_R01207	PELCRI_R04157	PHALEP_R00369	-	PHORUB_R11594	PICPUB_R04507	-	PTEGUT_R10497	PYGADE_R13448	STRCAM_R01840	TAUERY_R01676	TINGUT_R05793	-	MENNOV_R03223	ARDKOR_R13852	CEUAER_R08777	COCCOC_R03507	GEOCAL_R04156	GLAPRA_R12488
157	GALGAL_R00174	CHAVOC_R08771	ACACHL_R00858	APAVIT_R10562	APTFOR_R09193	BALREG_R05807	BUCRHI_R10701	CALANN_R07038	ANTCAR_R00373	CARCRI_R03061	CATAUR_R09091	CHAPEL_R00733	CHLMAC_R06805	COLSTR_R06709	COLLIV_R10018	CORBRA_R02215	CUCCAN_R03662	EGRGAR_R13169	EURHEL_R05344	FALPER_R01230	FULGLA_R08294	GAVSTE_R02813	GEOFOR_R08146	HALLEU_R05545	LEPDIS_R00425	MELUND_R08003	MERNUB_R10458	MESUNI_R04678	NESNOT_R03171	NIPNIP_R07708	OPIHOA_R02364	PELCRI_R01728	PHALEP_R01689	-	PHORUB_R09341	PICPUB_R00698	PODCRI_R04073	PTEGUT_R02957	PYGADE_R13142	STRCAM_R04954	TAUERY_R03236	TINGUT_R05015	TYTALB_R04203	MENNOV_R03224	ARDKOR_R10826	CEUAER_R01872	COCCOC_R03508	GEOCAL_R07195	GLAPRA_R07595
158	GALGAL_R00175	-	-	-	-	-	-	-	-	-	-	-	-	-	-	-	-	-	-	-	-	-	-	-	-	-	-	-	-	-	-	-	-	-	-	-	-	-	-	-	-	-	-	-	-	-	-	-	-
159	GALGAL_R00176	CHAVOC_R08772	-	APAVIT_R06496	-	BALREG_R01588	BUCRHI_R11519	CALANN_R07039	-	-	-	CHAPEL_R00734	CHLMAC_R05242	COLSTR_R08997	COLLIV_R12238	CORBRA_R02187	CUCCAN_R03663	EGRGAR_R12413	EURHEL_R08933	FALPER_R02749	FULGLA_R09382	GAVSTE_R02665	GEOFOR_R08133	HALLEU_R02696	LEPDIS_R06864	MELUND_R07146	MERNUB_R00148	MESUNI_R06186	NESNOT_R06816	NIPNIP_R07710	OPIHOA_R06413	PELCRI_R07957	-	PHACAR_R02682	PHORUB_R01394	PICPUB_R00699	PODCRI_R11222	PTEGUT_R10104	PYGADE_R13143	STRCAM_R10424	TAUERY_R09446	TINGUT_R08893	TYTALB_R11096	MENNOV_R08694	ARDKOR_R09640	CEUAER_R09158	COCCOC_R10082	GEOCAL_R08359	GLAPRA_R00878
160	GALGAL_R00177	CHAVOC_R11123	ACACHL_R11112	APAVIT_R02441	APTFOR_R06575	BALREG_R10804	BUCRHI_R02713	CALANN_R13392	-	CARCRI_R06769	-	CHAPEL_R00574	CHLMAC_R11661	COLSTR_R04632	COLLIV_R01017	CORBRA_R12364	CUCCAN_R10084	EGRGAR_R12453	EURHEL_R06052	FALPER_R09866	FULGLA_R05503	GAVSTE_R10197	GEOFOR_R09403	HALLEU_R03247	-	MELUND_R12414	MERNUB_R00444	MESUNI_R01617	NESNOT_R10830	NIPNIP_R09704	OPIHOA_R07933	PELCRI_R10584	PHALEP_R01527	PHACAR_R02716	PHORUB_R05266	PICPUB_R00710	PODCRI_R07608	PTEGUT_R02316	PYGADE_R04800	STRCAM_R07932	TAUERY_R08262	TINGUT_R01875	TYTALB_R05251	MENNOV_R05463	ARDKOR_R14133	CEUAER_R02886	COCCOC_R12272	-	GLAPRA_R05302
161	GALGAL_R00178	CHAVOC_R05706	ACACHL_R02742	APAVIT_R00062	APTFOR_R04994	-	BUCRHI_R01301	CALANN_R04524	ANTCAR_R00054	CARCRI_R06602	-	CHAPEL_R08519	-	-	COLLIV_R07293	CORBRA_R10517	CUCCAN_R01811	EGRGAR_R12292	EURHEL_R02536	FALPER_R12481	-	-	GEOFOR_R03156	HALLEU_R11066	-	MELUND_R07742	MERNUB_R03791	MESUNI_R08114	NESNOT_R01375	NIPNIP_R09705	OPIHOA_R00255	PELCRI_R02641	-	PHACAR_R05022	-	PICPUB_R05930	PODCRI_R00042	PTEGUT_R01357	PYGADE_R05548	STRCAM_R13009	TAUERY_R10654	TINGUT_R01524	-	MENNOV_R09831	ARDKOR_R01902	-	COCCOC_R05206	GEOCAL_R12004	GLAPRA_R03067
162	GALGAL_R00179	CHAVOC_R05707	ACACHL_R05504	APAVIT_R10148	APTFOR_R04995	BALREG_R09346	-	CALANN_R04525	ANTCAR_R09168	CARCRI_R07934	-	CHAPEL_R08520	CHLMAC_R02590	-	COLLIV_R07294	CORBRA_R10518	CUCCAN_R01812	EGRGAR_R12293	-	FALPER_R12482	FULGLA_R05235	GAVSTE_R00046	GEOFOR_R03157	HALLEU_R11067	-	MELUND_R07743	MERNUB_R05018	MESUNI_R01450	NESNOT_R02683	NIPNIP_R09706	OPIHOA_R00256	PELCRI_R02646	PHALEP_R06607	PHACAR_R02535	PHORUB_R10158	PICPUB_R05931	PODCRI_R11132	PTEGUT_R10353	PYGADE_R05549	STRCAM_R13010	TAUERY_R04044	TINGUT_R01525	TYTALB_R07355	MENNOV_R09832	ARDKOR_R01903	CEUAER_R11487	COCCOC_R05207	GEOCAL_R01450	GLAPRA_R03068
163	GALGAL_R00180	CHAVOC_R11000	ACACHL_R05900	-	APTFOR_R06576	BALREG_R00907	-	-	ANTCAR_R08137	CARCRI_R07817	CATAUR_R11484	-	-	-	COLLIV_R06023	-	CUCCAN_R12603	EGRGAR_R08832	EURHEL_R10570	FALPER_R09867	FULGLA_R02334	-	-	HALLEU_R03248	LEPDIS_R08340	MELUND_R12415	-	MESUNI_R02584	-	NIPNIP_R09707	-	PELCRI_R00394	PHALEP_R07815	-	-	-	-	-	PYGADE_R04801	STRCAM_R02433	-	TINGUT_R12601	-	MENNOV_R05464	ARDKOR_R02851	CEUAER_R10685	COCCOC_R12273	GEOCAL_R01931	GLAPRA_R02624
164	GALGAL_R00181	CHAVOC_R11001	ACACHL_R04307	APAVIT_R03840	APTFOR_R06577	BALREG_R05464	BUCRHI_R06379	CALANN_R13393	ANTCAR_R10449	CARCRI_R08142	CATAUR_R08786	CHAPEL_R00575	CHLMAC_R05142	COLSTR_R07614	COLLIV_R06024	CORBRA_R12365	-	EGRGAR_R13513	EURHEL_R06586	FALPER_R09868	FULGLA_R00244	-	GEOFOR_R09404	HALLEU_R03249	LEPDIS_R01411	MELUND_R13659	MERNUB_R01378	MESUNI_R07215	NESNOT_R02695	-	OPIHOA_R08936	PELCRI_R12084	PHALEP_R09489	PHACAR_R01444	PHORUB_R01492	-	PODCRI_R03843	PTEGUT_R01582	PYGADE_R04802	STRCAM_R02434	-	TINGUT_R11311	TYTALB_R08845	MENNOV_R06991	ARDKOR_R00651	-	COCCOC_R12274	-	GLAPRA_R01859
165	GALGAL_R00182	CHAVOC_R09832	ACACHL_R08218	APAVIT_R00091	APTFOR_R06578	BALREG_R07999	BUCRHI_R01323	CALANN_R13394	ANTCAR_R09213	CARCRI_R06658	CATAUR_R05058	CHAPEL_R06058	CHLMAC_R06442	COLSTR_R11432	COLLIV_R08493	CORBRA_R10519	CUCCAN_R08734	EGRGAR_R13515	EURHEL_R03787	FALPER_R08586	FULGLA_R02703	GAVSTE_R06377	GEOFOR_R01295	HALLEU_R03250	LEPDIS_R12039	MELUND_R14074	MERNUB_R10062	MESUNI_R01538	NESNOT_R08099	NIPNIP_R09710	OPIHOA_R00670	PELCRI_R07901	PHALEP_R08106	PHACAR_R11318	PHORUB_R08939	PICPUB_R11705	PODCRI_R03792	PTEGUT_R10384	PYGADE_R00923	STRCAM_R08839	TAUERY_R08049	TINGUT_R02109	TYTALB_R00138	MENNOV_R06992	ARDKOR_R11180	-	COCCOC_R12415	-	GLAPRA_R00714
166	GALGAL_R00183	CHAVOC_R09833	ACACHL_R08219	APAVIT_R00092	APTFOR_R06579	BALREG_R08000	BUCRHI_R01324	CALANN_R13395	ANTCAR_R09214	CARCRI_R06659	CATAUR_R12091	CHAPEL_R06059	CHLMAC_R06443	COLSTR_R11433	COLLIV_R08494	CORBRA_R10520	CUCCAN_R08735	EGRGAR_R01391	EURHEL_R03788	FALPER_R08587	FULGLA_R02704	GAVSTE_R00573	GEOFOR_R01296	HALLEU_R03251	LEPDIS_R12040	-	-	MESUNI_R09123	NESNOT_R09061	NIPNIP_R09711	-	PELCRI_R07154	PHALEP_R01988	PHACAR_R03558	PHORUB_R06943	PICPUB_R11706	PODCRI_R12094	PTEGUT_R10385	PYGADE_R00924	STRCAM_R08840	TAUERY_R08050	TINGUT_R02110	TYTALB_R05590	MENNOV_R06993	-	-	COCCOC_R12416	-	GLAPRA_R00715
167	GALGAL_R00184	CHAVOC_R06507	ACACHL_R05523	APAVIT_R10229	APTFOR_R06580	-	BUCRHI_R04096	CALANN_R13396	ANTCAR_R09343	CARCRI_R10727	-	CHAPEL_R06060	CHLMAC_R10301	COLSTR_R02805	COLLIV_R02688	CORBRA_R10521	CUCCAN_R04172	EGRGAR_R01392	EURHEL_R07580	FALPER_R08588	-	GAVSTE_R06352	GEOFOR_R01297	HALLEU_R03881	LEPDIS_R13122	MELUND_R13660	MERNUB_R06157	MESUNI_R06884	NESNOT_R09429	NIPNIP_R09712	OPIHOA_R00671	PELCRI_R05446	-	PHACAR_R11335	PHORUB_R08961	PICPUB_R11707	PODCRI_R06260	PTEGUT_R06734	PYGADE_R00925	STRCAM_R08841	TAUERY_R05547	TINGUT_R09573	TYTALB_R11113	MENNOV_R06994	ARDKOR_R01938	CEUAER_R10858	COCCOC_R12417	-	GLAPRA_R07315
168	GALGAL_R00185	CHAVOC_R06508	ACACHL_R02762	APAVIT_R03812	APTFOR_R06581	BALREG_R06672	BUCRHI_R03844	CALANN_R13397	ANTCAR_R10645	CARCRI_R06594	CATAUR_R11215	CHAPEL_R06061	CHLMAC_R05112	COLSTR_R06348	COLLIV_R02689	CORBRA_R10522	CUCCAN_R04173	EGRGAR_R08464	EURHEL_R05023	FALPER_R08589	FULGLA_R03962	GAVSTE_R00047	GEOFOR_R01298	HALLEU_R03882	LEPDIS_R06711	MELUND_R13661	-	MESUNI_R04174	NESNOT_R06700	NIPNIP_R09713	OPIHOA_R00672	PELCRI_R00063	PHALEP_R10647	PHACAR_R06288	PHORUB_R10172	PICPUB_R11708	PODCRI_R11210	PTEGUT_R00049	PYGADE_R00926	STRCAM_R08842	TAUERY_R06675	TINGUT_R09574	TYTALB_R06113	MENNOV_R14463	ARDKOR_R01939	CEUAER_R05186	COCCOC_R12418	GEOCAL_R07004	GLAPRA_R07316
169	GALGAL_R00186	-	-	APAVIT_R10527	-	-	BUCRHI_R00409	CALANN_R13401	-	-	-	CHAPEL_R06062	-	-	COLLIV_R02690	CORBRA_R10530	-	-	EURHEL_R07891	-	-	-	GEOFOR_R01299	-	-	MELUND_R13662	-	MESUNI_R11665	-	NIPNIP_R09714	-	-	-	-	-	-	-	-	-	-	-	-	-	MENNOV_R14464	ARDKOR_R01940	CEUAER_R00775	COCCOC_R12419	-	GLAPRA_R07317
170	GALGAL_R00187	CHAVOC_R06516	ACACHL_R08431	APAVIT_R06505	APTFOR_R06599	BALREG_R10800	BUCRHI_R04164	CALANN_R13432	ANTCAR_R01526	CARCRI_R09430	CATAUR_R06483	CHAPEL_R06077	CHLMAC_R02830	COLSTR_R03938	COLLIV_R02700	CORBRA_R10567	CUCCAN_R09627	EGRGAR_R08471	EURHEL_R05149	FALPER_R08597	FULGLA_R06696	GAVSTE_R03001	GEOFOR_R01308	HALLEU_R12645	LEPDIS_R04229	MELUND_R13684	-	MESUNI_R09743	NESNOT_R00268	NIPNIP_R10199	OPIHOA_R00680	PELCRI_R02845	PHALEP_R08185	PHACAR_R06676	PHORUB_R07923	PICPUB_R11724	PODCRI_R06399	PTEGUT_R11864	PYGADE_R03059	STRCAM_R08866	TAUERY_R04577	TINGUT_R09581	TYTALB_R07748	MENNOV_R14472	ARDKOR_R03601	CEUAER_R07245	COCCOC_R12427	GEOCAL_R00341	GLAPRA_R13687
171	GALGAL_R00188	CHAVOC_R06625	ACACHL_R09280	APAVIT_R05030	-	-	BUCRHI_R12137	CALANN_R13398	-	-	-	CHAPEL_R08521	-	COLSTR_R05851	COLLIV_R02691	CORBRA_R10523	CUCCAN_R09610	EGRGAR_R11220	EURHEL_R00764	FALPER_R04427	-	-	GEOFOR_R11432	-	-	MELUND_R13663	MERNUB_R00808	-	NESNOT_R10169	NIPNIP_R09715	OPIHOA_R05648	-	PHALEP_R02020	PHACAR_R03257	-	PICPUB_R11709	-	PTEGUT_R11379	PYGADE_R13526	STRCAM_R08843	TAUERY_R06058	TINGUT_R08395	TYTALB_R09317	MENNOV_R14570	ARDKOR_R11413	CEUAER_R04584	COCCOC_R10349	GEOCAL_R04587	GLAPRA_R00147
172	GALGAL_R00189	CHAVOC_R06626	ACACHL_R12430	APAVIT_R00209	APTFOR_R14128	BALREG_R00318	BUCRHI_R00178	CALANN_R13399	ANTCAR_R02844	-	CATAUR_R08765	CHAPEL_R08522	CHLMAC_R00282	COLSTR_R03963	COLLIV_R02692	CORBRA_R10524	CUCCAN_R09611	EGRGAR_R01080	EURHEL_R11393	FALPER_R13286	FULGLA_R00251	-	GEOFOR_R11433	-	-	MELUND_R13664	MERNUB_R07683	MESUNI_R05628	NESNOT_R10811	NIPNIP_R09716	OPIHOA_R05649	-	-	-	-	PICPUB_R11710	-	PTEGUT_R06723	PYGADE_R11055	-	TAUERY_R02869	TINGUT_R08396	-	MENNOV_R14571	ARDKOR_R07783	CEUAER_R05536	COCCOC_R04521	GEOCAL_R05777	GLAPRA_R00148
173	GALGAL_R00190	CHAVOC_R06627	ACACHL_R12352	APAVIT_R02781	APTFOR_R14129	BALREG_R02958	BUCRHI_R02754	CALANN_R07231	ANTCAR_R04154	CARCRI_R10755	CATAUR_R06331	CHAPEL_R08523	CHLMAC_R07896	COLSTR_R00229	COLLIV_R04213	CORBRA_R10525	CUCCAN_R09612	EGRGAR_R01081	EURHEL_R01511	FALPER_R00772	FULGLA_R09336	GAVSTE_R11467	GEOFOR_R11434	HALLEU_R06739	LEPDIS_R05640	MELUND_R13665	MERNUB_R02679	MESUNI_R13291	-	NIPNIP_R09717	OPIHOA_R05650	PELCRI_R00297	PHALEP_R02924	PHACAR_R10141	PHORUB_R00167	PICPUB_R11711	PODCRI_R08805	PTEGUT_R06672	PYGADE_R11056	STRCAM_R08844	TAUERY_R06800	TINGUT_R13205	TYTALB_R00228	MENNOV_R14572	ARDKOR_R07784	CEUAER_R02870	COCCOC_R04522	GEOCAL_R00442	GLAPRA_R00149
174	GALGAL_R00191	CHAVOC_R05708	ACACHL_R09015	APAVIT_R02492	APTFOR_R14130	BALREG_R04775	BUCRHI_R02007	CALANN_R07232	ANTCAR_R08425	CARCRI_R02082	CATAUR_R10729	CHAPEL_R08524	CHLMAC_R07209	COLSTR_R04740	COLLIV_R04214	CORBRA_R10526	CUCCAN_R09613	EGRGAR_R01082	EURHEL_R00592	FALPER_R00773	FULGLA_R07286	-	GEOFOR_R03158	HALLEU_R06740	LEPDIS_R03979	MELUND_R13666	MERNUB_R07449	-	NESNOT_R13000	NIPNIP_R09718	OPIHOA_R05651	PELCRI_R00913	PHALEP_R01143	-	PHORUB_R01074	PICPUB_R11712	-	PTEGUT_R08728	PYGADE_R11057	STRCAM_R08845	TAUERY_R11483	TINGUT_R11359	TYTALB_R10846	MENNOV_R14573	ARDKOR_R05483	CEUAER_R09856	COCCOC_R04523	GEOCAL_R11866	GLAPRA_R06518
175	GALGAL_R00192	CHAVOC_R05748	ACACHL_R11429	APAVIT_R07996	APTFOR_R14138	BALREG_R05644	BUCRHI_R06633	CALANN_R07287	ANTCAR_R01717	CARCRI_R09561	CATAUR_R03848	CHAPEL_R08589	CHLMAC_R10360	COLSTR_R01731	COLLIV_R04231	CORBRA_R05147	CUCCAN_R09628	EGRGAR_R12252	EURHEL_R09076	FALPER_R00791	FULGLA_R09489	GAVSTE_R08202	GEOFOR_R03214	HALLEU_R10219	LEPDIS_R01562	MELUND_R07157	MERNUB_R03900	MESUNI_R04599	NESNOT_R04335	NIPNIP_R10200	OPIHOA_R05672	PELCRI_R01745	PHALEP_R12369	PHACAR_R09248	PHORUB_R04118	PICPUB_R13411	PODCRI_R04193	PTEGUT_R06793	PYGADE_R11120	STRCAM_R08867	TAUERY_R11017	TINGUT_R06426	TYTALB_R00195	MENNOV_R09648	ARDKOR_R03776	CEUAER_R10590	COCCOC_R04550	GEOCAL_R00529	GLAPRA_R09132
176	GALGAL_R00193	CHAVOC_R05709	ACACHL_R00299	APAVIT_R01759	APTFOR_R04996	BALREG_R00202	BUCRHI_R06546	CALANN_R07233	ANTCAR_R04101	CARCRI_R02815	CATAUR_R06358	CHAPEL_R08525	CHLMAC_R00190	COLSTR_R07768	COLLIV_R14265	CORBRA_R05126	-	EGRGAR_R12242	EURHEL_R05159	FALPER_R00774	FULGLA_R11855	GAVSTE_R02687	GEOFOR_R03159	HALLEU_R11363	LEPDIS_R08119	MELUND_R07155	MERNUB_R00160	MESUNI_R04271	-	NIPNIP_R09719	OPIHOA_R05652	-	PHALEP_R02892	PHACAR_R02695	PHORUB_R04069	PICPUB_R13400	PODCRI_R07587	PTEGUT_R08041	PYGADE_R11058	STRCAM_R08846	TAUERY_R01652	TINGUT_R00552	TYTALB_R11282	MENNOV_R09637	ARDKOR_R09188	CEUAER_R10311	COCCOC_R04524	GEOCAL_R12224	GLAPRA_R00479
177	GALGAL_R00194	CHAVOC_R05710	ACACHL_R12897	APAVIT_R02284	APTFOR_R04997	BALREG_R03264	BUCRHI_R09475	CALANN_R07234	ANTCAR_R04511	CARCRI_R07660	CATAUR_R06681	CHAPEL_R08526	CHLMAC_R03681	COLSTR_R07429	COLLIV_R14266	CORBRA_R05127	CUCCAN_R13221	EGRGAR_R12243	EURHEL_R08097	FALPER_R00775	FULGLA_R11023	GAVSTE_R12470	GEOFOR_R03160	HALLEU_R11364	LEPDIS_R10529	MELUND_R08004	MERNUB_R09492	MESUNI_R10310	NESNOT_R00917	NIPNIP_R09720	OPIHOA_R05653	PELCRI_R02420	PHALEP_R08917	PHACAR_R05977	PHORUB_R11165	PICPUB_R13401	PODCRI_R06100	PTEGUT_R00856	PYGADE_R11059	STRCAM_R08847	TAUERY_R07594	TINGUT_R00549	TYTALB_R08290	MENNOV_R09638	ARDKOR_R09189	-	COCCOC_R04525	GEOCAL_R03191	GLAPRA_R00480
178	GALGAL_R00195	CHAVOC_R05711	ACACHL_R12671	APAVIT_R10586	APTFOR_R04998	BALREG_R12479	BUCRHI_R02917	CALANN_R07290	ANTCAR_R00434	CARCRI_R08394	CATAUR_R06632	CHAPEL_R08527	CHLMAC_R01591	COLSTR_R01699	COLLIV_R02630	CORBRA_R05149	CUCCAN_R12669	EGRGAR_R09457	EURHEL_R09101	FALPER_R11466	FULGLA_R06874	GAVSTE_R01558	GEOFOR_R03217	HALLEU_R07701	LEPDIS_R09880	MELUND_R08061	MERNUB_R02810	MESUNI_R11362	NESNOT_R03256	NIPNIP_R09721	OPIHOA_R05654	PELCRI_R04210	PHALEP_R12419	PHACAR_R05417	PHORUB_R06656	PICPUB_R04727	PODCRI_R02789	PTEGUT_R05746	PYGADE_R12832	STRCAM_R05025	TAUERY_R03069	TINGUT_R04781	TYTALB_R07772	MENNOV_R03261	ARDKOR_R07708	CEUAER_R08940	COCCOC_R04526	GEOCAL_R09554	GLAPRA_R03902
179	GALGAL_R00196	CHAVOC_R05745	ACACHL_R08516	APAVIT_R06815	APTFOR_R05026	BALREG_R10937	BUCRHI_R04286	CALANN_R07282	ANTCAR_R01781	CARCRI_R12291	CATAUR_R10125	CHAPEL_R08583	CHLMAC_R09300	COLSTR_R05481	COLLIV_R02628	CORBRA_R05144	CUCCAN_R12653	EGRGAR_R09453	EURHEL_R09112	FALPER_R11462	FULGLA_R10751	GAVSTE_R06676	GEOFOR_R03208	HALLEU_R07697	LEPDIS_R07123	MELUND_R08054	MERNUB_R02838	MESUNI_R04683	NESNOT_R03017	NIPNIP_R10153	OPIHOA_R00278	PELCRI_R08108	PHALEP_R12372	PHACAR_R02958	PHORUB_R04297	PICPUB_R04723	PODCRI_R10206	PTEGUT_R04300	PYGADE_R12851	STRCAM_R05026	TAUERY_R00602	TINGUT_R08190	TYTALB_R09049	MENNOV_R03256	ARDKOR_R07707	CEUAER_R11905	COCCOC_R04546	GEOCAL_R07444	GLAPRA_R04503
180	GALGAL_R00197	CHAVOC_R05712	ACACHL_R07103	APAVIT_R01856	APTFOR_R04999	BALREG_R04576	BUCRHI_R07424	CALANN_R07235	ANTCAR_R02195	CARCRI_R03306	-	CHAPEL_R08528	CHLMAC_R09578	COLSTR_R05431	COLLIV_R02615	CORBRA_R05128	CUCCAN_R12654	EGRGAR_R09437	EURHEL_R02863	FALPER_R11449	FULGLA_R11990	GAVSTE_R09172	GEOFOR_R03161	HALLEU_R07683	LEPDIS_R00572	MELUND_R08005	MERNUB_R07877	MESUNI_R12575	NESNOT_R00862	NIPNIP_R09722	OPIHOA_R00257	PELCRI_R00865	PHALEP_R10207	PHACAR_R05486	PHORUB_R00780	PICPUB_R04707	PODCRI_R06621	PTEGUT_R06854	PYGADE_R12833	STRCAM_R05027	TAUERY_R07091	TINGUT_R08181	TYTALB_R07812	MENNOV_R03225	ARDKOR_R07699	CEUAER_R08187	COCCOC_R04527	GEOCAL_R03907	GLAPRA_R04497
181	GALGAL_R00198	CHAVOC_R05725	ACACHL_R03859	APAVIT_R01111	APTFOR_R05000	BALREG_R07751	BUCRHI_R04768	CALANN_R07236	ANTCAR_R10143	CARCRI_R05746	CATAUR_R12704	CHAPEL_R08552	CHLMAC_R03427	COLSTR_R03467	COLLIV_R09219	CORBRA_R05129	CUCCAN_R12655	EGRGAR_R09446	EURHEL_R04656	FALPER_R11450	FULGLA_R10279	GAVSTE_R08393	GEOFOR_R03162	HALLEU_R07684	LEPDIS_R10547	MELUND_R08006	MERNUB_R12991	MESUNI_R13055	NESNOT_R00919	NIPNIP_R09723	OPIHOA_R00258	PELCRI_R03198	PHALEP_R08404	PHACAR_R11646	PHORUB_R01674	PICPUB_R04708	PODCRI_R08490	PTEGUT_R07354	PYGADE_R12843	STRCAM_R05028	TAUERY_R02156	TINGUT_R08187	TYTALB_R05259	MENNOV_R03226	ARDKOR_R07700	CEUAER_R06300	COCCOC_R04528	GEOCAL_R04173	GLAPRA_R02763
182	GALGAL_R00199	CHAVOC_R05713	ACACHL_R10343	APAVIT_R06115	APTFOR_R05001	BALREG_R04958	BUCRHI_R00641	CALANN_R07237	ANTCAR_R07572	CARCRI_R03479	CATAUR_R04455	CHAPEL_R08529	CHLMAC_R07017	COLSTR_R09479	COLLIV_R09220	CORBRA_R05130	CUCCAN_R12656	EGRGAR_R09438	EURHEL_R03286	FALPER_R11451	FULGLA_R03632	GAVSTE_R04903	GEOFOR_R03163	HALLEU_R07685	LEPDIS_R11689	MELUND_R08007	MERNUB_R03429	MESUNI_R12910	NESNOT_R08865	NIPNIP_R09724	OPIHOA_R00259	PELCRI_R06255	PHALEP_R12941	PHACAR_R02211	PHORUB_R00619	PICPUB_R04709	PODCRI_R04424	PTEGUT_R11058	PYGADE_R12834	STRCAM_R05029	TAUERY_R12897	TINGUT_R08182	TYTALB_R05739	MENNOV_R03227	ARDKOR_R03262	-	COCCOC_R00717	GEOCAL_R07765	GLAPRA_R00907
183	GALGAL_R00200	CHAVOC_R05749	ACACHL_R11231	APAVIT_R01643	APTFOR_R05029	BALREG_R00576	BUCRHI_R02836	CALANN_R07288	ANTCAR_R05700	CARCRI_R08420	CATAUR_R01659	CHAPEL_R08590	CHLMAC_R04225	COLSTR_R09270	COLLIV_R09260	CORBRA_R05148	CUCCAN_R12667	EGRGAR_R09455	EURHEL_R09269	FALPER_R11464	FULGLA_R00430	GAVSTE_R10322	GEOFOR_R03215	HALLEU_R07699	LEPDIS_R09868	MELUND_R08059	MERNUB_R05385	MESUNI_R00449	NESNOT_R11079	NIPNIP_R10203	OPIHOA_R00281	PELCRI_R04230	PHALEP_R12263	PHACAR_R07792	PHORUB_R10400	PICPUB_R04725	PODCRI_R11506	PTEGUT_R09600	PYGADE_R12853	STRCAM_R05041	TAUERY_R12287	TINGUT_R02248	TYTALB_R10145	MENNOV_R03259	ARDKOR_R03272	CEUAER_R06389	COCCOC_R00727	GEOCAL_R08546	GLAPRA_R03100
184	GALGAL_R00201	CHAVOC_R05714	ACACHL_R09864	APAVIT_R04250	APTFOR_R05002	BALREG_R10886	BUCRHI_R01742	CALANN_R07238	ANTCAR_R01822	-	CATAUR_R05341	CHAPEL_R08530	-	COLSTR_R02444	COLLIV_R09221	CORBRA_R10009	CUCCAN_R12657	EGRGAR_R09439	EURHEL_R01687	FALPER_R11452	FULGLA_R06187	GAVSTE_R00419	GEOFOR_R03164	HALLEU_R07686	LEPDIS_R04433	MELUND_R08008	MERNUB_R02161	MESUNI_R06680	NESNOT_R09623	NIPNIP_R09725	OPIHOA_R00260	PELCRI_R08370	PHALEP_R03834	PHACAR_R10450	PHORUB_R10579	PICPUB_R04710	PODCRI_R01533	PTEGUT_R04368	PYGADE_R12835	STRCAM_R05030	TAUERY_R00464	TINGUT_R13350	TYTALB_R06407	MENNOV_R03228	ARDKOR_R03263	CEUAER_R06386	COCCOC_R00718	GEOCAL_R07214	GLAPRA_R03095
185	GALGAL_R00202	-	-	-	-	-	-	-	-	-	-	-	-	COLSTR_R00861	-	-	-	-	-	-	-	-	-	-	-	-	-	-	-	-	-	-	-	-	-	-	-	-	-	-	-	-	-	-	-	-	-	-	-
186	GALGAL_R00203	CHAVOC_R05715	ACACHL_R11574	APAVIT_R13055	APTFOR_R05003	-	BUCRHI_R00870	CALANN_R14790	-	CARCRI_R05228	CATAUR_R12685	CHAPEL_R08531	CHLMAC_R08828	COLSTR_R12852	COLLIV_R01415	CORBRA_R11842	CUCCAN_R02834	EGRGAR_R09440	EURHEL_R12974	FALPER_R05827	-	-	GEOFOR_R11769	HALLEU_R07687	LEPDIS_R14108	MELUND_R14499	MERNUB_R12887	MESUNI_R09001	NESNOT_R14045	NIPNIP_R09726	-	-	-	PHACAR_R13115	-	-	-	-	PYGADE_R12836	-	TAUERY_R05002	-	TYTALB_R12409	MENNOV_R08779	ARDKOR_R03264	CEUAER_R07477	COCCOC_R00719	GEOCAL_R12955	GLAPRA_R15205
187	GALGAL_R00204	CHAVOC_R10271	ACACHL_R07577	APAVIT_R03743	APTFOR_R07881	BALREG_R03611	BUCRHI_R03136	CALANN_R11979	ANTCAR_R06093	CARCRI_R03888	CATAUR_R08583	CHAPEL_R01627	CHLMAC_R02357	COLSTR_R10869	COLLIV_R12832	CORBRA_R03444	CUCCAN_R05374	EGRGAR_R02526	EURHEL_R03618	FALPER_R12335	FULGLA_R12821	-	GEOFOR_R02805	HALLEU_R10673	-	MELUND_R10767	-	-	NESNOT_R06039	NIPNIP_R09729	OPIHOA_R05387	PELCRI_R03794	PHALEP_R08782	PHACAR_R07367	-	PICPUB_R08893	-	PTEGUT_R08464	PYGADE_R10169	STRCAM_R07260	TAUERY_R03916	TINGUT_R07474	-	MENNOV_R06358	ARDKOR_R04628	CEUAER_R06779	COCCOC_R14388	GEOCAL_R08868	GLAPRA_R04802
188	GALGAL_R00205	-	-	-	-	-	-	-	-	-	-	-	-	-	-	-	-	-	-	-	-	-	-	-	-	MELUND_R10807	-	-	-	-	-	-	-	-	-	-	-	-	-	-	-	-	-	-	-	CEUAER_R03165	-	-	-
189	GALGAL_R00206	-	-	-	APTFOR_R07883	-	-	CALANN_R11981	-	-	-	-	-	-	COLLIV_R12834	CORBRA_R03446	CUCCAN_R07441	-	-	FALPER_R12337	-	-	-	HALLEU_R10675	-	MELUND_R10768	-	MESUNI_R07547	-	NIPNIP_R09730	-	-	-	-	-	-	-	-	-	-	-	-	-	MENNOV_R10029	ARDKOR_R04630	CEUAER_R06671	-	-	-
190	GALGAL_R00207	CHAVOC_R10272	ACACHL_R00351	APAVIT_R06267	APTFOR_R07884	BALREG_R04292	BUCRHI_R08083	CALANN_R11982	ANTCAR_R00524	CARCRI_R08483	CATAUR_R07645	CHAPEL_R01629	CHLMAC_R09201	COLSTR_R07954	COLLIV_R12835	CORBRA_R03447	CUCCAN_R07442	EGRGAR_R12194	EURHEL_R00473	FALPER_R12338	FULGLA_R09417	GAVSTE_R05336	GEOFOR_R02806	HALLEU_R10676	LEPDIS_R05901	MELUND_R10769	MERNUB_R04065	MESUNI_R11373	NESNOT_R09901	NIPNIP_R09731	OPIHOA_R05388	PELCRI_R04412	PHALEP_R04465	PHACAR_R11552	PHORUB_R08009	PICPUB_R08895	PODCRI_R06665	PTEGUT_R06992	PYGADE_R10171	STRCAM_R07262	TAUERY_R09746	TINGUT_R11861	TYTALB_R02952	MENNOV_R10030	ARDKOR_R04631	CEUAER_R06672	COCCOC_R03411	-	GLAPRA_R11989
191	GALGAL_R00208	CHAVOC_R10319	ACACHL_R00319	APAVIT_R07924	APTFOR_R07912	BALREG_R04325	BUCRHI_R10320	CALANN_R12025	ANTCAR_R05780	CARCRI_R11011	CATAUR_R05248	CHAPEL_R01682	CHLMAC_R11787	COLSTR_R08087	COLLIV_R03131	CORBRA_R03499	CUCCAN_R05774	EGRGAR_R12207	EURHEL_R10151	FALPER_R12376	FULGLA_R12116	GAVSTE_R05343	GEOFOR_R02930	HALLEU_R01990	LEPDIS_R05838	MELUND_R10770	MERNUB_R07825	MESUNI_R01772	NESNOT_R07150	NIPNIP_R10182	OPIHOA_R05446	PELCRI_R00350	PHALEP_R10883	PHACAR_R06708	PHORUB_R04132	PICPUB_R08896	PODCRI_R02915	PTEGUT_R01687	PYGADE_R10201	STRCAM_R07310	TAUERY_R12508	TINGUT_R08800	TYTALB_R10103	MENNOV_R10037	-	CEUAER_R05693	COCCOC_R03426	GEOCAL_R12460	GLAPRA_R06030
192	GALGAL_R00209	CHAVOC_R10273	-	APAVIT_R12007	APTFOR_R07885	BALREG_R09940	BUCRHI_R10824	CALANN_R11983	ANTCAR_R10072	CARCRI_R07353	-	CHAPEL_R01630	CHLMAC_R04532	COLSTR_R11236	COLLIV_R11494	CORBRA_R04156	CUCCAN_R01295	EGRGAR_R12195	EURHEL_R08653	FALPER_R12339	FULGLA_R03280	GAVSTE_R07197	GEOFOR_R02807	HALLEU_R01981	LEPDIS_R07795	MELUND_R10771	MERNUB_R01154	MESUNI_R08977	-	NIPNIP_R09732	OPIHOA_R05389	PELCRI_R04825	PHALEP_R07929	PHACAR_R02189	PHORUB_R10802	PICPUB_R00802	PODCRI_R06840	PTEGUT_R09940	PYGADE_R02214	STRCAM_R07263	TAUERY_R04714	TINGUT_R13391	TYTALB_R00831	MENNOV_R05703	ARDKOR_R02619	CEUAER_R04503	COCCOC_R03412	-	GLAPRA_R02449
193	GALGAL_R00210	CHAVOC_R10274	ACACHL_R11036	APAVIT_R01474	APTFOR_R07886	BALREG_R09537	BUCRHI_R04005	CALANN_R11984	ANTCAR_R09349	CARCRI_R02842	CATAUR_R00501	CHAPEL_R01631	CHLMAC_R01514	COLSTR_R05207	COLLIV_R11495	CORBRA_R04157	CUCCAN_R11794	EGRGAR_R12196	EURHEL_R01488	FALPER_R12340	FULGLA_R00226	GAVSTE_R05319	GEOFOR_R02808	HALLEU_R01982	LEPDIS_R04242	MELUND_R10772	MERNUB_R00176	MESUNI_R01947	NESNOT_R02958	NIPNIP_R09733	OPIHOA_R05390	PELCRI_R08028	PHALEP_R01543	PHACAR_R11392	PHORUB_R10281	PICPUB_R00803	PODCRI_R07537	-	PYGADE_R02215	STRCAM_R07264	TAUERY_R12214	TINGUT_R09322	TYTALB_R02697	MENNOV_R05704	ARDKOR_R08386	CEUAER_R02869	COCCOC_R03413	GEOCAL_R00327	-
194	GALGAL_R00211	CHAVOC_R10275	ACACHL_R07450	APAVIT_R04420	APTFOR_R11102	BALREG_R01097	BUCRHI_R04769	CALANN_R11985	ANTCAR_R08589	CARCRI_R07214	CATAUR_R03048	CHAPEL_R01632	CHLMAC_R02390	-	COLLIV_R09051	CORBRA_R06869	CUCCAN_R07257	EGRGAR_R11419	EURHEL_R04573	FALPER_R13907	FULGLA_R10997	GAVSTE_R06869	GEOFOR_R02809	HALLEU_R05368	-	MELUND_R10773	MERNUB_R03497	-	NESNOT_R10186	NIPNIP_R09734	OPIHOA_R05391	PELCRI_R03800	PHALEP_R02208	PHACAR_R07452	PHORUB_R11160	PICPUB_R00804	PODCRI_R01896	PTEGUT_R03540	PYGADE_R02216	STRCAM_R07265	TAUERY_R06019	TINGUT_R10762	-	MENNOV_R07021	ARDKOR_R02824	CEUAER_R09827	COCCOC_R11165	GEOCAL_R07531	GLAPRA_R06417
195	GALGAL_R00212	CHAVOC_R10276	ACACHL_R11070	APAVIT_R07834	APTFOR_R11103	BALREG_R04188	BUCRHI_R09055	CALANN_R11986	ANTCAR_R11929	CARCRI_R01539	CATAUR_R10709	CHAPEL_R01633	CHLMAC_R06578	COLSTR_R06500	COLLIV_R07533	CORBRA_R06870	CUCCAN_R07258	EGRGAR_R08621	EURHEL_R10231	FALPER_R13908	FULGLA_R02811	GAVSTE_R02712	GEOFOR_R02810	HALLEU_R05369	LEPDIS_R12249	MELUND_R08550	MERNUB_R01463	MESUNI_R01626	NESNOT_R04227	NIPNIP_R09735	OPIHOA_R05392	PELCRI_R05427	PHALEP_R06832	PHACAR_R05246	PHORUB_R11598	PICPUB_R00805	PODCRI_R07610	PTEGUT_R11794	PYGADE_R02490	STRCAM_R07266	TAUERY_R09454	TINGUT_R05964	TYTALB_R05070	MENNOV_R07022	ARDKOR_R00708	CEUAER_R12016	COCCOC_R11166	GEOCAL_R02962	GLAPRA_R01609
196	GALGAL_R00213	CHAVOC_R10277	ACACHL_R03478	APAVIT_R06237	APTFOR_R11104	BALREG_R02101	BUCRHI_R02030	CALANN_R11987	ANTCAR_R07388	CARCRI_R12622	CATAUR_R02400	CHAPEL_R01634	CHLMAC_R05855	COLSTR_R02041	COLLIV_R07534	CORBRA_R06871	CUCCAN_R07259	EGRGAR_R08622	EURHEL_R09774	FALPER_R13909	FULGLA_R00746	GAVSTE_R09597	GEOFOR_R02811	HALLEU_R05370	LEPDIS_R02389	MELUND_R08551	MERNUB_R03709	MESUNI_R02228	NESNOT_R09077	NIPNIP_R09736	OPIHOA_R05393	PELCRI_R11534	PHALEP_R10097	PHACAR_R04369	PHORUB_R09638	PICPUB_R00806	PODCRI_R12105	PTEGUT_R06107	-	STRCAM_R07267	TAUERY_R11495	TINGUT_R05965	TYTALB_R07116	MENNOV_R07023	ARDKOR_R00709	CEUAER_R10882	COCCOC_R11167	GEOCAL_R01181	GLAPRA_R01610
197	GALGAL_R00214	CHAVOC_R10278	ACACHL_R09063	APAVIT_R04604	APTFOR_R11105	BALREG_R01946	BUCRHI_R00997	CALANN_R11988	ANTCAR_R01951	CARCRI_R11696	CATAUR_R09711	CHAPEL_R01635	CHLMAC_R08458	COLSTR_R11056	COLLIV_R07560	CORBRA_R06872	CUCCAN_R07260	EGRGAR_R04441	EURHEL_R12301	FALPER_R13910	FULGLA_R03605	GAVSTE_R09860	GEOFOR_R02812	HALLEU_R01450	LEPDIS_R03726	MELUND_R08552	MERNUB_R05899	MESUNI_R06529	-	NIPNIP_R09737	OPIHOA_R02406	PELCRI_R11574	PHALEP_R04603	PHACAR_R09703	PHORUB_R06154	PICPUB_R00807	PODCRI_R04325	PTEGUT_R07260	PYGADE_R01867	STRCAM_R07268	TAUERY_R10522	TINGUT_R04015	TYTALB_R10447	MENNOV_R07024	ARDKOR_R09502	CEUAER_R03562	COCCOC_R11168	GEOCAL_R01179	GLAPRA_R01611
198	GALGAL_R00215	CHAVOC_R11003	ACACHL_R06904	-	APTFOR_R06583	BALREG_R03601	BUCRHI_R06844	CALANN_R13400	ANTCAR_R04161	CARCRI_R10982	CATAUR_R05270	CHAPEL_R00576	CHLMAC_R03029	COLSTR_R08259	COLLIV_R06025	CORBRA_R12366	CUCCAN_R08736	EGRGAR_R13516	EURHEL_R07931	FALPER_R09869	FULGLA_R10493	GAVSTE_R11028	-	HALLEU_R03252	LEPDIS_R09492	MELUND_R13667	-	MESUNI_R01531	-	NIPNIP_R09738	OPIHOA_R08937	PELCRI_R00118	PHALEP_R01473	PHACAR_R09740	PHORUB_R05682	PICPUB_R03756	-	PTEGUT_R01736	PYGADE_R04803	STRCAM_R02435	TAUERY_R00163	TINGUT_R00809	-	MENNOV_R06995	ARDKOR_R00652	CEUAER_R05776	COCCOC_R12276	GEOCAL_R05913	GLAPRA_R12270
199	GALGAL_R00216	CHAVOC_R10279	-	-	APTFOR_R11106	-	-	CALANN_R11989	-	-	-	CHAPEL_R01636	-	COLSTR_R02954	COLLIV_R07561	CORBRA_R06873	CUCCAN_R07261	EGRGAR_R04442	EURHEL_R11607	FALPER_R13911	-	-	GEOFOR_R02813	-	LEPDIS_R04603	MELUND_R08553	MERNUB_R04266	-	-	NIPNIP_R09739	OPIHOA_R02407	PELCRI_R02945	PHALEP_R03692	-	PHORUB_R09329	PICPUB_R05448	-	PTEGUT_R09498	PYGADE_R01868	STRCAM_R07269	-	-	TYTALB_R05549	MENNOV_R07025	ARDKOR_R09503	CEUAER_R00282	COCCOC_R11169	GEOCAL_R01787	GLAPRA_R01612
200	GALGAL_R00217	CHAVOC_R05952	ACACHL_R03558	APAVIT_R05034	APTFOR_R02434	BALREG_R07296	-	CALANN_R12118	ANTCAR_R07300	CARCRI_R02142	CATAUR_R02114	CHAPEL_R12930	CHLMAC_R12024	COLSTR_R10815	COLLIV_R08901	CORBRA_R08527	CUCCAN_R14626	EGRGAR_R04249	EURHEL_R11794	FALPER_R03389	FULGLA_R06003	GAVSTE_R11843	GEOFOR_R00284	HALLEU_R02504	LEPDIS_R04772	MELUND_R11217	MERNUB_R09850	-	NESNOT_R10201	NIPNIP_R07729	OPIHOA_R02393	PELCRI_R11300	PHALEP_R11307	PHACAR_R11005	PHORUB_R12529	PICPUB_R11325	PODCRI_R10581	PTEGUT_R06073	PYGADE_R12678	STRCAM_R01424	TAUERY_R07374	TINGUT_R07733	TYTALB_R06783	-	ARDKOR_R13754	-	COCCOC_R02322	GEOCAL_R05994	GLAPRA_R00847
201	GALGAL_R00218	CHAVOC_R05953	ACACHL_R08060	APAVIT_R06925	APTFOR_R02435	BALREG_R08858	BUCRHI_R08736	CALANN_R12119	ANTCAR_R12773	CARCRI_R11743	CATAUR_R08342	CHAPEL_R12931	CHLMAC_R08530	COLSTR_R04877	COLLIV_R08902	CORBRA_R08528	CUCCAN_R04353	EGRGAR_R04250	EURHEL_R12635	FALPER_R03390	FULGLA_R03866	GAVSTE_R11872	GEOFOR_R00285	HALLEU_R02505	LEPDIS_R13805	MELUND_R11218	MERNUB_R04424	MESUNI_R03381	NESNOT_R03320	NIPNIP_R07730	OPIHOA_R02394	PELCRI_R08815	PHALEP_R03798	PHACAR_R02032	PHORUB_R08687	PICPUB_R14497	PODCRI_R03182	PTEGUT_R06014	PYGADE_R12679	STRCAM_R01425	TAUERY_R10096	TINGUT_R07734	TYTALB_R05891	MENNOV_R11489	ARDKOR_R13755	CEUAER_R10924	COCCOC_R02323	GEOCAL_R05995	GLAPRA_R00848
202	GALGAL_R00219	CHAVOC_R05954	ACACHL_R06218	APAVIT_R08209	APTFOR_R02436	BALREG_R11754	BUCRHI_R00895	CALANN_R12120	ANTCAR_R00788	CARCRI_R03848	CATAUR_R09216	CHAPEL_R12932	CHLMAC_R07149	COLSTR_R08176	COLLIV_R08903	CORBRA_R08529	CUCCAN_R04354	EGRGAR_R04251	EURHEL_R12253	FALPER_R03391	FULGLA_R05053	GAVSTE_R09601	GEOFOR_R00286	HALLEU_R02506	LEPDIS_R11283	MELUND_R11219	MERNUB_R10761	MESUNI_R01220	NESNOT_R08758	NIPNIP_R07731	OPIHOA_R02395	PELCRI_R12989	PHALEP_R00759	PHACAR_R03278	PHORUB_R05717	PICPUB_R02680	PODCRI_R03324	PTEGUT_R05831	PYGADE_R12680	STRCAM_R07099	TAUERY_R02433	TINGUT_R07735	TYTALB_R01202	MENNOV_R11490	ARDKOR_R13756	CEUAER_R05905	COCCOC_R02324	GEOCAL_R03878	GLAPRA_R00849
203	GALGAL_R00220	-	-	-	APTFOR_R04358	-	-	-	-	-	-	-	-	-	COLLIV_R01458	-	CUCCAN_R14615	EGRGAR_R01504	-	FALPER_R02875	-	-	-	HALLEU_R06805	-	MELUND_R01405	-	-	-	NIPNIP_R09741	-	-	-	-	-	PICPUB_R01334	-	-	-	-	-	TINGUT_R03774	-	MENNOV_R12863	-	CEUAER_R04321	COCCOC_R06749	GEOCAL_R11223	GLAPRA_R09940
204	GALGAL_R00221	-	-	-	-	-	-	CALANN_R08343	-	-	-	-	-	-	-	-	-	-	-	-	-	-	-	HALLEU_R06806	-	MELUND_R05723	-	-	-	-	-	-	-	-	-	-	-	-	-	-	-	-	-	MENNOV_R02746	ARDKOR_R10841	-	-	-	GLAPRA_R05015
205	GALGAL_R00222	CHAVOC_R01167	ACACHL_R05364	APAVIT_R07313	APTFOR_R04359	BALREG_R07826	BUCRHI_R12536	CALANN_R06325	ANTCAR_R09884	CARCRI_R01985	CATAUR_R10710	CHAPEL_R08864	CHLMAC_R11817	COLSTR_R09670	COLLIV_R08458	CORBRA_R12636	CUCCAN_R08928	EGRGAR_R02452	EURHEL_R04803	FALPER_R11556	FULGLA_R06196	GAVSTE_R04532	GEOFOR_R06996	HALLEU_R11562	LEPDIS_R10589	MELUND_R00366	MERNUB_R04026	MESUNI_R05233	NESNOT_R03406	NIPNIP_R09742	OPIHOA_R05158	PELCRI_R06363	PHALEP_R09209	PHACAR_R05780	PHORUB_R11246	PICPUB_R10653	PODCRI_R05670	PTEGUT_R06844	PYGADE_R09883	STRCAM_R01565	TAUERY_R03327	TINGUT_R07255	TYTALB_R07002	MENNOV_R11741	ARDKOR_R09402	CEUAER_R00577	COCCOC_R06750	GEOCAL_R03376	GLAPRA_R12424
206	GALGAL_R00223	CHAVOC_R00688	ACACHL_R00362	APAVIT_R00581	APTFOR_R12323	BALREG_R12472	BUCRHI_R12549	CALANN_R06348	ANTCAR_R00390	CARCRI_R02987	CATAUR_R06473	CHAPEL_R08910	CHLMAC_R04349	COLSTR_R05386	COLLIV_R08475	CORBRA_R10774	CUCCAN_R01096	EGRGAR_R02468	EURHEL_R11744	FALPER_R11568	FULGLA_R12066	GAVSTE_R05398	GEOFOR_R08933	HALLEU_R08038	LEPDIS_R09734	MELUND_R13657	MERNUB_R04069	MESUNI_R12767	NESNOT_R01843	NIPNIP_R10209	OPIHOA_R08754	PELCRI_R09661	PHALEP_R00352	PHACAR_R06689	PHORUB_R04071	PICPUB_R10668	PODCRI_R02953	PTEGUT_R11931	PYGADE_R09931	STRCAM_R01618	TAUERY_R08417	TINGUT_R05887	TYTALB_R10062	MENNOV_R14302	ARDKOR_R06617	CEUAER_R11461	COCCOC_R09780	GEOCAL_R08608	GLAPRA_R11837
207	GALGAL_R00224	CHAVOC_R00669	ACACHL_R07107	APAVIT_R09385	APTFOR_R12301	BALREG_R01102	BUCRHI_R08846	CALANN_R06326	ANTCAR_R04430	CARCRI_R12751	CATAUR_R01776	CHAPEL_R08865	CHLMAC_R04883	COLSTR_R08565	COLLIV_R08459	CORBRA_R10737	CUCCAN_R01089	EGRGAR_R02453	EURHEL_R06595	FALPER_R11557	FULGLA_R08528	GAVSTE_R07451	GEOFOR_R08848	HALLEU_R08031	LEPDIS_R07281	MELUND_R13629	MERNUB_R08514	MESUNI_R08677	NESNOT_R11046	NIPNIP_R09743	OPIHOA_R08742	PELCRI_R07703	PHALEP_R11823	PHACAR_R02255	PHORUB_R00652	PICPUB_R10654	PODCRI_R10640	PTEGUT_R09787	PYGADE_R09884	STRCAM_R01566	TAUERY_R06030	TINGUT_R06569	TYTALB_R03608	MENNOV_R13312	ARDKOR_R05443	CEUAER_R09381	COCCOC_R09774	GEOCAL_R03291	GLAPRA_R05533
208	GALGAL_R00225	CHAVOC_R10281	ACACHL_R04713	APAVIT_R08577	APTFOR_R07887	BALREG_R12921	BUCRHI_R02172	CALANN_R11991	ANTCAR_R10058	CARCRI_R04296	CATAUR_R11773	CHAPEL_R01638	CHLMAC_R12446	COLSTR_R07099	COLLIV_R12836	CORBRA_R03448	CUCCAN_R05375	EGRGAR_R02527	-	FALPER_R12341	FULGLA_R08554	GAVSTE_R02174	GEOFOR_R02815	HALLEU_R10677	LEPDIS_R05195	MELUND_R10774	MERNUB_R04689	MESUNI_R00803	NESNOT_R09224	NIPNIP_R09744	OPIHOA_R05394	PELCRI_R11097	PHALEP_R02348	PHACAR_R03123	PHORUB_R07551	PICPUB_R08897	PODCRI_R04286	PTEGUT_R11031	PYGADE_R10172	STRCAM_R07270	TAUERY_R02316	TINGUT_R05356	TYTALB_R04110	MENNOV_R06359	ARDKOR_R04632	CEUAER_R02292	COCCOC_R14389	GEOCAL_R01103	GLAPRA_R01824
209	GALGAL_R00226	CHAVOC_R01306	ACACHL_R07938	-	APTFOR_R08433	BALREG_R11308	BUCRHI_R10067	CALANN_R11419	ANTCAR_R10035	-	-	CHAPEL_R07298	-	-	COLLIV_R04856	CORBRA_R12591	CUCCAN_R14514	-	-	FALPER_R11929	-	-	GEOFOR_R09957	HALLEU_R13080	-	MELUND_R08593	-	-	NESNOT_R00933	NIPNIP_R07737	OPIHOA_R11732	-	-	-	-	PICPUB_R10161	-	PTEGUT_R03536	PYGADE_R11562	STRCAM_R12731	TAUERY_R11593	TINGUT_R10377	TYTALB_R10408	MENNOV_R08745	ARDKOR_R07114	-	COCCOC_R05767	-	GLAPRA_R04149
210	GALGAL_R00227	CHAVOC_R05319	ACACHL_R00341	APAVIT_R10621	APTFOR_R03508	BALREG_R07189	BUCRHI_R04187	CALANN_R04889	ANTCAR_R09404	CARCRI_R10752	CATAUR_R01605	CHAPEL_R08911	CHLMAC_R07832	COLSTR_R07834	COLLIV_R08868	CORBRA_R00680	CUCCAN_R13058	EGRGAR_R06662	EURHEL_R04135	FALPER_R12425	FULGLA_R05446	GAVSTE_R00190	GEOFOR_R00543	HALLEU_R06969	LEPDIS_R08225	MELUND_R10764	MERNUB_R08892	MESUNI_R00281	NESNOT_R08233	NIPNIP_R08195	OPIHOA_R10338	PELCRI_R01502	PHALEP_R05800	PHACAR_R11477	PHORUB_R05298	-	PODCRI_R07748	PTEGUT_R06846	PYGADE_R11840	STRCAM_R11343	TAUERY_R12275	TINGUT_R03621	TYTALB_R08987	MENNOV_R01965	ARDKOR_R04008	CEUAER_R00742	COCCOC_R06823	GEOCAL_R00376	GLAPRA_R13463
211	GALGAL_R00228	CHAVOC_R12558	ACACHL_R00770	APAVIT_R08246	APTFOR_R06950	BALREG_R02443	BUCRHI_R09984	CALANN_R02497	ANTCAR_R09931	CARCRI_R07276	CATAUR_R05674	CHAPEL_R08867	CHLMAC_R00910	COLSTR_R13468	COLLIV_R01165	CORBRA_R09850	CUCCAN_R08549	EGRGAR_R02831	EURHEL_R13149	FALPER_R04202	FULGLA_R02252	GAVSTE_R09719	GEOFOR_R05653	HALLEU_R09409	LEPDIS_R02615	MELUND_R00180	MERNUB_R05645	MESUNI_R07513	NESNOT_R12831	NIPNIP_R09747	OPIHOA_R00760	PELCRI_R03714	PHALEP_R01163	PHACAR_R09400	PHORUB_R08469	PICPUB_R00222	PODCRI_R01228	PTEGUT_R09714	PYGADE_R03343	STRCAM_R01568	TAUERY_R00652	TINGUT_R12487	TYTALB_R09454	MENNOV_R12865	ARDKOR_R13346	CEUAER_R08427	COCCOC_R12755	GEOCAL_R01165	GLAPRA_R11885
212	GALGAL_R00229	CHAVOC_R12564	ACACHL_R07013	APAVIT_R09048	APTFOR_R06962	BALREG_R09534	BUCRHI_R07246	CALANN_R02508	ANTCAR_R09684	CARCRI_R01602	-	CHAPEL_R08868	CHLMAC_R01539	COLSTR_R04039	COLLIV_R01171	CORBRA_R09862	CUCCAN_R08559	EGRGAR_R02835	EURHEL_R02700	FALPER_R04209	FULGLA_R01582	GAVSTE_R07695	GEOFOR_R05658	HALLEU_R09417	LEPDIS_R04243	MELUND_R00346	MERNUB_R06394	MESUNI_R01627	NESNOT_R04298	NIPNIP_R10195	OPIHOA_R00768	PELCRI_R11921	PHALEP_R06840	PHACAR_R00238	PHORUB_R00182	PICPUB_R00259	PODCRI_R03929	PTEGUT_R05468	PYGADE_R03360	STRCAM_R01614	TAUERY_R06922	TINGUT_R12491	TYTALB_R06251	MENNOV_R12870	ARDKOR_R13352	CEUAER_R04142	COCCOC_R12760	GEOCAL_R09781	GLAPRA_R11888
213	GALGAL_R00230	CHAVOC_R02603	-	APAVIT_R11238	APTFOR_R07263	BALREG_R13727	BUCRHI_R09802	CALANN_R09198	-	CARCRI_R12726	CATAUR_R13282	CHAPEL_R12587	-	COLSTR_R05776	-	CORBRA_R01164	CUCCAN_R09464	-	-	FALPER_R05112	FULGLA_R09923	GAVSTE_R05635	GEOFOR_R12925	HALLEU_R04504	LEPDIS_R02385	MELUND_R04343	MERNUB_R10673	-	NESNOT_R12903	NIPNIP_R09748	OPIHOA_R02845	PELCRI_R08527	PHALEP_R03930	PHACAR_R08143	PHORUB_R03151	PICPUB_R00223	-	PTEGUT_R03378	PYGADE_R05272	STRCAM_R07806	-	TINGUT_R10586	TYTALB_R01952	MENNOV_R08959	ARDKOR_R11316	CEUAER_R05844	COCCOC_R13234	GEOCAL_R05927	GLAPRA_R03969
214	GALGAL_R00231	CHAVOC_R01218	-	APAVIT_R10684	APTFOR_R10483	BALREG_R12751	BUCRHI_R02379	CALANN_R12122	ANTCAR_R01038	CARCRI_R06226	CATAUR_R08513	CHAPEL_R12934	CHLMAC_R08679	COLSTR_R12206	COLLIV_R12789	CORBRA_R03649	CUCCAN_R14087	EGRGAR_R12071	EURHEL_R04362	FALPER_R13798	FULGLA_R08690	GAVSTE_R03293	GEOFOR_R00462	HALLEU_R08766	LEPDIS_R13133	MELUND_R02636	MERNUB_R02371	MESUNI_R07891	NESNOT_R00976	NIPNIP_R09750	OPIHOA_R00159	PELCRI_R08456	PHALEP_R06489	PHACAR_R01854	PHORUB_R12271	PICPUB_R09688	PODCRI_R04807	PTEGUT_R12454	PYGADE_R03065	STRCAM_R08224	TAUERY_R02020	TINGUT_R06226	TYTALB_R05832	MENNOV_R07144	ARDKOR_R08561	CEUAER_R04751	COCCOC_R13771	GEOCAL_R10565	GLAPRA_R00905
215	GALGAL_R00232	-	ACACHL_R07183	APAVIT_R05540	-	BALREG_R05599	BUCRHI_R05498	-	ANTCAR_R07038	-	CATAUR_R01711	-	CHLMAC_R06851	-	-	-	-	EGRGAR_R12091	EURHEL_R01774	-	FULGLA_R07088	GAVSTE_R04273	-	HALLEU_R08767	LEPDIS_R11081	-	MERNUB_R03020	-	NESNOT_R11037	-	-	PELCRI_R06942	PHALEP_R08357	PHACAR_R07784	-	-	-	-	-	STRCAM_R08231	TAUERY_R03240	-	-	-	ARDKOR_R08562	-	COCCOC_R13787	-	GLAPRA_R00906
216	GALGAL_R00233	-	ACACHL_R14379	-	APTFOR_R10484	BALREG_R07283	BUCRHI_R13188	CALANN_R04872	ANTCAR_R13320	CARCRI_R00387	CATAUR_R12632	CHAPEL_R03591	CHLMAC_R13378	COLSTR_R13151	COLLIV_R12790	CORBRA_R03650	CUCCAN_R13017	EGRGAR_R12072	EURHEL_R12804	FALPER_R13799	-	GAVSTE_R12789	GEOFOR_R00463	HALLEU_R02662	LEPDIS_R14023	MELUND_R02637	MERNUB_R04741	MESUNI_R14497	NESNOT_R10985	NIPNIP_R09751	OPIHOA_R00160	PELCRI_R00615	PHALEP_R14049	-	PHORUB_R13293	PICPUB_R09689	PODCRI_R12759	PTEGUT_R13441	PYGADE_R03066	STRCAM_R08225	TAUERY_R12993	TINGUT_R14396	TYTALB_R04837	MENNOV_R14524	ARDKOR_R11360	CEUAER_R03296	COCCOC_R13772	GEOCAL_R14884	GLAPRA_R00673
217	GALGAL_R00234	CHAVOC_R14083	ACACHL_R05177	APAVIT_R05463	APTFOR_R10485	BALREG_R01027	BUCRHI_R01248	CALANN_R04873	ANTCAR_R06889	CARCRI_R01936	CATAUR_R11729	CHAPEL_R03592	-	COLSTR_R05793	-	CORBRA_R03651	CUCCAN_R13018	EGRGAR_R06982	EURHEL_R11160	FALPER_R13800	FULGLA_R06004	GAVSTE_R07183	GEOFOR_R00464	HALLEU_R02663	LEPDIS_R11390	MELUND_R02638	MERNUB_R09310	MESUNI_R00675	NESNOT_R03788	NIPNIP_R09752	OPIHOA_R00161	PELCRI_R10379	PHALEP_R03895	PHACAR_R04440	PHORUB_R10866	PICPUB_R12955	-	-	PYGADE_R03067	STRCAM_R08226	TAUERY_R08988	TINGUT_R13617	TYTALB_R03153	MENNOV_R14525	-	CEUAER_R09699	COCCOC_R13773	GEOCAL_R12794	-
218	GALGAL_R00235	CHAVOC_R10419	ACACHL_R08951	APAVIT_R11298	APTFOR_R03465	BALREG_R12551	BUCRHI_R13017	CALANN_R06750	ANTCAR_R01115	CARCRI_R13982	-	CHAPEL_R05062	CHLMAC_R06058	COLSTR_R11061	COLLIV_R13830	CORBRA_R00632	CUCCAN_R02416	EGRGAR_R06640	EURHEL_R03570	FALPER_R12396	FULGLA_R05032	GAVSTE_R01895	GEOFOR_R00465	HALLEU_R03990	LEPDIS_R03641	MELUND_R10708	MERNUB_R03042	MESUNI_R05046	NESNOT_R04755	NIPNIP_R07740	OPIHOA_R02214	PELCRI_R10078	PHALEP_R04720	PHACAR_R11023	PHORUB_R03552	PICPUB_R00724	PODCRI_R08500	PTEGUT_R10073	PYGADE_R04378	STRCAM_R01569	TAUERY_R08936	TINGUT_R05888	TYTALB_R04209	MENNOV_R01937	ARDKOR_R12493	CEUAER_R04578	COCCOC_R00115	GEOCAL_R00693	GLAPRA_R13643
219	GALGAL_R00236	CHAVOC_R10420	ACACHL_R03330	APAVIT_R05587	APTFOR_R03466	-	BUCRHI_R06814	CALANN_R06751	ANTCAR_R01252	CARCRI_R01684	CATAUR_R05311	CHAPEL_R05063	CHLMAC_R05439	COLSTR_R11800	COLLIV_R13831	CORBRA_R00633	CUCCAN_R02417	EGRGAR_R06641	EURHEL_R09126	FALPER_R12397	FULGLA_R12132	GAVSTE_R06771	GEOFOR_R00466	HALLEU_R03991	LEPDIS_R00450	MELUND_R10709	MERNUB_R07162	MESUNI_R08686	NESNOT_R08295	NIPNIP_R07741	OPIHOA_R02215	PELCRI_R01709	PHALEP_R07154	PHACAR_R02802	-	PICPUB_R00725	PODCRI_R06629	PTEGUT_R09133	PYGADE_R04379	STRCAM_R01570	TAUERY_R09744	TINGUT_R05889	TYTALB_R08804	MENNOV_R01938	ARDKOR_R12494	CEUAER_R01512	COCCOC_R00116	-	GLAPRA_R13644
220	GALGAL_R00237	CHAVOC_R09472	ACACHL_R05337	-	APTFOR_R13519	-	-	CALANN_R13176	-	-	-	CHAPEL_R00520	-	-	COLLIV_R14189	CORBRA_R08960	CUCCAN_R08399	EGRGAR_R02020	EURHEL_R02209	FALPER_R14274	-	GAVSTE_R02281	GEOFOR_R00288	HALLEU_R02539	-	MELUND_R02373	-	-	-	NIPNIP_R07743	OPIHOA_R01007	-	-	-	-	-	PODCRI_R11843	-	PYGADE_R12681	STRCAM_R02118	-	TINGUT_R04610	TYTALB_R05653	MENNOV_R02346	ARDKOR_R04108	CEUAER_R09345	COCCOC_R09187	GEOCAL_R02481	-
221	GALGAL_R00238	CHAVOC_R09473	ACACHL_R02247	APAVIT_R07227	APTFOR_R13520	BALREG_R08701	-	-	-	-	CATAUR_R08467	-	CHLMAC_R09546	COLSTR_R10850	COLLIV_R14190	CORBRA_R08961	-	EGRGAR_R02021	-	FALPER_R14275	FULGLA_R03224	GAVSTE_R12631	GEOFOR_R00289	HALLEU_R02540	LEPDIS_R11420	MELUND_R02374	-	MESUNI_R00993	NESNOT_R02155	NIPNIP_R07744	OPIHOA_R01008	PELCRI_R07529	PHALEP_R07692	PHACAR_R08353	PHORUB_R12439	PICPUB_R12149	PODCRI_R00550	PTEGUT_R05905	PYGADE_R12682	STRCAM_R02119	TAUERY_R05279	TINGUT_R04611	TYTALB_R04349	MENNOV_R02347	ARDKOR_R04109	-	COCCOC_R09188	-	GLAPRA_R09628
222	GALGAL_R00239	CHAVOC_R09474	ACACHL_R07418	APAVIT_R08356	APTFOR_R13521	-	BUCRHI_R12203	CALANN_R13177	ANTCAR_R05091	CARCRI_R01958	CATAUR_R01759	CHAPEL_R00521	CHLMAC_R04399	COLSTR_R04813	COLLIV_R14191	CORBRA_R08962	CUCCAN_R08400	EGRGAR_R02022	EURHEL_R10712	FALPER_R14276	-	-	GEOFOR_R00290	HALLEU_R06058	LEPDIS_R04788	MELUND_R02375	MERNUB_R07229	MESUNI_R07892	NESNOT_R00728	NIPNIP_R07745	OPIHOA_R11653	-	PHALEP_R06192	PHACAR_R02417	PHORUB_R05926	PICPUB_R12150	PODCRI_R07036	-	PYGADE_R12683	STRCAM_R02120	TAUERY_R03748	TINGUT_R06742	TYTALB_R01195	MENNOV_R02348	ARDKOR_R04110	CEUAER_R09346	COCCOC_R09189	GEOCAL_R06195	GLAPRA_R09629
223	GALGAL_R00240	CHAVOC_R09475	ACACHL_R08305	APAVIT_R03987	APTFOR_R13522	BALREG_R03115	BUCRHI_R08130	CALANN_R13178	ANTCAR_R08381	CARCRI_R05735	CATAUR_R11457	CHAPEL_R00522	-	COLSTR_R07363	COLLIV_R14192	CORBRA_R08963	CUCCAN_R08401	EGRGAR_R02023	EURHEL_R10296	FALPER_R14277	FULGLA_R08191	GAVSTE_R05245	GEOFOR_R00291	HALLEU_R08750	LEPDIS_R05708	MELUND_R02376	MERNUB_R01738	MESUNI_R03061	NESNOT_R03041	NIPNIP_R07746	OPIHOA_R11654	PELCRI_R02913	PHALEP_R08551	-	PHORUB_R09364	PICPUB_R12151	-	PTEGUT_R10890	PYGADE_R12684	STRCAM_R02121	TAUERY_R05701	TINGUT_R09146	TYTALB_R00208	MENNOV_R02349	ARDKOR_R03379	CEUAER_R06836	COCCOC_R09190	GEOCAL_R06128	GLAPRA_R11976
224	GALGAL_R00241	CHAVOC_R09476	ACACHL_R06541	APAVIT_R12128	APTFOR_R13523	BALREG_R03703	BUCRHI_R09990	CALANN_R13179	ANTCAR_R02054	CARCRI_R06474	CATAUR_R03197	CHAPEL_R00523	CHLMAC_R04458	COLSTR_R09981	COLLIV_R14193	CORBRA_R08964	CUCCAN_R08402	EGRGAR_R02024	EURHEL_R09889	FALPER_R14278	FULGLA_R12619	-	GEOFOR_R00292	HALLEU_R11888	LEPDIS_R06152	MELUND_R02377	MERNUB_R10631	MESUNI_R12707	NESNOT_R09164	NIPNIP_R07747	OPIHOA_R04049	PELCRI_R11063	PHALEP_R09936	PHACAR_R03193	PHORUB_R02107	PICPUB_R12152	-	PTEGUT_R01229	PYGADE_R12685	STRCAM_R02122	TAUERY_R11521	TINGUT_R02490	TYTALB_R03354	MENNOV_R02350	ARDKOR_R03380	CEUAER_R03397	COCCOC_R09191	GEOCAL_R12732	GLAPRA_R05542
225	GALGAL_R00242	CHAVOC_R09477	ACACHL_R08246	APAVIT_R06466	APTFOR_R13524	BALREG_R02949	BUCRHI_R08990	CALANN_R13180	ANTCAR_R06805	CARCRI_R04064	CATAUR_R01459	CHAPEL_R12935	CHLMAC_R00111	COLSTR_R01569	COLLIV_R14194	CORBRA_R08965	CUCCAN_R08403	EGRGAR_R02025	EURHEL_R07622	FALPER_R14279	FULGLA_R02857	GAVSTE_R07660	GEOFOR_R00293	HALLEU_R07278	LEPDIS_R10745	MELUND_R02378	MERNUB_R05222	MESUNI_R04182	NESNOT_R02990	NIPNIP_R07748	OPIHOA_R10387	PELCRI_R10565	PHALEP_R04252	PHACAR_R03998	PHORUB_R01416	PICPUB_R07571	PODCRI_R07519	PTEGUT_R08209	PYGADE_R12686	STRCAM_R02123	TAUERY_R05488	TINGUT_R06281	TYTALB_R07423	MENNOV_R13340	ARDKOR_R03381	CEUAER_R10372	COCCOC_R09192	GEOCAL_R01785	GLAPRA_R10759
226	GALGAL_R00243	CHAVOC_R11019	ACACHL_R11634	APAVIT_R08171	APTFOR_R02437	BALREG_R11483	BUCRHI_R04463	CALANN_R13181	ANTCAR_R06172	CARCRI_R03521	CATAUR_R00910	CHAPEL_R12936	CHLMAC_R12090	COLSTR_R12026	COLLIV_R06341	CORBRA_R08966	CUCCAN_R08404	EGRGAR_R02026	EURHEL_R12353	FALPER_R14280	FULGLA_R04772	GAVSTE_R08535	GEOFOR_R00294	HALLEU_R08888	LEPDIS_R03905	MELUND_R11220	MERNUB_R06917	MESUNI_R10674	NESNOT_R13177	NIPNIP_R07749	OPIHOA_R04853	PELCRI_R08575	PHALEP_R01001	PHACAR_R06856	PHORUB_R00639	PICPUB_R07572	PODCRI_R01945	PTEGUT_R12644	PYGADE_R12687	STRCAM_R02124	TAUERY_R00931	TINGUT_R12058	TYTALB_R00606	MENNOV_R08385	ARDKOR_R10063	CEUAER_R11291	COCCOC_R09193	GEOCAL_R10464	GLAPRA_R04201
227	GALGAL_R00244	CHAVOC_R05360	-	APAVIT_R10656	APTFOR_R11108	BALREG_R07495	-	CALANN_R11611	-	-	-	CHAPEL_R01643	-	-	COLLIV_R13196	CORBRA_R11760	CUCCAN_R08880	EGRGAR_R11338	-	FALPER_R06624	FULGLA_R05556	-	GEOFOR_R02820	HALLEU_R06006	LEPDIS_R07631	MELUND_R08555	-	-	NESNOT_R11199	NIPNIP_R09761	OPIHOA_R03859	PELCRI_R04617	PHALEP_R07052	PHACAR_R05879	-	PICPUB_R13844	-	-	PYGADE_R01874	STRCAM_R11679	TAUERY_R11226	TINGUT_R10792	-	MENNOV_R13284	ARDKOR_R06861	CEUAER_R09341	COCCOC_R11666	GEOCAL_R12637	GLAPRA_R14174
228	GALGAL_R00245	CHAVOC_R05361	-	APAVIT_R06110	APTFOR_R11109	BALREG_R12686	BUCRHI_R03159	CALANN_R11612	ANTCAR_R11405	CARCRI_R07399	CATAUR_R09278	CHAPEL_R01644	CHLMAC_R04671	COLSTR_R11888	COLLIV_R13197	CORBRA_R11761	CUCCAN_R08881	EGRGAR_R11339	EURHEL_R05673	FALPER_R06625	FULGLA_R03723	GAVSTE_R11124	GEOFOR_R02821	-	LEPDIS_R12583	MELUND_R08556	MERNUB_R04087	MESUNI_R10725	NESNOT_R00983	NIPNIP_R09762	OPIHOA_R03860	PELCRI_R03461	PHALEP_R06411	PHACAR_R03540	PHORUB_R12053	PICPUB_R13845	PODCRI_R06999	PTEGUT_R05482	PYGADE_R01875	STRCAM_R11680	TAUERY_R08904	TINGUT_R13318	TYTALB_R07783	MENNOV_R13285	ARDKOR_R06862	CEUAER_R06989	COCCOC_R11667	GEOCAL_R01863	-
229	GALGAL_R00246	CHAVOC_R05362	ACACHL_R01026	APAVIT_R10763	APTFOR_R11110	BALREG_R03753	BUCRHI_R06255	CALANN_R11613	ANTCAR_R00923	CARCRI_R07734	-	CHAPEL_R01645	CHLMAC_R05826	COLSTR_R12472	COLLIV_R03159	CORBRA_R11762	CUCCAN_R09796	EGRGAR_R00402	EURHEL_R02263	FALPER_R10332	FULGLA_R03346	GAVSTE_R04876	GEOFOR_R02822	HALLEU_R07440	-	MELUND_R08557	MERNUB_R00546	MESUNI_R07484	NESNOT_R05987	NIPNIP_R09763	OPIHOA_R03861	PELCRI_R03849	PHALEP_R01073	PHACAR_R08306	PHORUB_R03705	PICPUB_R05157	-	PTEGUT_R11386	PYGADE_R01876	STRCAM_R11681	-	TINGUT_R09209	TYTALB_R08205	MENNOV_R13286	ARDKOR_R11307	CEUAER_R03474	COCCOC_R10711	GEOCAL_R13128	GLAPRA_R08446
230	GALGAL_R00247	CHAVOC_R08345	ACACHL_R09589	APAVIT_R03922	APTFOR_R05643	BALREG_R00187	BUCRHI_R11549	CALANN_R09066	ANTCAR_R06753	CARCRI_R02773	CATAUR_R03797	CHAPEL_R10854	CHLMAC_R00151	COLSTR_R08934	COLLIV_R11102	CORBRA_R04237	CUCCAN_R05615	EGRGAR_R13813	EURHEL_R05095	FALPER_R00501	FULGLA_R10551	GAVSTE_R03850	GEOFOR_R09565	HALLEU_R12545	LEPDIS_R04181	MELUND_R04241	MERNUB_R02762	MESUNI_R05475	NESNOT_R10785	NIPNIP_R07752	OPIHOA_R00343	PELCRI_R09257	PHALEP_R01503	PHACAR_R00106	PHORUB_R11295	PICPUB_R00615	PODCRI_R10069	PTEGUT_R06543	PYGADE_R03632	STRCAM_R05410	TAUERY_R06757	TINGUT_R07197	TYTALB_R11077	MENNOV_R08556	ARDKOR_R00431	CEUAER_R06563	COCCOC_R02256	-	GLAPRA_R13127
231	GALGAL_R00248	CHAVOC_R08346	ACACHL_R06220	APAVIT_R05916	APTFOR_R05644	BALREG_R06115	BUCRHI_R04478	CALANN_R09067	ANTCAR_R12475	CARCRI_R03875	CATAUR_R06776	CHAPEL_R10855	CHLMAC_R10107	COLSTR_R05971	COLLIV_R11103	CORBRA_R04238	CUCCAN_R05616	EGRGAR_R13814	EURHEL_R08366	FALPER_R00502	FULGLA_R12320	GAVSTE_R08405	GEOFOR_R09566	HALLEU_R12546	LEPDIS_R06525	MELUND_R04242	MERNUB_R09432	MESUNI_R10470	NESNOT_R06073	NIPNIP_R07753	OPIHOA_R00344	PELCRI_R03365	PHALEP_R10197	PHACAR_R08148	PHORUB_R02158	PICPUB_R00616	PODCRI_R04710	PTEGUT_R07539	PYGADE_R03633	STRCAM_R05411	TAUERY_R02225	TINGUT_R07198	TYTALB_R08375	MENNOV_R08557	ARDKOR_R00432	CEUAER_R12324	COCCOC_R02257	GEOCAL_R07837	GLAPRA_R13128
232	GALGAL_R00249	CHAVOC_R12829	ACACHL_R07185	APAVIT_R04126	APTFOR_R05645	BALREG_R04543	BUCRHI_R01645	CALANN_R09068	ANTCAR_R01884	CARCRI_R01753	CATAUR_R00481	CHAPEL_R10856	CHLMAC_R06827	COLSTR_R09390	COLLIV_R11104	CORBRA_R14496	CUCCAN_R05617	EGRGAR_R13815	EURHEL_R00322	FALPER_R00503	FULGLA_R11991	GAVSTE_R04127	GEOFOR_R00531	HALLEU_R13090	LEPDIS_R09923	MELUND_R04243	MERNUB_R10396	MESUNI_R03334	NESNOT_R00425	NIPNIP_R07754	OPIHOA_R00345	PELCRI_R06816	PHALEP_R03241	PHACAR_R02913	PHORUB_R10580	PICPUB_R00617	PODCRI_R01669	PTEGUT_R10860	PYGADE_R03634	STRCAM_R04224	TAUERY_R10161	TINGUT_R05070	TYTALB_R05194	MENNOV_R10270	ARDKOR_R00433	CEUAER_R01890	COCCOC_R02258	GEOCAL_R05958	GLAPRA_R08259
233	GALGAL_R00250	-	-	-	APTFOR_R05646	-	BUCRHI_R04598	CALANN_R09069	ANTCAR_R12877	CARCRI_R04626	-	-	CHLMAC_R06151	COLSTR_R12740	COLLIV_R11105	CORBRA_R14494	CUCCAN_R05618	-	EURHEL_R02025	FALPER_R00504	-	-	GEOFOR_R00467	HALLEU_R13091	-	MELUND_R04244	MERNUB_R11167	MESUNI_R09100	NESNOT_R04960	NIPNIP_R07755	-	-	-	-	PHORUB_R06097	PICPUB_R00618	PODCRI_R02064	PTEGUT_R09612	PYGADE_R03635	-	TAUERY_R05061	TINGUT_R13618	-	MENNOV_R10268	-	CEUAER_R02418	COCCOC_R02259	GEOCAL_R12986	-
234	GALGAL_R00251	-	-	APAVIT_R09052	APTFOR_R05648	-	BUCRHI_R10577	CALANN_R09080	ANTCAR_R01744	-	CATAUR_R04033	-	CHLMAC_R02904	COLSTR_R02902	COLLIV_R11113	CORBRA_R14495	CUCCAN_R05621	-	EURHEL_R03018	FALPER_R00518	FULGLA_R04304	GAVSTE_R03020	GEOFOR_R00489	HALLEU_R13092	LEPDIS_R03301	MELUND_R04252	MERNUB_R10263	MESUNI_R11131	NESNOT_R12424	NIPNIP_R07880	OPIHOA_R01293	PELCRI_R10849	-	PHACAR_R10252	PHORUB_R00407	PICPUB_R00622	PODCRI_R05241	PTEGUT_R08178	PYGADE_R03637	-	TAUERY_R04590	-	TYTALB_R07832	MENNOV_R10269	ARDKOR_R02737	CEUAER_R01922	COCCOC_R02261	GEOCAL_R05965	GLAPRA_R05493
235	GALGAL_R00252	-	ACACHL_R09620	-	APTFOR_R05862	-	-	-	ANTCAR_R02781	CARCRI_R00156	CATAUR_R00138	-	CHLMAC_R11564	-	COLLIV_R11106	CORBRA_R10739	-	EGRGAR_R11099	-	FALPER_R05114	FULGLA_R11814	GAVSTE_R01356	GEOFOR_R08855	HALLEU_R11709	LEPDIS_R02556	MELUND_R04146	-	-	NESNOT_R09418	NIPNIP_R09765	-	PELCRI_R01441	PHALEP_R06750	-	PHORUB_R11511	-	PODCRI_R02611	PTEGUT_R01579	PYGADE_R02423	STRCAM_R13635	TAUERY_R00577	TINGUT_R11620	TYTALB_R06210	MENNOV_R14290	ARDKOR_R09416	-	COCCOC_R11113	-	GLAPRA_R00660
236	GALGAL_R00253	CHAVOC_R10816	ACACHL_R11407	APAVIT_R01809	APTFOR_R06721	BALREG_R09080	BUCRHI_R06187	CALANN_R03687	ANTCAR_R01702	CARCRI_R01825	CATAUR_R04000	CHAPEL_R07301	CHLMAC_R07928	COLSTR_R07864	COLLIV_R08869	CORBRA_R03653	CUCCAN_R11509	EGRGAR_R04287	EURHEL_R11565	FALPER_R02737	FULGLA_R00552	GAVSTE_R12244	GEOFOR_R00469	-	-	MELUND_R04150	MERNUB_R09097	MESUNI_R01950	NESNOT_R11240	NIPNIP_R07759	OPIHOA_R13193	PELCRI_R12225	PHALEP_R07022	-	-	PICPUB_R05521	PODCRI_R08955	PTEGUT_R08221	PYGADE_R07831	STRCAM_R02327	TAUERY_R03271	TINGUT_R11895	TYTALB_R01133	MENNOV_R14653	ARDKOR_R13724	CEUAER_R08173	COCCOC_R09661	GEOCAL_R11309	-
237	GALGAL_R00254	CHAVOC_R08385	ACACHL_R04406	APAVIT_R09117	APTFOR_R03467	BALREG_R06787	-	CALANN_R02780	ANTCAR_R09399	-	CATAUR_R13121	CHAPEL_R06753	CHLMAC_R13203	COLSTR_R13119	COLLIV_R02783	CORBRA_R03654	CUCCAN_R05364	EGRGAR_R08480	EURHEL_R12756	-	FULGLA_R04127	GAVSTE_R02810	GEOFOR_R00470	HALLEU_R14457	LEPDIS_R01787	MELUND_R10718	-	-	NESNOT_R05397	NIPNIP_R07760	OPIHOA_R03927	-	-	-	-	PICPUB_R09383	-	-	PYGADE_R08060	STRCAM_R06764	TAUERY_R13819	-	-	MENNOV_R07145	ARDKOR_R00944	-	COCCOC_R11644	-	GLAPRA_R00705
238	GALGAL_R00255	CHAVOC_R15022	ACACHL_R14048	APAVIT_R13138	-	BALREG_R13886	BUCRHI_R13375	CALANN_R14760	ANTCAR_R13585	CARCRI_R13480	CATAUR_R12734	CHAPEL_R14503	CHLMAC_R12877	COLSTR_R13397	COLLIV_R15455	CORBRA_R14902	CUCCAN_R14875	EGRGAR_R14608	EURHEL_R13070	FALPER_R15047	FULGLA_R13609	GAVSTE_R13223	GEOFOR_R15187	HALLEU_R15437	LEPDIS_R14100	MELUND_R14324	MERNUB_R13202	MESUNI_R14307	NESNOT_R13481	NIPNIP_R16373	OPIHOA_R13650	PELCRI_R13537	PHALEP_R13483	PHACAR_R13021	PHORUB_R13374	PICPUB_R14655	PODCRI_R12757	PTEGUT_R13630	PYGADE_R14213	STRCAM_R14192	TAUERY_R13618	TINGUT_R14281	TYTALB_R12827	MENNOV_R08752	ARDKOR_R09347	CEUAER_R13358	COCCOC_R06559	GEOCAL_R07389	GLAPRA_R14889
239	GALGAL_R00256	CHAVOC_R10320	ACACHL_R05788	APAVIT_R01636	APTFOR_R07913	BALREG_R06925	BUCRHI_R07346	CALANN_R11992	ANTCAR_R09483	CARCRI_R03740	-	CHAPEL_R01684	CHLMAC_R01572	COLSTR_R01600	COLLIV_R04636	CORBRA_R03502	CUCCAN_R05394	EGRGAR_R02543	EURHEL_R02870	FALPER_R12377	FULGLA_R11262	GAVSTE_R10292	-	HALLEU_R10694	LEPDIS_R00460	MELUND_R10842	MERNUB_R04242	MESUNI_R04543	NESNOT_R04494	NIPNIP_R10208	OPIHOA_R05448	PELCRI_R01880	PHALEP_R03174	PHACAR_R02950	PHORUB_R02974	PICPUB_R08898	PODCRI_R10318	-	PYGADE_R10202	STRCAM_R06774	TAUERY_R05632	TINGUT_R06259	TYTALB_R04427	MENNOV_R06397	ARDKOR_R04633	CEUAER_R11960	COCCOC_R05457	GEOCAL_R08650	GLAPRA_R01830
240	GALGAL_R00257	CHAVOC_R09485	ACACHL_R11739	APAVIT_R12588	APTFOR_R01103	BALREG_R01225	BUCRHI_R08280	CALANN_R09070	ANTCAR_R04528	CARCRI_R11563	-	CHAPEL_R10766	CHLMAC_R09754	COLSTR_R04540	COLLIV_R04413	CORBRA_R01165	CUCCAN_R12377	EGRGAR_R10095	EURHEL_R10866	FALPER_R00505	FULGLA_R12372	GAVSTE_R12172	GEOFOR_R09586	HALLEU_R12210	LEPDIS_R06247	MELUND_R04318	MERNUB_R07354	MESUNI_R03963	NESNOT_R02346	NIPNIP_R07763	OPIHOA_R12031	PELCRI_R05966	PHALEP_R04610	PHACAR_R05787	PHORUB_R12016	PICPUB_R10163	PODCRI_R02065	PTEGUT_R02045	PYGADE_R06051	STRCAM_R07807	TAUERY_R10528	TINGUT_R08790	TYTALB_R10690	MENNOV_R03868	ARDKOR_R02003	CEUAER_R09919	COCCOC_R01068	GEOCAL_R00759	GLAPRA_R12577
241	GALGAL_R00258	CHAVOC_R14499	ACACHL_R07731	APAVIT_R00809	APTFOR_R01104	BALREG_R03442	BUCRHI_R12462	CALANN_R09071	ANTCAR_R02308	CARCRI_R10256	CATAUR_R09763	CHAPEL_R14071	CHLMAC_R03334	COLSTR_R09404	COLLIV_R04414	CORBRA_R14677	CUCCAN_R12378	EGRGAR_R05602	EURHEL_R12555	FALPER_R00506	FULGLA_R12729	GAVSTE_R12617	GEOFOR_R09587	HALLEU_R12211	LEPDIS_R13357	MELUND_R04319	MERNUB_R12551	MESUNI_R05235	NESNOT_R04695	NIPNIP_R07764	OPIHOA_R13296	PELCRI_R13058	PHALEP_R13338	PHACAR_R05994	PHORUB_R12566	PICPUB_R10164	PODCRI_R12461	PTEGUT_R00780	PYGADE_R13608	STRCAM_R13778	TAUERY_R12554	TINGUT_R08791	TYTALB_R12224	MENNOV_R15270	ARDKOR_R02004	CEUAER_R12781	COCCOC_R01069	GEOCAL_R13368	GLAPRA_R10460
242	GALGAL_R00259	CHAVOC_R09486	ACACHL_R01740	APAVIT_R03588	APTFOR_R01105	BALREG_R00818	BUCRHI_R00327	CALANN_R09072	ANTCAR_R09664	CARCRI_R04366	-	CHAPEL_R10767	CHLMAC_R01642	COLSTR_R00689	COLLIV_R04415	CORBRA_R01166	CUCCAN_R12379	EGRGAR_R05603	EURHEL_R04500	FALPER_R00507	FULGLA_R02067	GAVSTE_R07244	GEOFOR_R09588	HALLEU_R12212	LEPDIS_R03299	MELUND_R04320	MERNUB_R01689	MESUNI_R02288	NESNOT_R08479	NIPNIP_R07765	OPIHOA_R12032	PELCRI_R09642	PHALEP_R06502	PHACAR_R00641	PHORUB_R02931	PICPUB_R10165	PODCRI_R02904	PTEGUT_R09325	PYGADE_R06052	STRCAM_R07808	TAUERY_R07111	TINGUT_R08792	TYTALB_R08296	MENNOV_R03869	ARDKOR_R02005	CEUAER_R00963	COCCOC_R03657	GEOCAL_R00760	GLAPRA_R10461
243	GALGAL_R00260	CHAVOC_R09487	ACACHL_R02753	APAVIT_R02609	APTFOR_R01106	BALREG_R06651	BUCRHI_R11444	CALANN_R09073	ANTCAR_R07905	CARCRI_R09253	CATAUR_R01374	CHAPEL_R10768	CHLMAC_R06413	COLSTR_R02601	COLLIV_R04416	CORBRA_R01167	CUCCAN_R12396	EGRGAR_R05604	EURHEL_R11399	FALPER_R00508	FULGLA_R01379	GAVSTE_R07565	GEOFOR_R09596	HALLEU_R12213	LEPDIS_R10696	MELUND_R04321	MERNUB_R08857	MESUNI_R08148	NESNOT_R01495	NIPNIP_R07766	OPIHOA_R12033	PELCRI_R11771	PHALEP_R08010	PHACAR_R07522	-	PICPUB_R10166	-	PTEGUT_R05237	PYGADE_R06053	STRCAM_R07809	TAUERY_R02746	TINGUT_R05556	TYTALB_R06320	MENNOV_R03870	ARDKOR_R03392	CEUAER_R11502	COCCOC_R03658	GEOCAL_R12079	GLAPRA_R10462
244	GALGAL_R00261	CHAVOC_R09488	ACACHL_R12276	APAVIT_R03599	APTFOR_R01107	-	BUCRHI_R02568	CALANN_R09074	ANTCAR_R02668	CARCRI_R07939	-	CHAPEL_R10769	CHLMAC_R11462	COLSTR_R02578	COLLIV_R04417	CORBRA_R01168	CUCCAN_R12380	EGRGAR_R05605	-	FALPER_R00509	FULGLA_R10499	-	GEOFOR_R09589	HALLEU_R12214	LEPDIS_R00070	MELUND_R00181	MERNUB_R10000	MESUNI_R11125	NESNOT_R04132	NIPNIP_R07767	OPIHOA_R12034	-	PHALEP_R11572	PHACAR_R11266	PHORUB_R12281	PICPUB_R00619	-	PTEGUT_R10424	PYGADE_R06054	STRCAM_R07810	TAUERY_R13236	TINGUT_R05557	TYTALB_R05718	MENNOV_R03871	ARDKOR_R03393	CEUAER_R06395	COCCOC_R03659	GEOCAL_R06485	GLAPRA_R08945
245	GALGAL_R00262	CHAVOC_R08333	ACACHL_R05950	-	APTFOR_R05647	BALREG_R00265	-	CALANN_R09075	ANTCAR_R01356	CARCRI_R07151	CATAUR_R10506	CHAPEL_R10857	CHLMAC_R00653	COLSTR_R02318	-	CORBRA_R04239	CUCCAN_R05619	EGRGAR_R10086	EURHEL_R08391	FALPER_R00510	FULGLA_R00135	GAVSTE_R03768	-	HALLEU_R12547	LEPDIS_R01650	MELUND_R05641	MERNUB_R06934	MESUNI_R02772	NESNOT_R06865	NIPNIP_R07768	OPIHOA_R00346	PELCRI_R06544	PHALEP_R04018	PHACAR_R03043	PHORUB_R03752	PICPUB_R00620	PODCRI_R06415	PTEGUT_R04942	PYGADE_R03636	STRCAM_R05412	TAUERY_R06217	TINGUT_R07251	TYTALB_R09865	MENNOV_R08558	ARDKOR_R00434	-	COCCOC_R02260	GEOCAL_R05708	GLAPRA_R13129
246	GALGAL_R00263	CHAVOC_R05314	-	-	APTFOR_R03468	BALREG_R07824	BUCRHI_R08199	-	ANTCAR_R05955	CARCRI_R08598	CATAUR_R10994	CHAPEL_R08870	-	-	-	-	CUCCAN_R13053	EGRGAR_R06642	-	FALPER_R12398	FULGLA_R10338	GAVSTE_R08131	-	HALLEU_R04394	LEPDIS_R06608	-	MERNUB_R00678	MESUNI_R03799	-	NIPNIP_R07769	OPIHOA_R10333	PELCRI_R00822	-	PHACAR_R08551	PHORUB_R02482	PICPUB_R08899	PODCRI_R07037	PTEGUT_R00975	PYGADE_R05275	STRCAM_R07811	TAUERY_R07249	-	-	-	-	CEUAER_R03616	COCCOC_R06817	GEOCAL_R06136	GLAPRA_R10000
247	GALGAL_R00264	CHAVOC_R04739	ACACHL_R04101	APAVIT_R05096	APTFOR_R08435	BALREG_R05332	BUCRHI_R01299	CALANN_R11421	ANTCAR_R11743	CARCRI_R03424	CATAUR_R02381	CHAPEL_R07305	CHLMAC_R06153	COLSTR_R09793	COLLIV_R09784	-	CUCCAN_R14594	EGRGAR_R11106	EURHEL_R06007	FALPER_R14281	FULGLA_R02672	GAVSTE_R05603	GEOFOR_R08209	HALLEU_R09059	LEPDIS_R06706	-	MERNUB_R04350	MESUNI_R01273	-	NIPNIP_R07770	OPIHOA_R07253	PELCRI_R09693	PHALEP_R09411	PHACAR_R11218	PHORUB_R10190	PICPUB_R10167	PODCRI_R12183	PTEGUT_R12219	PYGADE_R11564	STRCAM_R03839	TAUERY_R00070	TINGUT_R10009	TYTALB_R04894	MENNOV_R03943	ARDKOR_R08883	-	COCCOC_R01858	GEOCAL_R04141	GLAPRA_R06115
248	GALGAL_R00265	CHAVOC_R04740	ACACHL_R05548	APAVIT_R03902	APTFOR_R08436	BALREG_R00196	BUCRHI_R08975	CALANN_R11422	ANTCAR_R07962	CARCRI_R00161	CATAUR_R01373	-	CHLMAC_R05187	COLSTR_R10330	COLLIV_R09785	CORBRA_R12593	CUCCAN_R07072	EGRGAR_R11107	EURHEL_R03855	FALPER_R09359	FULGLA_R11801	GAVSTE_R03846	GEOFOR_R08210	HALLEU_R09060	LEPDIS_R05534	MELUND_R04344	MERNUB_R08841	MESUNI_R12291	NESNOT_R08115	NIPNIP_R07771	OPIHOA_R07254	PELCRI_R01439	-	PHACAR_R00136	PHORUB_R01408	PICPUB_R10168	PODCRI_R07480	PTEGUT_R02844	PYGADE_R11565	STRCAM_R09317	TAUERY_R09442	TINGUT_R07216	TYTALB_R00159	MENNOV_R03944	ARDKOR_R08884	CEUAER_R07894	COCCOC_R01859	GEOCAL_R02768	GLAPRA_R03326
249	GALGAL_R00266	CHAVOC_R04741	ACACHL_R01855	APAVIT_R04298	APTFOR_R11534	BALREG_R05798	BUCRHI_R04374	CALANN_R11423	ANTCAR_R07034	CARCRI_R13071	CATAUR_R05381	CHAPEL_R06399	CHLMAC_R07187	COLSTR_R09923	COLLIV_R09786	CORBRA_R12594	CUCCAN_R07073	EGRGAR_R11108	EURHEL_R02778	FALPER_R09360	FULGLA_R08243	GAVSTE_R01761	GEOFOR_R08211	HALLEU_R09061	LEPDIS_R08376	MELUND_R04345	MERNUB_R05489	MESUNI_R05311	NESNOT_R00307	NIPNIP_R07772	OPIHOA_R07255	PELCRI_R04264	PHALEP_R10946	PHACAR_R06480	PHORUB_R05877	PICPUB_R10169	PODCRI_R03997	PTEGUT_R09523	PYGADE_R11566	STRCAM_R09318	TAUERY_R03083	TINGUT_R09413	-	MENNOV_R03945	ARDKOR_R08885	CEUAER_R05557	COCCOC_R01860	GEOCAL_R00670	GLAPRA_R14061
250	GALGAL_R00267	CHAVOC_R04742	ACACHL_R00368	APAVIT_R05511	APTFOR_R01405	BALREG_R09052	BUCRHI_R00728	-	ANTCAR_R04632	CARCRI_R06316	CATAUR_R06808	CHAPEL_R06400	CHLMAC_R11158	-	COLLIV_R09787	CORBRA_R12595	CUCCAN_R07074	EGRGAR_R02763	EURHEL_R06871	FALPER_R09361	FULGLA_R02153	GAVSTE_R06593	GEOFOR_R08212	HALLEU_R09062	LEPDIS_R08578	-	MERNUB_R03213	-	NESNOT_R11682	NIPNIP_R07773	OPIHOA_R07256	PELCRI_R07707	PHALEP_R02456	PHACAR_R00485	PHORUB_R04446	PICPUB_R10170	-	PTEGUT_R08624	PYGADE_R11567	STRCAM_R09319	TAUERY_R08465	TINGUT_R03402	TYTALB_R11413	MENNOV_R03946	ARDKOR_R08886	CEUAER_R11609	COCCOC_R01861	GEOCAL_R11040	GLAPRA_R14194
251	GALGAL_R00268	CHAVOC_R04743	ACACHL_R00369	APAVIT_R05512	APTFOR_R01406	BALREG_R08966	BUCRHI_R02294	CALANN_R11424	ANTCAR_R03299	CARCRI_R06543	-	CHAPEL_R06401	-	COLSTR_R03737	COLLIV_R09788	CORBRA_R12596	CUCCAN_R07075	EGRGAR_R02764	EURHEL_R12411	FALPER_R09362	FULGLA_R10228	GAVSTE_R06594	GEOFOR_R08213	HALLEU_R09063	LEPDIS_R08579	-	MERNUB_R10800	-	NESNOT_R09187	NIPNIP_R07774	OPIHOA_R07257	PELCRI_R10283	PHALEP_R04748	PHACAR_R00486	PHORUB_R02181	PICPUB_R10171	PODCRI_R08027	PTEGUT_R08703	PYGADE_R11568	STRCAM_R09320	TAUERY_R08466	TINGUT_R03403	TYTALB_R11414	MENNOV_R03947	ARDKOR_R08887	CEUAER_R11610	COCCOC_R01862	GEOCAL_R11041	GLAPRA_R13904
252	GALGAL_R00269	CHAVOC_R04744	ACACHL_R10288	APAVIT_R06919	APTFOR_R01407	BALREG_R13063	BUCRHI_R09668	CALANN_R11425	ANTCAR_R08742	CARCRI_R01209	CATAUR_R04891	CHAPEL_R06402	CHLMAC_R05975	COLSTR_R03278	COLLIV_R09789	CORBRA_R12597	CUCCAN_R07076	EGRGAR_R02765	EURHEL_R07135	FALPER_R09363	FULGLA_R11394	GAVSTE_R11236	GEOFOR_R08214	HALLEU_R09064	LEPDIS_R06582	MELUND_R04247	MERNUB_R11923	MESUNI_R12035	NESNOT_R12989	NIPNIP_R07775	OPIHOA_R07258	PELCRI_R07592	PHALEP_R07512	PHACAR_R08123	PHORUB_R04573	PICPUB_R10172	PODCRI_R04246	PTEGUT_R02261	PYGADE_R11569	STRCAM_R09321	TAUERY_R06332	TINGUT_R03404	TYTALB_R01015	MENNOV_R03948	ARDKOR_R08888	CEUAER_R11611	COCCOC_R01863	GEOCAL_R11042	GLAPRA_R13905
253	GALGAL_R00270	CHAVOC_R04745	ACACHL_R10260	-	APTFOR_R01408	BALREG_R05202	BUCRHI_R01867	CALANN_R11426	ANTCAR_R04664	CARCRI_R13097	CATAUR_R09403	CHAPEL_R06403	CHLMAC_R12252	COLSTR_R08222	COLLIV_R09790	CORBRA_R12598	CUCCAN_R07077	EGRGAR_R02766	EURHEL_R10851	FALPER_R09364	FULGLA_R03584	GAVSTE_R05685	GEOFOR_R08215	HALLEU_R09065	LEPDIS_R06110	MELUND_R04248	MERNUB_R03541	MESUNI_R07969	NESNOT_R02490	NIPNIP_R07776	OPIHOA_R07259	PELCRI_R06473	PHALEP_R04625	PHACAR_R02151	PHORUB_R02036	PICPUB_R10173	PODCRI_R07300	PTEGUT_R12226	PYGADE_R11570	STRCAM_R09322	TAUERY_R07322	TINGUT_R03405	TYTALB_R05901	MENNOV_R03949	ARDKOR_R08889	CEUAER_R11612	COCCOC_R01864	GEOCAL_R10142	GLAPRA_R13906
254	GALGAL_R00271	CHAVOC_R04746	ACACHL_R02086	APAVIT_R08495	APTFOR_R01409	BALREG_R09877	BUCRHI_R12498	CALANN_R01790	ANTCAR_R00868	CARCRI_R08771	CATAUR_R04340	CHAPEL_R06404	CHLMAC_R04852	COLSTR_R04405	COLLIV_R09791	CORBRA_R08587	CUCCAN_R07078	EGRGAR_R02767	EURHEL_R01055	FALPER_R09365	FULGLA_R06348	GAVSTE_R04628	GEOFOR_R08216	HALLEU_R09066	LEPDIS_R11815	MELUND_R04249	MERNUB_R11965	MESUNI_R03395	NESNOT_R00928	NIPNIP_R07777	OPIHOA_R07260	PELCRI_R11258	PHALEP_R10454	PHACAR_R05589	PHORUB_R12434	PICPUB_R10174	PODCRI_R08005	PTEGUT_R09763	PYGADE_R11571	STRCAM_R09323	TAUERY_R12738	TINGUT_R03406	TYTALB_R09687	MENNOV_R10220	ARDKOR_R08890	CEUAER_R09928	COCCOC_R01865	-	GLAPRA_R00234
255	GALGAL_R00272	CHAVOC_R04747	ACACHL_R05611	APAVIT_R02827	APTFOR_R01410	BALREG_R00310	BUCRHI_R02339	CALANN_R01791	ANTCAR_R02869	CARCRI_R09417	CATAUR_R07170	CHAPEL_R06405	CHLMAC_R10315	COLSTR_R08221	COLLIV_R09792	CORBRA_R08588	CUCCAN_R07079	EGRGAR_R02768	EURHEL_R01130	FALPER_R09366	FULGLA_R10645	GAVSTE_R09644	GEOFOR_R08217	HALLEU_R09067	LEPDIS_R07878	MELUND_R04250	MERNUB_R06616	MESUNI_R02186	NESNOT_R13065	NIPNIP_R07778	OPIHOA_R07261	PELCRI_R11017	PHALEP_R03600	PHACAR_R06460	PHORUB_R10316	PICPUB_R10175	PODCRI_R11824	PTEGUT_R11774	PYGADE_R11572	STRCAM_R09324	TAUERY_R07125	TINGUT_R02993	TYTALB_R02798	MENNOV_R10221	ARDKOR_R08891	CEUAER_R04273	COCCOC_R01866	GEOCAL_R04491	GLAPRA_R00235
256	GALGAL_R00273	CHAVOC_R08325	ACACHL_R04335	APAVIT_R10394	APTFOR_R02702	BALREG_R12094	BUCRHI_R05262	CALANN_R01792	-	-	CATAUR_R06330	CHAPEL_R06584	-	-	COLLIV_R13832	CORBRA_R05447	CUCCAN_R13011	EGRGAR_R11251	EURHEL_R06440	FALPER_R09367	-	GAVSTE_R04005	GEOFOR_R12862	HALLEU_R09068	-	MELUND_R02186	-	-	NESNOT_R06962	NIPNIP_R07779	OPIHOA_R03544	PELCRI_R09325	-	PHACAR_R04025	-	PICPUB_R10176	-	-	PYGADE_R11573	STRCAM_R09255	-	TINGUT_R06350	-	MENNOV_R02569	ARDKOR_R04823	CEUAER_R11731	COCCOC_R01867	-	GLAPRA_R11625
257	GALGAL_R00274	CHAVOC_R10421	ACACHL_R03560	APAVIT_R07303	APTFOR_R03469	BALREG_R00856	BUCRHI_R02373	CALANN_R04874	ANTCAR_R02407	CARCRI_R11549	CATAUR_R01941	CHAPEL_R05064	CHLMAC_R08299	COLSTR_R12337	COLLIV_R13833	CORBRA_R00636	CUCCAN_R02418	EGRGAR_R06643	EURHEL_R04331	FALPER_R12399	FULGLA_R02416	GAVSTE_R07098	GEOFOR_R00473	HALLEU_R08516	LEPDIS_R01987	MELUND_R10720	-	MESUNI_R04007	NESNOT_R06251	NIPNIP_R07780	OPIHOA_R02216	PELCRI_R07445	PHALEP_R01289	PHACAR_R09836	PHORUB_R07439	PICPUB_R13025	PODCRI_R03408	PTEGUT_R12727	PYGADE_R08079	STRCAM_R09256	TAUERY_R08982	TINGUT_R13255	TYTALB_R00813	MENNOV_R01941	ARDKOR_R05156	CEUAER_R11829	COCCOC_R00117	GEOCAL_R00979	GLAPRA_R10516
258	GALGAL_R00275	CHAVOC_R10422	ACACHL_R03430	APAVIT_R12281	APTFOR_R03470	BALREG_R11422	BUCRHI_R12605	CALANN_R04875	ANTCAR_R07785	CARCRI_R10001	CATAUR_R03516	CHAPEL_R05065	CHLMAC_R07204	COLSTR_R09826	COLLIV_R13834	CORBRA_R00637	CUCCAN_R02419	EGRGAR_R06644	EURHEL_R12408	FALPER_R12400	FULGLA_R05906	GAVSTE_R06055	GEOFOR_R00474	HALLEU_R08517	LEPDIS_R00890	MELUND_R10721	MERNUB_R10982	MESUNI_R13417	NESNOT_R05158	NIPNIP_R07781	OPIHOA_R02217	PELCRI_R08600	PHALEP_R04670	PHACAR_R08243	PHORUB_R04452	PICPUB_R13026	PODCRI_R11640	PTEGUT_R00633	PYGADE_R08080	STRCAM_R09257	TAUERY_R10227	TINGUT_R13256	TYTALB_R02230	MENNOV_R01942	ARDKOR_R05157	CEUAER_R00885	COCCOC_R00118	GEOCAL_R03729	GLAPRA_R10517
259	GALGAL_R00276	CHAVOC_R04816	ACACHL_R10633	APAVIT_R03133	APTFOR_R10517	BALREG_R08630	BUCRHI_R10089	-	ANTCAR_R09868	CARCRI_R01910	CATAUR_R03204	CHAPEL_R02396	-	-	COLLIV_R09627	CORBRA_R03469	-	EGRGAR_R06983	-	FALPER_R08043	-	GAVSTE_R00673	GEOFOR_R08908	HALLEU_R00483	-	MELUND_R02671	-	MESUNI_R10629	NESNOT_R03199	NIPNIP_R09784	OPIHOA_R00164	PELCRI_R05986	-	PHACAR_R05993	PHORUB_R07085	PICPUB_R02064	-	-	PYGADE_R06004	STRCAM_R12739	TAUERY_R03558	TINGUT_R12008	TYTALB_R04118	MENNOV_R14914	ARDKOR_R13961	-	COCCOC_R06232	-	GLAPRA_R05233
260	GALGAL_R00277	CHAVOC_R07826	-	APAVIT_R06179	APTFOR_R11916	BALREG_R00941	BUCRHI_R11285	CALANN_R08734	ANTCAR_R06391	-	CATAUR_R07017	CHAPEL_R04573	-	COLSTR_R03742	COLLIV_R01059	-	CUCCAN_R09797	EGRGAR_R00403	EURHEL_R02012	FALPER_R08559	FULGLA_R04834	-	-	HALLEU_R12533	LEPDIS_R03486	MELUND_R10580	MERNUB_R08093	MESUNI_R08936	NESNOT_R11896	NIPNIP_R09785	OPIHOA_R07441	PELCRI_R03597	PHALEP_R08780	PHACAR_R09448	PHORUB_R10932	PICPUB_R00726	PODCRI_R01197	PTEGUT_R03864	PYGADE_R01877	STRCAM_R11682	TAUERY_R08639	TINGUT_R10315	TYTALB_R08195	-	-	CEUAER_R11241	COCCOC_R10712	GEOCAL_R05323	GLAPRA_R12867
261	GALGAL_R00278	CHAVOC_R11089	ACACHL_R12616	-	APTFOR_R11918	BALREG_R04504	BUCRHI_R09017	CALANN_R08735	ANTCAR_R09638	CARCRI_R12117	CATAUR_R00526	CHAPEL_R04574	CHLMAC_R04812	COLSTR_R04873	COLLIV_R01060	CORBRA_R11763	CUCCAN_R09798	EGRGAR_R00405	EURHEL_R04260	FALPER_R05119	FULGLA_R09751	GAVSTE_R11740	GEOFOR_R02823	HALLEU_R04226	LEPDIS_R12091	MELUND_R10581	MERNUB_R00620	MESUNI_R05520	NESNOT_R07450	NIPNIP_R09787	OPIHOA_R07443	PELCRI_R05351	PHALEP_R11586	PHACAR_R02642	PHORUB_R10454	PICPUB_R00727	PODCRI_R12277	PTEGUT_R01433	PYGADE_R01878	STRCAM_R11684	TAUERY_R08168	TINGUT_R00314	TYTALB_R10289	MENNOV_R11606	ARDKOR_R03933	CEUAER_R00258	COCCOC_R10713	GEOCAL_R03042	GLAPRA_R02135
262	GALGAL_R00279	CHAVOC_R13248	-	-	APTFOR_R11919	-	-	CALANN_R08736	-	CARCRI_R01682	-	CHAPEL_R04575	-	-	COLLIV_R03496	CORBRA_R11764	CUCCAN_R05049	EGRGAR_R00406	EURHEL_R02919	FALPER_R06393	-	-	GEOFOR_R02824	HALLEU_R08175	LEPDIS_R04961	MELUND_R10582	-	-	-	NIPNIP_R09788	OPIHOA_R09647	-	-	-	-	PICPUB_R07778	-	PTEGUT_R04970	PYGADE_R02781	STRCAM_R05142	TAUERY_R08656	-	-	MENNOV_R06103	ARDKOR_R11396	-	COCCOC_R08380	-	GLAPRA_R03771
263	GALGAL_R00280	CHAVOC_R13249	ACACHL_R09622	APAVIT_R00158	APTFOR_R11920	BALREG_R02826	BUCRHI_R10257	CALANN_R08737	ANTCAR_R09274	CARCRI_R11957	CATAUR_R03836	CHAPEL_R04576	CHLMAC_R07763	COLSTR_R10204	COLLIV_R03497	CORBRA_R11765	CUCCAN_R05050	EGRGAR_R00407	EURHEL_R11347	FALPER_R06394	FULGLA_R00155	GAVSTE_R08875	GEOFOR_R02825	HALLEU_R08176	LEPDIS_R10741	MELUND_R10583	MERNUB_R07607	MESUNI_R14217	NESNOT_R08123	NIPNIP_R09789	OPIHOA_R09648	PELCRI_R09223	PHALEP_R12032	PHACAR_R03853	PHORUB_R02658	PICPUB_R07779	PODCRI_R07485	PTEGUT_R07883	PYGADE_R02782	STRCAM_R05143	TAUERY_R09452	TINGUT_R11521	TYTALB_R05014	MENNOV_R02004	ARDKOR_R13621	CEUAER_R02789	COCCOC_R08381	GEOCAL_R07010	-
264	GALGAL_R00281	CHAVOC_R13291	ACACHL_R02943	APAVIT_R04078	APTFOR_R11950	BALREG_R06870	BUCRHI_R11620	CALANN_R08795	ANTCAR_R04096	CARCRI_R05444	CATAUR_R10802	CHAPEL_R04601	CHLMAC_R01204	COLSTR_R06518	COLLIV_R03572	CORBRA_R11824	CUCCAN_R05069	EGRGAR_R00430	EURHEL_R10146	FALPER_R06426	FULGLA_R06693	GAVSTE_R03927	GEOFOR_R02932	HALLEU_R08178	LEPDIS_R09604	MELUND_R10584	MERNUB_R10144	MESUNI_R04288	NESNOT_R10855	NIPNIP_R10190	OPIHOA_R09669	PELCRI_R04069	PHALEP_R10763	PHACAR_R03982	PHORUB_R05308	PICPUB_R07785	PODCRI_R03883	PTEGUT_R02834	PYGADE_R02826	STRCAM_R05460	TAUERY_R04259	TINGUT_R02004	TYTALB_R11130	MENNOV_R02005	ARDKOR_R13622	CEUAER_R09278	COCCOC_R08382	GEOCAL_R01718	GLAPRA_R01044
265	GALGAL_R00282	CHAVOC_R13292	-	APAVIT_R07880	APTFOR_R11953	-	BUCRHI_R08041	CALANN_R08798	ANTCAR_R10957	CARCRI_R00505	CATAUR_R10265	CHAPEL_R04602	CHLMAC_R09443	COLSTR_R04122	COLLIV_R03573	CORBRA_R11828	CUCCAN_R05070	EGRGAR_R00433	EURHEL_R06548	FALPER_R06427	FULGLA_R01642	GAVSTE_R07825	GEOFOR_R02936	HALLEU_R08179	LEPDIS_R07013	MELUND_R10644	MERNUB_R00439	MESUNI_R09749	NESNOT_R12374	NIPNIP_R10202	OPIHOA_R09670	PELCRI_R01739	PHALEP_R04270	PHACAR_R01748	PHORUB_R03007	PICPUB_R07786	-	PTEGUT_R10783	PYGADE_R02827	STRCAM_R05461	TAUERY_R01903	TINGUT_R02005	TYTALB_R07624	MENNOV_R02023	ARDKOR_R13623	-	COCCOC_R08385	GEOCAL_R04358	-
266	GALGAL_R00283	CHAVOC_R13250	-	APAVIT_R04766	APTFOR_R11921	BALREG_R00636	-	-	ANTCAR_R08637	-	CATAUR_R10555	CHAPEL_R14119	-	-	COLLIV_R03498	-	-	EGRGAR_R00408	EURHEL_R12513	-	FULGLA_R13084	GAVSTE_R05423	-	HALLEU_R02003	-	MELUND_R10585	MERNUB_R04684	MESUNI_R03698	NESNOT_R10103	NIPNIP_R09790	OPIHOA_R09649	PELCRI_R08979	-	-	-	PICPUB_R12956	PODCRI_R08417	PTEGUT_R12956	PYGADE_R02783	STRCAM_R05456	TAUERY_R03955	TINGUT_R05960	TYTALB_R06661	-	ARDKOR_R14582	-	-	-	GLAPRA_R11448
267	GALGAL_R00284	CHAVOC_R13251	ACACHL_R01945	APAVIT_R00590	APTFOR_R11922	BALREG_R07133	BUCRHI_R01592	CALANN_R08738	ANTCAR_R03162	CARCRI_R02954	CATAUR_R01540	CHAPEL_R04577	CHLMAC_R04994	COLSTR_R01785	COLLIV_R03499	CORBRA_R11766	CUCCAN_R05051	EGRGAR_R00409	EURHEL_R11669	FALPER_R06395	FULGLA_R07067	GAVSTE_R11611	GEOFOR_R02826	HALLEU_R02004	LEPDIS_R08390	MELUND_R10586	MERNUB_R09522	MESUNI_R00460	NESNOT_R08327	NIPNIP_R09791	OPIHOA_R09650	PELCRI_R10954	PHALEP_R00473	PHACAR_R02800	PHORUB_R00379	PICPUB_R12957	PODCRI_R11488	PTEGUT_R12044	PYGADE_R02784	STRCAM_R05457	TAUERY_R05697	TINGUT_R05961	TYTALB_R01529	MENNOV_R02006	ARDKOR_R11134	CEUAER_R01828	COCCOC_R06191	GEOCAL_R11236	GLAPRA_R06937
268	GALGAL_R00285	CHAVOC_R13252	ACACHL_R03987	APAVIT_R04418	APTFOR_R11923	BALREG_R02585	BUCRHI_R12555	CALANN_R08739	ANTCAR_R04795	CARCRI_R00878	CATAUR_R04303	CHAPEL_R04578	CHLMAC_R08645	COLSTR_R08741	COLLIV_R03500	CORBRA_R11767	CUCCAN_R05052	EGRGAR_R06687	EURHEL_R07388	FALPER_R06396	FULGLA_R10005	GAVSTE_R03397	GEOFOR_R02827	HALLEU_R02005	LEPDIS_R10178	MELUND_R10587	MERNUB_R12281	MESUNI_R00894	NESNOT_R03393	-	OPIHOA_R09651	PELCRI_R07483	PHALEP_R03307	PHACAR_R03525	PHORUB_R02471	PICPUB_R12958	PODCRI_R00769	PTEGUT_R05824	PYGADE_R02785	STRCAM_R03389	TAUERY_R04697	TINGUT_R03907	TYTALB_R04302	MENNOV_R02007	ARDKOR_R04922	-	COCCOC_R06192	GEOCAL_R13125	GLAPRA_R09172
269	GALGAL_R00286	CHAVOC_R13285	-	-	-	-	-	-	-	-	-	-	-	-	-	-	-	-	-	-	-	-	-	-	LEPDIS_R09607	-	-	MESUNI_R00064	NESNOT_R09325	-	-	-	-	-	PHORUB_R08896	-	-	-	-	-	-	-	-	-	-	-	-	-	-
270	GALGAL_R00287	CHAVOC_R13253	ACACHL_R04365	APAVIT_R09070	APTFOR_R09656	BALREG_R00268	BUCRHI_R10373	CALANN_R08740	ANTCAR_R00256	CARCRI_R10784	CATAUR_R00245	CHAPEL_R01740	CHLMAC_R04009	COLSTR_R09007	COLLIV_R03501	CORBRA_R11768	CUCCAN_R13785	EGRGAR_R06688	EURHEL_R11434	FALPER_R06397	FULGLA_R00259	GAVSTE_R02725	GEOFOR_R02828	HALLEU_R06753	LEPDIS_R09515	MELUND_R10588	MERNUB_R11405	MESUNI_R10993	NESNOT_R02888	NIPNIP_R09792	OPIHOA_R00347	PELCRI_R01580	PHALEP_R04267	PHACAR_R01497	PHORUB_R06517	PICPUB_R12959	PODCRI_R08778	PTEGUT_R00308	PYGADE_R02786	STRCAM_R03390	TAUERY_R00333	TINGUT_R07529	TYTALB_R09921	MENNOV_R02008	ARDKOR_R11977	CEUAER_R02562	COCCOC_R06193	GEOCAL_R10729	GLAPRA_R13103
271	GALGAL_R00288	CHAVOC_R13254	ACACHL_R10187	APAVIT_R06096	APTFOR_R09657	BALREG_R06477	BUCRHI_R08188	CALANN_R08741	ANTCAR_R00958	CARCRI_R05117	CATAUR_R03517	CHAPEL_R01741	CHLMAC_R11229	COLSTR_R05832	COLLIV_R03502	CORBRA_R11769	CUCCAN_R13786	EGRGAR_R06689	EURHEL_R00852	FALPER_R06398	FULGLA_R11363	GAVSTE_R04566	GEOFOR_R02829	HALLEU_R06754	LEPDIS_R12585	MELUND_R10589	MERNUB_R02100	-	NESNOT_R11886	NIPNIP_R09793	OPIHOA_R00348	PELCRI_R03409	PHALEP_R13015	PHACAR_R09349	PHORUB_R01107	PICPUB_R12960	PODCRI_R09206	PTEGUT_R10278	PYGADE_R02787	STRCAM_R03391	TAUERY_R03527	TINGUT_R07530	TYTALB_R00850	MENNOV_R02009	ARDKOR_R11978	CEUAER_R03634	COCCOC_R06194	GEOCAL_R11780	GLAPRA_R13104
272	GALGAL_R00289	CHAVOC_R13286	ACACHL_R11943	APAVIT_R09365	APTFOR_R09663	-	BUCRHI_R06706	CALANN_R08790	ANTCAR_R03038	CARCRI_R10911	CATAUR_R01183	CHAPEL_R01764	CHLMAC_R10694	COLSTR_R09641	COLLIV_R03569	CORBRA_R11822	CUCCAN_R13797	EGRGAR_R06700	EURHEL_R02347	FALPER_R06424	FULGLA_R08909	GAVSTE_R10629	GEOFOR_R02926	HALLEU_R01380	LEPDIS_R06426	MELUND_R10636	MERNUB_R12099	MESUNI_R03537	NESNOT_R03177	NIPNIP_R10154	OPIHOA_R00360	PELCRI_R06809	PHALEP_R11087	PHACAR_R03059	PHORUB_R01237	PICPUB_R12980	PODCRI_R04199	PTEGUT_R01697	PYGADE_R02823	STRCAM_R03404	TAUERY_R03020	TINGUT_R05057	TYTALB_R00877	MENNOV_R09624	ARDKOR_R05554	CEUAER_R07058	COCCOC_R06206	GEOCAL_R06592	GLAPRA_R07272
273	GALGAL_R00290	CHAVOC_R13255	ACACHL_R05451	APAVIT_R01321	APTFOR_R09658	BALREG_R00087	BUCRHI_R11434	CALANN_R08742	ANTCAR_R11765	CARCRI_R09305	CATAUR_R12004	CHAPEL_R01742	CHLMAC_R06406	COLSTR_R05091	COLLIV_R03503	CORBRA_R11770	CUCCAN_R13787	EGRGAR_R06594	EURHEL_R11262	FALPER_R06399	FULGLA_R05258	GAVSTE_R01285	GEOFOR_R02830	HALLEU_R14000	LEPDIS_R04091	MELUND_R10590	MERNUB_R08752	MESUNI_R06827	NESNOT_R02694	NIPNIP_R09794	OPIHOA_R00349	PELCRI_R01360	PHALEP_R04017	PHACAR_R07504	PHORUB_R05102	PICPUB_R12961	PODCRI_R03726	PTEGUT_R01349	PYGADE_R02788	STRCAM_R03392	TAUERY_R11965	TINGUT_R05311	TYTALB_R09795	MENNOV_R09617	ARDKOR_R06694	-	COCCOC_R09422	GEOCAL_R06851	GLAPRA_R07269
274	GALGAL_R00291	CHAVOC_R13256	ACACHL_R03077	-	APTFOR_R02548	-	BUCRHI_R12363	-	-	-	-	-	CHLMAC_R04787	-	COLLIV_R03495	CORBRA_R11819	CUCCAN_R13788	-	-	FALPER_R06400	-	-	GEOFOR_R02831	HALLEU_R14796	LEPDIS_R11360	MELUND_R10591	-	MESUNI_R13138	NESNOT_R02003	NIPNIP_R09795	-	-	PHALEP_R02602	-	PHORUB_R07223	PICPUB_R12979	PODCRI_R04326	PTEGUT_R01947	-	-	TAUERY_R05930	TINGUT_R10256	-	MENNOV_R09618	ARDKOR_R02425	CEUAER_R01503	COCCOC_R09423	GEOCAL_R09535	GLAPRA_R13351
275	GALGAL_R00292	CHAVOC_R13257	ACACHL_R01109	APAVIT_R07284	APTFOR_R02549	BALREG_R08819	-	CALANN_R08743	ANTCAR_R12667	-	CATAUR_R03054	CHAPEL_R01743	-	COLSTR_R08018	COLLIV_R03504	CORBRA_R11771	CUCCAN_R02388	EGRGAR_R06595	EURHEL_R04889	FALPER_R06401	FULGLA_R07063	GAVSTE_R06740	GEOFOR_R02832	HALLEU_R07253	LEPDIS_R09819	MELUND_R10592	MERNUB_R05734	-	-	NIPNIP_R09796	OPIHOA_R12035	PELCRI_R02442	PHALEP_R04406	PHACAR_R00382	PHORUB_R00437	PICPUB_R01093	PODCRI_R06681	PTEGUT_R10685	PYGADE_R03523	STRCAM_R11142	TAUERY_R12835	TINGUT_R12004	TYTALB_R04193	MENNOV_R05475	ARDKOR_R09916	CEUAER_R04371	COCCOC_R09424	GEOCAL_R06069	GLAPRA_R05393
276	GALGAL_R00293	CHAVOC_R13287	ACACHL_R07249	APAVIT_R05591	APTFOR_R02562	BALREG_R07180	BUCRHI_R04199	CALANN_R08791	ANTCAR_R12109	CARCRI_R03014	CATAUR_R00458	CHAPEL_R01765	CHLMAC_R10635	COLSTR_R00628	COLLIV_R03570	CORBRA_R11823	CUCCAN_R02400	EGRGAR_R06608	EURHEL_R05308	FALPER_R06425	FULGLA_R03297	GAVSTE_R10481	GEOFOR_R02927	HALLEU_R07254	LEPDIS_R11034	MELUND_R10637	MERNUB_R00284	MESUNI_R03296	NESNOT_R12468	NIPNIP_R10155	OPIHOA_R12056	PELCRI_R01732	PHALEP_R11053	PHACAR_R11605	PHORUB_R09878	PICPUB_R01097	PODCRI_R00449	PTEGUT_R09513	PYGADE_R03534	STRCAM_R11173	TAUERY_R11038	TINGUT_R08922	TYTALB_R00541	MENNOV_R05487	ARDKOR_R10549	CEUAER_R01859	COCCOC_R09432	GEOCAL_R10124	GLAPRA_R14134
277	GALGAL_R00294	CHAVOC_R13258	-	APAVIT_R13219	APTFOR_R02550	-	BUCRHI_R11725	CALANN_R08744	ANTCAR_R13910	CARCRI_R04905	CATAUR_R13065	CHAPEL_R01744	-	-	COLLIV_R03505	CORBRA_R11772	CUCCAN_R02389	EGRGAR_R06596	EURHEL_R01779	FALPER_R06402	FULGLA_R13313	GAVSTE_R12856	-	HALLEU_R11539	LEPDIS_R03012	MELUND_R10593	-	MESUNI_R13656	NESNOT_R13412	NIPNIP_R09797	OPIHOA_R12036	PELCRI_R13796	PHALEP_R04412	-	PHORUB_R13183	PICPUB_R01094	PODCRI_R13060	PTEGUT_R13122	PYGADE_R03524	STRCAM_R11143	TAUERY_R05565	TINGUT_R07852	-	MENNOV_R05476	ARDKOR_R10544	-	COCCOC_R09425	GEOCAL_R12323	GLAPRA_R13858
278	GALGAL_R00295	CHAVOC_R13259	ACACHL_R03264	APAVIT_R09250	APTFOR_R02551	BALREG_R12226	BUCRHI_R04347	CALANN_R08745	ANTCAR_R00560	CARCRI_R04259	CATAUR_R01666	CHAPEL_R01745	CHLMAC_R00535	COLSTR_R11766	COLLIV_R03506	CORBRA_R11825	CUCCAN_R02390	EGRGAR_R06610	EURHEL_R06724	FALPER_R00534	FULGLA_R10764	GAVSTE_R00442	GEOFOR_R02933	HALLEU_R12969	LEPDIS_R01762	MELUND_R10641	MERNUB_R11583	MESUNI_R11286	NESNOT_R07063	NIPNIP_R10194	OPIHOA_R12058	PELCRI_R04224	PHALEP_R09714	PHACAR_R04259	PHORUB_R01748	PICPUB_R05163	PODCRI_R10357	PTEGUT_R04852	PYGADE_R03525	STRCAM_R11175	TAUERY_R01844	TINGUT_R08653	TYTALB_R06467	MENNOV_R05488	ARDKOR_R10551	CEUAER_R11942	COCCOC_R08111	GEOCAL_R09844	GLAPRA_R12212
279	GALGAL_R00296	CHAVOC_R02126	-	APAVIT_R03656	APTFOR_R02552	BALREG_R02457	BUCRHI_R04712	CALANN_R08746	ANTCAR_R11615	CARCRI_R10259	CATAUR_R07902	CHAPEL_R01746	CHLMAC_R10838	COLSTR_R12550	COLLIV_R03507	CORBRA_R11773	CUCCAN_R02391	EGRGAR_R06597	EURHEL_R08617	FALPER_R00511	FULGLA_R01944	GAVSTE_R09983	GEOFOR_R02833	HALLEU_R10342	LEPDIS_R10585	MELUND_R10594	MERNUB_R11868	MESUNI_R12056	NESNOT_R12827	NIPNIP_R09798	OPIHOA_R12037	PELCRI_R02067	PHALEP_R11411	PHACAR_R08159	PHORUB_R04650	PICPUB_R05164	PODCRI_R09438	PTEGUT_R08641	PYGADE_R11598	STRCAM_R11144	TAUERY_R10097	TINGUT_R01275	TYTALB_R05799	MENNOV_R05477	ARDKOR_R07249	CEUAER_R08720	COCCOC_R08097	GEOCAL_R10667	GLAPRA_R08470
280	GALGAL_R00297	CHAVOC_R02127	ACACHL_R10393	-	APTFOR_R04553	-	-	CALANN_R08747	ANTCAR_R07406	CARCRI_R05947	CATAUR_R01144	CHAPEL_R01747	-	-	COLLIV_R03508	CORBRA_R11774	CUCCAN_R02392	EGRGAR_R03089	EURHEL_R02416	FALPER_R00512	FULGLA_R12627	-	GEOFOR_R02834	HALLEU_R10343	-	MELUND_R10595	-	-	NESNOT_R05057	NIPNIP_R09799	OPIHOA_R12038	PELCRI_R11623	PHALEP_R06003	PHACAR_R00753	PHORUB_R00809	PICPUB_R05165	PODCRI_R02095	PTEGUT_R07212	PYGADE_R11599	STRCAM_R11145	TAUERY_R03919	TINGUT_R10873	TYTALB_R07111	MENNOV_R05478	ARDKOR_R10053	CEUAER_R09993	COCCOC_R08098	-	GLAPRA_R12822
281	GALGAL_R00298	CHAVOC_R04937	ACACHL_R07630	APAVIT_R08368	APTFOR_R08477	BALREG_R08728	BUCRHI_R01177	CALANN_R14299	ANTCAR_R00875	CARCRI_R03288	CATAUR_R09501	CHAPEL_R09733	CHLMAC_R07160	COLSTR_R09699	COLLIV_R03509	CORBRA_R02107	CUCCAN_R05738	EGRGAR_R06782	EURHEL_R03553	FALPER_R00513	FULGLA_R07472	GAVSTE_R08129	GEOFOR_R02835	HALLEU_R14220	LEPDIS_R11431	MELUND_R12676	MERNUB_R03152	MESUNI_R06281	NESNOT_R02377	NIPNIP_R09800	OPIHOA_R04520	PELCRI_R04566	PHALEP_R13141	PHACAR_R03083	PHORUB_R10749	-	PODCRI_R09525	PTEGUT_R05091	PYGADE_R12154	STRCAM_R11146	TAUERY_R06278	TINGUT_R02595	TYTALB_R08178	MENNOV_R05694	ARDKOR_R02421	CEUAER_R12505	COCCOC_R08099	GEOCAL_R05177	GLAPRA_R06656
282	GALGAL_R00299	CHAVOC_R04938	ACACHL_R11765	APAVIT_R04726	APTFOR_R08478	-	BUCRHI_R01085	CALANN_R14300	ANTCAR_R06443	CARCRI_R06280	CATAUR_R04836	CHAPEL_R09734	CHLMAC_R02033	COLSTR_R04391	COLLIV_R03510	CORBRA_R02108	CUCCAN_R05739	EGRGAR_R06783	EURHEL_R05827	FALPER_R00514	FULGLA_R05806	GAVSTE_R12243	GEOFOR_R02836	HALLEU_R14221	-	MELUND_R12677	MERNUB_R01032	MESUNI_R07829	-	NIPNIP_R09801	OPIHOA_R04521	PELCRI_R03433	PHALEP_R07777	PHACAR_R01100	PHORUB_R07494	PICPUB_R06715	PODCRI_R05891	PTEGUT_R12423	PYGADE_R12155	STRCAM_R11147	TAUERY_R01325	TINGUT_R04000	TYTALB_R10427	MENNOV_R05695	ARDKOR_R11440	CEUAER_R06469	COCCOC_R08100	GEOCAL_R03250	GLAPRA_R13601
283	GALGAL_R00300	CHAVOC_R04956	ACACHL_R03122	APAVIT_R00208	APTFOR_R08484	BALREG_R00144	BUCRHI_R02662	CALANN_R05366	ANTCAR_R12214	CARCRI_R00117	CATAUR_R10531	CHAPEL_R09740	CHLMAC_R05258	-	COLLIV_R03568	CORBRA_R02166	CUCCAN_R05745	EGRGAR_R06801	EURHEL_R01363	FALPER_R03420	FULGLA_R06947	GAVSTE_R08872	GEOFOR_R02924	HALLEU_R05694	-	MELUND_R05176	MERNUB_R11352	MESUNI_R03203	NESNOT_R09205	NIPNIP_R09802	OPIHOA_R04541	-	PHALEP_R11967	PHACAR_R02732	PHORUB_R11538	PICPUB_R06716	PODCRI_R10097	PTEGUT_R04061	PYGADE_R02083	STRCAM_R11172	TAUERY_R04155	TINGUT_R09037	TYTALB_R03757	MENNOV_R05696	ARDKOR_R09671	CEUAER_R11645	COCCOC_R08101	GEOCAL_R07005	GLAPRA_R13602
284	GALGAL_R00301	CHAVOC_R04955	ACACHL_R12527	APAVIT_R00602	APTFOR_R04321	BALREG_R05701	BUCRHI_R09414	CALANN_R09752	ANTCAR_R09641	CARCRI_R12328	CATAUR_R02867	CHAPEL_R10465	CHLMAC_R02977	COLSTR_R05521	COLLIV_R03566	CORBRA_R02165	CUCCAN_R05936	EGRGAR_R06800	EURHEL_R03007	FALPER_R06422	FULGLA_R02526	GAVSTE_R02865	GEOFOR_R02921	HALLEU_R01061	LEPDIS_R05892	MELUND_R05225	MERNUB_R01558	MESUNI_R07140	NESNOT_R01678	NIPNIP_R10147	OPIHOA_R04540	PELCRI_R01755	PHALEP_R01840	PHACAR_R01784	PHORUB_R11845	PICPUB_R13642	PODCRI_R05405	PTEGUT_R03183	PYGADE_R02082	STRCAM_R11171	TAUERY_R00475	TINGUT_R10497	TYTALB_R02981	MENNOV_R04172	ARDKOR_R13446	CEUAER_R05583	COCCOC_R05119	GEOCAL_R01903	GLAPRA_R04547
285	GALGAL_R00302	CHAVOC_R08270	ACACHL_R00367	APAVIT_R05619	APTFOR_R07239	BALREG_R01791	BUCRHI_R10590	CALANN_R11501	-	CARCRI_R08311	CATAUR_R07687	CHAPEL_R10444	CHLMAC_R05612	COLSTR_R09187	COLLIV_R03512	CORBRA_R02109	CUCCAN_R14527	EGRGAR_R03075	EURHEL_R01974	FALPER_R07023	FULGLA_R01846	GAVSTE_R02869	GEOFOR_R02837	HALLEU_R07140	LEPDIS_R09854	MELUND_R05177	MERNUB_R09047	MESUNI_R08512	NESNOT_R04365	NIPNIP_R09803	OPIHOA_R04029	PELCRI_R01625	PHALEP_R05904	PHACAR_R11679	PHORUB_R00497	PICPUB_R00470	PODCRI_R06513	PTEGUT_R00337	PYGADE_R09885	STRCAM_R07210	TAUERY_R10950	TINGUT_R07783	TYTALB_R01672	MENNOV_R11133	ARDKOR_R04897	CEUAER_R11625	COCCOC_R03920	GEOCAL_R12667	GLAPRA_R00503
286	GALGAL_R00303	CHAVOC_R06417	ACACHL_R03288	APAVIT_R12091	APTFOR_R01259	BALREG_R09866	BUCRHI_R03657	CALANN_R06959	ANTCAR_R10326	CARCRI_R01089	CATAUR_R11843	CHAPEL_R10445	CHLMAC_R02496	COLSTR_R05021	COLLIV_R03513	CORBRA_R02110	CUCCAN_R02737	EGRGAR_R11189	EURHEL_R04278	FALPER_R07024	FULGLA_R03735	-	GEOFOR_R09876	HALLEU_R01259	LEPDIS_R05183	MELUND_R05178	MERNUB_R04732	MESUNI_R07698	NESNOT_R01270	NIPNIP_R09804	OPIHOA_R04693	PELCRI_R03766	PHALEP_R01969	PHACAR_R08054	PHORUB_R02431	PICPUB_R00471	PODCRI_R03406	PTEGUT_R02446	PYGADE_R09886	STRCAM_R07211	TAUERY_R00565	TINGUT_R11913	TYTALB_R09373	MENNOV_R11134	ARDKOR_R14062	CEUAER_R00194	COCCOC_R10953	GEOCAL_R02084	GLAPRA_R01224
287	GALGAL_R00304	CHAVOC_R06418	ACACHL_R02296	APAVIT_R12589	APTFOR_R01260	BALREG_R04855	BUCRHI_R02343	CALANN_R09077	ANTCAR_R07508	CARCRI_R08692	CATAUR_R06891	-	CHLMAC_R06963	COLSTR_R02297	COLLIV_R00866	CORBRA_R14636	CUCCAN_R02738	EGRGAR_R12033	EURHEL_R11202	FALPER_R07025	FULGLA_R04713	GAVSTE_R09952	GEOFOR_R08150	HALLEU_R07434	LEPDIS_R01227	MELUND_R05179	MERNUB_R12329	MESUNI_R11782	NESNOT_R03787	NIPNIP_R09805	OPIHOA_R04694	PELCRI_R08702	PHALEP_R10466	PHACAR_R11040	PHORUB_R12526	PICPUB_R00472	PODCRI_R01932	PTEGUT_R03349	PYGADE_R09887	STRCAM_R07212	TAUERY_R01030	TINGUT_R04897	TYTALB_R03348	MENNOV_R11135	ARDKOR_R04009	CEUAER_R12084	COCCOC_R10954	GEOCAL_R02599	GLAPRA_R02006
288	GALGAL_R00305	-	-	-	-	-	-	-	-	-	-	-	-	-	-	CORBRA_R02111	-	-	-	-	-	-	-	-	-	MELUND_R05180	-	-	NESNOT_R07461	NIPNIP_R09806	OPIHOA_R04695	-	-	-	-	-	-	-	-	-	-	-	TYTALB_R05720	MENNOV_R11136	ARDKOR_R11270	CEUAER_R02459	-	-	GLAPRA_R02007
289	GALGAL_R00306	CHAVOC_R06433	-	APAVIT_R00336	APTFOR_R09575	BALREG_R04300	BUCRHI_R08065	CALANN_R01836	ANTCAR_R02949	CARCRI_R12166	-	CHAPEL_R10467	CHLMAC_R06675	COLSTR_R09409	COLLIV_R00885	CORBRA_R02172	CUCCAN_R12982	EGRGAR_R12050	EURHEL_R10298	FALPER_R07040	FULGLA_R06935	GAVSTE_R11555	GEOFOR_R08169	HALLEU_R02217	LEPDIS_R12290	MELUND_R05229	MERNUB_R02945	MESUNI_R07363	NESNOT_R08435	NIPNIP_R10193	OPIHOA_R04707	PELCRI_R01835	PHALEP_R11069	PHACAR_R05395	PHORUB_R07914	PICPUB_R03771	PODCRI_R10288	PTEGUT_R03164	PYGADE_R09930	STRCAM_R07258	TAUERY_R01705	TINGUT_R08385	TYTALB_R06629	MENNOV_R11151	ARDKOR_R01217	CEUAER_R05198	COCCOC_R10969	GEOCAL_R04150	GLAPRA_R00171
290	GALGAL_R00307	CHAVOC_R06432	ACACHL_R10989	APAVIT_R02801	APTFOR_R09555	BALREG_R00216	BUCRHI_R02672	CALANN_R01832	ANTCAR_R05369	CARCRI_R02795	CATAUR_R00274	CHAPEL_R11835	CHLMAC_R03969	COLSTR_R00280	COLLIV_R00867	CORBRA_R02169	CUCCAN_R12975	EGRGAR_R12049	EURHEL_R07603	FALPER_R07026	FULGLA_R01540	GAVSTE_R09026	GEOFOR_R08168	HALLEU_R02213	LEPDIS_R02917	MELUND_R05181	MERNUB_R00183	MESUNI_R08264	NESNOT_R08102	NIPNIP_R09807	OPIHOA_R04706	PELCRI_R06681	PHALEP_R02869	PHACAR_R03865	PHORUB_R05177	PICPUB_R03767	PODCRI_R09947	PTEGUT_R11779	PYGADE_R09888	STRCAM_R07257	TAUERY_R12217	TINGUT_R08382	TYTALB_R08742	MENNOV_R11137	ARDKOR_R03801	CEUAER_R05197	COCCOC_R10955	GEOCAL_R04149	GLAPRA_R00166
291	GALGAL_R00308	CHAVOC_R06434	ACACHL_R07243	APAVIT_R06660	APTFOR_R09576	BALREG_R03185	BUCRHI_R07922	CALANN_R01838	ANTCAR_R12239	CARCRI_R04417	CATAUR_R01610	CHAPEL_R11836	CHLMAC_R01566	COLSTR_R03017	COLLIV_R00886	CORBRA_R02174	CUCCAN_R12983	EGRGAR_R12051	EURHEL_R09159	FALPER_R13962	FULGLA_R07089	GAVSTE_R05443	GEOFOR_R08170	HALLEU_R02218	LEPDIS_R04518	MELUND_R05182	MERNUB_R02778	MESUNI_R00611	NESNOT_R01851	NIPNIP_R10211	OPIHOA_R04709	PELCRI_R08375	PHALEP_R01750	PHACAR_R06588	-	PICPUB_R03772	PODCRI_R07792	PTEGUT_R10688	PYGADE_R09932	STRCAM_R07259	TAUERY_R05876	TINGUT_R08386	TYTALB_R02988	MENNOV_R11152	ARDKOR_R03802	CEUAER_R01906	COCCOC_R10956	GEOCAL_R01861	GLAPRA_R00167
292	GALGAL_R00309	CHAVOC_R06419	ACACHL_R07169	APAVIT_R10481	APTFOR_R09556	-	BUCRHI_R07975	CALANN_R01793	ANTCAR_R04061	-	-	CHAPEL_R11810	CHLMAC_R04109	COLSTR_R10642	COLLIV_R00868	CORBRA_R02112	CUCCAN_R12976	EGRGAR_R12034	EURHEL_R09210	FALPER_R13930	FULGLA_R07207	-	GEOFOR_R08151	HALLEU_R02214	LEPDIS_R12536	MELUND_R05183	MERNUB_R00278	MESUNI_R12705	NESNOT_R09437	NIPNIP_R09808	OPIHOA_R04696	-	PHALEP_R00538	-	-	PICPUB_R03768	-	PTEGUT_R08733	PYGADE_R09889	STRCAM_R07213	TAUERY_R01529	TINGUT_R08383	-	MENNOV_R11138	ARDKOR_R14203	CEUAER_R02642	COCCOC_R10957	GEOCAL_R00165	GLAPRA_R00168
293	GALGAL_R00310	CHAVOC_R06420	ACACHL_R12126	APAVIT_R06162	APTFOR_R09557	BALREG_R07223	BUCRHI_R04957	CALANN_R01794	ANTCAR_R03237	CARCRI_R08922	CATAUR_R01186	CHAPEL_R11811	CHLMAC_R12633	COLSTR_R00775	COLLIV_R00869	CORBRA_R02113	CUCCAN_R12977	EGRGAR_R12035	EURHEL_R08338	FALPER_R13931	FULGLA_R12734	GAVSTE_R07169	GEOFOR_R08152	HALLEU_R13010	LEPDIS_R04973	MELUND_R05184	MERNUB_R08097	MESUNI_R10707	NESNOT_R09964	NIPNIP_R09809	OPIHOA_R11715	PELCRI_R02227	PHALEP_R07392	PHACAR_R12026	PHORUB_R08716	PICPUB_R13839	PODCRI_R05935	PTEGUT_R04951	PYGADE_R09890	STRCAM_R07214	TAUERY_R11670	TINGUT_R06306	TYTALB_R02997	MENNOV_R02914	ARDKOR_R13925	CEUAER_R03255	COCCOC_R10958	GEOCAL_R04735	GLAPRA_R10821
294	GALGAL_R00311	CHAVOC_R13554	ACACHL_R12956	-	APTFOR_R09558	BALREG_R05746	BUCRHI_R09154	CALANN_R01795	ANTCAR_R09066	CARCRI_R00297	CATAUR_R06845	CHAPEL_R11812	CHLMAC_R02938	COLSTR_R05762	COLLIV_R00870	CORBRA_R02114	CUCCAN_R05853	EGRGAR_R12036	EURHEL_R09197	FALPER_R13932	FULGLA_R00407	GAVSTE_R12003	GEOFOR_R08153	HALLEU_R07423	LEPDIS_R06512	MELUND_R05185	MERNUB_R06493	MESUNI_R08353	NESNOT_R08335	NIPNIP_R09810	OPIHOA_R10931	-	PHALEP_R10844	-	-	PICPUB_R04625	-	-	PYGADE_R09891	STRCAM_R07215	TAUERY_R00637	TINGUT_R05977	TYTALB_R06267	MENNOV_R08309	ARDKOR_R03472	CEUAER_R07981	COCCOC_R08572	GEOCAL_R09833	GLAPRA_R02191
295	GALGAL_R00312	CHAVOC_R13555	ACACHL_R02494	APAVIT_R03774	APTFOR_R09559	BALREG_R03901	BUCRHI_R01186	CALANN_R01796	ANTCAR_R04992	CARCRI_R12840	CATAUR_R02322	CHAPEL_R11813	CHLMAC_R10860	-	COLLIV_R11176	CORBRA_R02115	CUCCAN_R08436	EGRGAR_R05914	EURHEL_R08501	FALPER_R13933	FULGLA_R05155	GAVSTE_R11125	GEOFOR_R11477	HALLEU_R05610	LEPDIS_R03765	MELUND_R05186	MERNUB_R04900	MESUNI_R10408	NESNOT_R08638	NIPNIP_R09811	OPIHOA_R10932	PELCRI_R07378	PHALEP_R06390	PHACAR_R05872	PHORUB_R09933	PICPUB_R04626	PODCRI_R03472	PTEGUT_R08615	PYGADE_R09892	STRCAM_R07216	TAUERY_R08784	TINGUT_R11723	TYTALB_R11556	MENNOV_R08310	ARDKOR_R12692	CEUAER_R10666	COCCOC_R11744	GEOCAL_R03864	GLAPRA_R14166
296	GALGAL_R00313	CHAVOC_R13556	ACACHL_R08682	APAVIT_R06005	APTFOR_R04398	BALREG_R10940	BUCRHI_R06642	CALANN_R01835	-	CARCRI_R10200	CATAUR_R00949	CHAPEL_R11814	CHLMAC_R04291	COLSTR_R03056	COLLIV_R11177	CORBRA_R02171	CUCCAN_R08437	EGRGAR_R13655	EURHEL_R11515	FALPER_R13934	FULGLA_R06845	GAVSTE_R07820	GEOFOR_R09764	HALLEU_R02556	LEPDIS_R12405	MELUND_R05187	MERNUB_R09245	MESUNI_R12680	NESNOT_R00481	NIPNIP_R10192	OPIHOA_R10933	PELCRI_R02973	PHALEP_R04379	PHACAR_R07929	PHORUB_R09367	PICPUB_R06731	PODCRI_R07895	PTEGUT_R07013	PYGADE_R09069	STRCAM_R07217	TAUERY_R09778	TINGUT_R07219	TYTALB_R10035	MENNOV_R10324	ARDKOR_R10668	CEUAER_R01980	COCCOC_R01019	GEOCAL_R06109	GLAPRA_R01742
297	GALGAL_R00314	CHAVOC_R13557	ACACHL_R04218	APAVIT_R06184	APTFOR_R11086	BALREG_R00135	BUCRHI_R08956	CALANN_R06938	ANTCAR_R08119	CARCRI_R07300	CATAUR_R03587	CHAPEL_R02510	CHLMAC_R08626	COLSTR_R09542	COLLIV_R06166	CORBRA_R14334	CUCCAN_R10266	EGRGAR_R05912	EURHEL_R07155	FALPER_R04269	FULGLA_R02739	GAVSTE_R01634	GEOFOR_R02634	HALLEU_R05560	LEPDIS_R03810	MELUND_R03305	MERNUB_R03843	MESUNI_R01082	NESNOT_R05478	NIPNIP_R09812	OPIHOA_R10934	PELCRI_R03756	PHALEP_R04956	-	PHORUB_R12061	PICPUB_R06788	PODCRI_R05808	PTEGUT_R04007	PYGADE_R09070	STRCAM_R12022	TAUERY_R01525	TINGUT_R07229	TYTALB_R01373	MENNOV_R14551	ARDKOR_R13998	-	COCCOC_R03945	GEOCAL_R02340	GLAPRA_R05057
298	GALGAL_R00315	CHAVOC_R02445	ACACHL_R12218	-	APTFOR_R14897	-	BUCRHI_R02617	CALANN_R12833	ANTCAR_R13612	CARCRI_R13745	-	CHAPEL_R02609	CHLMAC_R00895	COLSTR_R05557	COLLIV_R07552	CORBRA_R07017	CUCCAN_R11692	EGRGAR_R01282	EURHEL_R05127	FALPER_R06628	FULGLA_R08013	-	-	HALLEU_R14438	LEPDIS_R05464	MELUND_R12726	MERNUB_R13213	MESUNI_R00585	NESNOT_R10705	NIPNIP_R09813	OPIHOA_R13445	-	PHALEP_R06732	-	-	PICPUB_R07707	PODCRI_R06284	PTEGUT_R13427	PYGADE_R02341	STRCAM_R12033	TAUERY_R09349	TINGUT_R02217	-	MENNOV_R08824	ARDKOR_R08115	CEUAER_R04100	COCCOC_R10179	GEOCAL_R06014	GLAPRA_R03433
299	GALGAL_R00316	CHAVOC_R02446	ACACHL_R07526	APAVIT_R06177	APTFOR_R11087	BALREG_R01215	BUCRHI_R06219	CALANN_R09896	ANTCAR_R02028	CARCRI_R01161	CATAUR_R11617	CHAPEL_R02610	CHLMAC_R12561	COLSTR_R10723	COLLIV_R07553	CORBRA_R05280	CUCCAN_R11693	EGRGAR_R05901	EURHEL_R02034	FALPER_R06629	FULGLA_R03826	GAVSTE_R07228	GEOFOR_R01601	HALLEU_R14439	LEPDIS_R07676	MELUND_R08820	-	MESUNI_R10637	NESNOT_R04864	NIPNIP_R09814	OPIHOA_R02307	PELCRI_R02196	PHALEP_R11467	-	PHORUB_R02042	PICPUB_R07708	PODCRI_R11933	PTEGUT_R05857	PYGADE_R02342	STRCAM_R12023	-	TINGUT_R09157	TYTALB_R05596	MENNOV_R08825	-	-	COCCOC_R10180	-	GLAPRA_R09339
300	GALGAL_R00317	CHAVOC_R02447	ACACHL_R11902	-	APTFOR_R11088	-	BUCRHI_R03682	CALANN_R09897	ANTCAR_R14072	CARCRI_R11454	-	CHAPEL_R03816	CHLMAC_R01869	-	COLLIV_R07554	CORBRA_R05281	CUCCAN_R11694	EGRGAR_R05902	-	FALPER_R06630	-	GAVSTE_R00592	GEOFOR_R01602	HALLEU_R14440	LEPDIS_R11779	MELUND_R14042	-	MESUNI_R14206	NESNOT_R13550	NIPNIP_R09815	OPIHOA_R02308	PELCRI_R00643	PHALEP_R05079	PHACAR_R08200	PHORUB_R09718	PICPUB_R07709	PODCRI_R02255	PTEGUT_R12591	PYGADE_R02343	STRCAM_R12024	TAUERY_R06164	-	TYTALB_R07019	MENNOV_R08826	ARDKOR_R14307	CEUAER_R13648	COCCOC_R10181	GEOCAL_R02150	GLAPRA_R09340
301	GALGAL_R00318	CHAVOC_R02448	-	-	APTFOR_R11089	BALREG_R07249	-	CALANN_R09898	-	-	-	CHAPEL_R03817	CHLMAC_R07050	-	COLLIV_R07555	CORBRA_R05282	CUCCAN_R11695	EGRGAR_R05903	EURHEL_R06028	FALPER_R06631	FULGLA_R09065	-	GEOFOR_R01603	HALLEU_R14441	LEPDIS_R03781	MELUND_R01701	-	-	NESNOT_R10081	NIPNIP_R09816	OPIHOA_R02309	PELCRI_R11508	-	-	-	PICPUB_R07710	PODCRI_R03172	-	PYGADE_R02344	STRCAM_R12025	TAUERY_R07394	-	-	MENNOV_R11958	ARDKOR_R02754	-	COCCOC_R14699	-	GLAPRA_R09341
302	GALGAL_R00319	CHAVOC_R02449	ACACHL_R04447	-	APTFOR_R11090	BALREG_R01232	BUCRHI_R07322	CALANN_R09899	-	CARCRI_R05090	-	CHAPEL_R01289	-	-	COLLIV_R07556	CORBRA_R05283	CUCCAN_R11696	EGRGAR_R05904	-	FALPER_R06632	FULGLA_R08869	GAVSTE_R07316	GEOFOR_R14400	HALLEU_R11916	LEPDIS_R02410	-	-	-	NESNOT_R11412	NIPNIP_R09817	OPIHOA_R02310	PELCRI_R11512	PHALEP_R08741	PHACAR_R02238	-	PICPUB_R07711	PODCRI_R00885	PTEGUT_R02020	PYGADE_R02345	STRCAM_R12026	-	TINGUT_R08508	-	-	ARDKOR_R04198	-	COCCOC_R08784	-	GLAPRA_R02634
303	GALGAL_R00320	CHAVOC_R02451	ACACHL_R09900	APAVIT_R07938	APTFOR_R11101	BALREG_R08371	BUCRHI_R11924	CALANN_R03912	ANTCAR_R09675	CARCRI_R09688	CATAUR_R06596	CHAPEL_R01291	CHLMAC_R06888	COLSTR_R10611	COLLIV_R04882	CORBRA_R05286	CUCCAN_R07481	EGRGAR_R10220	EURHEL_R03010	FALPER_R06650	FULGLA_R10713	GAVSTE_R03018	GEOFOR_R14401	HALLEU_R01381	LEPDIS_R09755	MELUND_R11505	MERNUB_R01768	MESUNI_R01961	NESNOT_R03114	NIPNIP_R10183	OPIHOA_R13209	PELCRI_R09570	PHALEP_R12241	-	PHORUB_R00398	PICPUB_R07720	PODCRI_R12331	PTEGUT_R05561	PYGADE_R02348	STRCAM_R12032	TAUERY_R11164	TINGUT_R08510	TYTALB_R00492	-	ARDKOR_R09865	CEUAER_R04382	COCCOC_R01378	GEOCAL_R09837	GLAPRA_R12420
304	GALGAL_R00321	CHAVOC_R05716	-	APAVIT_R06120	APTFOR_R05004	BALREG_R07563	BUCRHI_R04092	CALANN_R07270	-	-	CATAUR_R05692	CHAPEL_R08532	CHLMAC_R12113	COLSTR_R12329	COLLIV_R14544	CORBRA_R05131	CUCCAN_R09614	EGRGAR_R12244	EURHEL_R02111	FALPER_R00776	FULGLA_R01095	GAVSTE_R01721	GEOFOR_R03168	HALLEU_R11365	LEPDIS_R07019	MELUND_R07147	MERNUB_R06486	-	NESNOT_R10105	NIPNIP_R09987	OPIHOA_R05655	PELCRI_R00322	PHALEP_R06813	-	PHORUB_R04204	PICPUB_R13402	PODCRI_R09785	PTEGUT_R12031	PYGADE_R11066	STRCAM_R08852	TAUERY_R01959	TINGUT_R03658	-	MENNOV_R09639	ARDKOR_R09190	CEUAER_R10312	COCCOC_R04529	GEOCAL_R12225	GLAPRA_R00481
305	GALGAL_R00322	-	-	-	-	-	-	-	-	-	-	-	-	-	-	-	-	-	-	-	-	-	-	-	-	-	-	-	-	-	-	-	-	-	-	-	-	-	-	-	-	-	-	-	-	-	-	-	-
306	GALGAL_R00323	CHAVOC_R04939	-	APAVIT_R09822	APTFOR_R08479	BALREG_R07766	BUCRHI_R09572	CALANN_R14301	-	-	CATAUR_R08485	CHAPEL_R09735	CHLMAC_R10874	COLSTR_R11972	COLLIV_R03515	CORBRA_R02116	CUCCAN_R05740	EGRGAR_R06784	EURHEL_R12068	FALPER_R00516	FULGLA_R08708	GAVSTE_R02284	GEOFOR_R02839	HALLEU_R14222	LEPDIS_R01241	MELUND_R12678	MERNUB_R00889	MESUNI_R02376	NESNOT_R12908	NIPNIP_R09819	OPIHOA_R04523	PELCRI_R02321	PHALEP_R11368	PHACAR_R04880	PHORUB_R01220	PICPUB_R06717	PODCRI_R08312	PTEGUT_R11104	PYGADE_R12156	STRCAM_R11150	TAUERY_R12859	TINGUT_R10542	TYTALB_R03397	MENNOV_R05697	ARDKOR_R02422	CEUAER_R06470	COCCOC_R08103	GEOCAL_R03251	GLAPRA_R13726
307	GALGAL_R00324	CHAVOC_R10283	ACACHL_R08901	APAVIT_R02358	APTFOR_R07888	BALREG_R00867	-	CALANN_R11993	ANTCAR_R12952	CARCRI_R08623	CATAUR_R00718	CHAPEL_R01646	CHLMAC_R09585	COLSTR_R11970	COLLIV_R12837	CORBRA_R03459	CUCCAN_R05376	EGRGAR_R02528	EURHEL_R09577	FALPER_R12345	FULGLA_R09898	-	GEOFOR_R02840	HALLEU_R10678	LEPDIS_R13938	MELUND_R10787	MERNUB_R02278	MESUNI_R01207	NESNOT_R14001	NIPNIP_R09820	OPIHOA_R05405	PELCRI_R11222	PHALEP_R12959	-	-	PICPUB_R08900	PODCRI_R06696	PTEGUT_R12793	PYGADE_R10174	STRCAM_R06765	TAUERY_R02528	TINGUT_R06260	TYTALB_R09566	MENNOV_R06369	ARDKOR_R04634	CEUAER_R07273	COCCOC_R05452	GEOCAL_R02556	GLAPRA_R01825
308	GALGAL_R00325	CHAVOC_R05717	ACACHL_R12232	APAVIT_R02637	APTFOR_R05005	BALREG_R10632	BUCRHI_R10210	CALANN_R07239	ANTCAR_R09200	CARCRI_R09276	CATAUR_R07022	CHAPEL_R08533	CHLMAC_R08957	COLSTR_R11497	COLLIV_R09222	CORBRA_R05132	CUCCAN_R12658	EGRGAR_R09441	EURHEL_R07555	FALPER_R11453	FULGLA_R05282	GAVSTE_R07577	GEOFOR_R03169	HALLEU_R07688	LEPDIS_R06759	MELUND_R08009	MERNUB_R07548	MESUNI_R01473	NESNOT_R02751	NIPNIP_R09821	OPIHOA_R00261	PELCRI_R06570	PHALEP_R06703	PHACAR_R03818	PHORUB_R10206	PICPUB_R04711	PODCRI_R06227	PTEGUT_R10391	PYGADE_R12837	STRCAM_R05031	TAUERY_R02753	TINGUT_R08183	TYTALB_R01299	MENNOV_R03229	ARDKOR_R07701	CEUAER_R03990	COCCOC_R04530	GEOCAL_R04174	GLAPRA_R04498
309	GALGAL_R00326	CHAVOC_R13558	-	-	APTFOR_R04399	BALREG_R03528	BUCRHI_R06045	-	-	CARCRI_R08830	CATAUR_R07267	-	-	-	-	-	-	-	EURHEL_R06934	-	-	GAVSTE_R04687	-	HALLEU_R02578	LEPDIS_R12853	-	-	-	NESNOT_R11260	NIPNIP_R09822	-	-	-	PHACAR_R08252	PHORUB_R12048	-	PODCRI_R09398	PTEGUT_R00985	PYGADE_R09071	STRCAM_R07218	TAUERY_R10020	TINGUT_R08866	TYTALB_R09323	-	-	CEUAER_R02395	COCCOC_R08699	-	GLAPRA_R09494
310	GALGAL_R00327	CHAVOC_R13559	ACACHL_R10467	APAVIT_R07095	APTFOR_R04400	BALREG_R03465	-	CALANN_R01797	ANTCAR_R04640	CARCRI_R06070	CATAUR_R02402	CHAPEL_R11815	CHLMAC_R01072	COLSTR_R10925	COLLIV_R11178	CORBRA_R02117	CUCCAN_R08438	EGRGAR_R13656	EURHEL_R03600	FALPER_R13935	-	GAVSTE_R10748	GEOFOR_R09753	HALLEU_R02553	LEPDIS_R02387	-	MERNUB_R12251	MESUNI_R01217	NESNOT_R04988	NIPNIP_R09823	-	PELCRI_R00950	PHALEP_R09018	PHACAR_R08385	PHORUB_R01856	PICPUB_R06732	-	PTEGUT_R12325	PYGADE_R09072	STRCAM_R07219	TAUERY_R13060	TINGUT_R07220	TYTALB_R03119	MENNOV_R14863	ARDKOR_R10669	CEUAER_R05872	COCCOC_R01020	GEOCAL_R04914	GLAPRA_R02152
311	GALGAL_R00328	CHAVOC_R10284	ACACHL_R05206	APAVIT_R03585	APTFOR_R07889	BALREG_R09953	BUCRHI_R05060	CALANN_R11994	ANTCAR_R05110	CARCRI_R11126	-	CHAPEL_R01647	CHLMAC_R09510	COLSTR_R08323	COLLIV_R04629	CORBRA_R10745	CUCCAN_R05377	EGRGAR_R02529	EURHEL_R03487	FALPER_R12346	FULGLA_R08695	GAVSTE_R05885	GEOFOR_R08869	-	LEPDIS_R06090	MELUND_R10788	-	MESUNI_R02128	-	NIPNIP_R07829	OPIHOA_R05406	PELCRI_R10100	PHALEP_R11795	PHACAR_R09842	PHORUB_R06184	PICPUB_R08901	PODCRI_R12251	PTEGUT_R08504	PYGADE_R10175	STRCAM_R06766	-	-	TYTALB_R08005	MENNOV_R08753	ARDKOR_R09348	-	COCCOC_R06560	GEOCAL_R07390	GLAPRA_R00486
312	GALGAL_R00329	-	-	-	-	-	-	-	-	-	-	-	-	-	-	-	-	-	-	-	-	-	-	-	-	-	-	-	-	-	-	-	-	-	-	-	-	-	-	-	-	-	-	-	-	-	-	-	-
313	GALGAL_R00330	-	-	-	-	-	-	-	-	-	-	-	-	-	-	-	-	-	-	-	-	-	-	-	-	-	-	-	-	-	-	-	-	-	-	-	-	-	-	-	-	-	-	-	-	-	-	-	-
314	GALGAL_R00331	CHAVOC_R05363	ACACHL_R10310	APAVIT_R06903	APTFOR_R11111	BALREG_R12633	BUCRHI_R12337	CALANN_R11614	ANTCAR_R08758	-	-	CHAPEL_R01648	CHLMAC_R02439	COLSTR_R01104	COLLIV_R04904	CORBRA_R11776	CUCCAN_R08882	EGRGAR_R11340	EURHEL_R09380	FALPER_R06633	FULGLA_R07390	GAVSTE_R01842	GEOFOR_R02841	HALLEU_R02968	LEPDIS_R10107	MELUND_R08558	MERNUB_R02004	-	NESNOT_R02429	NIPNIP_R09825	OPIHOA_R03862	PELCRI_R00604	PHALEP_R03473	PHACAR_R00893	PHORUB_R12441	PICPUB_R13846	PODCRI_R00914	PTEGUT_R08975	PYGADE_R01879	STRCAM_R11685	-	TINGUT_R10664	TYTALB_R00897	MENNOV_R13287	ARDKOR_R07173	CEUAER_R08345	COCCOC_R10714	GEOCAL_R13149	GLAPRA_R11399
315	GALGAL_R00332	-	-	-	-	-	-	-	-	-	-	-	-	-	-	-	-	-	-	-	-	-	-	-	-	-	-	-	-	-	-	-	-	PHACAR_R01568	-	-	PODCRI_R04018	-	PYGADE_R11076	-	-	-	-	-	-	-	-	-	-
316	GALGAL_R00333	-	-	-	-	-	-	-	-	-	-	-	-	-	-	-	-	-	-	-	-	-	-	-	-	-	-	-	-	-	-	-	-	-	-	-	-	-	-	-	-	-	-	-	-	-	-	-	-
317	GALGAL_R00334	-	-	-	-	-	-	-	-	-	-	-	-	-	-	-	-	-	-	-	-	-	-	-	-	-	-	-	-	-	-	-	-	-	-	-	-	-	-	-	-	-	-	-	-	-	-	-	-
318	GALGAL_R00335	-	-	-	-	-	-	-	-	-	-	-	-	-	-	-	-	-	-	-	-	-	-	-	-	-	-	-	-	-	-	-	-	-	-	-	-	-	-	-	-	-	-	-	-	-	-	-	-
319	GALGAL_R00336	-	-	-	-	-	-	-	-	-	-	-	-	-	-	-	-	-	-	-	-	-	-	HALLEU_R05561	-	-	-	-	-	-	-	-	PHALEP_R05237	-	-	PICPUB_R06789	-	-	-	-	-	-	-	-	-	-	-	-	-
320	GALGAL_R00337	CHAVOC_R13560	ACACHL_R03117	APAVIT_R01671	APTFOR_R09560	-	BUCRHI_R09423	CALANN_R01798	ANTCAR_R07803	CARCRI_R07061	-	CHAPEL_R11816	CHLMAC_R01853	COLSTR_R12358	COLLIV_R00871	CORBRA_R02118	CUCCAN_R10332	EGRGAR_R12037	-	FALPER_R13936	FULGLA_R06951	-	GEOFOR_R08154	HALLEU_R11831	LEPDIS_R07654	MELUND_R05188	MERNUB_R01618	MESUNI_R01729	NESNOT_R05800	NIPNIP_R09827	OPIHOA_R10935	PELCRI_R05767	-	PHACAR_R06591	PHORUB_R00309	PICPUB_R04627	-	PTEGUT_R06849	PYGADE_R09893	STRCAM_R07220	TAUERY_R05673	TINGUT_R07462	-	MENNOV_R08311	ARDKOR_R03473	CEUAER_R08313	COCCOC_R11646	GEOCAL_R01940	GLAPRA_R00729
321	GALGAL_R00338	CHAVOC_R04940	ACACHL_R10753	APAVIT_R12498	APTFOR_R04310	BALREG_R09865	BUCRHI_R12007	CALANN_R09742	ANTCAR_R03525	CARCRI_R07831	CATAUR_R06733	CHAPEL_R10446	-	COLSTR_R05645	COLLIV_R03516	CORBRA_R02119	CUCCAN_R14435	EGRGAR_R06785	EURHEL_R06822	FALPER_R11882	FULGLA_R05862	GAVSTE_R01184	GEOFOR_R02842	HALLEU_R10466	LEPDIS_R12974	MELUND_R05189	MERNUB_R10714	MESUNI_R05249	NESNOT_R12577	NIPNIP_R09828	OPIHOA_R04524	PELCRI_R12380	PHALEP_R12543	-	PHORUB_R06124	PICPUB_R13634	PODCRI_R08077	PTEGUT_R07522	PYGADE_R02067	STRCAM_R11151	TAUERY_R06227	TINGUT_R03395	TYTALB_R11586	MENNOV_R04162	ARDKOR_R13438	-	COCCOC_R05107	GEOCAL_R07974	GLAPRA_R04541
322	GALGAL_R00339	CHAVOC_R13261	ACACHL_R12751	APAVIT_R06779	APTFOR_R02554	BALREG_R12327	BUCRHI_R08060	CALANN_R08749	ANTCAR_R00704	-	CATAUR_R04092	CHAPEL_R01749	CHLMAC_R11940	COLSTR_R06796	COLLIV_R03517	CORBRA_R11777	CUCCAN_R02394	EGRGAR_R06599	EURHEL_R11580	FALPER_R06403	FULGLA_R12135	GAVSTE_R07834	GEOFOR_R02843	HALLEU_R11540	LEPDIS_R08540	MELUND_R10597	MERNUB_R00412	-	NESNOT_R12436	NIPNIP_R09829	-	-	PHALEP_R00372	PHACAR_R01632	PHORUB_R11869	PICPUB_R01095	PODCRI_R02305	PTEGUT_R01673	PYGADE_R03526	STRCAM_R11152	TAUERY_R12277	TINGUT_R08921	TYTALB_R04702	MENNOV_R05480	ARDKOR_R10545	CEUAER_R12436	COCCOC_R09426	GEOCAL_R04434	GLAPRA_R01142
323	GALGAL_R00340	CHAVOC_R13268	ACACHL_R11109	APAVIT_R05347	APTFOR_R11940	BALREG_R09443	BUCRHI_R10416	CALANN_R08769	ANTCAR_R06717	CARCRI_R09386	-	CHAPEL_R04594	CHLMAC_R06543	COLSTR_R10391	COLLIV_R03530	CORBRA_R11798	CUCCAN_R05062	EGRGAR_R00427	EURHEL_R04002	FALPER_R06408	-	GAVSTE_R01476	GEOFOR_R02888	HALLEU_R02007	LEPDIS_R01577	MELUND_R10617	MERNUB_R08933	MESUNI_R00330	NESNOT_R02900	NIPNIP_R10071	OPIHOA_R09661	PELCRI_R02807	PHALEP_R08168	PHACAR_R01456	-	PICPUB_R12962	PODCRI_R00148	PTEGUT_R00295	PYGADE_R02802	STRCAM_R05459	TAUERY_R10832	TINGUT_R05963	TYTALB_R00262	MENNOV_R02012	ARDKOR_R11135	CEUAER_R06741	COCCOC_R06196	GEOCAL_R08390	GLAPRA_R08089
324	GALGAL_R00341	CHAVOC_R11092	ACACHL_R01816	APAVIT_R11842	APTFOR_R11929	BALREG_R05831	BUCRHI_R09018	CALANN_R08759	ANTCAR_R10759	CARCRI_R12118	CATAUR_R07731	CHAPEL_R04584	CHLMAC_R04126	-	COLLIV_R01067	CORBRA_R11788	CUCCAN_R09806	EGRGAR_R00417	EURHEL_R06690	FALPER_R05136	-	GAVSTE_R04275	GEOFOR_R02878	HALLEU_R04227	LEPDIS_R12093	MELUND_R10598	MERNUB_R01638	MESUNI_R05521	NESNOT_R03206	NIPNIP_R10052	OPIHOA_R07446	PELCRI_R05352	PHALEP_R07074	PHACAR_R02644	PHORUB_R07854	PICPUB_R00736	PODCRI_R06402	PTEGUT_R01435	PYGADE_R01889	STRCAM_R11694	TAUERY_R08169	TINGUT_R00315	TYTALB_R00406	MENNOV_R11613	ARDKOR_R03936	CEUAER_R00260	COCCOC_R10724	GEOCAL_R04672	GLAPRA_R02138
325	GALGAL_R00342	CHAVOC_R04818	ACACHL_R05231	-	APTFOR_R10499	BALREG_R06231	BUCRHI_R08354	CALANN_R09908	ANTCAR_R12715	-	-	CHAPEL_R02397	CHLMAC_R09660	COLSTR_R04479	COLLIV_R09629	CORBRA_R03461	CUCCAN_R02812	EGRGAR_R06984	EURHEL_R03494	FALPER_R08034	FULGLA_R07633	GAVSTE_R05558	GEOFOR_R08870	HALLEU_R00475	LEPDIS_R05348	MELUND_R02656	MERNUB_R08584	MESUNI_R10305	NESNOT_R03382	NIPNIP_R09830	OPIHOA_R00166	PELCRI_R02458	PHALEP_R11830	PHACAR_R10980	-	PICPUB_R02065	-	PTEGUT_R04498	PYGADE_R06005	STRCAM_R12742	TAUERY_R05211	TINGUT_R02315	TYTALB_R11833	MENNOV_R14913	ARDKOR_R13960	CEUAER_R08642	COCCOC_R06234	GEOCAL_R05156	GLAPRA_R05234
326	GALGAL_R00343	CHAVOC_R14084	ACACHL_R01091	APAVIT_R03688	APTFOR_R10500	-	BUCRHI_R06588	CALANN_R04876	ANTCAR_R12858	CARCRI_R01730	-	CHAPEL_R03593	-	COLSTR_R09913	COLLIV_R12912	CORBRA_R01353	CUCCAN_R13019	EGRGAR_R06985	-	FALPER_R13804	FULGLA_R09718	GAVSTE_R08115	GEOFOR_R00484	HALLEU_R00476	LEPDIS_R07849	MELUND_R02657	MERNUB_R02047	-	-	NIPNIP_R09831	OPIHOA_R00167	-	-	PHACAR_R06821	-	PICPUB_R07780	-	PTEGUT_R06739	-	STRCAM_R03840	TAUERY_R03766	-	TYTALB_R05410	MENNOV_R14526	ARDKOR_R12130	CEUAER_R09797	COCCOC_R13775	GEOCAL_R10289	-
327	GALGAL_R00344	-	-	-	APTFOR_R01108	-	-	CALANN_R09078	-	-	-	-	-	-	-	-	-	-	-	FALPER_R09368	-	-	-	-	-	MELUND_R04322	-	-	-	-	-	-	-	-	-	-	-	-	-	-	TAUERY_R12619	-	-	-	ARDKOR_R02006	-	-	GEOCAL_R02843	-
328	GALGAL_R00345	CHAVOC_R10818	ACACHL_R09262	APAVIT_R12188	APTFOR_R06724	BALREG_R00807	BUCRHI_R08660	CALANN_R03689	ANTCAR_R06487	CARCRI_R04936	CATAUR_R09750	CHAPEL_R07310	CHLMAC_R12245	COLSTR_R00943	COLLIV_R07613	CORBRA_R03656	CUCCAN_R11510	EGRGAR_R04288	EURHEL_R01992	FALPER_R02738	FULGLA_R05110	GAVSTE_R05987	GEOFOR_R00486	HALLEU_R01188	LEPDIS_R09217	MELUND_R04152	MERNUB_R04550	MESUNI_R09250	NESNOT_R11827	NIPNIP_R07843	OPIHOA_R07889	PELCRI_R12757	PHALEP_R06154	PHACAR_R03117	PHORUB_R06038	-	PODCRI_R12135	PTEGUT_R02128	PYGADE_R07832	STRCAM_R02328	TAUERY_R01097	TINGUT_R05953	TYTALB_R01772	MENNOV_R14654	ARDKOR_R00713	CEUAER_R04952	COCCOC_R09662	GEOCAL_R11808	GLAPRA_R00542
329	GALGAL_R00346	CHAVOC_R02383	ACACHL_R02894	APAVIT_R01438	APTFOR_R11228	BALREG_R08062	BUCRHI_R10381	CALANN_R01799	ANTCAR_R04115	CARCRI_R10800	CATAUR_R11212	CHAPEL_R13533	CHLMAC_R09065	COLSTR_R00250	COLLIV_R14084	CORBRA_R03657	CUCCAN_R08728	EGRGAR_R08481	EURHEL_R01444	FALPER_R04141	FULGLA_R05390	GAVSTE_R11492	GEOFOR_R00487	HALLEU_R00742	LEPDIS_R06957	MELUND_R13631	MERNUB_R00221	MESUNI_R08417	NESNOT_R10903	NIPNIP_R09834	OPIHOA_R01047	PELCRI_R05480	PHALEP_R06751	PHACAR_R08978	PHORUB_R10314	PICPUB_R09482	PODCRI_R00230	PTEGUT_R09306	PYGADE_R02326	STRCAM_R09164	TAUERY_R01608	TINGUT_R05729	TYTALB_R05042	MENNOV_R08548	ARDKOR_R12097	CEUAER_R11739	COCCOC_R11252	GEOCAL_R09599	GLAPRA_R06486
330	GALGAL_R00347	CHAVOC_R05960	ACACHL_R13055	APAVIT_R04653	APTFOR_R02440	BALREG_R06248	BUCRHI_R07366	CALANN_R12127	-	CARCRI_R00818	CATAUR_R12234	CHAPEL_R12943	CHLMAC_R01080	COLSTR_R05827	COLLIV_R08904	CORBRA_R08530	CUCCAN_R10158	EGRGAR_R04252	EURHEL_R04657	FALPER_R03398	FULGLA_R03291	GAVSTE_R06866	GEOFOR_R00319	HALLEU_R02507	LEPDIS_R09937	MELUND_R11223	MERNUB_R02196	-	NESNOT_R11277	NIPNIP_R07844	OPIHOA_R02396	PELCRI_R05815	PHALEP_R06193	PHACAR_R03378	PHORUB_R08331	PICPUB_R02681	PODCRI_R10670	PTEGUT_R02139	PYGADE_R12692	STRCAM_R07100	TAUERY_R00859	TINGUT_R01364	TYTALB_R02265	MENNOV_R11491	ARDKOR_R13757	CEUAER_R05288	COCCOC_R02325	GEOCAL_R04339	GLAPRA_R00850
331	GALGAL_R00348	CHAVOC_R10286	ACACHL_R06836	APAVIT_R01365	APTFOR_R07890	BALREG_R06683	BUCRHI_R11510	CALANN_R11995	ANTCAR_R06625	CARCRI_R00105	CATAUR_R01362	CHAPEL_R01649	CHLMAC_R07703	COLSTR_R07660	COLLIV_R11496	CORBRA_R04159	CUCCAN_R05771	EGRGAR_R12197	EURHEL_R01356	FALPER_R12348	FULGLA_R00094	GAVSTE_R10097	GEOFOR_R02844	HALLEU_R01983	LEPDIS_R08101	MELUND_R10792	MERNUB_R11277	MESUNI_R02808	NESNOT_R08081	NIPNIP_R09836	OPIHOA_R05409	PELCRI_R10497	PHALEP_R02754	PHACAR_R03899	PHORUB_R07646	PICPUB_R08902	PODCRI_R02525	PTEGUT_R11687	PYGADE_R02217	STRCAM_R07280	TAUERY_R11982	TINGUT_R05034	TYTALB_R06211	MENNOV_R05705	ARDKOR_R08113	CEUAER_R00178	COCCOC_R03414	GEOCAL_R10885	GLAPRA_R06027
332	GALGAL_R00349	CHAVOC_R05718	ACACHL_R13297	APAVIT_R09763	APTFOR_R05006	BALREG_R13076	BUCRHI_R00662	CALANN_R07240	ANTCAR_R07472	CARCRI_R02217	-	CHAPEL_R08534	CHLMAC_R06004	COLSTR_R07418	COLLIV_R09223	CORBRA_R05133	CUCCAN_R12659	EGRGAR_R09442	EURHEL_R04558	FALPER_R11454	FULGLA_R01001	GAVSTE_R08112	GEOFOR_R03170	HALLEU_R07689	LEPDIS_R11743	MELUND_R08010	MERNUB_R06178	MESUNI_R06187	NESNOT_R06461	NIPNIP_R09837	OPIHOA_R00262	PELCRI_R08629	PHALEP_R03511	PHACAR_R04700	PHORUB_R04538	PICPUB_R04712	PODCRI_R08294	PTEGUT_R08742	PYGADE_R12838	STRCAM_R05032	TAUERY_R00819	TINGUT_R08184	TYTALB_R04362	MENNOV_R03230	ARDKOR_R07702	CEUAER_R09872	COCCOC_R04531	GEOCAL_R08783	GLAPRA_R04499
333	GALGAL_R00350	CHAVOC_R05719	ACACHL_R04140	-	APTFOR_R05007	-	BUCRHI_R12866	CALANN_R07241	-	-	CATAUR_R12737	CHAPEL_R08535	CHLMAC_R08949	-	-	CORBRA_R05134	CUCCAN_R14511	EGRGAR_R12245	-	FALPER_R11880	-	GAVSTE_R13188	GEOFOR_R03171	HALLEU_R12929	LEPDIS_R13878	MELUND_R08011	-	MESUNI_R02828	NESNOT_R02731	NIPNIP_R09838	OPIHOA_R05656	-	-	-	PHORUB_R13013	PICPUB_R13403	PODCRI_R13094	PTEGUT_R13680	PYGADE_R12839	STRCAM_R12328	TAUERY_R02778	TINGUT_R09986	-	MENNOV_R09640	ARDKOR_R09191	CEUAER_R01473	COCCOC_R04532	-	GLAPRA_R09272
334	GALGAL_R00351	CHAVOC_R06509	ACACHL_R02763	APAVIT_R03813	APTFOR_R06585	BALREG_R06673	BUCRHI_R03845	CALANN_R13402	ANTCAR_R04123	CARCRI_R06595	-	CHAPEL_R06063	CHLMAC_R05113	COLSTR_R06349	COLLIV_R02693	CORBRA_R10531	CUCCAN_R04174	EGRGAR_R08465	EURHEL_R05024	FALPER_R08590	FULGLA_R03963	GAVSTE_R00048	GEOFOR_R01300	HALLEU_R03883	LEPDIS_R06712	MELUND_R13668	MERNUB_R05085	-	NESNOT_R06701	NIPNIP_R09839	OPIHOA_R00673	PELCRI_R00064	PHALEP_R10648	PHACAR_R06289	PHORUB_R10173	PICPUB_R11713	PODCRI_R05020	PTEGUT_R00050	PYGADE_R00927	STRCAM_R08848	TAUERY_R06676	TINGUT_R09575	TYTALB_R06114	MENNOV_R14465	ARDKOR_R01941	CEUAER_R05187	COCCOC_R12420	-	GLAPRA_R07318
335	GALGAL_R00352	CHAVOC_R08773	ACACHL_R10007	APAVIT_R08553	APTFOR_R12656	BALREG_R12657	-	CALANN_R07046	ANTCAR_R01242	CARCRI_R08732	CATAUR_R00829	CHAPEL_R08444	-	-	COLLIV_R10200	CORBRA_R02188	CUCCAN_R01122	EGRGAR_R13170	EURHEL_R11815	FALPER_R06599	FULGLA_R10597	GAVSTE_R03367	GEOFOR_R08134	HALLEU_R09658	LEPDIS_R08539	MELUND_R08012	-	MESUNI_R01272	NESNOT_R08819	NIPNIP_R07847	OPIHOA_R01208	-	PHALEP_R02578	PHACAR_R02244	-	PICPUB_R04508	PODCRI_R11353	PTEGUT_R10129	PYGADE_R13449	STRCAM_R01841	TAUERY_R12355	TINGUT_R05794	-	MENNOV_R03231	ARDKOR_R13853	-	COCCOC_R03509	GEOCAL_R04157	GLAPRA_R06719
336	GALGAL_R00353	CHAVOC_R08774	ACACHL_R02037	APAVIT_R12051	APTFOR_R06520	BALREG_R01286	BUCRHI_R05820	CALANN_R04526	ANTCAR_R08671	CARCRI_R06461	CATAUR_R07227	CHAPEL_R08536	CHLMAC_R01243	COLSTR_R02361	COLLIV_R10776	CORBRA_R10533	CUCCAN_R01813	EGRGAR_R02352	-	FALPER_R12483	-	-	GEOFOR_R03172	HALLEU_R09779	LEPDIS_R12777	MELUND_R06688	MERNUB_R08676	MESUNI_R06353	NESNOT_R11435	NIPNIP_R07848	OPIHOA_R02922	PELCRI_R12494	PHALEP_R13045	PHACAR_R00756	-	PICPUB_R10935	PODCRI_R00750	PTEGUT_R02219	PYGADE_R05550	-	TAUERY_R10209	-	TYTALB_R00766	MENNOV_R01993	ARDKOR_R00463	CEUAER_R04957	COCCOC_R13908	GEOCAL_R13063	GLAPRA_R11421
337	GALGAL_R00354	-	ACACHL_R02168	-	APTFOR_R06153	-	-	CALANN_R07242	-	-	-	-	-	-	COLLIV_R04215	CORBRA_R09052	CUCCAN_R09100	EGRGAR_R13298	-	FALPER_R02351	-	-	-	-	-	-	-	-	-	NIPNIP_R09841	-	-	-	-	-	PICPUB_R06093	-	-	-	-	-	-	-	MENNOV_R04002	-	CEUAER_R06049	COCCOC_R02311	GEOCAL_R06363	GLAPRA_R12340
338	GALGAL_R00355	CHAVOC_R09325	-	-	APTFOR_R06154	-	-	-	-	-	-	CHAPEL_R00462	-	-	COLLIV_R02466	CORBRA_R09053	CUCCAN_R09101	EGRGAR_R13299	EURHEL_R11625	FALPER_R06968	-	-	GEOFOR_R06620	HALLEU_R01457	-	MELUND_R12752	-	MESUNI_R03613	NESNOT_R10043	NIPNIP_R09842	-	-	-	-	-	-	-	-	PYGADE_R07471	STRCAM_R08912	-	-	-	MENNOV_R14638	-	-	COCCOC_R07910	-	GLAPRA_R05548
339	GALGAL_R00356	-	-	-	-	-	-	-	-	-	-	-	-	-	-	-	-	-	-	-	-	-	-	-	-	-	-	-	-	-	-	-	-	-	-	-	-	-	-	-	-	-	-	-	-	-	-	-	-
340	GALGAL_R00357	-	-	-	-	-	-	-	-	-	-	-	-	-	-	-	-	EGRGAR_R13300	-	-	FULGLA_R12431	GAVSTE_R11522	-	HALLEU_R07708	-	-	-	-	-	-	-	-	-	-	PHORUB_R10250	-	-	-	-	STRCAM_R08930	-	TINGUT_R05593	-	-	-	-	COCCOC_R00585	-	-
341	GALGAL_R00358	CHAVOC_R10287	ACACHL_R04205	APAVIT_R02697	APTFOR_R11112	BALREG_R04143	BUCRHI_R09073	CALANN_R11996	ANTCAR_R07345	CARCRI_R07783	CATAUR_R03474	CHAPEL_R01650	CHLMAC_R10434	-	COLLIV_R07535	CORBRA_R06875	CUCCAN_R07262	EGRGAR_R08623	EURHEL_R06343	FALPER_R13915	FULGLA_R03446	GAVSTE_R10576	GEOFOR_R02845	HALLEU_R05371	LEPDIS_R04162	MELUND_R08559	MERNUB_R11440	MESUNI_R01481	NESNOT_R00775	NIPNIP_R09845	OPIHOA_R05410	PELCRI_R02883	PHALEP_R09500	PHACAR_R09418	PHORUB_R05292	PICPUB_R00808	PODCRI_R10085	PTEGUT_R02872	PYGADE_R01067	STRCAM_R07281	TAUERY_R09767	TINGUT_R05966	TYTALB_R01455	MENNOV_R07027	ARDKOR_R00710	CEUAER_R06674	COCCOC_R11171	GEOCAL_R01608	GLAPRA_R01613
342	GALGAL_R00359	CHAVOC_R13561	ACACHL_R11593	APAVIT_R06028	APTFOR_R11091	BALREG_R12954	BUCRHI_R12047	-	ANTCAR_R10116	CARCRI_R04996	CATAUR_R07137	CHAPEL_R12531	CHLMAC_R12670	COLSTR_R02252	COLLIV_R06167	-	CUCCAN_R10267	EGRGAR_R01283	EURHEL_R09482	FALPER_R04270	FULGLA_R05851	GAVSTE_R08675	-	HALLEU_R07485	LEPDIS_R03858	MELUND_R12729	MERNUB_R03529	MESUNI_R07415	NESNOT_R07797	NIPNIP_R09849	OPIHOA_R06496	PELCRI_R08515	PHALEP_R00905	PHACAR_R02396	PHORUB_R12486	PICPUB_R13816	PODCRI_R06749	PTEGUT_R01242	PYGADE_R10898	STRCAM_R12027	TAUERY_R09149	TINGUT_R08029	TYTALB_R08000	-	ARDKOR_R01331	CEUAER_R08607	COCCOC_R02964	GEOCAL_R11459	GLAPRA_R04211
343	GALGAL_R00360	CHAVOC_R11004	ACACHL_R05023	-	-	BALREG_R06382	-	-	-	-	-	-	-	-	COLLIV_R06026	-	CUCCAN_R12604	-	EURHEL_R05814	FALPER_R14859	FULGLA_R03358	-	-	HALLEU_R03254	LEPDIS_R07879	MELUND_R12420	-	MESUNI_R07878	-	NIPNIP_R09855	-	-	-	PHACAR_R12208	PHORUB_R01035	PICPUB_R00714	-	-	-	-	TAUERY_R08827	TINGUT_R12602	-	MENNOV_R05466	-	-	COCCOC_R12278	-	-
344	GALGAL_R00361	-	-	-	-	-	-	-	-	-	-	-	-	-	-	-	-	-	-	-	-	-	-	-	-	-	-	-	-	-	-	-	-	-	-	-	-	-	-	-	-	-	-	-	-	-	-	-	-
345	GALGAL_R00362	CHAVOC_R14746	-	-	APTFOR_R12709	-	-	-	-	-	CATAUR_R12982	-	-	-	-	-	-	EGRGAR_R10104	-	-	FULGLA_R05260	-	-	-	LEPDIS_R02567	-	-	MESUNI_R13750	-	NIPNIP_R16313	OPIHOA_R12059	PELCRI_R13864	PHALEP_R09277	-	PHORUB_R09143	-	-	-	PYGADE_R11601	STRCAM_R11176	-	TINGUT_R10874	TYTALB_R04854	-	ARDKOR_R11304	-	-	-	GLAPRA_R14867
346	GALGAL_R00363	CHAVOC_R04941	ACACHL_R08527	APAVIT_R06854	APTFOR_R08480	BALREG_R03242	BUCRHI_R02940	CALANN_R14302	ANTCAR_R00549	CARCRI_R07013	CATAUR_R11546	CHAPEL_R09736	CHLMAC_R01668	COLSTR_R09207	COLLIV_R03518	CORBRA_R02120	CUCCAN_R05741	EGRGAR_R06786	EURHEL_R05535	FALPER_R00517	FULGLA_R02922	GAVSTE_R05352	GEOFOR_R02846	HALLEU_R14223	LEPDIS_R05721	MELUND_R12679	MERNUB_R02084	MESUNI_R00555	NESNOT_R08485	NIPNIP_R09858	OPIHOA_R04525	PELCRI_R05553	PHALEP_R02654	PHACAR_R09168	PHORUB_R03314	PICPUB_R06718	PODCRI_R00359	PTEGUT_R05528	PYGADE_R12157	STRCAM_R11153	TAUERY_R11839	TINGUT_R10543	TYTALB_R10165	MENNOV_R05698	ARDKOR_R02423	CEUAER_R06471	COCCOC_R08104	GEOCAL_R00542	GLAPRA_R13727
347	GALGAL_R00364	-	-	-	-	-	-	-	-	-	-	-	-	-	-	-	-	-	-	-	-	-	-	-	-	MELUND_R04251	-	-	-	-	-	-	-	-	-	-	-	-	-	-	-	-	-	-	-	-	-	-	-
348	GALGAL_R00365	CHAVOC_R13262	ACACHL_R08818	APAVIT_R11124	APTFOR_R09659	BALREG_R03729	BUCRHI_R00762	CALANN_R08750	ANTCAR_R10049	CARCRI_R09111	CATAUR_R04553	CHAPEL_R01750	CHLMAC_R12379	COLSTR_R06147	COLLIV_R03519	CORBRA_R11778	CUCCAN_R13789	EGRGAR_R06690	EURHEL_R01147	FALPER_R06404	FULGLA_R01156	GAVSTE_R07180	GEOFOR_R02847	HALLEU_R07487	LEPDIS_R11842	MELUND_R10599	MERNUB_R04561	MESUNI_R10488	NESNOT_R06121	NIPNIP_R09859	OPIHOA_R00350	PELCRI_R10316	PHALEP_R09190	PHACAR_R01958	PHORUB_R12329	PICPUB_R12963	PODCRI_R08271	PTEGUT_R07644	PYGADE_R02789	STRCAM_R03393	TAUERY_R00959	TINGUT_R04599	TYTALB_R08324	MENNOV_R09619	ARDKOR_R05553	CEUAER_R01337	COCCOC_R06195	GEOCAL_R05094	GLAPRA_R07270
349	GALGAL_R00366	CHAVOC_R05315	ACACHL_R03590	APAVIT_R01879	APTFOR_R03482	BALREG_R01964	BUCRHI_R02182	CALANN_R04877	ANTCAR_R01287	CARCRI_R03909	CATAUR_R05664	CHAPEL_R08874	CHLMAC_R11108	COLSTR_R01221	COLLIV_R08863	CORBRA_R00648	CUCCAN_R13054	EGRGAR_R06652	EURHEL_R12378	FALPER_R12408	FULGLA_R07228	GAVSTE_R07337	GEOFOR_R00488	HALLEU_R06966	LEPDIS_R03647	MELUND_R10733	MERNUB_R09677	MESUNI_R02304	NESNOT_R06005	NIPNIP_R07862	OPIHOA_R10334	PELCRI_R12567	PHALEP_R03859	PHACAR_R02370	PHORUB_R07364	PICPUB_R13029	PODCRI_R08449	PTEGUT_R07328	PYGADE_R11836	STRCAM_R11323	TAUERY_R10100	TINGUT_R02903	TYTALB_R05448	MENNOV_R01944	ARDKOR_R09544	CEUAER_R12344	COCCOC_R06818	GEOCAL_R03122	GLAPRA_R13460
350	GALGAL_R00367	CHAVOC_R05720	ACACHL_R02267	APAVIT_R12499	APTFOR_R05008	BALREG_R12656	BUCRHI_R00868	CALANN_R04527	ANTCAR_R05981	CARCRI_R03317	CATAUR_R04552	CHAPEL_R08537	CHLMAC_R04731	-	COLLIV_R12241	CORBRA_R10534	CUCCAN_R01814	EGRGAR_R13533	EURHEL_R08532	FALPER_R12484	FULGLA_R12498	GAVSTE_R08739	GEOFOR_R03173	HALLEU_R06426	LEPDIS_R12874	MELUND_R07788	MERNUB_R12341	MESUNI_R08903	NESNOT_R12998	NIPNIP_R09861	-	PELCRI_R04845	PHALEP_R12938	PHACAR_R12571	PHORUB_R04545	PICPUB_R05932	PODCRI_R04528	PTEGUT_R04934	PYGADE_R05551	STRCAM_R08914	TAUERY_R12816	TINGUT_R10988	TYTALB_R08161	MENNOV_R11936	ARDKOR_R00240	CEUAER_R02196	COCCOC_R02188	GEOCAL_R11486	GLAPRA_R13772
351	GALGAL_R00368	CHAVOC_R05721	ACACHL_R02871	APAVIT_R00322	APTFOR_R05009	BALREG_R09400	BUCRHI_R03995	CALANN_R07243	ANTCAR_R09283	CARCRI_R13530	CATAUR_R12518	CHAPEL_R08538	CHLMAC_R00145	-	COLLIV_R14267	CORBRA_R05135	CUCCAN_R04793	EGRGAR_R12246	EURHEL_R00116	FALPER_R00777	FULGLA_R07958	GAVSTE_R08897	GEOFOR_R03174	HALLEU_R02801	LEPDIS_R04183	MELUND_R08013	-	MESUNI_R08421	NESNOT_R05443	NIPNIP_R09865	OPIHOA_R05657	PELCRI_R07909	PHALEP_R13538	PHACAR_R08842	-	PICPUB_R13404	PODCRI_R00108	PTEGUT_R13344	PYGADE_R11079	STRCAM_R08849	TAUERY_R02796	TINGUT_R10370	TYTALB_R01346	MENNOV_R09641	ARDKOR_R09192	CEUAER_R01566	COCCOC_R04533	GEOCAL_R08325	-
352	GALGAL_R00369	CHAVOC_R11005	ACACHL_R12304	APAVIT_R03904	APTFOR_R06589	BALREG_R00143	BUCRHI_R00164	CALANN_R13417	-	CARCRI_R02796	-	CHAPEL_R00591	CHLMAC_R10303	COLSTR_R07707	COLLIV_R06027	CORBRA_R12384	CUCCAN_R12611	EGRGAR_R13517	EURHEL_R10086	FALPER_R09877	FULGLA_R11802	GAVSTE_R00139	GEOFOR_R09421	HALLEU_R03258	-	MELUND_R12434	-	MESUNI_R02872	-	NIPNIP_R10017	OPIHOA_R08939	PELCRI_R05292	PHALEP_R04113	PHACAR_R10098	PHORUB_R07723	PICPUB_R03757	PODCRI_R00105	PTEGUT_R06587	PYGADE_R04808	STRCAM_R02438	TAUERY_R01545	TINGUT_R12604	-	MENNOV_R05472	ARDKOR_R06947	-	COCCOC_R12283	-	GLAPRA_R06313
353	GALGAL_R00370	CHAVOC_R13563	ACACHL_R04393	APAVIT_R10180	APTFOR_R12861	BALREG_R00106	BUCRHI_R06401	CALANN_R01834	ANTCAR_R05483	CARCRI_R08005	CATAUR_R09997	CHAPEL_R11817	CHLMAC_R05397	COLSTR_R02692	COLLIV_R11193	CORBRA_R02170	CUCCAN_R08453	EGRGAR_R13657	EURHEL_R09996	FALPER_R13937	FULGLA_R02699	GAVSTE_R00094	GEOFOR_R09763	HALLEU_R10141	LEPDIS_R05789	MELUND_R05228	MERNUB_R01312	MESUNI_R04077	NESNOT_R06668	NIPNIP_R09866	OPIHOA_R10936	PELCRI_R09228	PHALEP_R07175	PHACAR_R07578	PHORUB_R11478	PICPUB_R04630	PODCRI_R11388	PTEGUT_R07846	PYGADE_R09073	STRCAM_R07221	TAUERY_R12003	TINGUT_R12009	TYTALB_R06095	MENNOV_R08323	ARDKOR_R02330	CEUAER_R03860	COCCOC_R01021	GEOCAL_R06899	GLAPRA_R01743
354	GALGAL_R00371	CHAVOC_R11090	ACACHL_R03829	APAVIT_R07556	APTFOR_R11924	BALREG_R06548	BUCRHI_R06243	CALANN_R08751	ANTCAR_R08634	CARCRI_R11394	CATAUR_R05587	CHAPEL_R04579	CHLMAC_R01907	COLSTR_R10893	COLLIV_R01061	CORBRA_R11779	CUCCAN_R09799	EGRGAR_R00410	EURHEL_R07073	FALPER_R05122	FULGLA_R05908	GAVSTE_R04599	GEOFOR_R02848	HALLEU_R04228	LEPDIS_R03908	MELUND_R10600	MERNUB_R12147	MESUNI_R01127	NESNOT_R04929	NIPNIP_R09868	OPIHOA_R07444	PELCRI_R01956	PHALEP_R10112	PHACAR_R09939	PHORUB_R06241	PICPUB_R00728	PODCRI_R07067	PTEGUT_R11181	PYGADE_R01880	STRCAM_R11686	TAUERY_R09161	TINGUT_R06675	TYTALB_R05667	MENNOV_R11607	ARDKOR_R03934	CEUAER_R08367	COCCOC_R10715	GEOCAL_R03043	GLAPRA_R02136
355	GALGAL_R00372	CHAVOC_R13564	ACACHL_R04630	APAVIT_R02771	APTFOR_R09561	BALREG_R01052	BUCRHI_R02805	CALANN_R01800	ANTCAR_R02852	CARCRI_R01564	CATAUR_R00228	CHAPEL_R11818	CHLMAC_R10424	COLSTR_R10307	COLLIV_R00872	CORBRA_R02121	CUCCAN_R08439	EGRGAR_R12038	EURHEL_R11444	FALPER_R13938	FULGLA_R06780	GAVSTE_R06416	GEOFOR_R11478	HALLEU_R05611	LEPDIS_R01617	MELUND_R05190	MERNUB_R03929	MESUNI_R04363	NESNOT_R06932	NIPNIP_R09869	OPIHOA_R10937	PELCRI_R01493	PHALEP_R05586	PHACAR_R11377	PHORUB_R00218	PICPUB_R04631	PODCRI_R08877	PTEGUT_R10579	PYGADE_R09894	STRCAM_R07222	-	TINGUT_R07463	TYTALB_R10837	MENNOV_R08312	ARDKOR_R03474	CEUAER_R09536	COCCOC_R11647	GEOCAL_R00372	GLAPRA_R00730
356	GALGAL_R00373	CHAVOC_R13565	ACACHL_R12840	-	APTFOR_R11092	-	BUCRHI_R10719	CALANN_R01308	-	CARCRI_R13128	-	CHAPEL_R02511	CHLMAC_R03154	-	COLLIV_R06168	CORBRA_R14336	CUCCAN_R10268	EGRGAR_R07433	EURHEL_R08240	FALPER_R04271	FULGLA_R11179	GAVSTE_R09834	GEOFOR_R02635	HALLEU_R05562	-	-	-	MESUNI_R01050	NESNOT_R01282	NIPNIP_R09870	OPIHOA_R10938	-	-	-	-	PICPUB_R14161	PODCRI_R10630	PTEGUT_R11275	-	-	TAUERY_R11563	TINGUT_R07230	-	MENNOV_R15276	ARDKOR_R04306	-	COCCOC_R03946	-	GLAPRA_R09417
357	GALGAL_R00374	CHAVOC_R05722	-	APAVIT_R04466	APTFOR_R05010	BALREG_R02366	BUCRHI_R02289	CALANN_R07244	ANTCAR_R12954	CARCRI_R10102	CATAUR_R00906	CHAPEL_R08539	CHLMAC_R08437	-	COLLIV_R09225	CORBRA_R11844	CUCCAN_R12660	EGRGAR_R09443	EURHEL_R06969	FALPER_R11455	FULGLA_R08532	GAVSTE_R10759	GEOFOR_R11773	HALLEU_R07690	LEPDIS_R02499	MELUND_R08014	MERNUB_R12276	MESUNI_R07886	-	NIPNIP_R09871	OPIHOA_R00263	PELCRI_R01960	PHALEP_R11634	PHACAR_R06164	-	PICPUB_R04713	PODCRI_R04289	PTEGUT_R03277	PYGADE_R12840	STRCAM_R05033	TAUERY_R11660	-	TYTALB_R05548	MENNOV_R08780	ARDKOR_R03265	CEUAER_R01600	COCCOC_R00720	GEOCAL_R02287	GLAPRA_R03096
358	GALGAL_R00375	-	-	-	-	-	-	-	-	-	-	-	-	-	-	-	-	-	-	-	-	-	-	-	-	MELUND_R05191	-	-	-	-	-	-	-	-	-	-	-	-	-	-	-	-	-	-	-	-	-	-	GLAPRA_R14103
359	GALGAL_R00376	CHAVOC_R04942	ACACHL_R03536	APAVIT_R01198	APTFOR_R04311	BALREG_R04940	BUCRHI_R02054	CALANN_R09743	ANTCAR_R01298	CARCRI_R08989	CATAUR_R05583	CHAPEL_R10447	CHLMAC_R11094	COLSTR_R06172	COLLIV_R03520	CORBRA_R02122	CUCCAN_R14436	EGRGAR_R06787	EURHEL_R00682	FALPER_R01275	FULGLA_R08948	GAVSTE_R01919	GEOFOR_R02849	HALLEU_R02857	LEPDIS_R12702	MELUND_R05192	MERNUB_R08661	MESUNI_R03838	-	NIPNIP_R09872	OPIHOA_R04526	PELCRI_R05842	PHALEP_R05085	PHACAR_R00894	PHORUB_R01028	PICPUB_R13635	PODCRI_R12044	PTEGUT_R04929	PYGADE_R02068	STRCAM_R11154	TAUERY_R13142	TINGUT_R03789	TYTALB_R02055	MENNOV_R04163	ARDKOR_R13439	CEUAER_R11014	COCCOC_R05108	GEOCAL_R06163	GLAPRA_R04542
360	GALGAL_R00377	CHAVOC_R10289	ACACHL_R09249	APAVIT_R04856	APTFOR_R07891	BALREG_R12672	BUCRHI_R08598	CALANN_R11998	ANTCAR_R08821	CARCRI_R05946	CATAUR_R08016	CHAPEL_R01652	CHLMAC_R12176	COLSTR_R04857	COLLIV_R12838	CORBRA_R03466	CUCCAN_R14600	EGRGAR_R12198	EURHEL_R06892	FALPER_R12351	FULGLA_R12716	GAVSTE_R08390	GEOFOR_R02851	HALLEU_R10458	LEPDIS_R00791	MELUND_R10795	MERNUB_R10809	MESUNI_R11572	NESNOT_R00765	NIPNIP_R09875	OPIHOA_R05412	PELCRI_R11406	PHALEP_R07819	PHACAR_R08354	PHORUB_R02041	PICPUB_R08905	PODCRI_R11656	PTEGUT_R04610	PYGADE_R10178	STRCAM_R07283	TAUERY_R10135	TINGUT_R12102	TYTALB_R03487	MENNOV_R10031	ARDKOR_R11400	CEUAER_R03540	COCCOC_R03415	GEOCAL_R12811	GLAPRA_R11990
361	GALGAL_R00379	CHAVOC_R08334	ACACHL_R09538	APAVIT_R01406	APTFOR_R05649	BALREG_R03125	BUCRHI_R00193	CALANN_R09081	ANTCAR_R01357	CARCRI_R02780	CATAUR_R08919	CHAPEL_R10859	CHLMAC_R11553	-	COLLIV_R11114	CORBRA_R04240	CUCCAN_R05622	EGRGAR_R10087	EURHEL_R03789	FALPER_R00519	FULGLA_R00136	GAVSTE_R03769	GEOFOR_R09569	HALLEU_R12548	LEPDIS_R04625	MELUND_R05645	MERNUB_R01358	MESUNI_R02773	NESNOT_R05373	NIPNIP_R07884	OPIHOA_R00351	PELCRI_R06545	PHALEP_R04019	PHACAR_R03835	-	PICPUB_R00623	PODCRI_R05418	PTEGUT_R04219	PYGADE_R03638	STRCAM_R05413	TAUERY_R09604	TINGUT_R07252	TYTALB_R09866	MENNOV_R08560	ARDKOR_R00437	CEUAER_R06437	COCCOC_R02262	GEOCAL_R08168	GLAPRA_R13131
362	GALGAL_R00380	CHAVOC_R08335	ACACHL_R09539	APAVIT_R01407	APTFOR_R05650	BALREG_R03118	BUCRHI_R00194	CALANN_R09082	ANTCAR_R01358	CARCRI_R02781	-	CHAPEL_R10860	CHLMAC_R11554	COLSTR_R06674	COLLIV_R11115	CORBRA_R04241	CUCCAN_R05623	EGRGAR_R10088	EURHEL_R03790	FALPER_R00520	-	GAVSTE_R03770	GEOFOR_R09570	HALLEU_R12549	LEPDIS_R12472	MELUND_R05646	MERNUB_R01359	MESUNI_R02774	NESNOT_R05374	NIPNIP_R07885	OPIHOA_R00352	PELCRI_R06546	PHALEP_R04020	PHACAR_R03836	PHORUB_R01721	PICPUB_R00624	PODCRI_R09064	PTEGUT_R01764	PYGADE_R03639	STRCAM_R05414	-	TINGUT_R07253	TYTALB_R01561	MENNOV_R08561	ARDKOR_R00438	CEUAER_R06438	COCCOC_R02263	GEOCAL_R08169	GLAPRA_R13132
363	GALGAL_R00381	CHAVOC_R08347	ACACHL_R09590	APAVIT_R03923	APTFOR_R05651	BALREG_R00188	BUCRHI_R11550	CALANN_R09083	ANTCAR_R09712	CARCRI_R02774	CATAUR_R03798	CHAPEL_R10861	CHLMAC_R00152	COLSTR_R08935	COLLIV_R11117	CORBRA_R04243	CUCCAN_R05624	EGRGAR_R13816	EURHEL_R05096	FALPER_R00521	FULGLA_R10552	GAVSTE_R03851	GEOFOR_R09572	HALLEU_R12551	LEPDIS_R04182	MELUND_R04253	MERNUB_R02763	MESUNI_R05476	NESNOT_R10786	NIPNIP_R07886	OPIHOA_R00353	PELCRI_R09258	PHALEP_R01504	PHACAR_R00107	PHORUB_R02037	PICPUB_R00625	PODCRI_R10070	PTEGUT_R06544	PYGADE_R03640	STRCAM_R05415	TAUERY_R06758	TINGUT_R07201	TYTALB_R11078	MENNOV_R08563	ARDKOR_R00439	CEUAER_R06564	COCCOC_R02265	GEOCAL_R06615	GLAPRA_R13134
364	GALGAL_R00382	CHAVOC_R08348	ACACHL_R03858	APAVIT_R12199	APTFOR_R05652	BALREG_R05887	BUCRHI_R12042	CALANN_R09084	ANTCAR_R04567	CARCRI_R02489	CATAUR_R08309	CHAPEL_R10862	CHLMAC_R11160	COLSTR_R06957	COLLIV_R11118	CORBRA_R04244	CUCCAN_R05625	EGRGAR_R13817	EURHEL_R02286	FALPER_R00522	FULGLA_R06031	GAVSTE_R12286	GEOFOR_R09573	HALLEU_R12552	LEPDIS_R06557	MELUND_R04254	MERNUB_R06985	MESUNI_R05477	NESNOT_R02073	NIPNIP_R07887	OPIHOA_R00354	PELCRI_R08572	PHALEP_R12671	PHACAR_R03082	PHORUB_R09847	PICPUB_R00626	PODCRI_R03263	PTEGUT_R06545	PYGADE_R03641	STRCAM_R05416	TAUERY_R13097	TINGUT_R07202	TYTALB_R10869	MENNOV_R08564	ARDKOR_R00440	CEUAER_R06565	COCCOC_R02266	GEOCAL_R13108	GLAPRA_R13135
365	GALGAL_R00383	CHAVOC_R08349	ACACHL_R09984	APAVIT_R00431	APTFOR_R05653	BALREG_R08521	BUCRHI_R01704	CALANN_R09085	ANTCAR_R01682	CARCRI_R00584	-	CHAPEL_R10863	CHLMAC_R01699	COLSTR_R04674	COLLIV_R11119	CORBRA_R04245	CUCCAN_R05626	EGRGAR_R13818	EURHEL_R09607	FALPER_R00523	FULGLA_R01769	GAVSTE_R06768	GEOFOR_R09574	HALLEU_R12553	LEPDIS_R03162	MELUND_R04255	MERNUB_R00509	MESUNI_R11243	NESNOT_R12526	NIPNIP_R07888	OPIHOA_R00355	PELCRI_R09658	PHALEP_R04419	PHACAR_R01770	PHORUB_R07872	PICPUB_R00627	PODCRI_R02959	PTEGUT_R03056	PYGADE_R03642	STRCAM_R05417	TAUERY_R09721	TINGUT_R12001	TYTALB_R05545	MENNOV_R08565	ARDKOR_R00441	CEUAER_R05600	COCCOC_R02267	GEOCAL_R12603	GLAPRA_R12686
366	GALGAL_R00384	CHAVOC_R08337	ACACHL_R05951	APAVIT_R01835	APTFOR_R05654	BALREG_R00266	BUCRHI_R08618	CALANN_R09086	ANTCAR_R01705	CARCRI_R07152	CATAUR_R05613	CHAPEL_R10864	CHLMAC_R06810	COLSTR_R10492	COLLIV_R11120	CORBRA_R14528	CUCCAN_R05627	EGRGAR_R10090	EURHEL_R05490	FALPER_R00524	FULGLA_R00137	GAVSTE_R03772	-	HALLEU_R12554	LEPDIS_R01651	MELUND_R05647	MERNUB_R03184	MESUNI_R02775	NESNOT_R06866	NIPNIP_R07889	OPIHOA_R00356	PELCRI_R01265	PHALEP_R04022	PHACAR_R03044	-	PICPUB_R00628	PODCRI_R06416	PTEGUT_R01721	PYGADE_R03643	STRCAM_R05418	TAUERY_R06044	TINGUT_R07254	TYTALB_R09867	MENNOV_R01504	ARDKOR_R00442	CEUAER_R06439	COCCOC_R02268	GEOCAL_R05709	GLAPRA_R13136
367	GALGAL_R00385	CHAVOC_R09489	ACACHL_R04272	APAVIT_R11597	APTFOR_R01109	BALREG_R11034	BUCRHI_R05364	CALANN_R09087	ANTCAR_R10617	CARCRI_R08191	CATAUR_R06371	CHAPEL_R10770	CHLMAC_R10326	COLSTR_R02735	COLLIV_R04418	CORBRA_R01171	CUCCAN_R12382	EGRGAR_R05606	EURHEL_R10162	FALPER_R00525	FULGLA_R10662	GAVSTE_R09016	GEOFOR_R09592	HALLEU_R12215	LEPDIS_R00268	-	MERNUB_R02765	MESUNI_R00278	-	NIPNIP_R07890	OPIHOA_R12041	PELCRI_R06674	PHALEP_R05549	PHACAR_R02685	PHORUB_R11549	PICPUB_R10179	PODCRI_R01441	PTEGUT_R10566	PYGADE_R06056	STRCAM_R07812	TAUERY_R05553	TINGUT_R05558	TYTALB_R06243	MENNOV_R03872	ARDKOR_R03394	CEUAER_R06396	COCCOC_R03660	GEOCAL_R12078	GLAPRA_R08946
368	GALGAL_R00386	CHAVOC_R09490	ACACHL_R00917	APAVIT_R10929	APTFOR_R01110	BALREG_R06527	BUCRHI_R04945	CALANN_R09088	ANTCAR_R10245	CARCRI_R07732	-	CHAPEL_R10771	CHLMAC_R04828	COLSTR_R09987	COLLIV_R04419	CORBRA_R01172	CUCCAN_R12383	EGRGAR_R10096	EURHEL_R12117	FALPER_R09370	FULGLA_R09869	GAVSTE_R07443	GEOFOR_R09593	HALLEU_R12216	LEPDIS_R13183	MELUND_R04324	MERNUB_R06122	MESUNI_R06242	NESNOT_R10361	NIPNIP_R07891	OPIHOA_R12042	PELCRI_R05111	PHALEP_R05929	PHACAR_R05990	PHORUB_R01005	PICPUB_R10180	PODCRI_R09770	PTEGUT_R01267	PYGADE_R06057	STRCAM_R07813	TAUERY_R08857	TINGUT_R08793	TYTALB_R00623	MENNOV_R03873	ARDKOR_R02007	CEUAER_R09623	COCCOC_R01070	GEOCAL_R04871	GLAPRA_R12578
369	GALGAL_R00387	CHAVOC_R09491	ACACHL_R05347	APAVIT_R01172	APTFOR_R01111	BALREG_R02086	BUCRHI_R04695	CALANN_R09089	ANTCAR_R03536	CARCRI_R12867	CATAUR_R07072	CHAPEL_R10772	CHLMAC_R09846	COLSTR_R04761	COLLIV_R04420	CORBRA_R01173	CUCCAN_R12384	EGRGAR_R10097	EURHEL_R10617	FALPER_R09371	FULGLA_R12340	GAVSTE_R01169	GEOFOR_R09594	HALLEU_R12217	LEPDIS_R04711	MELUND_R04325	MERNUB_R10760	MESUNI_R00945	NESNOT_R00482	NIPNIP_R07892	OPIHOA_R12043	PELCRI_R03209	PHALEP_R04773	PHACAR_R03143	PHORUB_R09749	PICPUB_R10181	PODCRI_R09532	PTEGUT_R11151	PYGADE_R06058	STRCAM_R07814	TAUERY_R00888	TINGUT_R08794	TYTALB_R04214	MENNOV_R03874	ARDKOR_R02008	CEUAER_R08196	COCCOC_R01071	GEOCAL_R02844	GLAPRA_R09084
370	GALGAL_R00388	CHAVOC_R09492	ACACHL_R08557	APAVIT_R03997	APTFOR_R01112	BALREG_R08248	BUCRHI_R11942	CALANN_R09090	ANTCAR_R01867	CARCRI_R09658	CATAUR_R05277	CHAPEL_R10773	CHLMAC_R01730	COLSTR_R00518	COLLIV_R04421	CORBRA_R01174	CUCCAN_R12385	EGRGAR_R10098	EURHEL_R05404	FALPER_R09372	FULGLA_R00466	GAVSTE_R07405	GEOFOR_R09595	HALLEU_R12218	LEPDIS_R09887	MELUND_R04326	MERNUB_R07852	MESUNI_R12760	NESNOT_R06992	NIPNIP_R07893	OPIHOA_R12044	PELCRI_R08785	PHALEP_R07138	PHACAR_R11450	PHORUB_R00329	PICPUB_R10182	PODCRI_R04142	PTEGUT_R08307	PYGADE_R06059	STRCAM_R07815	TAUERY_R05820	TINGUT_R12018	-	MENNOV_R03875	ARDKOR_R02009	CEUAER_R02968	COCCOC_R01072	GEOCAL_R02845	GLAPRA_R09085
371	GALGAL_R00389	CHAVOC_R05462	ACACHL_R09664	APAVIT_R11639	APTFOR_R01113	BALREG_R02904	BUCRHI_R02749	CALANN_R09091	ANTCAR_R08055	CARCRI_R00219	CATAUR_R08547	CHAPEL_R01337	CHLMAC_R02775	COLSTR_R03997	COLLIV_R04422	CORBRA_R01175	CUCCAN_R12386	EGRGAR_R10099	EURHEL_R02697	FALPER_R09373	FULGLA_R00221	GAVSTE_R02740	GEOFOR_R09597	HALLEU_R12219	LEPDIS_R08259	MELUND_R00344	MERNUB_R08943	MESUNI_R00311	NESNOT_R09554	NIPNIP_R07894	OPIHOA_R12045	PELCRI_R11991	PHALEP_R08161	PHACAR_R00242	PHORUB_R07784	PICPUB_R10183	PODCRI_R08879	PTEGUT_R09252	PYGADE_R06060	STRCAM_R07816	TAUERY_R00323	TINGUT_R11883	TYTALB_R00244	MENNOV_R03876	ARDKOR_R02010	CEUAER_R00421	COCCOC_R01073	GEOCAL_R01729	GLAPRA_R09086
372	GALGAL_R00390	CHAVOC_R02604	ACACHL_R08949	APAVIT_R12584	APTFOR_R07264	BALREG_R03404	BUCRHI_R02086	CALANN_R09213	ANTCAR_R10390	CARCRI_R07488	CATAUR_R02049	CHAPEL_R12588	CHLMAC_R11314	COLSTR_R03548	COLLIV_R10114	CORBRA_R01176	CUCCAN_R09477	EGRGAR_R04573	EURHEL_R01133	FALPER_R05126	FULGLA_R00786	GAVSTE_R01993	GEOFOR_R12929	HALLEU_R04505	LEPDIS_R08685	MELUND_R04346	MERNUB_R07133	MESUNI_R00864	-	NIPNIP_R09884	OPIHOA_R02866	PELCRI_R10203	PHALEP_R06490	PHACAR_R03263	PHORUB_R12620	PICPUB_R00239	PODCRI_R03625	PTEGUT_R07080	PYGADE_R05274	STRCAM_R07817	TAUERY_R09243	TINGUT_R10587	TYTALB_R04396	MENNOV_R08960	ARDKOR_R11317	CEUAER_R03670	COCCOC_R13235	GEOCAL_R05928	GLAPRA_R03970
373	GALGAL_R00391	-	-	-	-	-	-	CALANN_R09214	-	-	CATAUR_R01073	-	-	COLSTR_R12504	COLLIV_R10115	CORBRA_R11028	CUCCAN_R12389	-	-	FALPER_R09376	-	-	GEOFOR_R09577	HALLEU_R04075	LEPDIS_R11331	MELUND_R04347	MERNUB_R04711	MESUNI_R01081	NESNOT_R03815	-	-	-	-	-	-	-	PODCRI_R06842	-	-	-	-	TINGUT_R02896	-	MENNOV_R02789	-	CEUAER_R07559	-	GEOCAL_R04902	GLAPRA_R12931
374	GALGAL_R00392	-	ACACHL_R08038	APAVIT_R07443	-	BALREG_R09939	BUCRHI_R09588	CALANN_R09215	ANTCAR_R11064	CARCRI_R08918	CATAUR_R06088	-	CHLMAC_R07226	COLSTR_R00838	COLLIV_R10116	CORBRA_R11029	CUCCAN_R12390	-	EURHEL_R11844	FALPER_R09377	FULGLA_R11125	GAVSTE_R03285	GEOFOR_R09578	HALLEU_R04076	LEPDIS_R10080	MELUND_R04348	MERNUB_R02364	MESUNI_R03908	NESNOT_R11535	-	-	PELCRI_R06461	PHALEP_R12722	PHACAR_R06987	PHORUB_R05668	-	PODCRI_R02076	PTEGUT_R07226	-	STRCAM_R07818	-	TINGUT_R02897	TYTALB_R06803	MENNOV_R02790	-	-	-	-	-
375	GALGAL_R00393	CHAVOC_R12757	ACACHL_R05117	APAVIT_R11072	APTFOR_R02706	BALREG_R06024	BUCRHI_R06138	CALANN_R09217	ANTCAR_R10131	CARCRI_R11706	CATAUR_R09806	CHAPEL_R02585	CHLMAC_R02409	COLSTR_R03594	COLLIV_R13843	CORBRA_R11031	CUCCAN_R12392	EGRGAR_R02982	EURHEL_R04911	FALPER_R09379	FULGLA_R00629	GAVSTE_R06019	GEOFOR_R09580	HALLEU_R04078	LEPDIS_R13037	-	MERNUB_R03292	MESUNI_R03878	NESNOT_R10564	NIPNIP_R07900	OPIHOA_R03547	PELCRI_R01023	PHALEP_R05061	PHACAR_R12114	PHORUB_R00730	PICPUB_R10188	PODCRI_R11664	PTEGUT_R03490	PYGADE_R01087	STRCAM_R09258	TAUERY_R06198	TINGUT_R13174	TYTALB_R06945	MENNOV_R02792	ARDKOR_R06841	CEUAER_R04998	COCCOC_R11619	GEOCAL_R08640	GLAPRA_R13943
376	GALGAL_R00394	CHAVOC_R12758	ACACHL_R05773	APAVIT_R04307	APTFOR_R02707	BALREG_R08425	BUCRHI_R08257	CALANN_R09218	ANTCAR_R12024	CARCRI_R01632	CATAUR_R08952	CHAPEL_R02586	CHLMAC_R06649	COLSTR_R05546	COLLIV_R13844	CORBRA_R11032	CUCCAN_R12393	EGRGAR_R02983	EURHEL_R06747	FALPER_R09380	FULGLA_R04403	GAVSTE_R01609	GEOFOR_R09581	HALLEU_R04079	LEPDIS_R04566	MELUND_R02213	MERNUB_R09140	MESUNI_R07165	NESNOT_R11083	NIPNIP_R07901	OPIHOA_R03548	PELCRI_R08228	PHALEP_R05810	PHACAR_R00454	PHORUB_R09331	PICPUB_R10189	PODCRI_R11017	PTEGUT_R05536	PYGADE_R01088	STRCAM_R09259	TAUERY_R05135	TINGUT_R13175	TYTALB_R01735	MENNOV_R02793	ARDKOR_R05720	CEUAER_R04549	COCCOC_R11620	GEOCAL_R13011	GLAPRA_R13944
377	GALGAL_R00395	CHAVOC_R12759	ACACHL_R05774	APAVIT_R04308	APTFOR_R02708	BALREG_R08426	BUCRHI_R04511	CALANN_R09219	ANTCAR_R12025	CARCRI_R01633	CATAUR_R08953	CHAPEL_R02587	CHLMAC_R06650	COLSTR_R05547	COLLIV_R13845	CORBRA_R11033	CUCCAN_R12394	EGRGAR_R02984	EURHEL_R06748	FALPER_R09381	FULGLA_R04404	GAVSTE_R01610	GEOFOR_R09582	HALLEU_R09069	LEPDIS_R04567	MELUND_R02214	MERNUB_R09141	MESUNI_R07166	NESNOT_R11084	NIPNIP_R07902	OPIHOA_R03549	PELCRI_R08229	PHALEP_R05811	PHACAR_R00455	PHORUB_R09332	PICPUB_R10190	PODCRI_R10608	PTEGUT_R05537	PYGADE_R01089	STRCAM_R09260	-	TINGUT_R13176	TYTALB_R01736	MENNOV_R02794	ARDKOR_R05721	CEUAER_R04550	COCCOC_R11621	GEOCAL_R10182	GLAPRA_R13945
378	GALGAL_R00396	CHAVOC_R02507	ACACHL_R10856	APAVIT_R03838	APTFOR_R02709	BALREG_R07984	BUCRHI_R05125	CALANN_R01801	ANTCAR_R12145	CARCRI_R02652	CATAUR_R01286	CHAPEL_R06585	CHLMAC_R08917	COLSTR_R01316	COLLIV_R13846	CORBRA_R01445	CUCCAN_R13012	EGRGAR_R02961	EURHEL_R07520	FALPER_R09382	-	-	GEOFOR_R12863	HALLEU_R09070	LEPDIS_R12031	MELUND_R02215	MERNUB_R02722	-	NESNOT_R01303	NIPNIP_R07903	OPIHOA_R03552	PELCRI_R03951	-	-	PHORUB_R01578	PICPUB_R10191	PODCRI_R11126	-	PYGADE_R11574	STRCAM_R09261	TAUERY_R07984	TINGUT_R01925	-	MENNOV_R02571	ARDKOR_R04824	-	COCCOC_R01868	GEOCAL_R11893	GLAPRA_R11626
379	GALGAL_R00397	CHAVOC_R04748	ACACHL_R05441	APAVIT_R00083	APTFOR_R09004	BALREG_R04027	-	CALANN_R01802	ANTCAR_R01369	-	CATAUR_R08653	CHAPEL_R06406	CHLMAC_R05129	COLSTR_R08870	COLLIV_R09793	CORBRA_R08589	CUCCAN_R07080	EGRGAR_R02769	EURHEL_R07527	FALPER_R09383	FULGLA_R07852	-	GEOFOR_R08532	HALLEU_R09071	LEPDIS_R01394	MELUND_R11064	-	MESUNI_R09490	-	NIPNIP_R07904	OPIHOA_R07262	-	PHALEP_R02708	PHACAR_R05028	PHORUB_R05103	PICPUB_R10192	PODCRI_R04956	PTEGUT_R10362	PYGADE_R11575	STRCAM_R09325	TAUERY_R01409	TINGUT_R02994	-	MENNOV_R07340	ARDKOR_R08892	CEUAER_R10122	COCCOC_R01869	GEOCAL_R08184	GLAPRA_R00236
380	GALGAL_R00398	CHAVOC_R04749	ACACHL_R11554	APAVIT_R04174	APTFOR_R09005	BALREG_R02431	BUCRHI_R03616	CALANN_R01803	ANTCAR_R11025	CARCRI_R07203	CATAUR_R02280	CHAPEL_R06407	CHLMAC_R04134	COLSTR_R06764	COLLIV_R09794	CORBRA_R08590	CUCCAN_R07081	EGRGAR_R02770	EURHEL_R02787	FALPER_R09384	FULGLA_R09484	GAVSTE_R06083	GEOFOR_R08218	HALLEU_R09072	LEPDIS_R03231	MELUND_R04257	-	MESUNI_R11571	NESNOT_R05933	NIPNIP_R07905	OPIHOA_R07263	PELCRI_R06288	PHALEP_R03036	PHACAR_R10972	PHORUB_R05554	PICPUB_R10193	PODCRI_R04840	PTEGUT_R01706	PYGADE_R11576	STRCAM_R09326	TAUERY_R12831	TINGUT_R02995	TYTALB_R04135	MENNOV_R10222	ARDKOR_R08893	CEUAER_R07086	COCCOC_R01870	GEOCAL_R05973	GLAPRA_R00237
381	GALGAL_R00399	CHAVOC_R04755	ACACHL_R05612	APAVIT_R02828	APTFOR_R01411	BALREG_R00311	BUCRHI_R11755	-	ANTCAR_R02870	CARCRI_R09418	CATAUR_R07686	CHAPEL_R06410	-	COLSTR_R01769	COLLIV_R09798	CORBRA_R08591	CUCCAN_R07084	EGRGAR_R02771	EURHEL_R01580	FALPER_R09393	FULGLA_R10646	GAVSTE_R09257	GEOFOR_R08225	HALLEU_R09073	LEPDIS_R09697	MELUND_R04258	MERNUB_R06617	-	NESNOT_R11201	-	OPIHOA_R07268	-	PHALEP_R08482	PHACAR_R06461	PHORUB_R10317	PICPUB_R10202	PODCRI_R06497	PTEGUT_R11775	PYGADE_R11585	STRCAM_R09329	TAUERY_R07126	TINGUT_R02996	TYTALB_R02799	MENNOV_R10223	-	CEUAER_R04274	COCCOC_R01871	GEOCAL_R04492	GLAPRA_R00238
382	GALGAL_R00400	CHAVOC_R04750	ACACHL_R00473	APAVIT_R05927	APTFOR_R08437	BALREG_R02496	BUCRHI_R03156	CALANN_R11427	ANTCAR_R12712	CARCRI_R04614	CATAUR_R09361	CHAPEL_R06408	CHLMAC_R09737	COLSTR_R10098	COLLIV_R09795	CORBRA_R12599	CUCCAN_R07082	EGRGAR_R11109	EURHEL_R11126	FALPER_R09385	FULGLA_R11291	GAVSTE_R09453	GEOFOR_R08219	HALLEU_R09074	LEPDIS_R12382	MELUND_R04349	MERNUB_R02896	MESUNI_R04779	NESNOT_R03736	NIPNIP_R07906	OPIHOA_R07264	PELCRI_R08824	PHALEP_R08727	PHACAR_R01139	PHORUB_R03464	PICPUB_R10194	PODCRI_R01923	PTEGUT_R03374	PYGADE_R11577	STRCAM_R09327	TAUERY_R09612	TINGUT_R07217	TYTALB_R00570	MENNOV_R03950	ARDKOR_R08894	CEUAER_R07243	COCCOC_R01872	GEOCAL_R04524	GLAPRA_R03327
383	GALGAL_R00401	CHAVOC_R04754	ACACHL_R07134	APAVIT_R06713	APTFOR_R08442	BALREG_R11010	BUCRHI_R00485	CALANN_R11432	ANTCAR_R12092	CARCRI_R02991	CATAUR_R00291	CHAPEL_R06409	CHLMAC_R05441	COLSTR_R11818	COLLIV_R09797	CORBRA_R12605	CUCCAN_R07083	EGRGAR_R11113	EURHEL_R04069	FALPER_R09391	FULGLA_R08110	GAVSTE_R11576	GEOFOR_R08224	HALLEU_R09078	LEPDIS_R07035	MELUND_R04350	MERNUB_R04209	MESUNI_R06184	-	NIPNIP_R07907	OPIHOA_R07265	PELCRI_R10835	PHALEP_R08545	PHACAR_R11472	PHORUB_R10516	PICPUB_R10195	PODCRI_R05217	PTEGUT_R05492	PYGADE_R11584	STRCAM_R09328	TAUERY_R12276	TINGUT_R07218	TYTALB_R08812	MENNOV_R03955	ARDKOR_R08895	CEUAER_R01905	COCCOC_R01873	GEOCAL_R02769	GLAPRA_R03328
384	GALGAL_R00402	CHAVOC_R04751	ACACHL_R04102	APAVIT_R05097	APTFOR_R08438	BALREG_R05333	BUCRHI_R01300	CALANN_R11428	ANTCAR_R11744	CARCRI_R09262	CATAUR_R03754	CHAPEL_R07315	CHLMAC_R03861	COLSTR_R11415	COLLIV_R09796	CORBRA_R12601	CUCCAN_R14595	EGRGAR_R11110	EURHEL_R10042	FALPER_R14283	FULGLA_R02673	GAVSTE_R06274	GEOFOR_R08221	HALLEU_R09075	LEPDIS_R06707	MELUND_R04351	MERNUB_R10386	MESUNI_R04134	NESNOT_R04033	NIPNIP_R07909	OPIHOA_R07266	PELCRI_R01380	PHALEP_R09412	PHACAR_R11219	PHORUB_R10191	PICPUB_R10196	PODCRI_R11166	PTEGUT_R10408	PYGADE_R11578	STRCAM_R03841	TAUERY_R00071	TINGUT_R10010	TYTALB_R04895	MENNOV_R03952	ARDKOR_R08896	CEUAER_R01376	COCCOC_R01874	GEOCAL_R04142	GLAPRA_R06116
385	GALGAL_R00403	CHAVOC_R11002	-	-	-	BALREG_R02995	-	-	-	-	CATAUR_R12384	-	-	-	COLLIV_R14901	-	-	EGRGAR_R13514	-	-	FULGLA_R08336	-	-	-	-	-	-	-	-	-	-	-	-	PHACAR_R04057	PHORUB_R03046	-	PODCRI_R07051	-	-	STRCAM_R02436	-	TINGUT_R11312	-	-	-	-	COCCOC_R12275	-	GLAPRA_R01860
386	GALGAL_R00404	CHAVOC_R04752	ACACHL_R02201	-	APTFOR_R08439	BALREG_R01295	BUCRHI_R06925	CALANN_R11429	ANTCAR_R08553	CARCRI_R07805	-	CHAPEL_R07316	-	COLSTR_R06141	-	CORBRA_R12602	CUCCAN_R14516	EGRGAR_R11111	EURHEL_R09762	FALPER_R14284	FULGLA_R11458	GAVSTE_R01965	GEOFOR_R08222	-	-	MELUND_R04352	-	MESUNI_R08842	-	NIPNIP_R07910	OPIHOA_R07267	-	PHALEP_R07760	-	PHORUB_R08799	PICPUB_R10197	PODCRI_R05489	PTEGUT_R07531	PYGADE_R11579	STRCAM_R03842	-	TINGUT_R03927	-	MENNOV_R03953	ARDKOR_R08897	CEUAER_R07333	COCCOC_R01875	-	GLAPRA_R14326
387	GALGAL_R00405	CHAVOC_R06904	ACACHL_R11547	APAVIT_R01170	APTFOR_R08440	BALREG_R12529	BUCRHI_R09521	CALANN_R11430	ANTCAR_R08773	CARCRI_R10457	CATAUR_R09211	CHAPEL_R07317	CHLMAC_R11148	COLSTR_R04673	COLLIV_R04858	CORBRA_R12603	CUCCAN_R14517	EGRGAR_R11112	-	FALPER_R14285	FULGLA_R05861	GAVSTE_R09686	GEOFOR_R08223	HALLEU_R13082	LEPDIS_R08689	MELUND_R09086	MERNUB_R03553	MESUNI_R00934	NESNOT_R09145	NIPNIP_R07911	OPIHOA_R11734	PELCRI_R04776	PHALEP_R07679	PHACAR_R00686	PHORUB_R01258	PICPUB_R10198	PODCRI_R09844	PTEGUT_R11342	PYGADE_R11580	STRCAM_R03843	TAUERY_R06177	TINGUT_R03940	TYTALB_R08405	MENNOV_R03954	ARDKOR_R12910	CEUAER_R12274	COCCOC_R01444	GEOCAL_R01112	GLAPRA_R04199
388	GALGAL_R00406	CHAVOC_R12559	ACACHL_R03433	APAVIT_R08487	APTFOR_R06957	-	-	CALANN_R02503	ANTCAR_R04659	CARCRI_R07416	-	CHAPEL_R08878	-	-	COLLIV_R01167	CORBRA_R09857	CUCCAN_R08554	-	EURHEL_R07224	FALPER_R04204	-	GAVSTE_R11132	GEOFOR_R05654	HALLEU_R09412	LEPDIS_R06526	MELUND_R00236	MERNUB_R09699	-	-	NIPNIP_R09895	OPIHOA_R00763	PELCRI_R02319	PHALEP_R07857	PHACAR_R12146	PHORUB_R02021	PICPUB_R00251	PODCRI_R03540	PTEGUT_R06114	PYGADE_R03355	STRCAM_R09349	-	-	-	MENNOV_R12866	ARDKOR_R13347	CEUAER_R04702	COCCOC_R12756	GEOCAL_R03595	GLAPRA_R05529
389	GALGAL_R00407	CHAVOC_R12560	ACACHL_R01549	APAVIT_R03075	APTFOR_R06958	BALREG_R08120	BUCRHI_R00177	CALANN_R02504	ANTCAR_R05496	CARCRI_R00204	CATAUR_R07595	CHAPEL_R08879	CHLMAC_R02769	COLSTR_R04009	COLLIV_R01168	CORBRA_R09858	CUCCAN_R08555	EGRGAR_R02832	EURHEL_R05165	FALPER_R04205	FULGLA_R05432	GAVSTE_R02666	GEOFOR_R05655	HALLEU_R09413	LEPDIS_R01579	MELUND_R00237	MERNUB_R05256	MESUNI_R01582	NESNOT_R05579	NIPNIP_R09896	OPIHOA_R00764	PELCRI_R01553	PHALEP_R10796	PHACAR_R00233	PHORUB_R11614	PICPUB_R00252	PODCRI_R07577	PTEGUT_R11788	PYGADE_R03356	STRCAM_R09350	TAUERY_R00325	TINGUT_R12488	TYTALB_R08781	MENNOV_R12867	ARDKOR_R13348	CEUAER_R06755	COCCOC_R12757	-	GLAPRA_R11886
390	GALGAL_R00408	CHAVOC_R08775	ACACHL_R00150	APAVIT_R08979	APTFOR_R06521	BALREG_R06760	BUCRHI_R04093	CALANN_R07048	ANTCAR_R05317	CARCRI_R04082	CATAUR_R06325	CHAPEL_R03358	CHLMAC_R02790	COLSTR_R11476	COLLIV_R10778	CORBRA_R02190	CUCCAN_R12809	EGRGAR_R13171	EURHEL_R01375	FALPER_R06600	FULGLA_R00177	GAVSTE_R03839	GEOFOR_R08135	HALLEU_R00467	LEPDIS_R04359	MELUND_R08015	MERNUB_R02600	MESUNI_R04269	NESNOT_R09460	NIPNIP_R07913	OPIHOA_R02923	PELCRI_R10579	PHALEP_R10719	PHACAR_R08827	PHORUB_R11504	PICPUB_R04512	PODCRI_R02608	PTEGUT_R07869	PYGADE_R05552	STRCAM_R01842	TAUERY_R06735	TINGUT_R08185	TYTALB_R03779	MENNOV_R03232	ARDKOR_R13086	CEUAER_R06401	COCCOC_R10891	GEOCAL_R02904	GLAPRA_R10543
391	GALGAL_R00409	CHAVOC_R08776	ACACHL_R07198	APAVIT_R02758	APTFOR_R06522	BALREG_R06818	BUCRHI_R09281	CALANN_R07049	ANTCAR_R11909	CARCRI_R08262	CATAUR_R07771	CHAPEL_R03359	CHLMAC_R11795	COLSTR_R11655	COLLIV_R10779	CORBRA_R02191	CUCCAN_R12810	EGRGAR_R13172	EURHEL_R11423	FALPER_R06601	FULGLA_R08065	GAVSTE_R00502	GEOFOR_R08136	HALLEU_R00468	LEPDIS_R08597	MELUND_R08016	MERNUB_R11628	MESUNI_R01857	NESNOT_R04560	NIPNIP_R07914	OPIHOA_R02924	PELCRI_R08146	PHALEP_R03060	PHACAR_R03930	PHORUB_R11805	PICPUB_R04513	PODCRI_R02935	PTEGUT_R12093	PYGADE_R05553	STRCAM_R01843	TAUERY_R02927	TINGUT_R08186	TYTALB_R11232	MENNOV_R03233	ARDKOR_R13087	CEUAER_R06920	COCCOC_R10892	-	GLAPRA_R10544
392	GALGAL_R00410	CHAVOC_R08777	ACACHL_R06231	APAVIT_R02759	APTFOR_R06523	BALREG_R06819	BUCRHI_R09449	CALANN_R07050	ANTCAR_R11910	CARCRI_R11116	CATAUR_R12135	CHAPEL_R08450	CHLMAC_R02304	COLSTR_R06144	COLLIV_R10780	CORBRA_R02192	CUCCAN_R12811	EGRGAR_R13173	EURHEL_R11424	FALPER_R06602	FULGLA_R08066	GAVSTE_R03428	GEOFOR_R08137	HALLEU_R00469	LEPDIS_R08598	MELUND_R08017	MERNUB_R01897	MESUNI_R02123	NESNOT_R04561	NIPNIP_R07915	OPIHOA_R02925	PELCRI_R06105	PHALEP_R07439	PHACAR_R03931	PHORUB_R11976	PICPUB_R04514	PODCRI_R06067	PTEGUT_R08791	PYGADE_R05554	STRCAM_R01844	TAUERY_R02928	TINGUT_R04782	-	MENNOV_R03234	ARDKOR_R13088	-	COCCOC_R10893	GEOCAL_R11905	-
393	GALGAL_R00411	CHAVOC_R10819	ACACHL_R08338	APAVIT_R02751	APTFOR_R06725	BALREG_R10728	BUCRHI_R10382	CALANN_R03691	ANTCAR_R10662	CARCRI_R08056	CATAUR_R05157	CHAPEL_R07319	CHLMAC_R05255	COLSTR_R03947	COLLIV_R07614	CORBRA_R03658	CUCCAN_R11511	EGRGAR_R04289	EURHEL_R05196	FALPER_R02739	FULGLA_R01476	GAVSTE_R10277	GEOFOR_R00490	-	LEPDIS_R08230	MELUND_R04154	MERNUB_R10227	MESUNI_R11062	NESNOT_R04263	NIPNIP_R07916	OPIHOA_R02534	PELCRI_R05460	PHALEP_R10793	PHACAR_R07663	PHORUB_R11637	-	PODCRI_R03835	PTEGUT_R00275	PYGADE_R07834	STRCAM_R02330	TAUERY_R09572	TINGUT_R05954	TYTALB_R02713	MENNOV_R14655	ARDKOR_R00714	CEUAER_R00485	COCCOC_R09664	GEOCAL_R09777	GLAPRA_R00543
394	GALGAL_R00412	CHAVOC_R10820	ACACHL_R04281	APAVIT_R04007	APTFOR_R06726	BALREG_R00287	BUCRHI_R02781	CALANN_R03692	ANTCAR_R05903	CARCRI_R05439	CATAUR_R06324	CHAPEL_R07320	CHLMAC_R10718	COLSTR_R07840	COLLIV_R07615	CORBRA_R03659	CUCCAN_R11512	EGRGAR_R04290	EURHEL_R06447	FALPER_R02740	FULGLA_R05420	GAVSTE_R05175	GEOFOR_R00491	HALLEU_R01189	LEPDIS_R11226	MELUND_R04155	MERNUB_R02691	MESUNI_R08376	NESNOT_R02972	NIPNIP_R07917	OPIHOA_R07890	PELCRI_R08059	PHALEP_R00304	PHACAR_R06736	PHORUB_R10357	-	PODCRI_R10035	PTEGUT_R09210	PYGADE_R07835	STRCAM_R02331	TAUERY_R01567	TINGUT_R05955	TYTALB_R02700	MENNOV_R14656	ARDKOR_R00715	CEUAER_R07037	COCCOC_R09665	GEOCAL_R04490	GLAPRA_R00544
395	GALGAL_R00413	CHAVOC_R08778	ACACHL_R08676	APAVIT_R02964	APTFOR_R06524	BALREG_R11072	BUCRHI_R00349	CALANN_R07051	ANTCAR_R06858	CARCRI_R10819	CATAUR_R02748	CHAPEL_R08451	CHLMAC_R10652	COLSTR_R06695	COLLIV_R10781	CORBRA_R02193	CUCCAN_R12812	EGRGAR_R13174	EURHEL_R11768	FALPER_R06603	FULGLA_R05690	GAVSTE_R00470	GEOFOR_R08138	HALLEU_R00470	LEPDIS_R09846	MELUND_R08018	MERNUB_R06684	MESUNI_R00361	NESNOT_R05753	NIPNIP_R07918	OPIHOA_R02926	PELCRI_R01617	PHALEP_R08450	PHACAR_R02892	PHORUB_R05525	PICPUB_R04515	PODCRI_R03939	PTEGUT_R13242	PYGADE_R05555	STRCAM_R01845	TAUERY_R08495	TINGUT_R04783	TYTALB_R10106	MENNOV_R03235	ARDKOR_R13089	CEUAER_R05574	COCCOC_R10894	GEOCAL_R01811	GLAPRA_R12732
396	GALGAL_R00414	-	-	-	APTFOR_R12657	-	-	CALANN_R07052	-	-	-	CHAPEL_R08452	-	-	COLLIV_R10782	CORBRA_R02194	CUCCAN_R12813	EGRGAR_R13175	-	FALPER_R06604	-	-	-	-	-	MELUND_R08019	-	-	-	NIPNIP_R07919	-	-	-	-	-	-	-	-	-	-	-	-	-	MENNOV_R03236	ARDKOR_R01229	-	-	GEOCAL_R12273	-
397	GALGAL_R00415	CHAVOC_R08779	ACACHL_R03221	APAVIT_R02896	APTFOR_R12658	-	BUCRHI_R06753	CALANN_R07053	ANTCAR_R11022	CARCRI_R01147	-	CHAPEL_R08453	CHLMAC_R02894	COLSTR_R10485	COLLIV_R10783	CORBRA_R02195	CUCCAN_R01123	EGRGAR_R13176	EURHEL_R02442	FALPER_R06605	-	-	GEOFOR_R08139	HALLEU_R09659	LEPDIS_R05910	MELUND_R08020	MERNUB_R08518	MESUNI_R08498	NESNOT_R06401	NIPNIP_R07920	OPIHOA_R02927	-	-	PHACAR_R06860	-	PICPUB_R04516	-	PTEGUT_R09855	PYGADE_R12137	STRCAM_R01846	TAUERY_R06984	TINGUT_R06300	TYTALB_R00872	MENNOV_R03237	ARDKOR_R13686	CEUAER_R03093	COCCOC_R03510	GEOCAL_R06095	GLAPRA_R10028
398	GALGAL_R00416	CHAVOC_R00676	ACACHL_R08354	APAVIT_R11643	APTFOR_R12308	BALREG_R02858	BUCRHI_R07811	CALANN_R06332	ANTCAR_R08017	CARCRI_R09685	CATAUR_R07544	CHAPEL_R13535	CHLMAC_R01443	COLSTR_R10294	COLLIV_R14090	CORBRA_R10753	CUCCAN_R02303	EGRGAR_R10111	EURHEL_R02688	FALPER_R04142	FULGLA_R06798	GAVSTE_R10181	GEOFOR_R08885	HALLEU_R05583	LEPDIS_R08185	MELUND_R13639	MERNUB_R05147	MESUNI_R09772	NESNOT_R08268	NIPNIP_R09906	OPIHOA_R10423	PELCRI_R10649	PHALEP_R05486	PHACAR_R10183	PHORUB_R09098	-	PODCRI_R11265	PTEGUT_R05418	PYGADE_R03432	STRCAM_R09171	TAUERY_R02982	TINGUT_R09153	TYTALB_R08753	MENNOV_R14879	ARDKOR_R13503	CEUAER_R02903	COCCOC_R02871	GEOCAL_R01744	GLAPRA_R12140
399	GALGAL_R00417	CHAVOC_R08780	ACACHL_R02426	APAVIT_R07037	APTFOR_R12659	BALREG_R01210	-	CALANN_R07054	ANTCAR_R00776	CARCRI_R00796	CATAUR_R07031	CHAPEL_R08454	CHLMAC_R10852	-	COLLIV_R13079	-	CUCCAN_R01124	EGRGAR_R13177	EURHEL_R02220	FALPER_R06606	-	-	-	HALLEU_R09660	LEPDIS_R09081	MELUND_R08021	-	MESUNI_R01173	NESNOT_R10513	NIPNIP_R07924	-	-	PHALEP_R13194	PHACAR_R11994	-	PICPUB_R04517	-	PTEGUT_R11039	-	STRCAM_R01847	TAUERY_R03606	-	-	MENNOV_R03238	ARDKOR_R04330	CEUAER_R09985	COCCOC_R03511	GEOCAL_R04090	GLAPRA_R00639
400	GALGAL_R00418	-	ACACHL_R12906	APAVIT_R10395	APTFOR_R12311	BALREG_R07194	BUCRHI_R05319	CALANN_R01829	ANTCAR_R05363	CARCRI_R01620	CATAUR_R06390	CHAPEL_R13542	CHLMAC_R07820	COLSTR_R10556	COLLIV_R14098	CORBRA_R10772	CUCCAN_R02307	EGRGAR_R10112	EURHEL_R10432	FALPER_R04149	FULGLA_R08086	GAVSTE_R05242	GEOFOR_R08928	HALLEU_R05584	LEPDIS_R01541	MELUND_R13654	MERNUB_R00998	MESUNI_R09834	NESNOT_R12428	NIPNIP_R09909	OPIHOA_R01260	PELCRI_R01433	PHALEP_R12070	PHACAR_R06382	PHORUB_R10429	PICPUB_R08380	PODCRI_R10662	PTEGUT_R10457	PYGADE_R03440	STRCAM_R09172	TAUERY_R01647	TINGUT_R02071	TYTALB_R02637	MENNOV_R06034	ARDKOR_R03957	CEUAER_R11850	COCCOC_R11258	GEOCAL_R13250	GLAPRA_R08133
401	GALGAL_R00419	CHAVOC_R01168	ACACHL_R00832	APAVIT_R03127	APTFOR_R04360	BALREG_R01030	BUCRHI_R02213	CALANN_R08345	ANTCAR_R10241	CARCRI_R07482	CATAUR_R09253	CHAPEL_R08884	CHLMAC_R07561	COLSTR_R04840	COLLIV_R08460	CORBRA_R12637	CUCCAN_R14503	EGRGAR_R07417	EURHEL_R08285	FALPER_R05739	FULGLA_R11195	GAVSTE_R08619	GEOFOR_R06997	HALLEU_R11563	LEPDIS_R06346	MELUND_R05724	MERNUB_R08210	MESUNI_R11760	NESNOT_R11823	NIPNIP_R09910	OPIHOA_R03819	PELCRI_R12919	PHALEP_R07458	PHACAR_R03095	PHORUB_R04377	PICPUB_R10655	PODCRI_R11927	PTEGUT_R07563	PYGADE_R09895	STRCAM_R01582	TAUERY_R07822	TINGUT_R03549	TYTALB_R01061	MENNOV_R02748	ARDKOR_R02549	CEUAER_R12520	COCCOC_R06751	GEOCAL_R03861	GLAPRA_R00931
402	GALGAL_R00420	CHAVOC_R08781	ACACHL_R09275	APAVIT_R01243	APTFOR_R12660	BALREG_R10884	BUCRHI_R09833	CALANN_R07055	ANTCAR_R11121	CARCRI_R03367	CATAUR_R04720	CHAPEL_R08455	CHLMAC_R08693	COLSTR_R02426	COLLIV_R10201	CORBRA_R02196	CUCCAN_R01125	EGRGAR_R13178	EURHEL_R03313	FALPER_R06607	FULGLA_R03445	GAVSTE_R03152	GEOFOR_R08140	HALLEU_R09661	LEPDIS_R00842	MELUND_R08023	MERNUB_R12425	MESUNI_R06685	NESNOT_R05044	NIPNIP_R07926	OPIHOA_R01209	PELCRI_R02072	PHALEP_R06933	PHACAR_R12126	PHORUB_R06270	PICPUB_R04518	PODCRI_R03293	PTEGUT_R01752	PYGADE_R13450	STRCAM_R01848	TAUERY_R07191	TINGUT_R05795	TYTALB_R01059	MENNOV_R03239	ARDKOR_R13854	CEUAER_R03440	COCCOC_R03512	GEOCAL_R04158	GLAPRA_R06720
403	GALGAL_R00421	CHAVOC_R01169	ACACHL_R00719	APAVIT_R00957	APTFOR_R04361	BALREG_R07788	BUCRHI_R09569	CALANN_R08346	ANTCAR_R05975	CARCRI_R07316	CATAUR_R04607	CHAPEL_R08885	CHLMAC_R11285	COLSTR_R10980	COLLIV_R08461	CORBRA_R12638	CUCCAN_R14504	EGRGAR_R02454	EURHEL_R03318	FALPER_R11911	FULGLA_R01261	GAVSTE_R12167	GEOFOR_R06998	HALLEU_R11564	LEPDIS_R02461	MELUND_R05725	MERNUB_R02055	MESUNI_R10137	NESNOT_R06275	NIPNIP_R09913	OPIHOA_R03820	PELCRI_R07350	PHALEP_R03585	PHACAR_R03366	PHORUB_R09836	PICPUB_R10656	PODCRI_R03239	PTEGUT_R03278	PYGADE_R09896	STRCAM_R01583	TAUERY_R09925	TINGUT_R03550	TYTALB_R02015	MENNOV_R02749	ARDKOR_R02550	CEUAER_R06040	COCCOC_R06752	GEOCAL_R07529	GLAPRA_R00932
404	GALGAL_R00422	CHAVOC_R01170	ACACHL_R12731	APAVIT_R03714	APTFOR_R04362	BALREG_R02542	BUCRHI_R07476	CALANN_R06333	ANTCAR_R12337	CARCRI_R02319	CATAUR_R08549	CHAPEL_R08886	CHLMAC_R08810	COLSTR_R08141	COLLIV_R08462	CORBRA_R12639	CUCCAN_R14505	EGRGAR_R02455	EURHEL_R10992	FALPER_R11912	FULGLA_R10172	GAVSTE_R11011	GEOFOR_R06999	HALLEU_R11565	LEPDIS_R06105	MELUND_R00460	-	MESUNI_R06402	NESNOT_R02991	NIPNIP_R09914	OPIHOA_R03821	PELCRI_R06157	PHALEP_R00866	PHACAR_R05674	PHORUB_R05757	PICPUB_R10657	PODCRI_R00672	PTEGUT_R11512	PYGADE_R09897	STRCAM_R01584	TAUERY_R00787	TINGUT_R03551	TYTALB_R03528	MENNOV_R07542	ARDKOR_R02551	CEUAER_R05596	COCCOC_R06753	GEOCAL_R13247	GLAPRA_R00933
405	GALGAL_R00423	CHAVOC_R01171	ACACHL_R12732	APAVIT_R12055	APTFOR_R04363	BALREG_R11465	BUCRHI_R06107	CALANN_R06334	ANTCAR_R04602	CARCRI_R06455	CATAUR_R04238	CHAPEL_R08887	CHLMAC_R08651	COLSTR_R03469	COLLIV_R08463	CORBRA_R12640	CUCCAN_R14506	EGRGAR_R02456	EURHEL_R05661	FALPER_R11558	FULGLA_R11399	GAVSTE_R05952	GEOFOR_R07000	-	LEPDIS_R04818	-	MERNUB_R04469	MESUNI_R04014	NESNOT_R02992	NIPNIP_R09915	OPIHOA_R03822	PELCRI_R09876	PHALEP_R02305	PHACAR_R05753	-	-	PODCRI_R05521	PTEGUT_R09742	PYGADE_R09898	STRCAM_R01585	TAUERY_R11753	TINGUT_R03552	TYTALB_R05602	MENNOV_R11742	ARDKOR_R02552	CEUAER_R05597	COCCOC_R06754	GEOCAL_R01302	GLAPRA_R05621
406	GALGAL_R00424	CHAVOC_R01172	ACACHL_R05111	APAVIT_R08496	APTFOR_R04364	BALREG_R11746	BUCRHI_R04568	CALANN_R06335	ANTCAR_R03710	CARCRI_R07744	CATAUR_R07886	CHAPEL_R08888	CHLMAC_R00819	COLSTR_R09978	COLLIV_R08464	CORBRA_R12641	CUCCAN_R01090	EGRGAR_R02457	EURHEL_R11976	FALPER_R11559	FULGLA_R12914	GAVSTE_R08692	GEOFOR_R07001	HALLEU_R08032	LEPDIS_R11276	MELUND_R00461	MERNUB_R08413	MESUNI_R04977	NESNOT_R10052	NIPNIP_R09917	OPIHOA_R05159	PELCRI_R06336	PHALEP_R10384	PHACAR_R06065	PHORUB_R09730	PICPUB_R10658	PODCRI_R06110	PTEGUT_R11487	PYGADE_R09899	STRCAM_R01586	TAUERY_R09090	TINGUT_R07256	TYTALB_R10548	MENNOV_R11743	ARDKOR_R09403	CEUAER_R09970	COCCOC_R14700	GEOCAL_R06543	GLAPRA_R12425
407	GALGAL_R00425	CHAVOC_R01173	-	APAVIT_R05183	APTFOR_R04365	-	BUCRHI_R01387	CALANN_R06336	ANTCAR_R08010	CARCRI_R06895	-	CHAPEL_R08889	CHLMAC_R10300	COLSTR_R08920	COLLIV_R08465	CORBRA_R12642	CUCCAN_R01091	EGRGAR_R02458	EURHEL_R07578	FALPER_R11560	FULGLA_R05315	GAVSTE_R11436	GEOFOR_R07002	HALLEU_R08033	-	MELUND_R00462	MERNUB_R05661	MESUNI_R04189	NESNOT_R06740	NIPNIP_R09919	OPIHOA_R05160	PELCRI_R03999	PHALEP_R00600	PHACAR_R06403	PHORUB_R01369	PICPUB_R10659	PODCRI_R03802	PTEGUT_R02729	PYGADE_R09900	STRCAM_R01587	-	TINGUT_R07257	TYTALB_R07452	MENNOV_R11744	ARDKOR_R09404	CEUAER_R11548	COCCOC_R09775	-	-
408	GALGAL_R00426	CHAVOC_R02539	ACACHL_R12480	APAVIT_R01538	APTFOR_R04366	BALREG_R06855	BUCRHI_R01750	CALANN_R08347	ANTCAR_R00217	CARCRI_R04125	CATAUR_R11273	CHAPEL_R08890	CHLMAC_R01678	-	COLLIV_R08466	CORBRA_R12643	CUCCAN_R14507	EGRGAR_R03082	EURHEL_R07642	FALPER_R02876	FULGLA_R06767	GAVSTE_R02632	GEOFOR_R07003	HALLEU_R06807	LEPDIS_R04271	MELUND_R05726	MERNUB_R09009	MESUNI_R02993	NESNOT_R01909	NIPNIP_R09920	OPIHOA_R03823	PELCRI_R10972	PHALEP_R10875	PHACAR_R06613	PHORUB_R08996	PICPUB_R10660	PODCRI_R00918	PTEGUT_R02826	PYGADE_R09901	STRCAM_R01588	TAUERY_R09578	TINGUT_R00797	TYTALB_R08798	MENNOV_R02750	ARDKOR_R10842	CEUAER_R09212	COCCOC_R06755	GEOCAL_R09807	GLAPRA_R05016
409	GALGAL_R00427	CHAVOC_R08782	ACACHL_R04812	APAVIT_R07221	APTFOR_R09201	BALREG_R10150	BUCRHI_R11364	CALANN_R07056	ANTCAR_R12590	CARCRI_R07563	CATAUR_R06062	CHAPEL_R00736	CHLMAC_R03568	COLSTR_R04769	COLLIV_R10020	CORBRA_R02197	CUCCAN_R03665	EGRGAR_R13179	EURHEL_R08247	FALPER_R01231	FULGLA_R09739	GAVSTE_R08667	GEOFOR_R08141	HALLEU_R05546	LEPDIS_R13239	MELUND_R08024	MERNUB_R06998	MESUNI_R11596	NESNOT_R12657	NIPNIP_R07932	OPIHOA_R02365	PELCRI_R04978	PHALEP_R01991	PHACAR_R03527	PHORUB_R01904	PICPUB_R00701	PODCRI_R09420	PTEGUT_R06328	PYGADE_R13145	STRCAM_R04961	TAUERY_R03389	TINGUT_R05016	TYTALB_R05995	MENNOV_R03240	ARDKOR_R10827	CEUAER_R07148	COCCOC_R03513	GEOCAL_R13306	GLAPRA_R07596
410	GALGAL_R00428	CHAVOC_R02540	ACACHL_R04601	APAVIT_R05457	APTFOR_R04367	BALREG_R04396	BUCRHI_R10655	CALANN_R08348	ANTCAR_R10924	CARCRI_R08480	CATAUR_R05350	CHAPEL_R08906	CHLMAC_R01743	COLSTR_R07898	COLLIV_R08467	CORBRA_R12644	CUCCAN_R14508	EGRGAR_R11422	EURHEL_R11534	FALPER_R02877	FULGLA_R08182	GAVSTE_R10510	GEOFOR_R07004	HALLEU_R06808	LEPDIS_R09889	MELUND_R05727	MERNUB_R05312	MESUNI_R11150	NESNOT_R11232	NIPNIP_R09921	OPIHOA_R03824	PELCRI_R06879	PHALEP_R12283	PHACAR_R02923	PHORUB_R11916	PICPUB_R10661	PODCRI_R06453	PTEGUT_R01890	PYGADE_R09902	STRCAM_R01589	TAUERY_R05828	TINGUT_R00798	TYTALB_R02873	MENNOV_R02751	ARDKOR_R10843	CEUAER_R02023	COCCOC_R06756	GEOCAL_R11389	GLAPRA_R11069
411	GALGAL_R00429	CHAVOC_R10822	ACACHL_R01709	APAVIT_R04223	APTFOR_R06728	BALREG_R04308	BUCRHI_R04338	CALANN_R03694	-	CARCRI_R04288	CATAUR_R00489	CHAPEL_R07326	CHLMAC_R00422	COLSTR_R05348	COLLIV_R08870	CORBRA_R03662	CUCCAN_R11515	EGRGAR_R04292	EURHEL_R11584	FALPER_R02742	-	GAVSTE_R00505	GEOFOR_R00495	HALLEU_R08837	LEPDIS_R00565	MELUND_R04157	MERNUB_R12128	MESUNI_R05873	NESNOT_R12485	NIPNIP_R07933	OPIHOA_R02124	PELCRI_R05591	PHALEP_R11107	PHACAR_R04694	PHORUB_R04116	PICPUB_R11955	PODCRI_R11386	PTEGUT_R06996	PYGADE_R07837	STRCAM_R02333	TAUERY_R12359	TINGUT_R07888	TYTALB_R00330	MENNOV_R14657	ARDKOR_R13725	CEUAER_R04545	COCCOC_R09667	GEOCAL_R08820	GLAPRA_R04096
412	GALGAL_R00430	CHAVOC_R08783	-	APAVIT_R09259	APTFOR_R09202	BALREG_R01781	BUCRHI_R09382	CALANN_R07057	-	-	CATAUR_R00324	CHAPEL_R00737	CHLMAC_R10461	COLSTR_R10401	COLLIV_R14545	CORBRA_R02220	CUCCAN_R03666	EGRGAR_R13180	EURHEL_R01614	FALPER_R01232	-	GAVSTE_R09107	GEOFOR_R08148	HALLEU_R05547	LEPDIS_R08486	MELUND_R07148	MERNUB_R05738	MESUNI_R08729	NESNOT_R00612	NIPNIP_R07934	OPIHOA_R02366	-	-	PHACAR_R04045	-	PICPUB_R00702	PODCRI_R05319	-	PYGADE_R13146	STRCAM_R04962	TAUERY_R01692	TINGUT_R07782	-	MENNOV_R03258	ARDKOR_R10828	CEUAER_R07001	COCCOC_R03514	GEOCAL_R08758	GLAPRA_R07597
413	GALGAL_R00431	CHAVOC_R08784	ACACHL_R10986	APAVIT_R10246	APTFOR_R09203	BALREG_R00134	BUCRHI_R03930	CALANN_R07058	ANTCAR_R00167	CARCRI_R11979	CATAUR_R09964	CHAPEL_R00738	CHLMAC_R00136	COLSTR_R00124	COLLIV_R14546	CORBRA_R02198	CUCCAN_R03667	EGRGAR_R13181	EURHEL_R06377	FALPER_R01233	FULGLA_R09246	GAVSTE_R00100	GEOFOR_R08142	HALLEU_R05548	LEPDIS_R07098	MELUND_R07149	MERNUB_R01377	MESUNI_R02273	NESNOT_R06776	NIPNIP_R07935	OPIHOA_R02367	PELCRI_R04500	PHALEP_R08098	PHACAR_R03861	PHORUB_R03910	PICPUB_R00703	PODCRI_R08747	PTEGUT_R11740	PYGADE_R13147	-	TAUERY_R05429	TINGUT_R02356	TYTALB_R04997	MENNOV_R03241	ARDKOR_R10829	CEUAER_R09074	COCCOC_R03515	GEOCAL_R02871	GLAPRA_R07598
414	GALGAL_R00432	CHAVOC_R00678	ACACHL_R05822	APAVIT_R11909	APTFOR_R12313	-	BUCRHI_R01796	CALANN_R06338	ANTCAR_R07066	CARCRI_R07005	-	CHAPEL_R08892	CHLMAC_R01835	COLSTR_R02906	COLLIV_R01340	CORBRA_R10757	CUCCAN_R02306	EGRGAR_R02459	EURHEL_R06629	FALPER_R02863	FULGLA_R08271	-	GEOFOR_R08889	HALLEU_R14762	LEPDIS_R04581	MELUND_R13641	MERNUB_R05522	MESUNI_R00411	NESNOT_R09732	NIPNIP_R09929	OPIHOA_R08744	-	PHALEP_R09739	-	PHORUB_R02861	PICPUB_R00630	PODCRI_R08939	PTEGUT_R03149	PYGADE_R03435	STRCAM_R01590	TAUERY_R09699	-	-	MENNOV_R11458	ARDKOR_R10846	-	COCCOC_R05069	GEOCAL_R00479	GLAPRA_R07842
415	GALGAL_R00433	CHAVOC_R08785	-	APAVIT_R04387	APTFOR_R09204	BALREG_R03598	BUCRHI_R04430	CALANN_R07059	ANTCAR_R00760	CARCRI_R12449	CATAUR_R10453	CHAPEL_R00739	CHLMAC_R12514	COLSTR_R11241	COLLIV_R14547	CORBRA_R02199	CUCCAN_R03668	EGRGAR_R08843	EURHEL_R07050	FALPER_R02750	FULGLA_R12412	GAVSTE_R01175	GEOFOR_R08143	HALLEU_R02697	LEPDIS_R11618	MELUND_R07150	MERNUB_R02142	MESUNI_R12790	NESNOT_R07685	NIPNIP_R07936	OPIHOA_R06414	PELCRI_R08776	PHALEP_R07297	PHACAR_R09899	PHORUB_R00908	PICPUB_R00704	PODCRI_R11041	PTEGUT_R01045	PYGADE_R13148	STRCAM_R10428	TAUERY_R03734	TINGUT_R08894	TYTALB_R07160	MENNOV_R08695	ARDKOR_R12831	CEUAER_R12179	COCCOC_R10083	GEOCAL_R02395	GLAPRA_R12906
416	GALGAL_R00434	CHAVOC_R00679	ACACHL_R09907	APAVIT_R00477	APTFOR_R12314	-	-	CALANN_R06339	ANTCAR_R08153	CARCRI_R11955	CATAUR_R07814	CHAPEL_R08893	CHLMAC_R04008	COLSTR_R06783	COLLIV_R01341	CORBRA_R10758	CUCCAN_R01203	EGRGAR_R02460	EURHEL_R00162	FALPER_R02864	-	GAVSTE_R01576	GEOFOR_R08890	HALLEU_R01336	LEPDIS_R08550	MELUND_R13642	MERNUB_R01724	MESUNI_R04191	NESNOT_R01467	NIPNIP_R09930	OPIHOA_R08745	PELCRI_R05319	PHALEP_R05404	PHACAR_R11479	PHORUB_R05370	-	-	-	PYGADE_R03436	STRCAM_R01591	TAUERY_R06736	TINGUT_R08581	TYTALB_R07764	MENNOV_R11459	ARDKOR_R10847	CEUAER_R08722	COCCOC_R05070	GEOCAL_R00654	GLAPRA_R07843
417	GALGAL_R00435	CHAVOC_R10053	ACACHL_R06768	APAVIT_R08864	APTFOR_R06164	BALREG_R10597	BUCRHI_R02542	CALANN_R07260	ANTCAR_R00487	CARCRI_R10534	CATAUR_R10124	CHAPEL_R00469	CHLMAC_R04144	COLSTR_R05129	COLLIV_R04216	CORBRA_R09068	CUCCAN_R09111	EGRGAR_R13301	EURHEL_R04993	FALPER_R02355	FULGLA_R10626	GAVSTE_R07538	GEOFOR_R10857	HALLEU_R07709	LEPDIS_R00554	MELUND_R13559	MERNUB_R10335	MESUNI_R02725	NESNOT_R08549	NIPNIP_R09931	OPIHOA_R10124	PELCRI_R09334	PHALEP_R07984	PHACAR_R00039	PHORUB_R06796	PICPUB_R06100	PODCRI_R06446	PTEGUT_R01483	PYGADE_R07464	STRCAM_R08919	TAUERY_R01806	TINGUT_R03006	TYTALB_R11412	MENNOV_R04007	ARDKOR_R03305	CEUAER_R10846	COCCOC_R00586	GEOCAL_R07356	GLAPRA_R07643
418	GALGAL_R00436	CHAVOC_R10054	ACACHL_R07586	APAVIT_R09873	APTFOR_R06165	BALREG_R10598	BUCRHI_R10723	CALANN_R00633	ANTCAR_R12374	CARCRI_R02564	CATAUR_R04276	CHAPEL_R00470	CHLMAC_R04881	COLSTR_R05130	COLLIV_R04217	CORBRA_R09069	CUCCAN_R09112	EGRGAR_R13302	EURHEL_R04994	FALPER_R02356	FULGLA_R10627	GAVSTE_R07539	GEOFOR_R10858	HALLEU_R07710	LEPDIS_R11660	MELUND_R14053	MERNUB_R06123	MESUNI_R02726	NESNOT_R06364	NIPNIP_R09932	OPIHOA_R05116	PELCRI_R09335	PHALEP_R05112	PHACAR_R10765	PHORUB_R07468	PICPUB_R06101	PODCRI_R03640	PTEGUT_R01484	PYGADE_R07465	STRCAM_R08920	TAUERY_R03536	TINGUT_R03007	TYTALB_R11818	MENNOV_R04008	ARDKOR_R03306	CEUAER_R07208	COCCOC_R00587	GEOCAL_R06490	GLAPRA_R11419
419	GALGAL_R00437	CHAVOC_R00680	ACACHL_R06045	APAVIT_R10062	APTFOR_R12315	BALREG_R04885	BUCRHI_R08171	CALANN_R06340	ANTCAR_R05044	CARCRI_R07680	CATAUR_R10773	CHAPEL_R08894	CHLMAC_R05057	COLSTR_R04651	COLLIV_R08468	CORBRA_R10759	CUCCAN_R01204	EGRGAR_R02461	EURHEL_R02929	FALPER_R11561	-	GAVSTE_R09512	GEOFOR_R08891	HALLEU_R07206	LEPDIS_R11371	MELUND_R13643	MERNUB_R09716	MESUNI_R07853	NESNOT_R01729	NIPNIP_R09933	OPIHOA_R08746	PELCRI_R00996	PHALEP_R08650	PHACAR_R10979	PHORUB_R12170	PICPUB_R00631	PODCRI_R04756	PTEGUT_R04912	PYGADE_R03437	STRCAM_R01592	TAUERY_R06311	TINGUT_R08582	TYTALB_R00656	MENNOV_R13313	ARDKOR_R14258	CEUAER_R12584	COCCOC_R14531	-	GLAPRA_R13627
420	GALGAL_R00438	CHAVOC_R00681	-	APAVIT_R09969	APTFOR_R12316	BALREG_R10359	BUCRHI_R09516	CALANN_R06341	ANTCAR_R09106	CARCRI_R11287	CATAUR_R04762	CHAPEL_R08895	CHLMAC_R05910	COLSTR_R01092	COLLIV_R08469	CORBRA_R10760	CUCCAN_R01205	EGRGAR_R02462	EURHEL_R11787	FALPER_R11562	-	GAVSTE_R07231	GEOFOR_R08892	HALLEU_R07207	LEPDIS_R01325	MELUND_R13644	-	MESUNI_R02534	NESNOT_R08793	NIPNIP_R09934	OPIHOA_R08747	-	PHALEP_R03791	PHACAR_R02149	PHORUB_R07329	PICPUB_R10662	PODCRI_R03596	PTEGUT_R06365	PYGADE_R03438	STRCAM_R01593	TAUERY_R10110	TINGUT_R08583	-	MENNOV_R13314	ARDKOR_R14259	CEUAER_R03532	COCCOC_R14532	GEOCAL_R01157	GLAPRA_R13628
421	GALGAL_R00439	CHAVOC_R10055	ACACHL_R12507	APAVIT_R05580	APTFOR_R06166	BALREG_R04302	BUCRHI_R07992	CALANN_R00634	ANTCAR_R08354	CARCRI_R00353	CATAUR_R02989	CHAPEL_R00471	CHLMAC_R06643	COLSTR_R10599	COLLIV_R02467	CORBRA_R09070	CUCCAN_R09113	EGRGAR_R13303	EURHEL_R01573	FALPER_R02357	FULGLA_R04357	GAVSTE_R11523	GEOFOR_R10859	HALLEU_R07711	LEPDIS_R05808	-	MERNUB_R05435	MESUNI_R03230	NESNOT_R11009	NIPNIP_R09935	OPIHOA_R05117	PELCRI_R01664	PHALEP_R07159	PHACAR_R09052	PHORUB_R10251	PICPUB_R06102	PODCRI_R00456	PTEGUT_R04458	PYGADE_R07466	STRCAM_R08921	TAUERY_R03168	TINGUT_R05594	TYTALB_R02900	MENNOV_R13281	ARDKOR_R03307	CEUAER_R07982	COCCOC_R00588	GEOCAL_R00304	GLAPRA_R09372
422	GALGAL_R00440	CHAVOC_R00682	ACACHL_R09741	APAVIT_R11588	APTFOR_R12317	BALREG_R06827	BUCRHI_R10425	CALANN_R06342	ANTCAR_R07510	CARCRI_R00284	CATAUR_R02732	CHAPEL_R08896	CHLMAC_R10390	COLSTR_R08712	COLLIV_R08470	CORBRA_R10761	CUCCAN_R01206	EGRGAR_R02463	EURHEL_R00203	FALPER_R11563	FULGLA_R10659	GAVSTE_R07729	GEOFOR_R08893	HALLEU_R07208	LEPDIS_R00877	MELUND_R13645	MERNUB_R11967	MESUNI_R07022	NESNOT_R02027	NIPNIP_R09936	OPIHOA_R08748	PELCRI_R12775	PHALEP_R03805	PHACAR_R07020	PHORUB_R00191	PICPUB_R10663	PODCRI_R09199	PTEGUT_R01550	PYGADE_R03439	STRCAM_R01594	TAUERY_R12616	TINGUT_R08584	TYTALB_R07508	MENNOV_R13315	ARDKOR_R05444	CEUAER_R05532	COCCOC_R14533	GEOCAL_R00819	GLAPRA_R13629
423	GALGAL_R00441	CHAVOC_R00683	ACACHL_R07108	APAVIT_R09386	APTFOR_R12318	BALREG_R06132	BUCRHI_R04683	CALANN_R06343	ANTCAR_R04431	-	CATAUR_R05790	CHAPEL_R08897	CHLMAC_R08745	COLSTR_R05041	COLLIV_R08471	CORBRA_R10762	CUCCAN_R01092	EGRGAR_R02464	EURHEL_R06596	FALPER_R11564	FULGLA_R09709	GAVSTE_R02271	GEOFOR_R08894	HALLEU_R08034	LEPDIS_R07282	MELUND_R13646	MERNUB_R06970	MESUNI_R08678	NESNOT_R11047	NIPNIP_R09937	OPIHOA_R08749	PELCRI_R00768	PHALEP_R10167	PHACAR_R10864	PHORUB_R03214	PICPUB_R10664	PODCRI_R12163	PTEGUT_R09699	PYGADE_R09903	STRCAM_R01595	TAUERY_R00679	TINGUT_R06570	TYTALB_R03198	MENNOV_R13316	ARDKOR_R05445	CEUAER_R09382	COCCOC_R09776	GEOCAL_R03292	GLAPRA_R04156
424	GALGAL_R00442	CHAVOC_R10057	ACACHL_R05487	-	APTFOR_R06168	BALREG_R09538	BUCRHI_R01290	CALANN_R00636	-	CARCRI_R00096	CATAUR_R01376	CHAPEL_R00473	CHLMAC_R09310	-	COLLIV_R02469	CORBRA_R09072	-	EGRGAR_R13305	EURHEL_R03825	FALPER_R02359	FULGLA_R00066	GAVSTE_R01500	GEOFOR_R06622	HALLEU_R07713	LEPDIS_R11972	MELUND_R14020	-	MESUNI_R04058	NESNOT_R05545	NIPNIP_R09939	OPIHOA_R01245	PELCRI_R11792	PHALEP_R06925	PHACAR_R03882	PHORUB_R09094	PICPUB_R06104	-	PTEGUT_R10388	PYGADE_R07468	STRCAM_R08922	TAUERY_R11981	-	TYTALB_R03737	MENNOV_R14640	ARDKOR_R05155	CEUAER_R01666	COCCOC_R00590	GEOCAL_R01392	GLAPRA_R12056
425	GALGAL_R00443	CHAVOC_R10058	ACACHL_R05488	APAVIT_R07171	APTFOR_R06169	-	BUCRHI_R01291	CALANN_R00637	ANTCAR_R09769	CARCRI_R02196	-	CHAPEL_R00474	-	-	COLLIV_R02470	CORBRA_R09073	CUCCAN_R09115	EGRGAR_R13306	EURHEL_R01559	FALPER_R06969	-	GAVSTE_R04796	GEOFOR_R06623	HALLEU_R07714	LEPDIS_R11973	-	-	-	NESNOT_R09716	NIPNIP_R09940	OPIHOA_R01246	PELCRI_R04928	-	-	PHORUB_R12296	PICPUB_R06105	-	PTEGUT_R05551	PYGADE_R07469	STRCAM_R08923	TAUERY_R02606	TINGUT_R10623	TYTALB_R05279	MENNOV_R14641	-	CEUAER_R08214	COCCOC_R00591	GEOCAL_R04916	GLAPRA_R11164
426	GALGAL_R00444	CHAVOC_R00684	ACACHL_R08157	APAVIT_R06353	APTFOR_R12319	-	BUCRHI_R08908	CALANN_R06344	ANTCAR_R03953	CARCRI_R07952	CATAUR_R09883	CHAPEL_R08898	CHLMAC_R00073	COLSTR_R09099	COLLIV_R08472	CORBRA_R10763	CUCCAN_R01093	EGRGAR_R02465	EURHEL_R05030	FALPER_R11565	FULGLA_R06569	GAVSTE_R00061	GEOFOR_R08895	HALLEU_R08035	LEPDIS_R09374	MELUND_R13647	MERNUB_R01386	MESUNI_R01391	NESNOT_R01393	NIPNIP_R09941	OPIHOA_R08750	PELCRI_R00070	PHALEP_R04039	PHACAR_R00054	PHORUB_R01343	PICPUB_R10665	PODCRI_R03728	PTEGUT_R05469	PYGADE_R09904	STRCAM_R01596	TAUERY_R01431	TINGUT_R05886	TYTALB_R02487	MENNOV_R14295	ARDKOR_R06616	CEUAER_R11460	COCCOC_R09777	GEOCAL_R04466	GLAPRA_R11835
427	GALGAL_R00445	CHAVOC_R10059	ACACHL_R00965	APAVIT_R11126	APTFOR_R06170	BALREG_R11553	BUCRHI_R10864	CALANN_R00638	ANTCAR_R12693	CARCRI_R03336	CATAUR_R09642	CHAPEL_R00475	CHLMAC_R04839	COLSTR_R01087	COLLIV_R02471	CORBRA_R09074	CUCCAN_R09116	EGRGAR_R13307	EURHEL_R01560	FALPER_R06970	FULGLA_R05959	GAVSTE_R07320	GEOFOR_R06624	HALLEU_R07715	LEPDIS_R11974	MELUND_R12753	MERNUB_R04723	MESUNI_R05008	NESNOT_R09717	NIPNIP_R09942	OPIHOA_R01247	PELCRI_R04786	PHALEP_R03492	PHACAR_R08420	PHORUB_R01008	PICPUB_R06106	PODCRI_R05858	PTEGUT_R05552	PYGADE_R07470	STRCAM_R08924	-	TINGUT_R10624	TYTALB_R05280	MENNOV_R14642	ARDKOR_R02748	CEUAER_R08215	COCCOC_R00592	-	GLAPRA_R11165
428	GALGAL_R00446	CHAVOC_R00685	ACACHL_R11717	APAVIT_R09953	APTFOR_R12320	BALREG_R08559	BUCRHI_R04635	CALANN_R06345	ANTCAR_R09763	CARCRI_R11479	CATAUR_R09552	CHAPEL_R08899	CHLMAC_R08393	COLSTR_R10023	COLLIV_R08473	CORBRA_R10764	CUCCAN_R01094	EGRGAR_R02466	EURHEL_R08330	FALPER_R11566	FULGLA_R12407	GAVSTE_R10926	GEOFOR_R08896	HALLEU_R08036	LEPDIS_R11824	MELUND_R13648	MERNUB_R05830	MESUNI_R02578	NESNOT_R11497	NIPNIP_R09943	OPIHOA_R08751	PELCRI_R07157	PHALEP_R03416	PHACAR_R11840	PHORUB_R08612	PICPUB_R10666	PODCRI_R10834	PTEGUT_R04965	PYGADE_R09905	STRCAM_R01597	TAUERY_R01256	TINGUT_R02569	TYTALB_R01125	MENNOV_R14296	ARDKOR_R09405	CEUAER_R00824	COCCOC_R09778	GEOCAL_R05350	GLAPRA_R11836
429	GALGAL_R00447	CHAVOC_R00686	ACACHL_R10283	APAVIT_R03276	APTFOR_R12321	BALREG_R08747	BUCRHI_R01946	CALANN_R06346	ANTCAR_R12524	CARCRI_R01287	CATAUR_R01894	CHAPEL_R08900	CHLMAC_R00959	COLSTR_R10945	COLLIV_R08474	CORBRA_R10765	CUCCAN_R01095	EGRGAR_R02467	EURHEL_R06051	FALPER_R11567	FULGLA_R10174	GAVSTE_R01799	GEOFOR_R08897	HALLEU_R08037	LEPDIS_R06335	MELUND_R00463	MERNUB_R04362	MESUNI_R01215	NESNOT_R12690	NIPNIP_R09944	OPIHOA_R08752	PELCRI_R02240	-	PHACAR_R08157	PHORUB_R11162	PICPUB_R10667	PODCRI_R04712	PTEGUT_R00821	PYGADE_R09906	STRCAM_R01598	TAUERY_R01141	TINGUT_R02570	TYTALB_R10840	MENNOV_R14297	ARDKOR_R09406	CEUAER_R10893	COCCOC_R09779	GEOCAL_R10145	GLAPRA_R02824
430	GALGAL_R00448	CHAVOC_R09326	ACACHL_R06384	APAVIT_R05803	APTFOR_R06171	BALREG_R06461	BUCRHI_R08260	CALANN_R00639	ANTCAR_R12297	CARCRI_R12956	CATAUR_R06109	CHAPEL_R00476	CHLMAC_R10920	COLSTR_R10763	COLLIV_R02472	CORBRA_R09075	CUCCAN_R09117	EGRGAR_R04565	EURHEL_R12377	FALPER_R06971	FULGLA_R05161	GAVSTE_R08729	GEOFOR_R06625	HALLEU_R04903	LEPDIS_R09165	MELUND_R05760	MERNUB_R03142	MESUNI_R00697	NESNOT_R04780	NIPNIP_R09945	OPIHOA_R12681	PELCRI_R04516	PHALEP_R04995	PHACAR_R09459	PHORUB_R05868	PICPUB_R05933	PODCRI_R11993	PTEGUT_R02505	PYGADE_R02008	STRCAM_R06504	TAUERY_R11605	TINGUT_R11871	TYTALB_R09378	MENNOV_R14643	ARDKOR_R12524	CEUAER_R07321	COCCOC_R07911	GEOCAL_R10502	GLAPRA_R07128
431	GALGAL_R00449	CHAVOC_R02384	ACACHL_R09162	APAVIT_R05923	APTFOR_R11230	BALREG_R06373	BUCRHI_R09813	CALANN_R01804	ANTCAR_R05104	CARCRI_R02285	CATAUR_R06106	CHAPEL_R13537	CHLMAC_R08834	COLSTR_R04355	COLLIV_R14092	CORBRA_R03667	CUCCAN_R08729	EGRGAR_R08482	EURHEL_R02397	FALPER_R04144	FULGLA_R06049	GAVSTE_R01866	GEOFOR_R00501	HALLEU_R00743	LEPDIS_R09094	MELUND_R13649	MERNUB_R08160	MESUNI_R09091	NESNOT_R05226	NIPNIP_R09946	OPIHOA_R01048	PELCRI_R04903	PHALEP_R12565	PHACAR_R09670	PHORUB_R08725	PICPUB_R09483	PODCRI_R12027	PTEGUT_R00748	PYGADE_R02327	STRCAM_R09174	TAUERY_R13328	TINGUT_R01312	TYTALB_R06897	MENNOV_R08551	ARDKOR_R12098	CEUAER_R01193	COCCOC_R11253	GEOCAL_R01009	GLAPRA_R02470
432	GALGAL_R00450	CHAVOC_R09327	ACACHL_R12165	APAVIT_R05071	APTFOR_R06172	BALREG_R09282	BUCRHI_R03829	CALANN_R00640	ANTCAR_R00036	CARCRI_R05266	CATAUR_R11314	CHAPEL_R00477	CHLMAC_R08929	COLSTR_R11379	COLLIV_R02473	CORBRA_R09076	CUCCAN_R09118	EGRGAR_R00970	EURHEL_R06249	FALPER_R06972	FULGLA_R11717	GAVSTE_R06251	GEOFOR_R06626	HALLEU_R04904	LEPDIS_R02765	MELUND_R06698	MERNUB_R11215	MESUNI_R08078	NESNOT_R07965	NIPNIP_R09947	OPIHOA_R12682	PELCRI_R00062	PHALEP_R11939	PHACAR_R06245	PHORUB_R11432	PICPUB_R05934	PODCRI_R06182	PTEGUT_R11617	PYGADE_R02009	STRCAM_R06505	TAUERY_R11973	TINGUT_R12423	TYTALB_R01274	MENNOV_R08575	ARDKOR_R11830	-	COCCOC_R07912	GEOCAL_R05396	GLAPRA_R10226
433	GALGAL_R00451	CHAVOC_R09328	ACACHL_R04290	APAVIT_R08946	APTFOR_R06173	BALREG_R04056	BUCRHI_R03914	CALANN_R00641	ANTCAR_R09223	CARCRI_R00567	CATAUR_R11388	CHAPEL_R00478	CHLMAC_R03895	COLSTR_R02916	COLLIV_R02474	CORBRA_R09077	CUCCAN_R09119	EGRGAR_R00971	EURHEL_R02696	FALPER_R06973	FULGLA_R05299	GAVSTE_R03792	GEOFOR_R06627	HALLEU_R04905	LEPDIS_R01433	MELUND_R13669	MERNUB_R04192	MESUNI_R01480	NESNOT_R06745	NIPNIP_R09948	OPIHOA_R07748	PELCRI_R05574	PHALEP_R01412	PHACAR_R09059	PHORUB_R07864	PICPUB_R05935	PODCRI_R06237	PTEGUT_R06843	PYGADE_R02010	STRCAM_R06506	TAUERY_R05419	TINGUT_R03874	TYTALB_R08602	MENNOV_R11739	ARDKOR_R11831	CEUAER_R08213	COCCOC_R07913	GEOCAL_R00195	GLAPRA_R12149
434	GALGAL_R00452	CHAVOC_R02385	ACACHL_R11331	APAVIT_R12483	APTFOR_R11231	BALREG_R01017	BUCRHI_R01928	CALANN_R01805	ANTCAR_R08480	-	CATAUR_R05482	CHAPEL_R13538	CHLMAC_R00933	COLSTR_R03773	COLLIV_R14093	CORBRA_R03668	CUCCAN_R08730	EGRGAR_R08483	EURHEL_R11033	FALPER_R04145	FULGLA_R03890	GAVSTE_R05757	GEOFOR_R00502	HALLEU_R00744	-	MELUND_R13650	MERNUB_R05323	MESUNI_R09366	NESNOT_R03073	NIPNIP_R09949	OPIHOA_R01049	PELCRI_R03183	PHALEP_R11127	PHACAR_R11993	PHORUB_R04559	PICPUB_R09484	PODCRI_R05176	PTEGUT_R11385	PYGADE_R02328	STRCAM_R09175	TAUERY_R12735	TINGUT_R05730	TYTALB_R07949	MENNOV_R08552	ARDKOR_R12099	CEUAER_R05653	COCCOC_R11254	GEOCAL_R00903	GLAPRA_R02471
435	GALGAL_R00453	CHAVOC_R02386	ACACHL_R00344	APAVIT_R07945	APTFOR_R11232	BALREG_R03222	BUCRHI_R11774	CALANN_R01806	ANTCAR_R12210	CARCRI_R01675	CATAUR_R05934	CHAPEL_R13539	CHLMAC_R09170	COLSTR_R04251	COLLIV_R14094	CORBRA_R03669	CUCCAN_R08731	EGRGAR_R08484	EURHEL_R02886	FALPER_R04146	FULGLA_R10845	GAVSTE_R05397	GEOFOR_R00503	HALLEU_R00745	LEPDIS_R08483	MELUND_R13651	MERNUB_R04657	MESUNI_R01751	NESNOT_R03180	NIPNIP_R09950	OPIHOA_R01050	PELCRI_R05712	PHALEP_R06981	-	PHORUB_R10600	PICPUB_R09485	PODCRI_R04072	PTEGUT_R10148	PYGADE_R02329	STRCAM_R09176	TAUERY_R04317	TINGUT_R05731	TYTALB_R10160	MENNOV_R08553	ARDKOR_R12100	-	COCCOC_R11255	-	GLAPRA_R14082
436	GALGAL_R00454	CHAVOC_R02387	ACACHL_R13128	APAVIT_R00939	APTFOR_R11233	-	BUCRHI_R04446	CALANN_R01807	ANTCAR_R10102	CARCRI_R07627	CATAUR_R09316	CHAPEL_R13540	CHLMAC_R04651	-	COLLIV_R14095	CORBRA_R03670	CUCCAN_R08732	EGRGAR_R08485	EURHEL_R11179	FALPER_R04147	FULGLA_R03651	GAVSTE_R07396	GEOFOR_R00504	HALLEU_R00746	LEPDIS_R11774	MELUND_R13652	MERNUB_R01056	MESUNI_R07596	NESNOT_R09935	NIPNIP_R09951	OPIHOA_R01051	PELCRI_R03581	PHALEP_R01249	PHACAR_R07399	PHORUB_R03153	PICPUB_R09486	PODCRI_R07026	PTEGUT_R04532	PYGADE_R02330	STRCAM_R09177	TAUERY_R04736	TINGUT_R05732	-	MENNOV_R08554	ARDKOR_R12101	CEUAER_R07209	COCCOC_R11256	GEOCAL_R09390	GLAPRA_R02852
437	GALGAL_R00455	CHAVOC_R09329	ACACHL_R00179	APAVIT_R05175	APTFOR_R06174	BALREG_R08084	BUCRHI_R11508	CALANN_R00642	ANTCAR_R00967	CARCRI_R01454	CATAUR_R00116	CHAPEL_R00479	CHLMAC_R00138	COLSTR_R08961	COLLIV_R02475	CORBRA_R09078	CUCCAN_R09120	EGRGAR_R00972	EURHEL_R05120	FALPER_R06974	FULGLA_R01426	GAVSTE_R02607	GEOFOR_R06628	HALLEU_R04906	LEPDIS_R05489	MELUND_R08756	MERNUB_R08835	MESUNI_R09582	NESNOT_R09406	NIPNIP_R09952	OPIHOA_R07749	PELCRI_R11832	PHALEP_R00160	PHACAR_R11296	PHORUB_R10214	PICPUB_R05936	PODCRI_R11198	PTEGUT_R05324	PYGADE_R02011	STRCAM_R06507	TAUERY_R00195	TINGUT_R13068	TYTALB_R00131	MENNOV_R11740	ARDKOR_R01129	CEUAER_R11688	COCCOC_R07914	GEOCAL_R07203	GLAPRA_R13383
438	GALGAL_R00456	CHAVOC_R08788	ACACHL_R08196	APAVIT_R09009	APTFOR_R06525	BALREG_R11927	BUCRHI_R02593	CALANN_R07060	ANTCAR_R11771	CARCRI_R04017	CATAUR_R01447	CHAPEL_R03360	CHLMAC_R06446	COLSTR_R05233	COLLIV_R10784	CORBRA_R09079	CUCCAN_R12814	EGRGAR_R13182	EURHEL_R08993	FALPER_R06608	FULGLA_R04203	GAVSTE_R06326	GEOFOR_R06629	HALLEU_R00471	LEPDIS_R10694	MELUND_R08028	MERNUB_R10056	MESUNI_R04204	NESNOT_R01488	NIPNIP_R07954	OPIHOA_R02928	PELCRI_R11967	PHALEP_R10670	PHACAR_R05083	PHORUB_R01351	PICPUB_R04519	PODCRI_R01356	PTEGUT_R02669	PYGADE_R05556	STRCAM_R01849	TAUERY_R09371	TINGUT_R11563	TYTALB_R01412	MENNOV_R03242	ARDKOR_R13090	CEUAER_R06402	COCCOC_R10895	GEOCAL_R09525	GLAPRA_R10545
439	GALGAL_R00457	CHAVOC_R02388	ACACHL_R03123	APAVIT_R01497	APTFOR_R11234	BALREG_R09466	BUCRHI_R06607	CALANN_R01808	ANTCAR_R06802	CARCRI_R01622	CATAUR_R12434	CHAPEL_R13541	CHLMAC_R06542	-	COLLIV_R14096	CORBRA_R03671	CUCCAN_R08733	EGRGAR_R08486	-	FALPER_R04148	FULGLA_R01572	GAVSTE_R10220	GEOFOR_R00505	HALLEU_R00747	-	MELUND_R13653	MERNUB_R11353	MESUNI_R02831	-	NIPNIP_R09955	OPIHOA_R01052	PELCRI_R02822	PHALEP_R08191	PHACAR_R07650	PHORUB_R11656	PICPUB_R09487	PODCRI_R07832	PTEGUT_R04072	PYGADE_R02331	STRCAM_R09178	-	TINGUT_R05733	TYTALB_R03823	MENNOV_R08555	ARDKOR_R12102	CEUAER_R02895	COCCOC_R11257	GEOCAL_R08482	-
440	GALGAL_R00458	-	ACACHL_R11908	-	APTFOR_R05863	-	-	-	ANTCAR_R01832	CARCRI_R03158	-	-	CHLMAC_R06909	-	COLLIV_R11125	CORBRA_R10769	-	EGRGAR_R11105	-	FALPER_R05134	FULGLA_R10336	GAVSTE_R01819	GEOFOR_R08901	HALLEU_R14822	-	MELUND_R04164	-	MESUNI_R06632	-	NIPNIP_R09956	-	-	-	-	PHORUB_R06824	-	PODCRI_R02886	PTEGUT_R08273	PYGADE_R02424	-	TAUERY_R04374	-	-	MENNOV_R14301	ARDKOR_R09420	-	COCCOC_R11121	-	GLAPRA_R00661
441	GALGAL_R00459	CHAVOC_R08789	ACACHL_R08197	APAVIT_R09144	APTFOR_R06526	BALREG_R11928	BUCRHI_R06728	CALANN_R07061	ANTCAR_R11772	CARCRI_R03648	-	CHAPEL_R03361	CHLMAC_R06447	COLSTR_R06760	COLLIV_R10785	CORBRA_R09080	CUCCAN_R12815	EGRGAR_R13183	EURHEL_R02976	FALPER_R06609	FULGLA_R12770	GAVSTE_R06327	GEOFOR_R06630	HALLEU_R00472	LEPDIS_R10695	MELUND_R08029	MERNUB_R10344	MESUNI_R11185	NESNOT_R04516	NIPNIP_R07955	OPIHOA_R02929	PELCRI_R08159	PHALEP_R10671	PHACAR_R06711	PHORUB_R01352	PICPUB_R04520	PODCRI_R02648	PTEGUT_R02670	PYGADE_R05557	STRCAM_R01850	TAUERY_R01036	TINGUT_R13891	TYTALB_R05147	MENNOV_R03243	ARDKOR_R13091	CEUAER_R06403	COCCOC_R10896	GEOCAL_R09526	GLAPRA_R01389
442	GALGAL_R00460	CHAVOC_R08386	ACACHL_R04407	APAVIT_R08152	APTFOR_R03483	BALREG_R06788	BUCRHI_R01894	CALANN_R02781	ANTCAR_R09400	CARCRI_R04819	CATAUR_R02394	CHAPEL_R06754	CHLMAC_R01886	COLSTR_R03289	COLLIV_R02788	CORBRA_R03672	CUCCAN_R05368	EGRGAR_R08487	EURHEL_R09929	FALPER_R11924	FULGLA_R04128	GAVSTE_R01134	GEOFOR_R00506	HALLEU_R14458	LEPDIS_R06224	MELUND_R10734	MERNUB_R11297	MESUNI_R12034	NESNOT_R05398	NIPNIP_R07956	OPIHOA_R03928	PELCRI_R05981	PHALEP_R11528	PHACAR_R09649	PHORUB_R01917	PICPUB_R09385	PODCRI_R11948	PTEGUT_R03695	PYGADE_R08061	STRCAM_R06767	TAUERY_R02004	TINGUT_R12983	TYTALB_R08042	MENNOV_R07146	ARDKOR_R00945	CEUAER_R06158	COCCOC_R11645	GEOCAL_R06678	GLAPRA_R00706
443	GALGAL_R00461	CHAVOC_R08790	ACACHL_R05146	APAVIT_R02025	APTFOR_R06527	BALREG_R00671	BUCRHI_R01889	CALANN_R07062	ANTCAR_R02447	CARCRI_R03495	CATAUR_R04379	CHAPEL_R03362	CHLMAC_R08699	COLSTR_R02264	COLLIV_R10787	CORBRA_R09081	CUCCAN_R12816	EGRGAR_R13184	EURHEL_R08073	FALPER_R06610	FULGLA_R07691	GAVSTE_R11219	GEOFOR_R06631	HALLEU_R00473	LEPDIS_R08776	MELUND_R06701	MERNUB_R03470	-	NESNOT_R01119	NIPNIP_R07957	OPIHOA_R02930	PELCRI_R09790	PHALEP_R05028	PHACAR_R09897	PHORUB_R12280	PICPUB_R04521	PODCRI_R04269	PTEGUT_R03824	PYGADE_R05558	STRCAM_R01851	TAUERY_R06482	TINGUT_R04716	TYTALB_R01816	MENNOV_R03244	ARDKOR_R13092	CEUAER_R02354	COCCOC_R10897	GEOCAL_R10167	GLAPRA_R14213
444	GALGAL_R00462	CHAVOC_R08791	ACACHL_R08327	APAVIT_R01449	APTFOR_R06528	BALREG_R02853	BUCRHI_R00260	CALANN_R07063	ANTCAR_R01560	CARCRI_R00280	CATAUR_R08801	CHAPEL_R03363	CHLMAC_R01538	COLSTR_R09009	COLLIV_R10788	CORBRA_R09082	CUCCAN_R12817	EGRGAR_R13185	EURHEL_R07705	FALPER_R06611	FULGLA_R08048	-	GEOFOR_R06632	HALLEU_R02754	LEPDIS_R08215	MELUND_R06702	MERNUB_R10202	MESUNI_R12399	NESNOT_R08138	NIPNIP_R07958	OPIHOA_R02931	PELCRI_R00232	PHALEP_R08170	PHACAR_R03912	PHORUB_R06557	PICPUB_R04522	PODCRI_R06317	PTEGUT_R11855	PYGADE_R05559	STRCAM_R01852	TAUERY_R08205	TINGUT_R03607	TYTALB_R02707	MENNOV_R03245	ARDKOR_R13093	CEUAER_R06687	COCCOC_R10898	GEOCAL_R09613	GLAPRA_R13757
445	GALGAL_R00463	CHAVOC_R05966	ACACHL_R13190	-	APTFOR_R10506	BALREG_R07237	BUCRHI_R07019	CALANN_R12130	ANTCAR_R11378	CARCRI_R08543	CATAUR_R10731	CHAPEL_R12946	CHLMAC_R08617	COLSTR_R03277	COLLIV_R05842	CORBRA_R03674	CUCCAN_R14092	EGRGAR_R12078	EURHEL_R08081	FALPER_R13807	FULGLA_R05048	GAVSTE_R12118	GEOFOR_R00508	HALLEU_R02632	LEPDIS_R13193	MELUND_R01024	MERNUB_R11022	MESUNI_R06172	NESNOT_R07573	NIPNIP_R09958	OPIHOA_R00171	PELCRI_R00789	PHALEP_R04690	PHACAR_R02038	PHORUB_R02143	PICPUB_R05993	PODCRI_R12202	PTEGUT_R05004	PYGADE_R03077	STRCAM_R08227	TAUERY_R03620	TINGUT_R08623	TYTALB_R07135	MENNOV_R07148	ARDKOR_R08080	CEUAER_R03553	COCCOC_R13778	-	GLAPRA_R03561
446	GALGAL_R00464	CHAVOC_R05967	ACACHL_R04994	APAVIT_R07481	APTFOR_R10507	BALREG_R10395	BUCRHI_R07518	CALANN_R12131	ANTCAR_R07679	CARCRI_R08837	CATAUR_R03250	CHAPEL_R12947	CHLMAC_R08297	COLSTR_R03758	COLLIV_R05843	CORBRA_R03675	CUCCAN_R14093	EGRGAR_R12079	-	FALPER_R13808	FULGLA_R10177	GAVSTE_R04912	GEOFOR_R00509	HALLEU_R02633	LEPDIS_R11511	MELUND_R01025	MERNUB_R00717	MESUNI_R04015	NESNOT_R03830	NIPNIP_R09959	OPIHOA_R00172	PELCRI_R10378	PHALEP_R05277	PHACAR_R11131	PHORUB_R09464	PICPUB_R05994	PODCRI_R03241	PTEGUT_R01177	PYGADE_R03078	STRCAM_R08228	TAUERY_R12574	TINGUT_R08624	TYTALB_R04770	MENNOV_R07149	ARDKOR_R08081	CEUAER_R05845	COCCOC_R13779	GEOCAL_R06666	GLAPRA_R03562
447	GALGAL_R00465	CHAVOC_R08792	ACACHL_R10370	APAVIT_R12474	APTFOR_R06529	BALREG_R04679	BUCRHI_R01172	CALANN_R07064	ANTCAR_R08966	CARCRI_R08869	CATAUR_R10577	CHAPEL_R03364	CHLMAC_R00849	COLSTR_R09421	COLLIV_R10789	CORBRA_R09083	CUCCAN_R12818	EGRGAR_R13186	EURHEL_R10876	FALPER_R06612	FULGLA_R11032	GAVSTE_R04655	GEOFOR_R06633	HALLEU_R02755	LEPDIS_R13057	MELUND_R06703	MERNUB_R10987	MESUNI_R04938	NESNOT_R02042	NIPNIP_R07959	OPIHOA_R02932	PELCRI_R07243	PHALEP_R06481	PHACAR_R03485	PHORUB_R12602	PICPUB_R04523	PODCRI_R05726	PTEGUT_R10086	PYGADE_R05560	STRCAM_R01853	TAUERY_R01104	-	TYTALB_R08294	MENNOV_R03246	ARDKOR_R13094	CEUAER_R02245	COCCOC_R10899	GEOCAL_R09614	GLAPRA_R13758
448	GALGAL_R00466	CHAVOC_R08794	ACACHL_R05536	APAVIT_R10274	APTFOR_R06531	BALREG_R09497	BUCRHI_R09014	CALANN_R04529	ANTCAR_R09247	CARCRI_R04221	CATAUR_R07550	CHAPEL_R08548	CHLMAC_R00295	COLSTR_R08947	COLLIV_R10791	CORBRA_R05417	CUCCAN_R08588	EGRGAR_R02354	EURHEL_R07609	FALPER_R06614	FULGLA_R01560	GAVSTE_R05154	GEOFOR_R11775	HALLEU_R09938	LEPDIS_R10849	MELUND_R06705	MERNUB_R02755	MESUNI_R04371	NESNOT_R00176	NIPNIP_R07964	OPIHOA_R02934	PELCRI_R06737	PHALEP_R10790	PHACAR_R11344	PHORUB_R01477	PICPUB_R01941	PODCRI_R00251	PTEGUT_R06638	PYGADE_R05562	STRCAM_R01855	TAUERY_R06724	TINGUT_R11261	TYTALB_R11138	MENNOV_R12204	ARDKOR_R00628	CEUAER_R01485	COCCOC_R13909	GEOCAL_R10849	GLAPRA_R04841
449	GALGAL_R00467	CHAVOC_R01221	ACACHL_R02429	APAVIT_R08176	APTFOR_R10509	BALREG_R10153	BUCRHI_R08307	-	ANTCAR_R00799	CARCRI_R11637	CATAUR_R00952	CHAPEL_R03595	CHLMAC_R07096	COLSTR_R05820	COLLIV_R12795	CORBRA_R03677	CUCCAN_R13020	EGRGAR_R12080	EURHEL_R05603	FALPER_R13810	FULGLA_R07514	GAVSTE_R09972	GEOFOR_R00511	HALLEU_R02664	LEPDIS_R00681	MELUND_R02664	MERNUB_R03648	MESUNI_R10250	NESNOT_R07850	NIPNIP_R09966	OPIHOA_R00174	PELCRI_R02194	PHALEP_R05992	PHACAR_R00962	PHORUB_R12360	PICPUB_R09691	PODCRI_R12065	PTEGUT_R06010	PYGADE_R03080	STRCAM_R08229	TAUERY_R06092	TINGUT_R10732	TYTALB_R07015	MENNOV_R14527	ARDKOR_R07194	CEUAER_R06122	COCCOC_R13781	GEOCAL_R11946	GLAPRA_R00675
450	GALGAL_R00468	CHAVOC_R08795	ACACHL_R10675	APAVIT_R04051	APTFOR_R06532	BALREG_R06541	BUCRHI_R01382	CALANN_R04530	ANTCAR_R10663	CARCRI_R02775	-	CHAPEL_R08549	CHLMAC_R02851	COLSTR_R07911	COLLIV_R10792	CORBRA_R05418	CUCCAN_R08589	EGRGAR_R02355	EURHEL_R04128	FALPER_R06615	FULGLA_R03156	GAVSTE_R07221	GEOFOR_R11776	HALLEU_R08897	LEPDIS_R09578	MELUND_R06706	MERNUB_R04246	MESUNI_R07620	NESNOT_R04305	NIPNIP_R07965	OPIHOA_R02935	PELCRI_R05736	PHALEP_R03678	PHACAR_R02921	PHORUB_R10953	PICPUB_R13987	PODCRI_R06506	PTEGUT_R02008	PYGADE_R05563	STRCAM_R01856	TAUERY_R09560	TINGUT_R11262	TYTALB_R08784	MENNOV_R12205	ARDKOR_R00629	CEUAER_R04199	COCCOC_R02869	GEOCAL_R10850	GLAPRA_R04842
451	GALGAL_R00469	CHAVOC_R08796	ACACHL_R02421	APAVIT_R04052	APTFOR_R06533	BALREG_R04861	BUCRHI_R01383	-	ANTCAR_R10664	CARCRI_R02776	CATAUR_R05572	-	CHLMAC_R03547	COLSTR_R07912	COLLIV_R10793	CORBRA_R05419	CUCCAN_R08590	EGRGAR_R02356	EURHEL_R09630	FALPER_R06616	FULGLA_R06310	GAVSTE_R11050	GEOFOR_R11777	HALLEU_R01447	LEPDIS_R09579	MELUND_R06707	MERNUB_R12218	MESUNI_R11609	NESNOT_R07408	NIPNIP_R07966	OPIHOA_R02936	PELCRI_R07415	PHALEP_R09025	PHACAR_R05562	PHORUB_R04844	-	PODCRI_R07137	PTEGUT_R02406	PYGADE_R05564	STRCAM_R01857	TAUERY_R09561	TINGUT_R11263	TYTALB_R08785	MENNOV_R12206	ARDKOR_R00630	CEUAER_R04200	COCCOC_R02870	GEOCAL_R02526	GLAPRA_R04843
452	GALGAL_R00470	-	-	-	-	-	-	-	-	-	-	-	-	-	COLLIV_R12796	CORBRA_R03678	-	-	-	FALPER_R13811	-	-	-	-	-	-	-	-	-	-	-	-	-	-	-	PICPUB_R12964	-	-	-	-	-	-	-	MENNOV_R14528	ARDKOR_R11361	-	COCCOC_R13782	GEOCAL_R11979	GLAPRA_R00676
453	GALGAL_R00471	CHAVOC_R14085	ACACHL_R09310	APAVIT_R05464	APTFOR_R10510	BALREG_R03198	BUCRHI_R02354	CALANN_R04878	ANTCAR_R06890	CARCRI_R06449	CATAUR_R07194	CHAPEL_R03596	CHLMAC_R07578	COLSTR_R02497	COLLIV_R12914	CORBRA_R03679	CUCCAN_R13021	EGRGAR_R06986	EURHEL_R00923	FALPER_R13812	FULGLA_R09997	GAVSTE_R06669	GEOFOR_R00512	HALLEU_R02665	LEPDIS_R05253	MELUND_R02665	MERNUB_R12067	MESUNI_R10421	NESNOT_R09925	NIPNIP_R09968	OPIHOA_R00175	PELCRI_R00614	PHALEP_R04333	PHACAR_R01877	PHORUB_R06719	PICPUB_R12965	PODCRI_R02437	PTEGUT_R12566	PYGADE_R03081	-	TAUERY_R09187	-	TYTALB_R03536	MENNOV_R14529	ARDKOR_R12131	CEUAER_R12129	COCCOC_R13783	GEOCAL_R11922	GLAPRA_R00713
454	GALGAL_R00472	CHAVOC_R08797	ACACHL_R05165	APAVIT_R02154	APTFOR_R06534	BALREG_R10218	BUCRHI_R00757	CALANN_R04531	ANTCAR_R06358	CARCRI_R09061	-	CHAPEL_R12392	CHLMAC_R10057	COLSTR_R07140	COLLIV_R10794	CORBRA_R05420	CUCCAN_R08591	EGRGAR_R02357	EURHEL_R09288	FALPER_R06617	FULGLA_R09708	GAVSTE_R04451	GEOFOR_R11778	HALLEU_R02699	-	MELUND_R06708	MERNUB_R09937	MESUNI_R13388	NESNOT_R03555	NIPNIP_R07967	OPIHOA_R02937	PELCRI_R03483	PHALEP_R05937	PHACAR_R12231	PHORUB_R11265	PICPUB_R13965	PODCRI_R04561	PTEGUT_R03584	PYGADE_R05565	STRCAM_R01858	TAUERY_R06474	TINGUT_R13643	TYTALB_R07991	MENNOV_R12207	ARDKOR_R13096	CEUAER_R07164	COCCOC_R10901	GEOCAL_R01124	GLAPRA_R10318
455	GALGAL_R00473	CHAVOC_R08798	ACACHL_R13183	APAVIT_R01056	APTFOR_R06535	BALREG_R02051	BUCRHI_R12474	CALANN_R04532	ANTCAR_R01274	CARCRI_R01246	CATAUR_R02324	CHAPEL_R12393	CHLMAC_R03725	COLSTR_R02156	COLLIV_R10795	CORBRA_R05421	CUCCAN_R08592	EGRGAR_R02358	EURHEL_R09693	FALPER_R06618	FULGLA_R09748	GAVSTE_R06876	GEOFOR_R11779	HALLEU_R02700	LEPDIS_R03853	MELUND_R06709	MERNUB_R04500	MESUNI_R07949	NESNOT_R08753	NIPNIP_R07968	OPIHOA_R02938	PELCRI_R06158	PHALEP_R08613	PHACAR_R09551	PHORUB_R11109	PICPUB_R05501	PODCRI_R03245	PTEGUT_R07638	PYGADE_R05566	STRCAM_R01859	TAUERY_R07797	TINGUT_R09809	TYTALB_R03332	MENNOV_R12208	ARDKOR_R13097	CEUAER_R02831	COCCOC_R10902	GEOCAL_R00254	GLAPRA_R10319
456	GALGAL_R00474	CHAVOC_R14087	ACACHL_R03058	APAVIT_R12082	APTFOR_R10512	BALREG_R13190	BUCRHI_R01837	CALANN_R04880	ANTCAR_R04766	CARCRI_R08348	CATAUR_R08893	CHAPEL_R02398	CHLMAC_R11218	COLSTR_R01570	COLLIV_R12916	CORBRA_R10096	CUCCAN_R08911	EGRGAR_R06988	EURHEL_R07016	FALPER_R13813	FULGLA_R11258	GAVSTE_R06061	GEOFOR_R00513	HALLEU_R00478	LEPDIS_R02593	MELUND_R02666	MERNUB_R00331	MESUNI_R09842	NESNOT_R12426	NIPNIP_R09971	OPIHOA_R00177	PELCRI_R09495	PHALEP_R04851	PHACAR_R11936	PHORUB_R05969	PICPUB_R01238	PODCRI_R08930	PTEGUT_R08205	PYGADE_R06009	STRCAM_R03846	TAUERY_R07113	TINGUT_R11967	TYTALB_R08291	MENNOV_R14530	ARDKOR_R12783	CEUAER_R09951	COCCOC_R07262	GEOCAL_R07678	GLAPRA_R05707
457	GALGAL_R00475	CHAVOC_R05724	ACACHL_R10276	APAVIT_R09508	APTFOR_R05012	BALREG_R08956	BUCRHI_R11190	CALANN_R07264	ANTCAR_R08798	CARCRI_R01281	CATAUR_R09801	CHAPEL_R08551	CHLMAC_R03265	COLSTR_R02332	COLLIV_R09238	CORBRA_R05136	CUCCAN_R12662	EGRGAR_R09445	EURHEL_R10961	FALPER_R11457	FULGLA_R03661	GAVSTE_R01861	GEOFOR_R03179	HALLEU_R07692	LEPDIS_R03707	MELUND_R08035	MERNUB_R03488	MESUNI_R01132	NESNOT_R00972	NIPNIP_R09972	OPIHOA_R00265	PELCRI_R02594	PHALEP_R05093	PHACAR_R02089	PHORUB_R11253	PICPUB_R04715	PODCRI_R05964	PTEGUT_R09003	PYGADE_R12842	STRCAM_R05035	TAUERY_R10174	TINGUT_R02247	TYTALB_R10659	MENNOV_R03251	ARDKOR_R03267	CEUAER_R06150	COCCOC_R00722	GEOCAL_R03488	GLAPRA_R00908
458	GALGAL_R00476	CHAVOC_R14088	ACACHL_R05064	APAVIT_R02443	APTFOR_R10513	BALREG_R04935	BUCRHI_R00789	CALANN_R04881	ANTCAR_R03737	CARCRI_R07813	CATAUR_R08046	CHAPEL_R02399	CHLMAC_R10958	COLSTR_R09922	COLLIV_R12917	CORBRA_R10097	CUCCAN_R08912	EGRGAR_R06989	EURHEL_R03170	FALPER_R13814	FULGLA_R02415	GAVSTE_R07100	GEOFOR_R00514	HALLEU_R00479	LEPDIS_R03467	MELUND_R02667	MERNUB_R00648	MESUNI_R08896	NESNOT_R04946	NIPNIP_R09973	OPIHOA_R00178	PELCRI_R11672	PHALEP_R08696	PHACAR_R02282	PHORUB_R01846	PICPUB_R01239	PODCRI_R01833	PTEGUT_R09985	PYGADE_R06010	STRCAM_R12758	TAUERY_R10114	TINGUT_R09446	TYTALB_R09122	MENNOV_R14531	ARDKOR_R12784	CEUAER_R09600	COCCOC_R06238	GEOCAL_R10259	GLAPRA_R14315
459	GALGAL_R00477	CHAVOC_R05726	-	-	-	-	-	CALANN_R07265	ANTCAR_R05933	-	-	CHAPEL_R08553	-	-	COLLIV_R09239	CORBRA_R05137	-	-	-	FALPER_R11458	-	-	-	HALLEU_R07693	-	MELUND_R08036	-	-	-	NIPNIP_R09974	OPIHOA_R00266	PELCRI_R10087	-	-	PHORUB_R03732	PICPUB_R04716	-	-	PYGADE_R12844	-	-	-	TYTALB_R07121	MENNOV_R03252	ARDKOR_R07703	-	COCCOC_R04534	GEOCAL_R08784	GLAPRA_R04500
460	GALGAL_R00478	CHAVOC_R04822	ACACHL_R07178	APAVIT_R01660	APTFOR_R10514	BALREG_R09743	BUCRHI_R05481	CALANN_R11652	ANTCAR_R09517	CARCRI_R11096	CATAUR_R11415	CHAPEL_R02400	CHLMAC_R02981	COLSTR_R10427	COLLIV_R09636	CORBRA_R03501	CUCCAN_R13186	EGRGAR_R06990	EURHEL_R06745	FALPER_R08040	FULGLA_R12160	GAVSTE_R04064	GEOFOR_R08932	HALLEU_R00480	LEPDIS_R04457	MELUND_R02668	MERNUB_R09207	MESUNI_R04604	NESNOT_R02982	NIPNIP_R09975	OPIHOA_R00179	PELCRI_R05647	PHALEP_R07011	PHACAR_R05528	PHORUB_R11816	PICPUB_R01235	PODCRI_R06507	PTEGUT_R05737	PYGADE_R06011	STRCAM_R12759	TAUERY_R07235	TINGUT_R02457	TYTALB_R01707	MENNOV_R14955	ARDKOR_R03968	CEUAER_R10761	COCCOC_R06239	GEOCAL_R03951	GLAPRA_R05499
461	GALGAL_R00479	CHAVOC_R04823	ACACHL_R02239	APAVIT_R02447	APTFOR_R10515	BALREG_R03307	BUCRHI_R07266	CALANN_R11653	ANTCAR_R09065	CARCRI_R04978	CATAUR_R03620	CHAPEL_R02401	CHLMAC_R03647	COLSTR_R05683	COLLIV_R09637	CORBRA_R03467	CUCCAN_R13187	EGRGAR_R06991	EURHEL_R03567	FALPER_R08041	FULGLA_R06343	GAVSTE_R04387	GEOFOR_R08906	HALLEU_R00481	LEPDIS_R11385	MELUND_R02669	MERNUB_R00972	MESUNI_R07786	NESNOT_R04873	NIPNIP_R09976	OPIHOA_R00180	PELCRI_R04917	PHALEP_R07566	PHACAR_R01118	PHORUB_R05625	PICPUB_R01236	PODCRI_R00776	PTEGUT_R01044	PYGADE_R06012	STRCAM_R12760	TAUERY_R07409	TINGUT_R03862	TYTALB_R10914	MENNOV_R14956	ARDKOR_R03969	CEUAER_R11167	COCCOC_R06240	GEOCAL_R05347	GLAPRA_R09820
462	GALGAL_R00480	CHAVOC_R08326	ACACHL_R09144	APAVIT_R02596	APTFOR_R02710	BALREG_R05351	BUCRHI_R02579	-	ANTCAR_R07209	CARCRI_R06619	CATAUR_R11098	-	CHLMAC_R11477	COLSTR_R00058	COLLIV_R13847	CORBRA_R05448	-	EGRGAR_R11252	EURHEL_R07536	FALPER_R09386	FULGLA_R03950	GAVSTE_R05045	GEOFOR_R12864	HALLEU_R09076	LEPDIS_R12000	-	MERNUB_R02552	MESUNI_R00099	NESNOT_R06693	NIPNIP_R07973	OPIHOA_R03550	PELCRI_R07534	PHALEP_R11930	PHACAR_R09996	PHORUB_R11987	-	PODCRI_R11135	PTEGUT_R10367	PYGADE_R11582	STRCAM_R09262	TAUERY_R13020	-	TYTALB_R02018	-	-	-	COCCOC_R01876	GEOCAL_R07443	GLAPRA_R11627
463	GALGAL_R00481	CHAVOC_R04824	ACACHL_R13313	APAVIT_R05833	APTFOR_R10516	BALREG_R07806	BUCRHI_R11292	CALANN_R11654	ANTCAR_R01962	CARCRI_R07363	CATAUR_R11845	CHAPEL_R02402	CHLMAC_R03699	COLSTR_R12141	COLLIV_R09638	CORBRA_R03468	CUCCAN_R13188	EGRGAR_R06992	EURHEL_R12406	FALPER_R08042	FULGLA_R03856	GAVSTE_R04712	GEOFOR_R08907	HALLEU_R00482	LEPDIS_R05063	MELUND_R02670	MERNUB_R00829	MESUNI_R10764	NESNOT_R00993	NIPNIP_R09977	OPIHOA_R00181	PELCRI_R07638	PHALEP_R01231	PHACAR_R07463	PHORUB_R00678	PICPUB_R01237	PODCRI_R07337	PTEGUT_R02495	PYGADE_R06013	STRCAM_R12761	TAUERY_R07345	TINGUT_R03863	TYTALB_R03350	MENNOV_R14957	ARDKOR_R03970	CEUAER_R04814	COCCOC_R06241	GEOCAL_R03562	GLAPRA_R07158
464	GALGAL_R00482	CHAVOC_R05727	ACACHL_R02983	APAVIT_R06563	APTFOR_R05013	BALREG_R08195	BUCRHI_R10290	CALANN_R07266	ANTCAR_R11962	CARCRI_R04119	CATAUR_R05170	CHAPEL_R08554	CHLMAC_R02714	COLSTR_R02733	COLLIV_R02626	CORBRA_R05138	CUCCAN_R12663	EGRGAR_R09447	EURHEL_R03997	FALPER_R11459	FULGLA_R05394	GAVSTE_R02717	GEOFOR_R03180	HALLEU_R07694	LEPDIS_R02890	MELUND_R08037	MERNUB_R05172	MESUNI_R00246	NESNOT_R05614	NIPNIP_R09978	OPIHOA_R05658	PELCRI_R04135	PHALEP_R02897	PHACAR_R08865	PHORUB_R09106	PICPUB_R04717	PODCRI_R10011	PTEGUT_R09268	PYGADE_R12845	STRCAM_R05036	TAUERY_R05545	TINGUT_R08188	TYTALB_R06313	MENNOV_R03253	ARDKOR_R07704	CEUAER_R08938	COCCOC_R04535	GEOCAL_R09555	GLAPRA_R04501
465	GALGAL_R00483	CHAVOC_R04825	ACACHL_R11192	APAVIT_R04342	APTFOR_R10518	BALREG_R06993	BUCRHI_R06810	CALANN_R09909	ANTCAR_R10799	CARCRI_R03209	CATAUR_R05254	CHAPEL_R02403	CHLMAC_R00541	COLSTR_R07981	COLLIV_R09639	CORBRA_R03470	CUCCAN_R02813	EGRGAR_R12723	EURHEL_R04122	FALPER_R08044	FULGLA_R09395	GAVSTE_R04212	GEOFOR_R08909	HALLEU_R00484	LEPDIS_R11026	MELUND_R02672	MERNUB_R04264	MESUNI_R11431	NESNOT_R04498	NIPNIP_R09979	OPIHOA_R00182	PELCRI_R10727	PHALEP_R03008	PHACAR_R11663	PHORUB_R06760	PICPUB_R02066	PODCRI_R11491	PTEGUT_R08210	PYGADE_R06014	STRCAM_R12762	TAUERY_R03012	TINGUT_R02316	TYTALB_R10118	MENNOV_R14915	ARDKOR_R13962	CEUAER_R03099	COCCOC_R06242	GEOCAL_R12494	GLAPRA_R06749
466	GALGAL_R00484	CHAVOC_R05728	ACACHL_R00350	APAVIT_R00337	APTFOR_R05014	BALREG_R05833	BUCRHI_R11856	CALANN_R07267	ANTCAR_R07304	-	CATAUR_R10274	CHAPEL_R08555	CHLMAC_R04252	COLSTR_R00961	COLLIV_R02627	CORBRA_R05139	CUCCAN_R14512	EGRGAR_R09448	EURHEL_R11601	FALPER_R11881	FULGLA_R12104	GAVSTE_R05288	GEOFOR_R03181	HALLEU_R12930	LEPDIS_R00358	MELUND_R08038	MERNUB_R04054	MESUNI_R12769	NESNOT_R11218	NIPNIP_R09980	OPIHOA_R05659	PELCRI_R02954	PHALEP_R10929	PHACAR_R11695	PHORUB_R03013	PICPUB_R13405	PODCRI_R09006	PTEGUT_R03035	PYGADE_R12846	STRCAM_R12329	TAUERY_R01932	TINGUT_R09987	TYTALB_R00326	MENNOV_R09642	ARDKOR_R07705	CEUAER_R08939	COCCOC_R04536	GEOCAL_R08602	GLAPRA_R12548
467	GALGAL_R00485	CHAVOC_R10434	ACACHL_R11273	APAVIT_R07676	APTFOR_R03492	BALREG_R06969	BUCRHI_R11800	CALANN_R06755	-	CARCRI_R10586	CATAUR_R08693	CHAPEL_R03187	CHLMAC_R11796	-	COLLIV_R13851	CORBRA_R00653	-	-	EURHEL_R01713	FALPER_R12412	-	GAVSTE_R02938	GEOFOR_R00519	-	LEPDIS_R09433	MELUND_R10741	MERNUB_R11253	MESUNI_R08173	NESNOT_R05399	NIPNIP_R07978	OPIHOA_R06455	PELCRI_R01633	PHALEP_R00112	PHACAR_R10020	PHORUB_R11868	PICPUB_R00729	PODCRI_R05180	PTEGUT_R09105	PYGADE_R04396	STRCAM_R01603	TAUERY_R05736	TINGUT_R10532	TYTALB_R00117	MENNOV_R13269	ARDKOR_R02739	-	COCCOC_R00130	GEOCAL_R12716	GLAPRA_R00683
468	GALGAL_R00486	CHAVOC_R10435	ACACHL_R08714	APAVIT_R10466	APTFOR_R03493	-	BUCRHI_R07948	CALANN_R06756	ANTCAR_R09467	CARCRI_R11014	-	CHAPEL_R05066	CHLMAC_R00300	-	COLLIV_R13852	CORBRA_R00654	CUCCAN_R02420	EGRGAR_R10123	EURHEL_R12979	FALPER_R12413	FULGLA_R01683	GAVSTE_R05331	GEOFOR_R00520	HALLEU_R03992	-	MELUND_R10742	MERNUB_R11592	MESUNI_R05006	NESNOT_R01873	NIPNIP_R07980	OPIHOA_R11758	PELCRI_R05556	PHALEP_R07000	PHACAR_R02850	PHORUB_R04183	PICPUB_R00730	PODCRI_R00274	PTEGUT_R10897	PYGADE_R04397	STRCAM_R01604	TAUERY_R08507	TINGUT_R02400	TYTALB_R00529	MENNOV_R13270	ARDKOR_R07054	CEUAER_R00764	COCCOC_R00131	GEOCAL_R11615	GLAPRA_R14001
469	GALGAL_R00487	CHAVOC_R10436	ACACHL_R04878	APAVIT_R03425	APTFOR_R03494	BALREG_R11594	BUCRHI_R09447	CALANN_R06757	ANTCAR_R08820	CARCRI_R10235	CATAUR_R07926	CHAPEL_R05067	CHLMAC_R07588	COLSTR_R08448	COLLIV_R13853	CORBRA_R00655	CUCCAN_R02421	EGRGAR_R10124	-	FALPER_R12414	FULGLA_R06021	GAVSTE_R08249	GEOFOR_R00521	HALLEU_R03993	LEPDIS_R02374	MELUND_R10743	MERNUB_R09775	MESUNI_R02613	NESNOT_R06044	NIPNIP_R07981	OPIHOA_R11759	PELCRI_R00915	PHALEP_R11373	PHACAR_R05652	PHORUB_R07560	PICPUB_R00731	PODCRI_R05490	PTEGUT_R07432	PYGADE_R04398	STRCAM_R01605	TAUERY_R03477	TINGUT_R02401	TYTALB_R02190	MENNOV_R13271	ARDKOR_R07055	CEUAER_R03316	COCCOC_R00132	GEOCAL_R01282	GLAPRA_R14002
470	GALGAL_R00488	CHAVOC_R10437	ACACHL_R09299	APAVIT_R06221	APTFOR_R03495	BALREG_R05223	BUCRHI_R06074	CALANN_R06758	ANTCAR_R11004	CARCRI_R08758	CATAUR_R01970	CHAPEL_R05068	CHLMAC_R10794	COLSTR_R04515	COLLIV_R13854	CORBRA_R00656	CUCCAN_R02422	EGRGAR_R10125	-	FALPER_R12415	FULGLA_R11208	GAVSTE_R02171	GEOFOR_R00522	HALLEU_R03994	LEPDIS_R10167	MELUND_R10744	MERNUB_R10892	MESUNI_R07901	NESNOT_R10111	NIPNIP_R07982	OPIHOA_R11760	PELCRI_R03737	PHALEP_R03315	PHACAR_R09326	PHORUB_R00792	PICPUB_R00732	PODCRI_R09602	PTEGUT_R04884	PYGADE_R04399	STRCAM_R01606	TAUERY_R07260	TINGUT_R13309	TYTALB_R07130	MENNOV_R01945	ARDKOR_R09880	CEUAER_R04558	COCCOC_R00133	GEOCAL_R01188	GLAPRA_R04073
471	GALGAL_R00489	CHAVOC_R10438	ACACHL_R01040	APAVIT_R12292	APTFOR_R03496	BALREG_R06067	BUCRHI_R02509	CALANN_R06759	ANTCAR_R02227	CARCRI_R04775	-	CHAPEL_R05069	CHLMAC_R06094	COLSTR_R05811	COLLIV_R13855	CORBRA_R00657	CUCCAN_R02423	EGRGAR_R10126	EURHEL_R02229	-	FULGLA_R02172	GAVSTE_R06667	GEOFOR_R00523	HALLEU_R03995	LEPDIS_R10477	MELUND_R10745	MERNUB_R04294	MESUNI_R03389	-	NIPNIP_R07983	OPIHOA_R02218	PELCRI_R02140	PHALEP_R11508	PHACAR_R11110	PHORUB_R07173	PICPUB_R00733	PODCRI_R08565	PTEGUT_R09134	PYGADE_R04400	STRCAM_R01607	TAUERY_R04875	TINGUT_R13310	TYTALB_R05943	MENNOV_R01946	ARDKOR_R09881	CEUAER_R01513	COCCOC_R00134	GEOCAL_R11871	GLAPRA_R04074
472	GALGAL_R00490	CHAVOC_R10439	ACACHL_R11567	APAVIT_R03265	APTFOR_R03497	BALREG_R12794	BUCRHI_R00958	CALANN_R06760	ANTCAR_R05809	CARCRI_R05048	CATAUR_R08363	CHAPEL_R05070	CHLMAC_R12334	COLSTR_R08281	COLLIV_R13856	CORBRA_R00658	CUCCAN_R02424	EGRGAR_R10127	EURHEL_R01127	FALPER_R12416	FULGLA_R02459	GAVSTE_R06668	-	HALLEU_R03996	LEPDIS_R03634	MELUND_R10746	MERNUB_R03612	MESUNI_R01241	NESNOT_R06490	NIPNIP_R07984	OPIHOA_R02219	PELCRI_R03224	PHALEP_R06410	-	-	PICPUB_R00734	PODCRI_R05751	PTEGUT_R09135	PYGADE_R04401	STRCAM_R01608	TAUERY_R02183	TINGUT_R05890	TYTALB_R05884	MENNOV_R01947	ARDKOR_R12495	CEUAER_R01514	COCCOC_R00135	GEOCAL_R13287	GLAPRA_R13645
473	GALGAL_R00491	CHAVOC_R05729	ACACHL_R01027	APAVIT_R03572	APTFOR_R05015	BALREG_R06990	BUCRHI_R05841	CALANN_R07268	ANTCAR_R08255	CARCRI_R01005	CATAUR_R11946	CHAPEL_R08556	CHLMAC_R03754	COLSTR_R07215	COLLIV_R14268	CORBRA_R05140	CUCCAN_R10784	EGRGAR_R12247	EURHEL_R07304	FALPER_R00779	FULGLA_R12761	GAVSTE_R09085	GEOFOR_R03182	HALLEU_R11366	LEPDIS_R06109	MELUND_R08039	MERNUB_R07308	MESUNI_R06568	NESNOT_R04898	NIPNIP_R09983	OPIHOA_R05660	PELCRI_R12823	PHALEP_R02002	PHACAR_R08673	PHORUB_R02390	PICPUB_R13406	PODCRI_R06970	PTEGUT_R12287	PYGADE_R11081	STRCAM_R08850	TAUERY_R01035	TINGUT_R00550	TYTALB_R04682	MENNOV_R09643	ARDKOR_R09193	CEUAER_R02617	COCCOC_R04537	GEOCAL_R09092	GLAPRA_R00482
474	GALGAL_R00492	CHAVOC_R05730	ACACHL_R03545	APAVIT_R09449	APTFOR_R05016	BALREG_R10390	BUCRHI_R08341	CALANN_R07269	ANTCAR_R02422	CARCRI_R09120	CATAUR_R11760	CHAPEL_R08557	CHLMAC_R03585	COLSTR_R08382	COLLIV_R14269	CORBRA_R05141	CUCCAN_R10785	EGRGAR_R12248	EURHEL_R07254	FALPER_R00780	FULGLA_R03391	GAVSTE_R01016	GEOFOR_R03183	HALLEU_R11367	LEPDIS_R07961	MELUND_R08040	MERNUB_R11762	MESUNI_R06240	NESNOT_R10270	NIPNIP_R09984	OPIHOA_R05661	PELCRI_R05043	PHALEP_R01059	PHACAR_R01569	PHORUB_R01058	PICPUB_R13407	PODCRI_R04019	PTEGUT_R11354	PYGADE_R11082	STRCAM_R08851	TAUERY_R04750	TINGUT_R00551	TYTALB_R10769	MENNOV_R09644	ARDKOR_R09194	CEUAER_R08384	COCCOC_R04538	GEOCAL_R03192	GLAPRA_R00483
475	GALGAL_R00493	CHAVOC_R10440	ACACHL_R02968	APAVIT_R10283	APTFOR_R03498	BALREG_R08128	BUCRHI_R05249	CALANN_R04882	ANTCAR_R09306	CARCRI_R09450	CATAUR_R00168	CHAPEL_R05071	CHLMAC_R02739	COLSTR_R01784	COLLIV_R13857	CORBRA_R00659	CUCCAN_R02425	EGRGAR_R06655	EURHEL_R01504	FALPER_R12417	FULGLA_R05484	GAVSTE_R02680	GEOFOR_R00525	HALLEU_R08518	LEPDIS_R06915	MELUND_R10747	MERNUB_R00175	MESUNI_R05597	NESNOT_R10917	NIPNIP_R07989	OPIHOA_R02220	PELCRI_R05453	PHALEP_R01655	PHACAR_R01462	PHORUB_R10302	PICPUB_R13030	PODCRI_R06318	PTEGUT_R02852	PYGADE_R04402	STRCAM_R09263	TAUERY_R06912	TINGUT_R13257	TYTALB_R02650	MENNOV_R01948	ARDKOR_R05158	CEUAER_R10482	COCCOC_R00136	GEOCAL_R11106	GLAPRA_R10518
476	GALGAL_R00494	CHAVOC_R10441	-	-	APTFOR_R03499	BALREG_R06151	BUCRHI_R06749	CALANN_R04883	ANTCAR_R06134	CARCRI_R09961	CATAUR_R09457	CHAPEL_R05072	CHLMAC_R03051	COLSTR_R04167	COLLIV_R13858	CORBRA_R00660	CUCCAN_R02426	EGRGAR_R06656	EURHEL_R07190	FALPER_R12418	FULGLA_R02311	GAVSTE_R04777	GEOFOR_R00526	HALLEU_R08519	LEPDIS_R11698	MELUND_R10748	MERNUB_R11833	MESUNI_R06531	NESNOT_R00829	NIPNIP_R07990	OPIHOA_R02221	PELCRI_R09687	PHALEP_R01684	PHACAR_R10782	PHORUB_R03641	PICPUB_R13031	PODCRI_R10286	PTEGUT_R07727	PYGADE_R08081	STRCAM_R09264	TAUERY_R03933	TINGUT_R12036	TYTALB_R03470	MENNOV_R01949	ARDKOR_R08217	CEUAER_R11830	COCCOC_R00137	GEOCAL_R12543	GLAPRA_R10519
477	GALGAL_R00495	CHAVOC_R10442	-	-	APTFOR_R03500	-	-	CALANN_R04884	-	-	-	CHAPEL_R08901	-	-	COLLIV_R13859	CORBRA_R00661	CUCCAN_R02427	-	-	FALPER_R12419	-	-	GEOFOR_R00527	-	-	MELUND_R10749	-	MESUNI_R08283	-	NIPNIP_R07991	-	-	-	-	-	PICPUB_R13032	-	-	PYGADE_R08082	STRCAM_R09265	-	TINGUT_R02311	-	MENNOV_R01950	ARDKOR_R08218	CEUAER_R01452	COCCOC_R00138	GEOCAL_R09560	GLAPRA_R13636
478	GALGAL_R00496	CHAVOC_R05316	ACACHL_R08520	APAVIT_R11838	APTFOR_R03501	BALREG_R00740	BUCRHI_R01685	CALANN_R04885	ANTCAR_R03097	CARCRI_R09518	CATAUR_R06471	CHAPEL_R08902	CHLMAC_R03435	COLSTR_R10554	COLLIV_R08866	CORBRA_R00662	CUCCAN_R13055	EGRGAR_R06657	EURHEL_R05508	FALPER_R12420	FULGLA_R04380	GAVSTE_R03539	GEOFOR_R00528	HALLEU_R06967	LEPDIS_R08492	MELUND_R10750	MERNUB_R04195	-	NESNOT_R00503	NIPNIP_R07993	OPIHOA_R10335	PELCRI_R00563	PHALEP_R07055	PHACAR_R06616	PHORUB_R11909	PICPUB_R13033	PODCRI_R10189	PTEGUT_R11985	PYGADE_R11837	STRCAM_R11332	TAUERY_R08576	TINGUT_R02904	TYTALB_R06417	MENNOV_R01951	ARDKOR_R09545	CEUAER_R00590	COCCOC_R06819	GEOCAL_R02046	GLAPRA_R11087
479	GALGAL_R00497	CHAVOC_R14503	-	APAVIT_R04559	APTFOR_R03502	-	BUCRHI_R12672	-	-	CARCRI_R12717	-	-	CHLMAC_R12749	-	-	-	-	-	-	FALPER_R14990	-	-	-	-	LEPDIS_R10449	MELUND_R14118	MERNUB_R04570	-	NESNOT_R10457	-	-	-	-	-	PHORUB_R12685	-	-	-	PYGADE_R11838	-	-	TINGUT_R02905	-	MENNOV_R01952	ARDKOR_R09546	-	COCCOC_R06820	GEOCAL_R02401	-
480	GALGAL_R00498	CHAVOC_R05731	ACACHL_R01930	APAVIT_R10610	APTFOR_R05017	BALREG_R05777	BUCRHI_R05608	CALANN_R07271	ANTCAR_R06884	CARCRI_R09749	CATAUR_R10193	CHAPEL_R08558	CHLMAC_R05513	COLSTR_R10416	COLLIV_R04219	CORBRA_R05142	CUCCAN_R09615	EGRGAR_R12249	EURHEL_R02138	FALPER_R00781	FULGLA_R01755	GAVSTE_R00517	GEOFOR_R03184	HALLEU_R10218	LEPDIS_R01889	MELUND_R07152	MERNUB_R09112	MESUNI_R13625	NESNOT_R04329	NIPNIP_R09988	OPIHOA_R05662	PELCRI_R12288	PHALEP_R06995	PHACAR_R11706	PHORUB_R01590	PICPUB_R13408	PODCRI_R06661	PTEGUT_R10866	PYGADE_R11083	STRCAM_R08853	-	TINGUT_R03659	TYTALB_R01501	MENNOV_R09645	ARDKOR_R03774	CEUAER_R06874	COCCOC_R04539	GEOCAL_R04564	GLAPRA_R09133
481	GALGAL_R00499	CHAVOC_R05317	ACACHL_R03149	APAVIT_R10647	APTFOR_R03505	BALREG_R08525	BUCRHI_R06643	CALANN_R04886	ANTCAR_R02251	CARCRI_R01877	CATAUR_R07803	CHAPEL_R08908	CHLMAC_R04293	COLSTR_R08084	COLLIV_R08867	CORBRA_R00677	CUCCAN_R13056	EGRGAR_R06660	EURHEL_R09056	FALPER_R12422	FULGLA_R10858	GAVSTE_R04076	GEOFOR_R00539	HALLEU_R06968	LEPDIS_R09902	MELUND_R10751	MERNUB_R04130	MESUNI_R08556	NESNOT_R12495	NIPNIP_R08179	OPIHOA_R10337	PELCRI_R01718	PHALEP_R05606	PHACAR_R01755	PHORUB_R03060	PICPUB_R13034	PODCRI_R00473	PTEGUT_R06889	PYGADE_R11839	STRCAM_R11341	TAUERY_R11055	-	TYTALB_R08868	MENNOV_R01953	ARDKOR_R09547	CEUAER_R08302	COCCOC_R06821	GEOCAL_R03123	GLAPRA_R13461
482	GALGAL_R00500	CHAVOC_R05732	ACACHL_R00508	APAVIT_R11823	APTFOR_R14131	BALREG_R10986	BUCRHI_R06674	CALANN_R07272	ANTCAR_R08242	CARCRI_R12178	CATAUR_R05302	CHAPEL_R08559	CHLMAC_R00420	COLSTR_R11882	COLLIV_R04220	CORBRA_R05146	CUCCAN_R09616	EGRGAR_R12250	EURHEL_R01794	FALPER_R00782	FULGLA_R05645	GAVSTE_R04078	GEOFOR_R03213	HALLEU_R06741	LEPDIS_R05740	MELUND_R07153	MERNUB_R00421	MESUNI_R08479	-	NIPNIP_R09990	OPIHOA_R05663	PELCRI_R01846	PHALEP_R03037	PHACAR_R10414	PHORUB_R00446	PICPUB_R13409	PODCRI_R06662	PTEGUT_R05638	PYGADE_R11084	STRCAM_R08854	TAUERY_R12344	TINGUT_R03903	TYTALB_R01554	MENNOV_R09646	ARDKOR_R03775	CEUAER_R05589	COCCOC_R04540	GEOCAL_R03252	GLAPRA_R09134
483	GALGAL_R00501	CHAVOC_R05733	ACACHL_R11314	APAVIT_R00810	APTFOR_R05018	BALREG_R04480	BUCRHI_R10664	CALANN_R07273	ANTCAR_R08233	CARCRI_R05698	CATAUR_R10147	CHAPEL_R08560	CHLMAC_R06917	COLSTR_R10454	COLLIV_R09240	CORBRA_R11847	CUCCAN_R12664	EGRGAR_R09449	EURHEL_R10381	FALPER_R11460	FULGLA_R07129	GAVSTE_R12198	GEOFOR_R11790	HALLEU_R07695	LEPDIS_R11170	MELUND_R08041	MERNUB_R09134	MESUNI_R04498	NESNOT_R05704	NIPNIP_R09995	OPIHOA_R00267	PELCRI_R12021	PHALEP_R10926	-	-	PICPUB_R04718	PODCRI_R06578	PTEGUT_R03063	PYGADE_R12847	STRCAM_R05037	TAUERY_R00579	TINGUT_R07921	TYTALB_R10212	MENNOV_R08781	ARDKOR_R03268	CEUAER_R01601	COCCOC_R00723	GEOCAL_R01867	GLAPRA_R03098
484	GALGAL_R00502	CHAVOC_R05735	ACACHL_R01207	APAVIT_R12485	APTFOR_R05020	BALREG_R10052	-	CALANN_R00644	ANTCAR_R08836	CARCRI_R10486	CATAUR_R07335	CHAPEL_R08562	CHLMAC_R12627	COLSTR_R05955	COLLIV_R13081	CORBRA_R11849	CUCCAN_R02835	EGRGAR_R09451	EURHEL_R06966	FALPER_R05829	FULGLA_R05947	GAVSTE_R08193	GEOFOR_R11792	HALLEU_R06050	LEPDIS_R05219	MELUND_R04030	MERNUB_R05880	MESUNI_R11707	NESNOT_R02196	NIPNIP_R09997	OPIHOA_R00269	PELCRI_R00765	PHALEP_R11531	PHACAR_R12085	PHORUB_R00732	PICPUB_R04720	PODCRI_R12050	PTEGUT_R01115	PYGADE_R12849	STRCAM_R05038	TAUERY_R02374	TINGUT_R13539	TYTALB_R03643	MENNOV_R08783	ARDKOR_R03270	CEUAER_R06253	COCCOC_R00725	GEOCAL_R11852	GLAPRA_R02444
485	GALGAL_R00503	CHAVOC_R10291	ACACHL_R00395	APAVIT_R11881	APTFOR_R07892	BALREG_R03103	BUCRHI_R06637	CALANN_R12001	ANTCAR_R12253	CARCRI_R08473	CATAUR_R06652	CHAPEL_R01655	CHLMAC_R00538	COLSTR_R05579	COLLIV_R04631	CORBRA_R03481	CUCCAN_R05381	EGRGAR_R02533	EURHEL_R11641	FALPER_R12356	FULGLA_R09415	GAVSTE_R01557	GEOFOR_R08921	HALLEU_R10680	LEPDIS_R04458	MELUND_R10797	MERNUB_R01625	MESUNI_R11327	NESNOT_R12366	NIPNIP_R08001	OPIHOA_R05423	PELCRI_R09634	PHALEP_R00349	PHACAR_R10387	PHORUB_R09168	PICPUB_R08907	PODCRI_R04173	PTEGUT_R06879	PYGADE_R10181	STRCAM_R06768	TAUERY_R08571	TINGUT_R03451	TYTALB_R09082	MENNOV_R06386	ARDKOR_R09352	CEUAER_R03175	COCCOC_R06566	GEOCAL_R03308	GLAPRA_R00487
486	GALGAL_R00504	CHAVOC_R10292	ACACHL_R11666	APAVIT_R04785	APTFOR_R07893	BALREG_R03375	BUCRHI_R02351	CALANN_R12002	ANTCAR_R03729	CARCRI_R00620	CATAUR_R03335	CHAPEL_R01656	CHLMAC_R12237	COLSTR_R03537	COLLIV_R04632	CORBRA_R03482	CUCCAN_R05382	EGRGAR_R02534	EURHEL_R04510	FALPER_R12357	FULGLA_R07327	GAVSTE_R06086	GEOFOR_R08922	HALLEU_R10681	LEPDIS_R07376	MELUND_R10798	MERNUB_R05898	MESUNI_R03675	NESNOT_R08692	NIPNIP_R08002	OPIHOA_R05424	PELCRI_R02426	PHALEP_R01205	PHACAR_R10927	PHORUB_R06051	PICPUB_R08908	PODCRI_R07072	PTEGUT_R08358	PYGADE_R10182	STRCAM_R06769	TAUERY_R06056	TINGUT_R03452	TYTALB_R03515	MENNOV_R06387	ARDKOR_R09353	CEUAER_R12203	COCCOC_R06567	GEOCAL_R06198	GLAPRA_R00488
487	GALGAL_R00505	CHAVOC_R10293	ACACHL_R09307	APAVIT_R00828	APTFOR_R07894	BALREG_R06292	BUCRHI_R04764	CALANN_R12003	ANTCAR_R12311	CARCRI_R12798	CATAUR_R05797	CHAPEL_R01657	CHLMAC_R09888	COLSTR_R09587	COLLIV_R04633	CORBRA_R03483	CUCCAN_R05383	EGRGAR_R02535	EURHEL_R01070	FALPER_R12358	FULGLA_R12660	GAVSTE_R03393	GEOFOR_R08923	HALLEU_R10682	LEPDIS_R02263	MELUND_R10799	MERNUB_R12083	MESUNI_R01027	NESNOT_R11254	NIPNIP_R08003	OPIHOA_R05425	PELCRI_R10004	PHALEP_R10024	PHACAR_R02188	PHORUB_R06991	PICPUB_R08909	PODCRI_R10650	PTEGUT_R08853	PYGADE_R10183	STRCAM_R06770	TAUERY_R07265	TINGUT_R03453	TYTALB_R00790	MENNOV_R06388	ARDKOR_R09354	CEUAER_R01186	COCCOC_R06568	GEOCAL_R11980	GLAPRA_R00489
488	GALGAL_R00506	CHAVOC_R12676	ACACHL_R03863	APAVIT_R08587	APTFOR_R11383	-	BUCRHI_R03708	CALANN_R07781	ANTCAR_R10266	CARCRI_R09141	-	CHAPEL_R12057	CHLMAC_R05007	COLSTR_R12045	COLLIV_R01019	CORBRA_R01146	CUCCAN_R09617	EGRGAR_R12525	EURHEL_R09831	FALPER_R02790	FULGLA_R03694	GAVSTE_R08248	GEOFOR_R14087	HALLEU_R09620	LEPDIS_R13091	MELUND_R09928	MERNUB_R05708	MESUNI_R03844	NESNOT_R02257	NIPNIP_R07612	OPIHOA_R13003	PELCRI_R10042	PHALEP_R04595	PHACAR_R04484	PHORUB_R10098	PICPUB_R01942	PODCRI_R05584	PTEGUT_R01968	PYGADE_R10769	STRCAM_R08363	TAUERY_R08640	TINGUT_R09654	TYTALB_R05415	MENNOV_R02754	ARDKOR_R08351	CEUAER_R10031	COCCOC_R09997	GEOCAL_R13332	GLAPRA_R11790
489	GALGAL_R00507	CHAVOC_R10294	ACACHL_R08487	APAVIT_R06663	APTFOR_R07895	BALREG_R12658	BUCRHI_R08145	CALANN_R12004	ANTCAR_R06850	CARCRI_R09576	CATAUR_R00431	CHAPEL_R01658	CHLMAC_R00883	COLSTR_R05424	COLLIV_R04634	CORBRA_R03484	CUCCAN_R05384	EGRGAR_R02536	EURHEL_R06583	FALPER_R12359	FULGLA_R05888	GAVSTE_R09283	GEOFOR_R08924	HALLEU_R10683	LEPDIS_R09898	MELUND_R10800	MERNUB_R02913	MESUNI_R08511	NESNOT_R07095	NIPNIP_R09999	OPIHOA_R05426	PELCRI_R09454	PHALEP_R07013	PHACAR_R01732	PHORUB_R09366	PICPUB_R08910	PODCRI_R12005	PTEGUT_R08214	PYGADE_R10184	STRCAM_R06771	TAUERY_R11077	TINGUT_R03454	TYTALB_R10075	MENNOV_R06389	ARDKOR_R04635	CEUAER_R06898	COCCOC_R05453	GEOCAL_R10021	GLAPRA_R00490
490	GALGAL_R00508	CHAVOC_R10295	ACACHL_R01196	APAVIT_R12032	APTFOR_R07896	BALREG_R03327	BUCRHI_R05031	CALANN_R12005	ANTCAR_R10110	CARCRI_R11149	CATAUR_R12080	CHAPEL_R01659	CHLMAC_R04423	COLSTR_R08823	COLLIV_R04635	CORBRA_R03485	CUCCAN_R05385	EGRGAR_R02537	EURHEL_R07136	FALPER_R12360	FULGLA_R11372	GAVSTE_R09975	GEOFOR_R08925	HALLEU_R10684	LEPDIS_R08658	MELUND_R10801	MERNUB_R01882	MESUNI_R10642	NESNOT_R12693	NIPNIP_R10001	OPIHOA_R05427	PELCRI_R02248	PHALEP_R13154	PHACAR_R09666	PHORUB_R11047	PICPUB_R08911	PODCRI_R03657	PTEGUT_R07708	PYGADE_R10185	STRCAM_R06772	TAUERY_R04615	-	TYTALB_R08341	MENNOV_R06390	ARDKOR_R04636	CEUAER_R08699	COCCOC_R05454	GEOCAL_R11682	GLAPRA_R01827
491	GALGAL_R00509	CHAVOC_R12677	ACACHL_R13166	APAVIT_R01210	APTFOR_R11384	BALREG_R07525	BUCRHI_R08369	CALANN_R07782	ANTCAR_R01982	CARCRI_R09176	CATAUR_R05924	CHAPEL_R12058	CHLMAC_R11312	COLSTR_R08338	COLLIV_R01020	CORBRA_R01147	CUCCAN_R12607	EGRGAR_R12526	-	FALPER_R02791	FULGLA_R07213	-	GEOFOR_R14088	HALLEU_R09621	LEPDIS_R10423	MELUND_R09929	MERNUB_R07129	MESUNI_R06641	NESNOT_R08673	NIPNIP_R07613	OPIHOA_R13004	PELCRI_R07232	PHALEP_R03357	PHACAR_R08180	PHORUB_R12307	PICPUB_R01943	PODCRI_R05922	PTEGUT_R07357	PYGADE_R10770	STRCAM_R02850	-	TINGUT_R09655	TYTALB_R11687	MENNOV_R02755	ARDKOR_R01133	-	COCCOC_R09998	GEOCAL_R02418	GLAPRA_R11791
492	GALGAL_R00510	CHAVOC_R10296	ACACHL_R00883	APAVIT_R12268	APTFOR_R07897	BALREG_R13179	BUCRHI_R11252	CALANN_R12006	ANTCAR_R07175	-	CATAUR_R06921	CHAPEL_R01660	CHLMAC_R06966	COLSTR_R03362	COLLIV_R12839	CORBRA_R03486	CUCCAN_R05386	EGRGAR_R02538	EURHEL_R07152	FALPER_R12361	FULGLA_R02143	-	GEOFOR_R02853	HALLEU_R10685	LEPDIS_R12941	MELUND_R10802	MERNUB_R12225	MESUNI_R13155	NESNOT_R01204	NIPNIP_R10002	OPIHOA_R05428	PELCRI_R12656	PHALEP_R11258	PHACAR_R01103	PHORUB_R03744	PICPUB_R08912	-	PTEGUT_R08621	PYGADE_R10186	STRCAM_R06773	TAUERY_R09953	TINGUT_R06261	-	MENNOV_R06391	ARDKOR_R04637	CEUAER_R03740	COCCOC_R05455	GEOCAL_R09124	GLAPRA_R01828
493	GALGAL_R00511	CHAVOC_R12678	ACACHL_R01038	APAVIT_R00972	APTFOR_R11385	BALREG_R11637	BUCRHI_R10814	CALANN_R07783	ANTCAR_R05150	CARCRI_R11553	CATAUR_R07286	CHAPEL_R12059	CHLMAC_R01139	COLSTR_R07406	COLLIV_R01021	CORBRA_R01148	CUCCAN_R12608	EGRGAR_R12527	-	FALPER_R02792	FULGLA_R03433	GAVSTE_R02038	GEOFOR_R14089	HALLEU_R09622	LEPDIS_R02196	MELUND_R09930	MERNUB_R08116	MESUNI_R10454	NESNOT_R03503	NIPNIP_R07614	OPIHOA_R13005	PELCRI_R12962	PHALEP_R06466	PHACAR_R08415	PHORUB_R08568	PICPUB_R01944	PODCRI_R02442	PTEGUT_R12556	PYGADE_R10771	STRCAM_R02851	TAUERY_R07748	TINGUT_R09656	TYTALB_R02375	MENNOV_R02756	ARDKOR_R01134	CEUAER_R01014	COCCOC_R09999	GEOCAL_R12995	GLAPRA_R11792
494	GALGAL_R00512	CHAVOC_R12679	ACACHL_R00705	APAVIT_R10852	APTFOR_R11386	BALREG_R12819	BUCRHI_R12961	CALANN_R07784	ANTCAR_R05016	CARCRI_R11635	CATAUR_R10675	CHAPEL_R12060	CHLMAC_R03604	COLSTR_R13110	COLLIV_R12453	CORBRA_R01149	CUCCAN_R12609	EGRGAR_R12528	-	FALPER_R02793	FULGLA_R00891	GAVSTE_R11868	GEOFOR_R14090	HALLEU_R09623	LEPDIS_R04802	MELUND_R09931	MERNUB_R03511	MESUNI_R07928	NESNOT_R13198	NIPNIP_R07615	OPIHOA_R13006	PELCRI_R02004	PHALEP_R10075	PHACAR_R12288	PHORUB_R00651	PICPUB_R01945	PODCRI_R04223	PTEGUT_R06373	PYGADE_R10772	STRCAM_R11094	TAUERY_R07808	TINGUT_R09657	TYTALB_R02225	MENNOV_R02757	ARDKOR_R01135	CEUAER_R13559	COCCOC_R10000	-	GLAPRA_R11793
495	GALGAL_R00513	-	-	-	APTFOR_R11387	-	-	CALANN_R07785	-	-	-	CHAPEL_R12061	-	-	COLLIV_R12454	CORBRA_R01150	CUCCAN_R12610	-	-	FALPER_R02794	-	-	GEOFOR_R14091	HALLEU_R09624	-	MELUND_R09932	-	-	-	NIPNIP_R07616	-	-	-	-	-	PICPUB_R01946	-	-	PYGADE_R10773	STRCAM_R05568	-	TINGUT_R01670	-	MENNOV_R02758	-	-	COCCOC_R10001	-	-
496	GALGAL_R00514	CHAVOC_R10318	ACACHL_R11193	APAVIT_R04158	APTFOR_R07911	BALREG_R08475	BUCRHI_R11756	CALANN_R12024	ANTCAR_R12042	CARCRI_R01711	CATAUR_R05224	CHAPEL_R01681	CHLMAC_R11800	COLSTR_R02837	COLLIV_R12847	CORBRA_R03497	CUCCAN_R05387	EGRGAR_R02542	EURHEL_R10428	FALPER_R12375	FULGLA_R06886	GAVSTE_R02353	GEOFOR_R02929	HALLEU_R10686	LEPDIS_R12511	MELUND_R10841	MERNUB_R00474	MESUNI_R05780	NESNOT_R03238	NIPNIP_R10174	OPIHOA_R05445	PELCRI_R01770	PHALEP_R11019	PHACAR_R05411	PHORUB_R06777	PICPUB_R08913	PODCRI_R02835	PTEGUT_R06825	PYGADE_R10200	STRCAM_R01613	TAUERY_R04579	TINGUT_R10775	TYTALB_R05184	MENNOV_R06392	ARDKOR_R04638	CEUAER_R09481	COCCOC_R05456	GEOCAL_R05867	GLAPRA_R01829
497	GALGAL_R00515	CHAVOC_R11124	ACACHL_R07901	-	APTFOR_R06586	BALREG_R02506	BUCRHI_R04569	CALANN_R13410	ANTCAR_R03864	CARCRI_R06036	CATAUR_R09803	CHAPEL_R00584	-	COLSTR_R08771	COLLIV_R01022	CORBRA_R12375	CUCCAN_R10086	EGRGAR_R12454	-	FALPER_R09872	FULGLA_R11166	-	GEOFOR_R09413	-	LEPDIS_R00813	MELUND_R12425	MERNUB_R05640	MESUNI_R11562	NESNOT_R06528	NIPNIP_R10003	-	-	-	-	-	PICPUB_R00715	-	-	PYGADE_R04805	STRCAM_R07937	TAUERY_R03517	TINGUT_R01878	-	MENNOV_R05467	ARDKOR_R05825	-	COCCOC_R12279	GEOCAL_R13209	GLAPRA_R12749
498	GALGAL_R00516	CHAVOC_R10297	ACACHL_R11100	APAVIT_R00279	APTFOR_R07898	BALREG_R01525	BUCRHI_R01555	CALANN_R12007	ANTCAR_R02900	CARCRI_R10763	CATAUR_R10281	CHAPEL_R01661	CHLMAC_R11868	COLSTR_R11520	COLLIV_R12840	CORBRA_R03487	CUCCAN_R05388	EGRGAR_R02539	EURHEL_R11455	FALPER_R12362	FULGLA_R00245	GAVSTE_R09008	GEOFOR_R02854	HALLEU_R10687	LEPDIS_R04244	MELUND_R10803	MERNUB_R03416	MESUNI_R02982	NESNOT_R12171	NIPNIP_R10004	OPIHOA_R05429	PELCRI_R00199	PHALEP_R04183	PHACAR_R08980	PHORUB_R09012	PICPUB_R08914	PODCRI_R00217	PTEGUT_R02900	PYGADE_R10187	STRCAM_R07288	TAUERY_R10819	TINGUT_R10061	TYTALB_R05118	MENNOV_R06393	ARDKOR_R04639	CEUAER_R11628	COCCOC_R14390	GEOCAL_R10920	GLAPRA_R04803
499	GALGAL_R00517	CHAVOC_R10298	ACACHL_R06474	APAVIT_R09880	APTFOR_R07899	BALREG_R04603	BUCRHI_R03437	CALANN_R12008	ANTCAR_R05145	CARCRI_R08804	CATAUR_R00921	CHAPEL_R01662	CHLMAC_R12390	COLSTR_R10031	COLLIV_R12841	CORBRA_R03488	CUCCAN_R05389	EGRGAR_R02540	EURHEL_R10880	FALPER_R12363	FULGLA_R04979	GAVSTE_R12290	GEOFOR_R02855	HALLEU_R10688	LEPDIS_R11879	MELUND_R10804	MERNUB_R03690	MESUNI_R10145	NESNOT_R01109	NIPNIP_R10005	OPIHOA_R05430	PELCRI_R06326	PHALEP_R10571	PHACAR_R08158	PHORUB_R12192	PICPUB_R08915	PODCRI_R05699	PTEGUT_R03666	PYGADE_R10188	STRCAM_R07289	TAUERY_R06143	TINGUT_R10062	-	MENNOV_R06394	ARDKOR_R04640	CEUAER_R11629	COCCOC_R14391	GEOCAL_R10921	GLAPRA_R04804
500	GALGAL_R00518	CHAVOC_R10299	-	-	APTFOR_R07900	-	-	CALANN_R12009	-	-	-	CHAPEL_R01663	-	-	COLLIV_R12842	CORBRA_R03489	CUCCAN_R05390	EGRGAR_R02541	-	FALPER_R12364	-	-	GEOFOR_R02856	HALLEU_R10689	-	MELUND_R10805	-	-	-	NIPNIP_R10006	OPIHOA_R05431	-	-	-	-	PICPUB_R08916	-	-	PYGADE_R10189	STRCAM_R07290	-	-	-	MENNOV_R06395	ARDKOR_R04641	CEUAER_R06780	COCCOC_R14392	-	GLAPRA_R04805
501	GALGAL_R00519	CHAVOC_R10300	ACACHL_R07827	APAVIT_R10952	APTFOR_R07901	BALREG_R04708	-	CALANN_R12010	ANTCAR_R05853	CARCRI_R10182	-	CHAPEL_R01664	CHLMAC_R04808	COLSTR_R04424	COLLIV_R12843	CORBRA_R03490	CUCCAN_R05391	EGRGAR_R03039	EURHEL_R10674	FALPER_R12365	FULGLA_R02295	GAVSTE_R08657	GEOFOR_R02857	HALLEU_R10690	LEPDIS_R08751	MELUND_R10806	MERNUB_R07416	MESUNI_R06388	NESNOT_R07589	NIPNIP_R10007	OPIHOA_R05432	PELCRI_R02149	PHALEP_R01108	PHACAR_R03063	PHORUB_R08628	PICPUB_R08917	PODCRI_R09251	PTEGUT_R00980	PYGADE_R10190	STRCAM_R07291	TAUERY_R11821	TINGUT_R07475	TYTALB_R00744	MENNOV_R10310	ARDKOR_R04642	CEUAER_R06132	COCCOC_R03416	GEOCAL_R09166	GLAPRA_R03612
502	GALGAL_R00521	CHAVOC_R10303	ACACHL_R03680	APAVIT_R03466	APTFOR_R07903	BALREG_R10384	BUCRHI_R02152	CALANN_R12012	ANTCAR_R10203	CARCRI_R12772	CATAUR_R01845	CHAPEL_R01666	CHLMAC_R09601	COLSTR_R12168	COLLIV_R12845	CORBRA_R03492	CUCCAN_R07443	EGRGAR_R12199	EURHEL_R11851	FALPER_R12367	FULGLA_R03788	GAVSTE_R00632	GEOFOR_R02860	HALLEU_R10692	LEPDIS_R05282	MELUND_R10808	MERNUB_R08356	MESUNI_R10377	NESNOT_R01971	NIPNIP_R10011	OPIHOA_R05433	PELCRI_R09696	PHALEP_R07858	PHACAR_R06916	PHORUB_R02365	PICPUB_R08919	PODCRI_R09562	PTEGUT_R00838	PYGADE_R10192	STRCAM_R07293	TAUERY_R04636	TINGUT_R12136	TYTALB_R03378	MENNOV_R10033	ARDKOR_R04644	CEUAER_R07346	COCCOC_R03418	GEOCAL_R07351	GLAPRA_R11992
503	GALGAL_R00522	CHAVOC_R10304	ACACHL_R04035	APAVIT_R07374	APTFOR_R07904	BALREG_R11622	BUCRHI_R01195	CALANN_R12013	ANTCAR_R06096	CARCRI_R09952	CATAUR_R02144	CHAPEL_R01667	CHLMAC_R07332	COLSTR_R06131	COLLIV_R12846	CORBRA_R03493	CUCCAN_R07444	EGRGAR_R12200	EURHEL_R00679	FALPER_R12368	FULGLA_R01157	GAVSTE_R04489	GEOFOR_R02861	HALLEU_R10693	LEPDIS_R10185	MELUND_R10809	MERNUB_R05848	MESUNI_R12814	NESNOT_R05269	NIPNIP_R10012	OPIHOA_R05434	PELCRI_R09784	PHALEP_R09999	PHACAR_R09729	PHORUB_R08511	PICPUB_R08920	PODCRI_R11900	-	PYGADE_R10193	STRCAM_R07294	TAUERY_R03397	TINGUT_R11862	TYTALB_R05922	MENNOV_R10034	ARDKOR_R04645	CEUAER_R06673	COCCOC_R03419	GEOCAL_R07352	GLAPRA_R11993
504	GALGAL_R00523	CHAVOC_R11127	ACACHL_R04970	APAVIT_R05810	APTFOR_R06588	BALREG_R13675	BUCRHI_R01983	CALANN_R13416	-	CARCRI_R02007	CATAUR_R02355	CHAPEL_R00590	-	COLSTR_R03673	COLLIV_R01026	CORBRA_R12383	-	EGRGAR_R12457	-	FALPER_R09876	FULGLA_R12933	GAVSTE_R05631	GEOFOR_R09420	HALLEU_R03257	LEPDIS_R14140	MELUND_R12433	MERNUB_R03118	MESUNI_R10143	-	NIPNIP_R10014	-	PELCRI_R11536	PHALEP_R11601	PHACAR_R12785	-	PICPUB_R00721	PODCRI_R04588	-	PYGADE_R04807	STRCAM_R07945	TAUERY_R04849	-	-	MENNOV_R05471	-	CEUAER_R02053	COCCOC_R12282	GEOCAL_R11894	-
505	GALGAL_R00524	CHAVOC_R10305	ACACHL_R04415	APAVIT_R01698	APTFOR_R07905	BALREG_R04444	BUCRHI_R08241	CALANN_R12014	ANTCAR_R10735	CARCRI_R03202	CATAUR_R08924	CHAPEL_R01668	CHLMAC_R04279	COLSTR_R01812	COLLIV_R03129	CORBRA_R03494	CUCCAN_R05931	EGRGAR_R12201	EURHEL_R00521	FALPER_R12369	FULGLA_R01744	GAVSTE_R10369	GEOFOR_R02862	HALLEU_R01984	LEPDIS_R04541	MELUND_R10810	MERNUB_R05280	MESUNI_R09838	NESNOT_R07093	NIPNIP_R10015	OPIHOA_R05435	PELCRI_R04398	PHALEP_R12465	PHACAR_R07880	PHORUB_R09158	PICPUB_R08921	PODCRI_R08986	PTEGUT_R05598	PYGADE_R10194	STRCAM_R07295	TAUERY_R04594	TINGUT_R08798	TYTALB_R04066	MENNOV_R10035	ARDKOR_R06769	CEUAER_R03072	COCCOC_R03420	GEOCAL_R09168	GLAPRA_R11130
506	GALGAL_R00525	CHAVOC_R10306	-	APAVIT_R11212	APTFOR_R07906	BALREG_R06313	BUCRHI_R10319	CALANN_R12015	ANTCAR_R10182	CARCRI_R04611	CATAUR_R11912	CHAPEL_R01669	CHLMAC_R06313	COLSTR_R06970	COLLIV_R03130	CORBRA_R03495	CUCCAN_R05772	EGRGAR_R12202	EURHEL_R10150	FALPER_R12370	FULGLA_R07679	GAVSTE_R12056	GEOFOR_R02863	HALLEU_R01985	LEPDIS_R06215	MELUND_R10811	MERNUB_R01844	MESUNI_R09307	NESNOT_R09930	NIPNIP_R10016	OPIHOA_R05436	PELCRI_R05021	PHALEP_R10882	PHACAR_R04650	PHORUB_R00883	PICPUB_R08922	PODCRI_R10577	PTEGUT_R08530	PYGADE_R10195	STRCAM_R07296	TAUERY_R07728	TINGUT_R08799	TYTALB_R07238	MENNOV_R10036	ARDKOR_R06770	CEUAER_R02489	COCCOC_R03421	GEOCAL_R12459	GLAPRA_R06028
507	GALGAL_R00526	CHAVOC_R05980	ACACHL_R05298	APAVIT_R12439	APTFOR_R12393	BALREG_R05122	BUCRHI_R03260	CALANN_R12144	ANTCAR_R11232	CARCRI_R08738	CATAUR_R01153	CHAPEL_R12958	CHLMAC_R08532	COLSTR_R04806	COLLIV_R07575	CORBRA_R00672	CUCCAN_R08900	EGRGAR_R12347	EURHEL_R05977	FALPER_R13827	FULGLA_R11040	GAVSTE_R09861	GEOFOR_R00335	HALLEU_R08230	LEPDIS_R11384	MELUND_R01038	MERNUB_R05918	MESUNI_R10442	NESNOT_R11904	NIPNIP_R08017	OPIHOA_R00194	PELCRI_R06203	PHALEP_R01226	PHACAR_R08091	PHORUB_R09469	PICPUB_R06012	-	PTEGUT_R06135	PYGADE_R10728	STRCAM_R03353	TAUERY_R02226	TINGUT_R10647	TYTALB_R02418	MENNOV_R08805	ARDKOR_R11498	CEUAER_R02475	COCCOC_R03582	GEOCAL_R08852	GLAPRA_R13795
508	GALGAL_R00527	CHAVOC_R10307	ACACHL_R12466	APAVIT_R07755	APTFOR_R07907	BALREG_R04228	BUCRHI_R00304	CALANN_R12016	ANTCAR_R06741	CARCRI_R09488	CATAUR_R01406	CHAPEL_R01670	CHLMAC_R09105	COLSTR_R00270	COLLIV_R11497	CORBRA_R04160	CUCCAN_R05773	EGRGAR_R12203	EURHEL_R10232	FALPER_R12371	FULGLA_R10633	GAVSTE_R11455	GEOFOR_R02864	HALLEU_R01986	LEPDIS_R01639	MELUND_R10812	MERNUB_R10222	MESUNI_R03922	NESNOT_R06809	NIPNIP_R10019	OPIHOA_R05437	PELCRI_R10670	PHALEP_R02823	PHACAR_R08951	PHORUB_R10299	PICPUB_R08923	PODCRI_R03927	PTEGUT_R11834	PYGADE_R02218	STRCAM_R07297	TAUERY_R01670	TINGUT_R13246	TYTALB_R03919	MENNOV_R05706	ARDKOR_R08114	CEUAER_R02890	COCCOC_R03422	GEOCAL_R01691	GLAPRA_R06029
509	GALGAL_R00528	CHAVOC_R11007	ACACHL_R04308	APAVIT_R03841	APTFOR_R06590	BALREG_R02996	BUCRHI_R06380	CALANN_R13419	ANTCAR_R10450	CARCRI_R08059	CATAUR_R08029	CHAPEL_R00593	CHLMAC_R05143	COLSTR_R07615	COLLIV_R06029	CORBRA_R12386	CUCCAN_R08738	EGRGAR_R13518	EURHEL_R10107	FALPER_R09878	FULGLA_R08337	GAVSTE_R08870	GEOFOR_R09423	HALLEU_R03259	LEPDIS_R01412	MELUND_R13671	MERNUB_R01379	MESUNI_R07555	NESNOT_R02696	NIPNIP_R10020	OPIHOA_R08941	PELCRI_R06608	PHALEP_R09490	PHACAR_R04058	PHORUB_R03047	PICPUB_R03759	PODCRI_R02099	PTEGUT_R08603	PYGADE_R04809	STRCAM_R02439	TAUERY_R09681	TINGUT_R11313	TYTALB_R10721	MENNOV_R06996	ARDKOR_R00654	CEUAER_R10863	COCCOC_R12284	GEOCAL_R01067	GLAPRA_R01861
510	GALGAL_R00529	CHAVOC_R11008	ACACHL_R12342	APAVIT_R03842	APTFOR_R06591	BALREG_R05565	BUCRHI_R06381	CALANN_R13420	ANTCAR_R10451	CARCRI_R08060	CATAUR_R00253	CHAPEL_R00594	CHLMAC_R05144	COLSTR_R07616	COLLIV_R06030	CORBRA_R12387	CUCCAN_R08739	EGRGAR_R13519	EURHEL_R10108	FALPER_R09879	FULGLA_R04091	GAVSTE_R08871	GEOFOR_R09424	HALLEU_R03260	LEPDIS_R01413	MELUND_R13672	MERNUB_R07722	MESUNI_R09704	NESNOT_R02697	NIPNIP_R10021	OPIHOA_R08942	PELCRI_R06609	PHALEP_R08198	PHACAR_R11452	PHORUB_R05287	PICPUB_R03760	PODCRI_R01379	PTEGUT_R00286	PYGADE_R04810	STRCAM_R02440	TAUERY_R09682	TINGUT_R11314	TYTALB_R06341	MENNOV_R06997	ARDKOR_R00655	CEUAER_R10536	COCCOC_R12285	GEOCAL_R09766	GLAPRA_R01862
511	GALGAL_R00530	CHAVOC_R10308	ACACHL_R10615	APAVIT_R11228	APTFOR_R07908	BALREG_R02548	BUCRHI_R05914	CALANN_R12017	ANTCAR_R08858	CARCRI_R09006	CATAUR_R03527	CHAPEL_R01671	CHLMAC_R07544	COLSTR_R03195	COLLIV_R11498	CORBRA_R04161	CUCCAN_R01296	EGRGAR_R12204	EURHEL_R00816	FALPER_R12372	FULGLA_R08560	GAVSTE_R03347	GEOFOR_R02865	HALLEU_R01987	LEPDIS_R13119	MELUND_R10813	MERNUB_R04956	-	NESNOT_R03295	NIPNIP_R10022	OPIHOA_R05438	PELCRI_R11343	PHALEP_R11760	PHACAR_R09921	PHORUB_R01219	PICPUB_R08924	PODCRI_R08424	PTEGUT_R11239	PYGADE_R02219	STRCAM_R07298	TAUERY_R09047	TINGUT_R02576	TYTALB_R10807	MENNOV_R05707	ARDKOR_R02620	CEUAER_R04504	COCCOC_R03423	GEOCAL_R10568	GLAPRA_R02450
512	GALGAL_R00531	CHAVOC_R10309	ACACHL_R08926	APAVIT_R10918	APTFOR_R07909	BALREG_R00820	BUCRHI_R07018	CALANN_R12018	ANTCAR_R08761	CARCRI_R04946	CATAUR_R09577	CHAPEL_R01672	CHLMAC_R02132	COLSTR_R10796	COLLIV_R11499	CORBRA_R04162	CUCCAN_R01297	EGRGAR_R12205	EURHEL_R07141	FALPER_R12373	FULGLA_R09931	GAVSTE_R02207	GEOFOR_R02866	HALLEU_R01988	LEPDIS_R07362	MELUND_R10814	MERNUB_R01934	MESUNI_R07851	NESNOT_R07598	NIPNIP_R10023	OPIHOA_R05439	PELCRI_R10114	PHALEP_R03582	PHACAR_R04427	PHORUB_R05751	PICPUB_R00809	PODCRI_R09452	PTEGUT_R10060	PYGADE_R02220	STRCAM_R07299	TAUERY_R00967	TINGUT_R13392	TYTALB_R10858	MENNOV_R05708	ARDKOR_R02621	CEUAER_R02075	COCCOC_R03424	GEOCAL_R09261	GLAPRA_R02451
513	GALGAL_R00532	CHAVOC_R06510	ACACHL_R02764	APAVIT_R03814	APTFOR_R06592	-	BUCRHI_R07330	CALANN_R13421	ANTCAR_R03225	CARCRI_R05176	CATAUR_R09246	CHAPEL_R06067	CHLMAC_R05114	COLSTR_R10900	COLLIV_R02694	CORBRA_R10543	CUCCAN_R04175	EGRGAR_R08466	EURHEL_R05025	FALPER_R08591	FULGLA_R06381	GAVSTE_R00049	GEOFOR_R01302	HALLEU_R03884	LEPDIS_R08979	MELUND_R13673	MERNUB_R03603	MESUNI_R01225	NESNOT_R08911	NIPNIP_R10024	OPIHOA_R00675	PELCRI_R00065	PHALEP_R11223	PHACAR_R10950	PHORUB_R12051	PICPUB_R11714	PODCRI_R07263	PTEGUT_R00051	PYGADE_R00928	STRCAM_R08855	TAUERY_R13112	TINGUT_R09576	TYTALB_R06115	MENNOV_R14466	ARDKOR_R01942	CEUAER_R11277	COCCOC_R12421	-	GLAPRA_R07319
514	GALGAL_R00533	CHAVOC_R10310	ACACHL_R06011	APAVIT_R02937	APTFOR_R07910	BALREG_R06973	BUCRHI_R10888	CALANN_R12019	ANTCAR_R12248	CARCRI_R00416	CATAUR_R01536	CHAPEL_R01673	CHLMAC_R03389	COLSTR_R07986	COLLIV_R11500	CORBRA_R04163	CUCCAN_R01298	EGRGAR_R12206	EURHEL_R06529	FALPER_R12374	FULGLA_R00561	GAVSTE_R06654	GEOFOR_R02867	HALLEU_R01989	LEPDIS_R11118	MELUND_R10815	MERNUB_R11608	MESUNI_R08873	NESNOT_R01165	NIPNIP_R10025	OPIHOA_R05440	-	PHALEP_R01752	PHACAR_R09664	PHORUB_R09270	PICPUB_R00810	PODCRI_R04161	PTEGUT_R06902	PYGADE_R02221	STRCAM_R07300	TAUERY_R09805	TINGUT_R10720	TYTALB_R11829	MENNOV_R05709	ARDKOR_R08387	CEUAER_R04300	COCCOC_R03425	GEOCAL_R02314	GLAPRA_R12660
515	GALGAL_R00534	CHAVOC_R06511	ACACHL_R08667	APAVIT_R05570	APTFOR_R06593	BALREG_R05663	BUCRHI_R05570	CALANN_R13422	ANTCAR_R03068	CARCRI_R07189	-	CHAPEL_R06068	CHLMAC_R00301	COLSTR_R00851	COLLIV_R02695	CORBRA_R10544	CUCCAN_R04176	EGRGAR_R08467	EURHEL_R12393	FALPER_R08592	FULGLA_R05611	GAVSTE_R05527	GEOFOR_R01303	HALLEU_R12640	LEPDIS_R04544	MELUND_R13674	MERNUB_R04535	MESUNI_R08501	NESNOT_R00653	NIPNIP_R10026	OPIHOA_R00676	PELCRI_R10909	PHALEP_R12257	PHACAR_R03010	PHORUB_R10470	PICPUB_R11715	PODCRI_R06607	PTEGUT_R01625	PYGADE_R00929	STRCAM_R08856	TAUERY_R07158	TINGUT_R09577	TYTALB_R11830	MENNOV_R14467	ARDKOR_R01943	-	COCCOC_R12422	GEOCAL_R00976	GLAPRA_R07320
516	GALGAL_R00535	CHAVOC_R06512	ACACHL_R08668	APAVIT_R05571	-	BALREG_R05664	BUCRHI_R05571	CALANN_R13423	ANTCAR_R03069	-	-	CHAPEL_R06069	CHLMAC_R00302	-	COLLIV_R02696	CORBRA_R10545	-	EGRGAR_R08468	EURHEL_R03141	FALPER_R08593	FULGLA_R05612	GAVSTE_R05528	GEOFOR_R01304	HALLEU_R12641	LEPDIS_R04545	MELUND_R13675	MERNUB_R00924	MESUNI_R08502	NESNOT_R00654	NIPNIP_R10027	-	PELCRI_R10910	PHALEP_R12258	PHACAR_R03011	PHORUB_R10471	-	PODCRI_R06608	PTEGUT_R01626	-	-	TAUERY_R07159	-	TYTALB_R05743	MENNOV_R14468	ARDKOR_R01944	-	COCCOC_R12423	GEOCAL_R10570	-
517	GALGAL_R00536	CHAVOC_R10311	ACACHL_R00988	APAVIT_R06229	APTFOR_R11113	BALREG_R08952	BUCRHI_R01939	CALANN_R12020	ANTCAR_R03769	CARCRI_R06413	CATAUR_R05842	CHAPEL_R01674	CHLMAC_R04470	COLSTR_R06879	COLLIV_R09052	CORBRA_R06876	CUCCAN_R07263	EGRGAR_R11420	EURHEL_R05604	FALPER_R13919	FULGLA_R02418	GAVSTE_R09734	GEOFOR_R02868	HALLEU_R05372	LEPDIS_R10595	MELUND_R10816	MERNUB_R00708	MESUNI_R10734	NESNOT_R07648	NIPNIP_R10028	OPIHOA_R05441	PELCRI_R07107	PHALEP_R05989	PHACAR_R08386	PHORUB_R08351	PICPUB_R00811	PODCRI_R01136	PTEGUT_R03766	PYGADE_R02222	STRCAM_R07301	TAUERY_R10190	TINGUT_R03954	TYTALB_R09725	MENNOV_R07028	ARDKOR_R12842	CEUAER_R06183	COCCOC_R11172	GEOCAL_R07646	GLAPRA_R06418
518	GALGAL_R00537	CHAVOC_R06628	ACACHL_R02061	APAVIT_R08340	APTFOR_R14132	BALREG_R08711	BUCRHI_R12219	CALANN_R13424	ANTCAR_R04792	CARCRI_R09864	CATAUR_R06804	CHAPEL_R08563	CHLMAC_R12232	COLSTR_R10675	COLLIV_R04221	CORBRA_R10546	CUCCAN_R09618	EGRGAR_R01083	EURHEL_R00865	FALPER_R00783	FULGLA_R00890	GAVSTE_R02054	GEOFOR_R11435	HALLEU_R07092	LEPDIS_R06020	MELUND_R13676	MERNUB_R03449	MESUNI_R04904	NESNOT_R01081	NIPNIP_R10029	OPIHOA_R05665	PELCRI_R03276	PHALEP_R03457	PHACAR_R11128	PHORUB_R12394	PICPUB_R11716	PODCRI_R07329	PTEGUT_R12503	PYGADE_R11085	STRCAM_R08857	TAUERY_R06060	TINGUT_R08397	TYTALB_R07910	MENNOV_R14574	ARDKOR_R07785	CEUAER_R12191	COCCOC_R04541	GEOCAL_R06487	GLAPRA_R00150
519	GALGAL_R00538	CHAVOC_R10312	-	APAVIT_R01798	APTFOR_R11114	-	BUCRHI_R07847	CALANN_R12021	ANTCAR_R09367	CARCRI_R10694	CATAUR_R03869	CHAPEL_R01675	CHLMAC_R10358	COLSTR_R03965	COLLIV_R07536	CORBRA_R06877	CUCCAN_R07264	EGRGAR_R08624	EURHEL_R01498	FALPER_R13920	-	GAVSTE_R00382	GEOFOR_R02869	HALLEU_R05373	LEPDIS_R04365	MELUND_R08560	MERNUB_R08937	MESUNI_R04432	NESNOT_R09624	NIPNIP_R10030	OPIHOA_R05442	PELCRI_R07370	PHALEP_R05703	PHACAR_R11404	PHORUB_R00970	PICPUB_R00812	PODCRI_R01586	PTEGUT_R09197	PYGADE_R01068	STRCAM_R07302	TAUERY_R00329	TINGUT_R07929	-	MENNOV_R07029	ARDKOR_R00711	CEUAER_R11810	COCCOC_R11173	-	GLAPRA_R01614
520	GALGAL_R00539	CHAVOC_R10313	ACACHL_R10109	APAVIT_R03396	APTFOR_R11115	BALREG_R02294	BUCRHI_R01065	CALANN_R12022	ANTCAR_R08528	CARCRI_R02026	CATAUR_R09802	CHAPEL_R01676	CHLMAC_R10913	COLSTR_R12117	COLLIV_R07563	CORBRA_R06878	CUCCAN_R07265	EGRGAR_R04444	EURHEL_R04552	FALPER_R13921	FULGLA_R12592	GAVSTE_R02182	GEOFOR_R02870	HALLEU_R10413	LEPDIS_R08681	MELUND_R08561	MERNUB_R01069	MESUNI_R04821	NESNOT_R07587	NIPNIP_R10031	OPIHOA_R02409	PELCRI_R00605	PHALEP_R08751	PHACAR_R02192	PHORUB_R12290	PICPUB_R00813	PODCRI_R01812	PTEGUT_R01165	PYGADE_R01881	STRCAM_R07303	TAUERY_R03653	TINGUT_R08015	TYTALB_R09510	MENNOV_R07030	ARDKOR_R09505	CEUAER_R00283	COCCOC_R11174	GEOCAL_R03896	GLAPRA_R01615
521	GALGAL_R00540	CHAVOC_R06629	ACACHL_R12980	APAVIT_R11137	APTFOR_R14133	BALREG_R13139	BUCRHI_R08486	CALANN_R07274	ANTCAR_R08678	CARCRI_R02231	CATAUR_R10556	CHAPEL_R08564	CHLMAC_R07114	COLSTR_R09494	COLLIV_R04222	CORBRA_R10548	CUCCAN_R09619	EGRGAR_R01084	EURHEL_R11086	FALPER_R00784	FULGLA_R08401	GAVSTE_R06904	GEOFOR_R11437	HALLEU_R06742	LEPDIS_R03826	MELUND_R13677	MERNUB_R04534	MESUNI_R03777	NESNOT_R02077	NIPNIP_R10032	OPIHOA_R05666	PELCRI_R11272	PHALEP_R07899	PHACAR_R09660	PHORUB_R09548	PICPUB_R11717	-	PTEGUT_R09969	PYGADE_R11087	STRCAM_R08858	TAUERY_R10495	TINGUT_R08398	TYTALB_R02358	MENNOV_R14575	ARDKOR_R07786	CEUAER_R09593	COCCOC_R04542	GEOCAL_R01173	GLAPRA_R00151
522	GALGAL_R00541	CHAVOC_R05985	-	-	APTFOR_R02445	-	-	CALANN_R12149	-	-	-	CHAPEL_R12963	-	COLSTR_R09777	COLLIV_R08905	CORBRA_R08535	CUCCAN_R10163	EGRGAR_R04254	-	FALPER_R03403	-	-	GEOFOR_R00340	HALLEU_R02508	-	MELUND_R11225	MERNUB_R04961	-	-	NIPNIP_R08036	OPIHOA_R02397	PELCRI_R11085	-	-	PHORUB_R08792	PICPUB_R02682	-	PTEGUT_R03856	PYGADE_R12695	-	-	TINGUT_R02541	TYTALB_R04645	MENNOV_R11496	ARDKOR_R13758	CEUAER_R05289	COCCOC_R02331	GEOCAL_R07505	GLAPRA_R06488
523	GALGAL_R00542	CHAVOC_R05986	ACACHL_R03207	APAVIT_R00863	APTFOR_R02446	BALREG_R04661	BUCRHI_R04559	CALANN_R12150	ANTCAR_R03055	CARCRI_R00474	CATAUR_R07975	CHAPEL_R12964	CHLMAC_R01599	COLSTR_R02877	COLLIV_R08906	CORBRA_R08536	CUCCAN_R10164	EGRGAR_R04255	EURHEL_R01092	FALPER_R03404	FULGLA_R02263	GAVSTE_R10385	GEOFOR_R00341	HALLEU_R02509	LEPDIS_R09842	MELUND_R11226	MERNUB_R07058	-	NESNOT_R02529	NIPNIP_R08037	OPIHOA_R02398	PELCRI_R02915	PHALEP_R05220	PHACAR_R12335	PHORUB_R02966	PICPUB_R02683	-	PTEGUT_R02274	PYGADE_R12696	STRCAM_R11087	TAUERY_R12305	TINGUT_R02542	TYTALB_R04192	MENNOV_R11497	ARDKOR_R13759	CEUAER_R05290	COCCOC_R02332	GEOCAL_R04340	GLAPRA_R06489
524	GALGAL_R00543	CHAVOC_R06630	ACACHL_R07018	APAVIT_R02809	APTFOR_R14134	BALREG_R05471	BUCRHI_R00293	CALANN_R07275	ANTCAR_R13325	-	CATAUR_R06350	CHAPEL_R08565	CHLMAC_R10412	COLSTR_R11517	COLLIV_R04223	CORBRA_R10549	CUCCAN_R09620	EGRGAR_R01085	EURHEL_R03898	FALPER_R00785	FULGLA_R04746	GAVSTE_R00170	GEOFOR_R03192	HALLEU_R06743	LEPDIS_R04608	MELUND_R13678	MERNUB_R00219	MESUNI_R01899	NESNOT_R00386	NIPNIP_R10033	OPIHOA_R05667	PELCRI_R02854	PHALEP_R00319	PHACAR_R12944	-	PICPUB_R11718	PODCRI_R13229	PTEGUT_R06732	PYGADE_R11088	STRCAM_R08859	TAUERY_R10879	TINGUT_R11360	TYTALB_R08713	MENNOV_R14576	ARDKOR_R07787	CEUAER_R05469	COCCOC_R04543	GEOCAL_R09721	GLAPRA_R00152
525	GALGAL_R00544	CHAVOC_R05736	ACACHL_R00335	APAVIT_R03985	APTFOR_R14135	BALREG_R02863	BUCRHI_R10420	CALANN_R07276	ANTCAR_R01577	CARCRI_R01580	CATAUR_R06388	CHAPEL_R08566	CHLMAC_R02803	COLSTR_R05242	COLLIV_R04224	CORBRA_R10550	CUCCAN_R09621	EGRGAR_R01086	EURHEL_R08922	FALPER_R00786	FULGLA_R04135	GAVSTE_R11426	GEOFOR_R03193	HALLEU_R06744	LEPDIS_R06930	MELUND_R07154	MERNUB_R03994	MESUNI_R03013	NESNOT_R08208	NIPNIP_R10034	OPIHOA_R05668	PELCRI_R09375	PHALEP_R00289	PHACAR_R00184	PHORUB_R03975	PICPUB_R04075	PODCRI_R03149	PTEGUT_R07950	PYGADE_R11089	STRCAM_R08860	TAUERY_R01566	TINGUT_R11361	TYTALB_R08902	MENNOV_R09833	ARDKOR_R05484	CEUAER_R06688	COCCOC_R04544	GEOCAL_R08757	GLAPRA_R06519
526	GALGAL_R00545	CHAVOC_R05364	ACACHL_R00707	APAVIT_R04868	APTFOR_R11116	BALREG_R07526	BUCRHI_R12278	CALANN_R11615	ANTCAR_R03865	CARCRI_R01173	CATAUR_R01777	CHAPEL_R01677	CHLMAC_R02002	COLSTR_R11050	COLLIV_R13198	CORBRA_R11780	CUCCAN_R08883	EGRGAR_R11341	EURHEL_R04579	FALPER_R06644	FULGLA_R03837	GAVSTE_R06879	GEOFOR_R02871	HALLEU_R06007	LEPDIS_R04884	MELUND_R08562	MERNUB_R12350	-	NESNOT_R11835	NIPNIP_R10035	OPIHOA_R03863	PELCRI_R09965	PHALEP_R11544	PHACAR_R10566	PHORUB_R05801	PICPUB_R13847	PODCRI_R10601	PTEGUT_R06092	PYGADE_R01882	STRCAM_R11687	-	TINGUT_R13319	TYTALB_R11777	MENNOV_R13288	ARDKOR_R06863	CEUAER_R08668	COCCOC_R11668	GEOCAL_R02619	GLAPRA_R12750
527	GALGAL_R00546	CHAVOC_R05737	ACACHL_R05080	-	APTFOR_R05021	BALREG_R11844	BUCRHI_R02979	CALANN_R04533	ANTCAR_R07669	CARCRI_R12209	CATAUR_R02935	CHAPEL_R08567	CHLMAC_R03053	COLSTR_R06735	-	-	CUCCAN_R10362	EGRGAR_R12294	EURHEL_R03068	FALPER_R12485	-	-	GEOFOR_R03194	HALLEU_R02920	LEPDIS_R07060	MELUND_R07798	MERNUB_R06690	MESUNI_R03208	NESNOT_R11285	NIPNIP_R10036	OPIHOA_R00270	PELCRI_R03148	PHALEP_R07129	-	PHORUB_R06710	PICPUB_R05937	PODCRI_R11534	PTEGUT_R10646	PYGADE_R05567	STRCAM_R13021	-	TINGUT_R02428	-	MENNOV_R09834	ARDKOR_R01904	CEUAER_R11643	COCCOC_R04146	-	GLAPRA_R03069
528	GALGAL_R00547	CHAVOC_R05738	ACACHL_R00621	-	APTFOR_R05022	BALREG_R09653	-	CALANN_R04534	-	CARCRI_R12388	CATAUR_R11352	CHAPEL_R08568	CHLMAC_R00517	-	COLLIV_R14661	CORBRA_R10551	CUCCAN_R01815	EGRGAR_R12295	-	FALPER_R12486	FULGLA_R05550	GAVSTE_R06138	GEOFOR_R03195	HALLEU_R14778	-	MELUND_R07799	MERNUB_R09655	MESUNI_R10753	-	NIPNIP_R10039	OPIHOA_R00271	PELCRI_R06944	PHALEP_R12768	PHACAR_R11164	PHORUB_R11794	PICPUB_R05938	PODCRI_R09011	-	PYGADE_R05568	STRCAM_R13022	TAUERY_R03234	TINGUT_R07131	TYTALB_R05634	MENNOV_R09835	ARDKOR_R01905	-	COCCOC_R05208	GEOCAL_R12666	GLAPRA_R11249
529	GALGAL_R00548	CHAVOC_R05365	ACACHL_R13026	APAVIT_R09729	APTFOR_R11117	BALREG_R08615	BUCRHI_R03242	CALANN_R11616	ANTCAR_R02587	CARCRI_R04619	CATAUR_R11745	CHAPEL_R01678	CHLMAC_R04488	COLSTR_R09472	COLLIV_R03160	CORBRA_R11781	CUCCAN_R09800	EGRGAR_R00411	EURHEL_R06135	FALPER_R10333	FULGLA_R01276	GAVSTE_R03684	GEOFOR_R02872	HALLEU_R02967	LEPDIS_R11917	MELUND_R08563	MERNUB_R11850	MESUNI_R10375	NESNOT_R11616	NIPNIP_R10040	OPIHOA_R03864	PELCRI_R07524	PHALEP_R00697	PHACAR_R08440	PHORUB_R02125	PICPUB_R05158	PODCRI_R03414	PTEGUT_R02503	PYGADE_R01883	STRCAM_R11688	TAUERY_R09125	TINGUT_R09210	TYTALB_R12100	MENNOV_R13289	ARDKOR_R11308	CEUAER_R12315	COCCOC_R10716	GEOCAL_R12797	GLAPRA_R12799
530	GALGAL_R00549	CHAVOC_R05739	ACACHL_R11640	APAVIT_R03665	APTFOR_R05023	BALREG_R07662	BUCRHI_R11374	CALANN_R04535	ANTCAR_R09780	CARCRI_R13066	CATAUR_R03793	CHAPEL_R08569	CHLMAC_R04487	COLSTR_R07371	COLLIV_R12245	CORBRA_R10552	CUCCAN_R01816	EGRGAR_R13534	EURHEL_R02429	FALPER_R12487	FULGLA_R12451	-	GEOFOR_R03196	HALLEU_R06427	LEPDIS_R08818	MELUND_R07800	MERNUB_R09827	MESUNI_R05172	NESNOT_R12757	NIPNIP_R10042	OPIHOA_R00272	PELCRI_R01953	PHALEP_R11611	PHACAR_R10985	PHORUB_R08807	PICPUB_R05939	PODCRI_R08426	PTEGUT_R07360	PYGADE_R05569	STRCAM_R13023	TAUERY_R01294	TINGUT_R07132	TYTALB_R09680	MENNOV_R11937	ARDKOR_R00241	CEUAER_R01168	COCCOC_R02189	GEOCAL_R05185	GLAPRA_R07066
531	GALGAL_R00550	CHAVOC_R05740	ACACHL_R04309	APAVIT_R00214	APTFOR_R04194	BALREG_R01616	BUCRHI_R09052	CALANN_R04536	ANTCAR_R08019	CARCRI_R08108	CATAUR_R11272	CHAPEL_R08570	CHLMAC_R00222	-	COLLIV_R12246	CORBRA_R10553	CUCCAN_R01817	EGRGAR_R13535	EURHEL_R06424	FALPER_R12488	FULGLA_R05457	GAVSTE_R10246	GEOFOR_R03197	HALLEU_R06428	LEPDIS_R09554	MELUND_R07801	MERNUB_R07725	MESUNI_R07021	NESNOT_R04187	NIPNIP_R10043	OPIHOA_R00273	PELCRI_R06659	PHALEP_R08247	PHACAR_R00208	PHORUB_R02804	PICPUB_R05940	PODCRI_R00183	PTEGUT_R08000	PYGADE_R05570	STRCAM_R08925	TAUERY_R04258	TINGUT_R10989	TYTALB_R01428	MENNOV_R01994	ARDKOR_R00242	CEUAER_R05452	COCCOC_R02190	GEOCAL_R02993	GLAPRA_R13773
532	GALGAL_R00551	CHAVOC_R05741	ACACHL_R05243	APAVIT_R10987	APTFOR_R04195	BALREG_R08590	BUCRHI_R09461	CALANN_R04538	ANTCAR_R09894	CARCRI_R10269	CATAUR_R02139	CHAPEL_R08571	CHLMAC_R10810	COLSTR_R03215	COLLIV_R12247	CORBRA_R10554	CUCCAN_R01818	EGRGAR_R13536	EURHEL_R04632	FALPER_R12489	FULGLA_R05145	GAVSTE_R07460	GEOFOR_R03198	HALLEU_R06429	LEPDIS_R10454	MELUND_R07803	MERNUB_R04517	MESUNI_R07785	NESNOT_R02126	NIPNIP_R10044	OPIHOA_R00274	PELCRI_R03336	PHALEP_R07251	PHACAR_R08069	PHORUB_R08480	PICPUB_R05941	PODCRI_R01093	PTEGUT_R10976	PYGADE_R05571	STRCAM_R08927	TAUERY_R06516	TINGUT_R10990	TYTALB_R05519	MENNOV_R01996	ARDKOR_R00244	CEUAER_R04920	COCCOC_R02191	GEOCAL_R04901	-
533	GALGAL_R00552	CHAVOC_R09479	ACACHL_R06395	APAVIT_R12334	APTFOR_R13539	BALREG_R08679	BUCRHI_R04700	CALANN_R13206	-	-	CATAUR_R04343	CHAPEL_R12970	CHLMAC_R00960	COLSTR_R08770	COLLIV_R09064	CORBRA_R08998	CUCCAN_R08409	EGRGAR_R02042	-	FALPER_R14286	FULGLA_R08820	GAVSTE_R06973	GEOFOR_R00349	HALLEU_R08913	LEPDIS_R13134	MELUND_R02402	MERNUB_R04445	-	NESNOT_R06146	NIPNIP_R08049	OPIHOA_R10388	PELCRI_R02567	-	PHACAR_R04515	PHORUB_R05039	PICPUB_R07576	PODCRI_R05449	PTEGUT_R04904	PYGADE_R12702	STRCAM_R02133	TAUERY_R11893	TINGUT_R10684	TYTALB_R04419	MENNOV_R13341	ARDKOR_R05790	CEUAER_R03360	COCCOC_R09208	GEOCAL_R01006	GLAPRA_R10760
534	GALGAL_R00553	CHAVOC_R05742	ACACHL_R00758	APAVIT_R03112	APTFOR_R04196	BALREG_R04852	BUCRHI_R09467	CALANN_R04539	ANTCAR_R04559	CARCRI_R06394	-	CHAPEL_R08572	CHLMAC_R07315	-	COLLIV_R12248	CORBRA_R10555	CUCCAN_R01819	EGRGAR_R13537	-	FALPER_R12490	FULGLA_R11527	GAVSTE_R03080	GEOFOR_R03199	HALLEU_R06430	LEPDIS_R01301	MELUND_R07807	MERNUB_R06892	MESUNI_R02656	NESNOT_R01037	NIPNIP_R10046	OPIHOA_R00275	PELCRI_R09835	PHALEP_R01262	PHACAR_R09714	PHORUB_R09705	PICPUB_R05942	PODCRI_R00758	PTEGUT_R01237	PYGADE_R05572	STRCAM_R08928	TAUERY_R02254	TINGUT_R10991	TYTALB_R12026	MENNOV_R01997	ARDKOR_R00245	CEUAER_R01978	COCCOC_R02192	GEOCAL_R10492	GLAPRA_R09499
535	GALGAL_R00554	CHAVOC_R09480	ACACHL_R12723	APAVIT_R10515	APTFOR_R13540	BALREG_R12224	BUCRHI_R10458	CALANN_R13207	ANTCAR_R10829	CARCRI_R05676	CATAUR_R07675	CHAPEL_R12971	CHLMAC_R08078	COLSTR_R05552	COLLIV_R14202	CORBRA_R08999	CUCCAN_R08410	EGRGAR_R02043	EURHEL_R00306	FALPER_R14287	FULGLA_R01816	GAVSTE_R06695	GEOFOR_R00350	HALLEU_R04492	LEPDIS_R00632	MELUND_R02403	MERNUB_R03034	MESUNI_R00387	NESNOT_R11111	NIPNIP_R08051	OPIHOA_R10389	PELCRI_R06908	PHALEP_R03124	PHACAR_R00307	PHORUB_R06834	PICPUB_R12155	PODCRI_R06539	PTEGUT_R00435	PYGADE_R12703	STRCAM_R02134	TAUERY_R05786	TINGUT_R10534	TYTALB_R06581	MENNOV_R13342	ARDKOR_R03382	CEUAER_R09399	COCCOC_R09209	GEOCAL_R06076	GLAPRA_R01050
536	GALGAL_R00555	CHAVOC_R09481	ACACHL_R11756	-	APTFOR_R13541	BALREG_R04974	BUCRHI_R00961	CALANN_R13208	ANTCAR_R11311	CARCRI_R05919	CATAUR_R07253	CHAPEL_R00537	CHLMAC_R04815	COLSTR_R04543	COLLIV_R14198	CORBRA_R09000	CUCCAN_R08411	EGRGAR_R02044	EURHEL_R12238	FALPER_R14288	FULGLA_R07212	GAVSTE_R09564	GEOFOR_R00351	HALLEU_R08751	LEPDIS_R12999	MELUND_R02404	MERNUB_R03409	MESUNI_R12708	NESNOT_R09111	NIPNIP_R08053	OPIHOA_R11655	PELCRI_R04919	PHALEP_R01018	PHACAR_R00853	PHORUB_R04976	PICPUB_R12156	PODCRI_R08496	PTEGUT_R00884	PYGADE_R12704	STRCAM_R02135	TAUERY_R06085	TINGUT_R02491	TYTALB_R05730	MENNOV_R02354	ARDKOR_R03383	CEUAER_R02324	COCCOC_R09210	GEOCAL_R12733	GLAPRA_R04299
537	GALGAL_R00556	CHAVOC_R09482	ACACHL_R11964	APAVIT_R10771	APTFOR_R13542	BALREG_R02590	BUCRHI_R11306	CALANN_R13209	ANTCAR_R08986	CARCRI_R03851	CATAUR_R11727	CHAPEL_R00538	CHLMAC_R02246	COLSTR_R06881	COLLIV_R14199	CORBRA_R09001	CUCCAN_R08412	EGRGAR_R02045	EURHEL_R03193	FALPER_R14289	FULGLA_R12432	GAVSTE_R03033	GEOFOR_R00352	HALLEU_R14512	LEPDIS_R07428	MELUND_R02405	MERNUB_R07363	MESUNI_R08182	NESNOT_R02283	NIPNIP_R08054	OPIHOA_R11656	PELCRI_R06313	PHALEP_R01228	PHACAR_R06877	PHORUB_R01100	PICPUB_R12157	PODCRI_R00752	PTEGUT_R00638	PYGADE_R12705	STRCAM_R02136	TAUERY_R03382	TINGUT_R08748	TYTALB_R04486	MENNOV_R02355	ARDKOR_R03384	CEUAER_R07757	COCCOC_R09211	GEOCAL_R10410	GLAPRA_R11977
538	GALGAL_R00557	CHAVOC_R09483	ACACHL_R01525	APAVIT_R08925	APTFOR_R13543	BALREG_R06717	BUCRHI_R10256	CALANN_R13210	ANTCAR_R00790	-	CATAUR_R11169	CHAPEL_R00539	CHLMAC_R10291	COLSTR_R10198	COLLIV_R14200	CORBRA_R09002	CUCCAN_R08413	EGRGAR_R02046	EURHEL_R11303	FALPER_R14290	FULGLA_R07929	GAVSTE_R05115	GEOFOR_R00353	HALLEU_R14513	LEPDIS_R09446	MELUND_R02406	-	MESUNI_R08183	NESNOT_R11005	NIPNIP_R08055	OPIHOA_R11657	PELCRI_R01465	PHALEP_R05433	PHACAR_R06648	PHORUB_R06465	PICPUB_R12158	PODCRI_R02543	PTEGUT_R07895	PYGADE_R12706	STRCAM_R02137	TAUERY_R02861	TINGUT_R08749	TYTALB_R09863	MENNOV_R02356	ARDKOR_R03385	CEUAER_R07758	COCCOC_R09212	GEOCAL_R07240	GLAPRA_R11978
539	GALGAL_R00558	CHAVOC_R11091	ACACHL_R12617	APAVIT_R03326	APTFOR_R11928	BALREG_R04505	BUCRHI_R06929	CALANN_R08758	ANTCAR_R09639	CARCRI_R07415	CATAUR_R03445	CHAPEL_R04583	CHLMAC_R00894	COLSTR_R06139	COLLIV_R01066	CORBRA_R11787	CUCCAN_R09805	EGRGAR_R00416	EURHEL_R04261	FALPER_R05135	FULGLA_R01040	GAVSTE_R11741	GEOFOR_R02877	HALLEU_R04229	LEPDIS_R12092	MELUND_R10606	MERNUB_R09916	MESUNI_R05522	NESNOT_R07533	NIPNIP_R10050	OPIHOA_R07445	PELCRI_R01057	PHALEP_R11349	PHACAR_R02643	PHORUB_R10455	PICPUB_R00735	PODCRI_R11899	PTEGUT_R01434	PYGADE_R01888	STRCAM_R11693	TAUERY_R01029	TINGUT_R00318	TYTALB_R10290	MENNOV_R11612	ARDKOR_R03935	CEUAER_R00259	COCCOC_R10723	GEOCAL_R03044	GLAPRA_R02137
540	GALGAL_R00559	CHAVOC_R09330	ACACHL_R01883	APAVIT_R03039	APTFOR_R04197	BALREG_R05696	BUCRHI_R00544	CALANN_R04540	ANTCAR_R05615	CARCRI_R08485	CATAUR_R05316	CHAPEL_R08573	CHLMAC_R06826	COLSTR_R02915	COLLIV_R10798	CORBRA_R10556	CUCCAN_R01820	EGRGAR_R01424	EURHEL_R01563	FALPER_R12491	FULGLA_R00443	GAVSTE_R06636	GEOFOR_R03200	HALLEU_R01229	LEPDIS_R03298	-	MERNUB_R11515	MESUNI_R09790	NESNOT_R00405	NIPNIP_R10051	OPIHOA_R02939	PELCRI_R09670	PHALEP_R12221	PHACAR_R04225	PHORUB_R09152	PICPUB_R05943	PODCRI_R02863	PTEGUT_R03093	PYGADE_R05573	STRCAM_R01860	TAUERY_R09866	TINGUT_R07536	TYTALB_R07893	MENNOV_R01998	ARDKOR_R12538	CEUAER_R11247	COCCOC_R11732	GEOCAL_R11880	GLAPRA_R13384
541	GALGAL_R00560	CHAVOC_R11093	ACACHL_R06853	APAVIT_R08968	APTFOR_R11930	BALREG_R01458	BUCRHI_R10266	CALANN_R08760	ANTCAR_R05345	CARCRI_R04054	CATAUR_R03821	CHAPEL_R04585	CHLMAC_R09332	COLSTR_R02687	COLLIV_R03521	CORBRA_R11789	CUCCAN_R05053	EGRGAR_R00418	EURHEL_R08857	FALPER_R05634	FULGLA_R01869	GAVSTE_R10139	GEOFOR_R02879	HALLEU_R07008	LEPDIS_R04639	MELUND_R10607	MERNUB_R05095	MESUNI_R08210	NESNOT_R05521	NIPNIP_R10056	OPIHOA_R09652	PELCRI_R11857	PHALEP_R10725	PHACAR_R02596	PHORUB_R11518	PICPUB_R13036	PODCRI_R05007	PTEGUT_R10558	PYGADE_R02792	STRCAM_R05144	TAUERY_R08184	TINGUT_R08919	TYTALB_R04146	MENNOV_R04347	ARDKOR_R00468	CEUAER_R02639	COCCOC_R10725	GEOCAL_R02772	GLAPRA_R01775
542	GALGAL_R00561	CHAVOC_R11094	ACACHL_R06854	APAVIT_R08969	APTFOR_R11931	BALREG_R01459	BUCRHI_R10267	CALANN_R08761	ANTCAR_R05346	CARCRI_R04055	CATAUR_R03822	CHAPEL_R04586	CHLMAC_R11835	COLSTR_R02688	COLLIV_R03522	CORBRA_R11790	CUCCAN_R05054	EGRGAR_R00419	EURHEL_R08858	FALPER_R05635	FULGLA_R12030	GAVSTE_R10140	GEOFOR_R02880	-	LEPDIS_R01884	MELUND_R10608	MERNUB_R05096	MESUNI_R09983	NESNOT_R05522	NIPNIP_R10057	OPIHOA_R09653	PELCRI_R11858	PHALEP_R10726	PHACAR_R02597	PHORUB_R11519	PICPUB_R13037	PODCRI_R05008	PTEGUT_R04414	PYGADE_R02793	STRCAM_R05145	TAUERY_R08185	TINGUT_R08920	TYTALB_R01560	MENNOV_R04348	ARDKOR_R00469	CEUAER_R02640	COCCOC_R10726	GEOCAL_R02773	GLAPRA_R01776
543	GALGAL_R00562	CHAVOC_R11095	ACACHL_R01848	APAVIT_R07987	APTFOR_R11932	BALREG_R09812	BUCRHI_R10603	CALANN_R08762	ANTCAR_R06975	CARCRI_R08438	CATAUR_R10241	CHAPEL_R04587	CHLMAC_R10686	COLSTR_R07989	COLLIV_R03523	CORBRA_R11791	CUCCAN_R05055	EGRGAR_R00420	EURHEL_R11658	FALPER_R05636	FULGLA_R01233	GAVSTE_R07954	GEOFOR_R02881	HALLEU_R07009	LEPDIS_R09885	MELUND_R10609	MERNUB_R05360	MESUNI_R11392	NESNOT_R10999	NIPNIP_R10059	OPIHOA_R09654	PELCRI_R04419	PHALEP_R01736	PHACAR_R09091	PHORUB_R06808	PICPUB_R13038	PODCRI_R07671	PTEGUT_R12118	PYGADE_R02794	STRCAM_R05146	TAUERY_R05841	-	TYTALB_R04144	MENNOV_R04349	ARDKOR_R00470	CEUAER_R07669	COCCOC_R10727	GEOCAL_R09463	GLAPRA_R01777
544	GALGAL_R00563	CHAVOC_R11096	-	APAVIT_R08131	APTFOR_R11933	BALREG_R09768	BUCRHI_R06719	CALANN_R08763	ANTCAR_R09455	CARCRI_R06360	CATAUR_R00448	CHAPEL_R04588	CHLMAC_R05478	COLSTR_R05808	COLLIV_R03524	CORBRA_R11792	CUCCAN_R05056	EGRGAR_R00421	EURHEL_R06013	FALPER_R05637	FULGLA_R05749	GAVSTE_R06558	GEOFOR_R02882	HALLEU_R07428	LEPDIS_R07009	MELUND_R10610	-	MESUNI_R09269	NESNOT_R00680	NIPNIP_R10061	OPIHOA_R09655	PELCRI_R03245	PHALEP_R03808	PHACAR_R03544	PHORUB_R05835	PICPUB_R13039	PODCRI_R09634	PTEGUT_R05514	PYGADE_R02795	STRCAM_R05147	TAUERY_R02136	TINGUT_R02062	TYTALB_R07269	MENNOV_R04350	ARDKOR_R00471	CEUAER_R07670	COCCOC_R10728	GEOCAL_R09464	GLAPRA_R01778
545	GALGAL_R00564	CHAVOC_R13263	ACACHL_R12819	APAVIT_R11500	APTFOR_R11934	BALREG_R12407	BUCRHI_R11909	CALANN_R08764	ANTCAR_R10527	CARCRI_R11968	CATAUR_R07502	CHAPEL_R04589	CHLMAC_R09035	COLSTR_R04381	COLLIV_R03525	CORBRA_R11793	CUCCAN_R05057	EGRGAR_R00422	EURHEL_R06330	FALPER_R05638	FULGLA_R07968	GAVSTE_R00126	GEOFOR_R02883	HALLEU_R14629	LEPDIS_R12100	MELUND_R10611	MERNUB_R08850	MESUNI_R09601	NESNOT_R11189	NIPNIP_R10062	OPIHOA_R09656	PELCRI_R04217	PHALEP_R05408	PHACAR_R05119	PHORUB_R10268	PICPUB_R13040	PODCRI_R03295	PTEGUT_R11754	PYGADE_R02796	STRCAM_R05148	TAUERY_R08300	TINGUT_R02063	TYTALB_R02538	MENNOV_R11735	ARDKOR_R00472	CEUAER_R07671	COCCOC_R10729	GEOCAL_R09465	GLAPRA_R13312
546	GALGAL_R00565	CHAVOC_R13264	ACACHL_R12344	APAVIT_R09086	APTFOR_R11935	BALREG_R09451	BUCRHI_R07812	CALANN_R08765	ANTCAR_R06708	CARCRI_R06873	-	CHAPEL_R04590	CHLMAC_R00468	COLSTR_R06486	COLLIV_R03526	CORBRA_R11794	CUCCAN_R05058	EGRGAR_R00423	EURHEL_R00166	FALPER_R05639	FULGLA_R05488	GAVSTE_R11490	GEOFOR_R02884	HALLEU_R14399	LEPDIS_R00218	MELUND_R10612	MERNUB_R00217	-	NESNOT_R04194	NIPNIP_R10063	OPIHOA_R09657	PELCRI_R11898	PHALEP_R06914	PHACAR_R07718	PHORUB_R00268	PICPUB_R13041	PODCRI_R05066	-	PYGADE_R02797	STRCAM_R05149	TAUERY_R00335	TINGUT_R11960	TYTALB_R08747	MENNOV_R11736	ARDKOR_R00473	CEUAER_R06777	COCCOC_R10730	GEOCAL_R00095	GLAPRA_R13313
547	GALGAL_R00566	CHAVOC_R08799	-	-	APTFOR_R06536	-	-	CALANN_R04541	ANTCAR_R00188	-	-	CHAPEL_R08574	-	-	COLLIV_R10799	CORBRA_R10557	CUCCAN_R01821	EGRGAR_R02359	-	FALPER_R12492	-	-	GEOFOR_R03201	HALLEU_R09780	-	MELUND_R06723	-	-	-	NIPNIP_R08060	OPIHOA_R02940	-	-	-	-	PICPUB_R10936	PODCRI_R06341	-	PYGADE_R05574	-	-	TINGUT_R07884	TYTALB_R07522	MENNOV_R01999	ARDKOR_R00464	-	COCCOC_R13910	-	GLAPRA_R09428
548	GALGAL_R00567	CHAVOC_R08800	ACACHL_R05763	APAVIT_R03055	APTFOR_R06537	BALREG_R08494	BUCRHI_R07166	CALANN_R04542	ANTCAR_R01727	CARCRI_R08389	CATAUR_R04014	CHAPEL_R08575	CHLMAC_R05477	COLSTR_R08093	COLLIV_R10800	CORBRA_R10558	CUCCAN_R01822	EGRGAR_R02360	EURHEL_R02775	FALPER_R12493	FULGLA_R06842	GAVSTE_R01775	GEOFOR_R03202	HALLEU_R09781	LEPDIS_R04623	MELUND_R06724	MERNUB_R10461	MESUNI_R03107	NESNOT_R04567	NIPNIP_R08061	OPIHOA_R02941	PELCRI_R09640	PHALEP_R03153	PHACAR_R07996	PHORUB_R11722	PICPUB_R10937	PODCRI_R07720	PTEGUT_R05726	PYGADE_R05575	STRCAM_R01861	TAUERY_R03095	TINGUT_R11901	TYTALB_R11400	MENNOV_R02000	ARDKOR_R00465	CEUAER_R11860	COCCOC_R13911	GEOCAL_R09846	GLAPRA_R07718
549	GALGAL_R00568	CHAVOC_R13265	ACACHL_R08350	APAVIT_R06577	APTFOR_R11936	BALREG_R09507	BUCRHI_R02806	CALANN_R08766	ANTCAR_R01563	CARCRI_R10751	CATAUR_R03953	CHAPEL_R04591	CHLMAC_R09059	COLSTR_R10278	COLLIV_R03527	CORBRA_R11795	CUCCAN_R05059	EGRGAR_R00424	EURHEL_R03979	FALPER_R05640	FULGLA_R08073	-	GEOFOR_R02885	HALLEU_R14400	LEPDIS_R12196	MELUND_R10613	MERNUB_R10153	MESUNI_R02920	NESNOT_R00346	NIPNIP_R10064	OPIHOA_R09658	PELCRI_R01579	PHALEP_R09563	PHACAR_R01448	PHORUB_R11605	PICPUB_R13042	PODCRI_R10090	PTEGUT_R09275	PYGADE_R02798	STRCAM_R05150	TAUERY_R02973	TINGUT_R10371	TYTALB_R03932	MENNOV_R11737	ARDKOR_R02570	CEUAER_R11811	COCCOC_R10731	GEOCAL_R00096	GLAPRA_R13314
550	GALGAL_R00569	CHAVOC_R13266	ACACHL_R06104	APAVIT_R06281	APTFOR_R11937	BALREG_R06005	BUCRHI_R02070	CALANN_R08767	ANTCAR_R07678	CARCRI_R02537	CATAUR_R01916	CHAPEL_R04592	CHLMAC_R05760	COLSTR_R07192	COLLIV_R03528	CORBRA_R11796	CUCCAN_R05060	EGRGAR_R00425	EURHEL_R06941	FALPER_R06405	FULGLA_R04902	GAVSTE_R04319	GEOFOR_R02886	HALLEU_R08177	LEPDIS_R04852	MELUND_R10614	MERNUB_R05808	MESUNI_R11830	NESNOT_R03648	NIPNIP_R10066	OPIHOA_R09659	PELCRI_R02206	PHALEP_R01316	PHACAR_R07125	PHORUB_R04657	PICPUB_R07782	PODCRI_R02107	PTEGUT_R01238	PYGADE_R02799	STRCAM_R05151	TAUERY_R12598	TINGUT_R11522	TYTALB_R09695	MENNOV_R02010	ARDKOR_R13624	CEUAER_R11205	COCCOC_R08383	GEOCAL_R13075	GLAPRA_R03772
551	GALGAL_R00570	CHAVOC_R08802	ACACHL_R06118	APAVIT_R04784	APTFOR_R06539	BALREG_R03280	BUCRHI_R06998	CALANN_R04543	ANTCAR_R05856	CARCRI_R12973	CATAUR_R01071	CHAPEL_R08576	CHLMAC_R12495	COLSTR_R11113	COLLIV_R10801	CORBRA_R10560	CUCCAN_R01823	EGRGAR_R02361	EURHEL_R03209	FALPER_R12495	FULGLA_R08510	GAVSTE_R01063	GEOFOR_R03204	HALLEU_R07096	LEPDIS_R07860	MELUND_R06725	MERNUB_R00897	MESUNI_R02538	NESNOT_R02291	NIPNIP_R08063	OPIHOA_R02942	PELCRI_R09949	-	PHACAR_R11077	PHORUB_R09636	PICPUB_R10938	PODCRI_R03047	PTEGUT_R07155	PYGADE_R05577	STRCAM_R01862	TAUERY_R01018	TINGUT_R11927	TYTALB_R09545	MENNOV_R02001	ARDKOR_R00467	CEUAER_R12482	COCCOC_R13913	GEOCAL_R10817	GLAPRA_R04141
552	GALGAL_R00571	CHAVOC_R13267	ACACHL_R08021	APAVIT_R07545	APTFOR_R11938	BALREG_R11551	BUCRHI_R07156	CALANN_R08768	ANTCAR_R12491	CARCRI_R11359	CATAUR_R03010	CHAPEL_R04593	CHLMAC_R05772	COLSTR_R07402	COLLIV_R03529	CORBRA_R11797	CUCCAN_R05061	EGRGAR_R00426	EURHEL_R06199	FALPER_R06406	FULGLA_R00878	GAVSTE_R07080	GEOFOR_R02887	HALLEU_R02006	LEPDIS_R07774	MELUND_R10615	MERNUB_R04737	MESUNI_R09748	NESNOT_R03514	NIPNIP_R10067	OPIHOA_R09660	PELCRI_R10131	PHALEP_R04269	PHACAR_R08322	PHORUB_R12565	PICPUB_R07783	PODCRI_R09484	PTEGUT_R03643	PYGADE_R02800	STRCAM_R05458	TAUERY_R04901	TINGUT_R02003	TYTALB_R11841	MENNOV_R02011	ARDKOR_R13625	CEUAER_R11222	COCCOC_R08384	GEOCAL_R04357	GLAPRA_R00987
553	GALGAL_R00572	CHAVOC_R08803	ACACHL_R09665	-	APTFOR_R06540	BALREG_R05554	BUCRHI_R02164	CALANN_R04544	ANTCAR_R01515	CARCRI_R05473	CATAUR_R01413	CHAPEL_R08577	-	COLSTR_R03201	COLLIV_R10802	CORBRA_R10561	CUCCAN_R08593	EGRGAR_R02362	EURHEL_R03936	FALPER_R06619	FULGLA_R09318	GAVSTE_R02633	GEOFOR_R03205	HALLEU_R09939	-	MELUND_R06726	MERNUB_R04614	MESUNI_R08969	NESNOT_R10832	NIPNIP_R08069	OPIHOA_R02943	PELCRI_R12377	-	PHACAR_R01500	PHORUB_R06298	PICPUB_R08320	PODCRI_R00231	PTEGUT_R12272	PYGADE_R05578	STRCAM_R01863	-	-	TYTALB_R03818	MENNOV_R02002	ARDKOR_R00631	CEUAER_R11842	COCCOC_R13914	GEOCAL_R01564	GLAPRA_R12480
554	GALGAL_R00573	CHAVOC_R08804	ACACHL_R11786	APAVIT_R06288	APTFOR_R06541	BALREG_R02175	BUCRHI_R12450	CALANN_R04545	ANTCAR_R07222	CARCRI_R13677	CATAUR_R00925	CHAPEL_R08578	CHLMAC_R12434	COLSTR_R03348	COLLIV_R10803	CORBRA_R10562	CUCCAN_R08594	EGRGAR_R02363	EURHEL_R07025	FALPER_R06620	FULGLA_R06487	GAVSTE_R00657	GEOFOR_R03206	HALLEU_R09940	-	MELUND_R06727	MERNUB_R02281	MESUNI_R13673	NESNOT_R10579	NIPNIP_R08071	OPIHOA_R02944	PELCRI_R04582	PHALEP_R13160	PHACAR_R11176	PHORUB_R10941	PICPUB_R01947	PODCRI_R02214	PTEGUT_R08882	PYGADE_R05579	STRCAM_R01864	TAUERY_R01283	-	TYTALB_R12856	MENNOV_R13475	ARDKOR_R00632	CEUAER_R01486	COCCOC_R13915	GEOCAL_R01565	GLAPRA_R04844
555	GALGAL_R00574	CHAVOC_R13269	ACACHL_R07428	APAVIT_R01576	APTFOR_R11941	BALREG_R06898	BUCRHI_R12636	CALANN_R08770	ANTCAR_R03522	CARCRI_R06835	CATAUR_R01707	CHAPEL_R04595	CHLMAC_R08234	COLSTR_R08071	COLLIV_R03531	CORBRA_R11799	CUCCAN_R05063	EGRGAR_R06691	EURHEL_R07655	FALPER_R06409	FULGLA_R06792	GAVSTE_R03514	GEOFOR_R02889	HALLEU_R02008	-	MELUND_R10618	MERNUB_R04013	MESUNI_R06935	NESNOT_R05538	NIPNIP_R10072	OPIHOA_R09662	PELCRI_R10634	PHALEP_R05480	PHACAR_R12248	PHORUB_R03586	PICPUB_R12966	PODCRI_R01418	PTEGUT_R02233	PYGADE_R02803	STRCAM_R03394	TAUERY_R02400	TINGUT_R07714	TYTALB_R05073	MENNOV_R02013	ARDKOR_R04923	CEUAER_R01198	COCCOC_R06197	GEOCAL_R07065	GLAPRA_R09173
556	GALGAL_R00575	CHAVOC_R13270	ACACHL_R03500	APAVIT_R02454	APTFOR_R11942	-	-	CALANN_R08771	-	CARCRI_R02182	-	CHAPEL_R04596	CHLMAC_R12017	-	COLLIV_R03532	CORBRA_R11800	CUCCAN_R05064	EGRGAR_R06692	-	FALPER_R06410	-	GAVSTE_R11157	GEOFOR_R02890	HALLEU_R02009	-	MELUND_R10619	MERNUB_R05797	MESUNI_R05135	-	NIPNIP_R10073	OPIHOA_R09663	-	PHALEP_R12939	PHACAR_R00862	PHORUB_R06046	PICPUB_R12967	PODCRI_R05451	-	PYGADE_R02804	STRCAM_R03395	TAUERY_R05775	TINGUT_R07715	-	MENNOV_R02014	ARDKOR_R04924	CEUAER_R03008	COCCOC_R06198	GEOCAL_R11243	GLAPRA_R09174
557	GALGAL_R00576	CHAVOC_R13271	ACACHL_R02214	APAVIT_R12560	APTFOR_R11943	BALREG_R03768	BUCRHI_R08437	CALANN_R08772	ANTCAR_R06057	CARCRI_R02595	CATAUR_R03350	CHAPEL_R04597	CHLMAC_R12669	COLSTR_R01989	COLLIV_R03533	CORBRA_R11801	CUCCAN_R05065	EGRGAR_R06693	EURHEL_R02358	FALPER_R06411	FULGLA_R12754	GAVSTE_R03360	GEOFOR_R02891	HALLEU_R02010	LEPDIS_R07837	MELUND_R10620	MERNUB_R07382	MESUNI_R13144	NESNOT_R06106	NIPNIP_R10074	OPIHOA_R09664	PELCRI_R00998	PHALEP_R05173	PHACAR_R03287	PHORUB_R01138	PICPUB_R12968	PODCRI_R12000	PTEGUT_R07379	PYGADE_R02805	STRCAM_R03396	TAUERY_R05776	TINGUT_R07716	TYTALB_R09279	MENNOV_R02015	ARDKOR_R04925	CEUAER_R03009	COCCOC_R06199	GEOCAL_R11244	GLAPRA_R09175
558	GALGAL_R00577	CHAVOC_R13272	ACACHL_R02802	APAVIT_R02704	APTFOR_R11944	BALREG_R04126	BUCRHI_R08982	CALANN_R08773	ANTCAR_R07996	CARCRI_R01457	CATAUR_R08740	CHAPEL_R04598	CHLMAC_R05163	COLSTR_R02653	COLLIV_R03534	CORBRA_R11802	CUCCAN_R05066	EGRGAR_R06694	EURHEL_R11367	FALPER_R06412	FULGLA_R07926	GAVSTE_R00104	GEOFOR_R02892	HALLEU_R02011	LEPDIS_R09402	MELUND_R10621	MERNUB_R03874	MESUNI_R02844	NESNOT_R02766	NIPNIP_R10075	OPIHOA_R09665	PELCRI_R00155	PHALEP_R08083	PHACAR_R07595	PHORUB_R02655	PICPUB_R12969	PODCRI_R02585	PTEGUT_R01458	PYGADE_R02806	STRCAM_R03397	TAUERY_R08064	TINGUT_R00829	TYTALB_R05004	MENNOV_R02016	ARDKOR_R04926	CEUAER_R00085	COCCOC_R06200	GEOCAL_R01483	GLAPRA_R01910
559	GALGAL_R00578	CHAVOC_R13273	ACACHL_R08375	APAVIT_R10380	APTFOR_R11945	BALREG_R02861	BUCRHI_R11588	CALANN_R08774	ANTCAR_R03083	CARCRI_R01611	CATAUR_R05198	CHAPEL_R01751	CHLMAC_R01481	COLSTR_R06510	COLLIV_R03535	CORBRA_R11803	CUCCAN_R05067	EGRGAR_R06695	EURHEL_R01596	FALPER_R06413	FULGLA_R05481	GAVSTE_R11518	GEOFOR_R02893	HALLEU_R02012	LEPDIS_R00343	MELUND_R10622	MERNUB_R03947	MESUNI_R08278	NESNOT_R01659	NIPNIP_R10076	OPIHOA_R09666	PELCRI_R07998	PHALEP_R05500	PHACAR_R03942	PHORUB_R03997	PICPUB_R12970	PODCRI_R01400	PTEGUT_R05676	PYGADE_R02807	STRCAM_R03398	TAUERY_R09496	TINGUT_R00995	TYTALB_R06254	MENNOV_R02017	ARDKOR_R04927	CEUAER_R00086	COCCOC_R06201	GEOCAL_R01706	GLAPRA_R01911
560	GALGAL_R00579	CHAVOC_R13274	ACACHL_R08376	APAVIT_R10381	APTFOR_R11946	BALREG_R02862	BUCRHI_R11589	CALANN_R08775	-	CARCRI_R01612	CATAUR_R05199	CHAPEL_R01752	CHLMAC_R01482	COLSTR_R06511	COLLIV_R03536	CORBRA_R11804	CUCCAN_R05068	EGRGAR_R06696	EURHEL_R05571	FALPER_R06414	FULGLA_R05482	GAVSTE_R11519	GEOFOR_R02894	HALLEU_R02013	LEPDIS_R00344	MELUND_R10623	MERNUB_R03948	MESUNI_R08279	NESNOT_R01660	NIPNIP_R10077	OPIHOA_R09667	PELCRI_R07999	PHALEP_R05501	PHACAR_R03943	PHORUB_R03998	PICPUB_R12971	PODCRI_R01401	PTEGUT_R04950	PYGADE_R02808	STRCAM_R03399	TAUERY_R09497	TINGUT_R00996	TYTALB_R06255	MENNOV_R02018	ARDKOR_R04928	CEUAER_R00087	COCCOC_R06202	GEOCAL_R01707	GLAPRA_R01912
561	GALGAL_R00580	CHAVOC_R13275	ACACHL_R11536	APAVIT_R06158	APTFOR_R11947	-	BUCRHI_R02888	CALANN_R08777	-	-	-	CHAPEL_R01753	CHLMAC_R04926	COLSTR_R11839	COLLIV_R03537	CORBRA_R11806	CUCCAN_R13790	EGRGAR_R06697	EURHEL_R02815	FALPER_R06415	FULGLA_R05936	-	GEOFOR_R02896	HALLEU_R06755	LEPDIS_R08359	MELUND_R10624	MERNUB_R09619	MESUNI_R11333	NESNOT_R01798	NIPNIP_R10080	OPIHOA_R09668	PELCRI_R09672	-	PHACAR_R05299	-	PICPUB_R12973	PODCRI_R07876	-	PYGADE_R02809	STRCAM_R03400	TAUERY_R02985	TINGUT_R13425	-	MENNOV_R02020	ARDKOR_R11979	CEUAER_R09534	COCCOC_R06203	GEOCAL_R09264	GLAPRA_R13105
562	GALGAL_R00581	CHAVOC_R13276	ACACHL_R02725	APAVIT_R06328	APTFOR_R09660	BALREG_R01360	BUCRHI_R11414	CALANN_R08778	ANTCAR_R10470	CARCRI_R00041	CATAUR_R00094	CHAPEL_R01754	CHLMAC_R00036	COLSTR_R10142	COLLIV_R03538	CORBRA_R11807	CUCCAN_R13791	EGRGAR_R06698	EURHEL_R00036	FALPER_R06416	FULGLA_R09160	GAVSTE_R08809	GEOFOR_R02897	HALLEU_R06756	LEPDIS_R12517	MELUND_R10625	MERNUB_R01299	MESUNI_R00065	NESNOT_R09326	NIPNIP_R10081	OPIHOA_R00357	PELCRI_R06563	PHALEP_R10646	PHACAR_R09980	PHORUB_R08897	PICPUB_R12974	PODCRI_R08658	PTEGUT_R00056	PYGADE_R02813	STRCAM_R03401	TAUERY_R01402	TINGUT_R12648	TYTALB_R01260	MENNOV_R02021	ARDKOR_R11980	CEUAER_R02563	COCCOC_R06204	GEOCAL_R10730	GLAPRA_R13106
563	GALGAL_R00582	-	-	-	-	-	-	-	ANTCAR_R07470	-	-	-	CHLMAC_R00931	-	COLLIV_R03539	CORBRA_R11808	CUCCAN_R13792	-	-	FALPER_R06417	-	-	-	-	-	-	-	-	-	NIPNIP_R10082	-	-	-	-	-	-	-	-	-	-	-	-	-	MENNOV_R09620	ARDKOR_R00515	CEUAER_R01338	-	GEOCAL_R08165	-
564	GALGAL_R00583	CHAVOC_R13277	ACACHL_R08147	APAVIT_R05199	APTFOR_R09661	-	BUCRHI_R06367	CALANN_R08779	ANTCAR_R06569	CARCRI_R11860	CATAUR_R01365	CHAPEL_R01755	CHLMAC_R11458	COLSTR_R07610	COLLIV_R03540	CORBRA_R11809	CUCCAN_R13793	EGRGAR_R06600	EURHEL_R05017	FALPER_R06418	FULGLA_R11708	-	GEOFOR_R02898	HALLEU_R14001	-	MELUND_R10626	MERNUB_R07515	MESUNI_R12187	NESNOT_R09321	NIPNIP_R10083	OPIHOA_R00358	PELCRI_R10456	PHALEP_R00057	PHACAR_R02536	PHORUB_R06362	PICPUB_R12975	PODCRI_R07427	PTEGUT_R06503	PYGADE_R02819	STRCAM_R03402	TAUERY_R05360	TINGUT_R07268	TYTALB_R00076	MENNOV_R09621	ARDKOR_R00516	CEUAER_R02610	COCCOC_R09427	GEOCAL_R02748	GLAPRA_R07271
565	GALGAL_R00584	CHAVOC_R13278	ACACHL_R08352	APAVIT_R01492	APTFOR_R02555	BALREG_R00314	BUCRHI_R05360	CALANN_R08780	ANTCAR_R11937	CARCRI_R05543	CATAUR_R03842	CHAPEL_R01756	CHLMAC_R03992	COLSTR_R10282	COLLIV_R03541	CORBRA_R11810	CUCCAN_R13794	EGRGAR_R06601	EURHEL_R11430	FALPER_R06419	FULGLA_R02873	GAVSTE_R00257	GEOFOR_R02899	HALLEU_R02660	LEPDIS_R04320	MELUND_R10627	MERNUB_R08969	MESUNI_R04346	NESNOT_R08216	NIPNIP_R10084	OPIHOA_R12048	PELCRI_R07973	PHALEP_R12091	PHACAR_R01488	PHORUB_R07743	PICPUB_R12976	PODCRI_R07619	PTEGUT_R00214	PYGADE_R03527	STRCAM_R11155	TAUERY_R08269	TINGUT_R03689	TYTALB_R05096	MENNOV_R09622	ARDKOR_R05558	CEUAER_R02853	COCCOC_R09428	GEOCAL_R04500	GLAPRA_R13352
566	GALGAL_R00585	CHAVOC_R13279	ACACHL_R12576	APAVIT_R02874	APTFOR_R02556	BALREG_R01665	BUCRHI_R07532	CALANN_R08781	ANTCAR_R02935	CARCRI_R05769	-	CHAPEL_R01757	-	COLSTR_R07070	COLLIV_R03542	CORBRA_R11811	CUCCAN_R13795	EGRGAR_R06602	EURHEL_R00349	FALPER_R06420	FULGLA_R03017	GAVSTE_R03014	GEOFOR_R02900	HALLEU_R02661	LEPDIS_R01730	MELUND_R10628	MERNUB_R09116	MESUNI_R12606	NESNOT_R10996	NIPNIP_R10085	OPIHOA_R12049	PELCRI_R04385	PHALEP_R05726	PHACAR_R04286	PHORUB_R07939	PICPUB_R12977	PODCRI_R05350	-	PYGADE_R03528	STRCAM_R11156	TAUERY_R11146	TINGUT_R10257	TYTALB_R08930	MENNOV_R09623	ARDKOR_R02426	CEUAER_R09931	COCCOC_R09429	GEOCAL_R09536	GLAPRA_R13353
567	GALGAL_R00586	CHAVOC_R13280	ACACHL_R08890	APAVIT_R07091	APTFOR_R02557	BALREG_R05205	BUCRHI_R11186	CALANN_R08782	ANTCAR_R00987	CARCRI_R00844	CATAUR_R11590	CHAPEL_R01758	CHLMAC_R08620	COLSTR_R12277	COLLIV_R03543	CORBRA_R11812	CUCCAN_R02395	EGRGAR_R06603	EURHEL_R02379	FALPER_R06421	FULGLA_R04865	GAVSTE_R05799	GEOFOR_R02901	HALLEU_R11541	LEPDIS_R04990	MELUND_R10629	MERNUB_R06153	MESUNI_R07652	NESNOT_R11568	NIPNIP_R10086	OPIHOA_R12050	PELCRI_R10213	PHALEP_R12727	PHACAR_R02398	PHORUB_R05821	PICPUB_R01096	PODCRI_R03514	PTEGUT_R12736	PYGADE_R03529	STRCAM_R11157	TAUERY_R12605	TINGUT_R07599	TYTALB_R00635	MENNOV_R05481	ARDKOR_R10546	CEUAER_R12493	COCCOC_R09430	GEOCAL_R03582	GLAPRA_R09080
568	GALGAL_R00587	CHAVOC_R13289	ACACHL_R05649	APAVIT_R04059	APTFOR_R02563	BALREG_R00502	BUCRHI_R11644	CALANN_R08793	ANTCAR_R04648	CARCRI_R01530	CATAUR_R00315	CHAPEL_R01767	-	COLSTR_R06540	COLLIV_R03571	CORBRA_R11813	CUCCAN_R02401	EGRGAR_R06609	EURHEL_R03900	FALPER_R00527	FULGLA_R01590	GAVSTE_R00262	GEOFOR_R02902	HALLEU_R07302	LEPDIS_R06563	MELUND_R10639	MERNUB_R00190	MESUNI_R02980	NESNOT_R10817	NIPNIP_R10169	OPIHOA_R12057	PELCRI_R07023	PHALEP_R08202	PHACAR_R06459	PHORUB_R06609	PICPUB_R05167	-	PTEGUT_R09323	PYGADE_R03535	STRCAM_R11174	TAUERY_R10967	TINGUT_R07600	TYTALB_R00260	MENNOV_R05482	ARDKOR_R10550	CEUAER_R11651	COCCOC_R09431	GEOCAL_R10993	GLAPRA_R09083
569	GALGAL_R00588	CHAVOC_R13281	ACACHL_R10162	APAVIT_R03237	APTFOR_R02558	BALREG_R03569	BUCRHI_R04861	CALANN_R08783	ANTCAR_R12536	CARCRI_R01007	CATAUR_R06047	CHAPEL_R01759	CHLMAC_R12656	COLSTR_R05648	COLLIV_R03544	CORBRA_R11814	CUCCAN_R02396	EGRGAR_R06604	EURHEL_R11076	FALPER_R00528	FULGLA_R11087	GAVSTE_R12365	GEOFOR_R02903	HALLEU_R12970	LEPDIS_R06571	MELUND_R10630	MERNUB_R02420	MESUNI_R06058	NESNOT_R10570	NIPNIP_R10087	OPIHOA_R12051	PELCRI_R12335	PHALEP_R07530	PHACAR_R01192	PHORUB_R10740	PICPUB_R05168	PODCRI_R01102	PTEGUT_R13499	PYGADE_R03530	STRCAM_R11158	TAUERY_R01333	TINGUT_R05261	TYTALB_R09085	MENNOV_R05483	ARDKOR_R10547	CEUAER_R05841	COCCOC_R08105	GEOCAL_R01968	GLAPRA_R09081
570	GALGAL_R00589	CHAVOC_R13282	ACACHL_R01031	APAVIT_R03343	APTFOR_R02559	BALREG_R00864	BUCRHI_R04639	CALANN_R08784	ANTCAR_R06278	CARCRI_R08894	CATAUR_R11897	CHAPEL_R01760	CHLMAC_R01019	COLSTR_R03696	COLLIV_R03545	CORBRA_R11815	-	EGRGAR_R06605	EURHEL_R03213	FALPER_R00529	FULGLA_R04701	-	GEOFOR_R02904	HALLEU_R12971	LEPDIS_R00932	MELUND_R10631	MERNUB_R05756	MESUNI_R11595	NESNOT_R04757	NIPNIP_R10088	OPIHOA_R12052	PELCRI_R12717	PHALEP_R04710	PHACAR_R01904	PHORUB_R08393	PICPUB_R05169	PODCRI_R10637	PTEGUT_R08671	PYGADE_R03531	STRCAM_R11159	TAUERY_R02583	-	TYTALB_R00644	MENNOV_R05484	ARDKOR_R10548	CEUAER_R08782	COCCOC_R08106	GEOCAL_R01969	GLAPRA_R09082
571	GALGAL_R00590	CHAVOC_R13283	ACACHL_R09008	APAVIT_R07079	APTFOR_R02560	BALREG_R06146	-	CALANN_R08785	ANTCAR_R09733	CARCRI_R07332	CATAUR_R09381	CHAPEL_R01761	CHLMAC_R09851	COLSTR_R04808	COLLIV_R03546	CORBRA_R11816	CUCCAN_R02399	EGRGAR_R06606	EURHEL_R12390	FALPER_R00530	FULGLA_R12277	GAVSTE_R02235	GEOFOR_R02905	HALLEU_R12972	LEPDIS_R02550	MELUND_R10632	MERNUB_R12152	MESUNI_R13402	NESNOT_R07915	NIPNIP_R10089	OPIHOA_R12053	PELCRI_R03784	PHALEP_R00644	PHACAR_R11761	PHORUB_R06160	PICPUB_R05170	PODCRI_R10873	PTEGUT_R06193	PYGADE_R03532	STRCAM_R11160	TAUERY_R06160	TINGUT_R08655	TYTALB_R00782	MENNOV_R05485	ARDKOR_R11063	CEUAER_R11579	COCCOC_R08107	GEOCAL_R05361	GLAPRA_R12213
572	GALGAL_R00592	CHAVOC_R04943	ACACHL_R06031	APAVIT_R01753	APTFOR_R08481	BALREG_R09774	BUCRHI_R05488	CALANN_R14303	ANTCAR_R04492	CARCRI_R09656	CATAUR_R02790	CHAPEL_R09737	CHLMAC_R09398	COLSTR_R11730	COLLIV_R03548	CORBRA_R02123	CUCCAN_R05742	EGRGAR_R01412	EURHEL_R03385	FALPER_R00532	FULGLA_R00465	GAVSTE_R09207	GEOFOR_R02907	HALLEU_R14224	LEPDIS_R08851	MELUND_R12680	MERNUB_R04084	MESUNI_R05919	NESNOT_R11035	NIPNIP_R10091	OPIHOA_R04527	PELCRI_R12175	PHALEP_R07021	PHACAR_R02933	PHORUB_R06659	PICPUB_R00675	PODCRI_R09103	PTEGUT_R12132	PYGADE_R11602	STRCAM_R11162	TAUERY_R05712	TINGUT_R10568	TYTALB_R08888	MENNOV_R05699	ARDKOR_R04193	CEUAER_R00516	COCCOC_R08108	GEOCAL_R01825	GLAPRA_R06657
573	GALGAL_R00593	CHAVOC_R04944	ACACHL_R05290	APAVIT_R03521	APTFOR_R08482	BALREG_R02136	BUCRHI_R08461	CALANN_R14304	-	CARCRI_R08597	CATAUR_R12175	CHAPEL_R09738	CHLMAC_R08209	COLSTR_R04450	COLLIV_R03549	CORBRA_R02124	CUCCAN_R05743	EGRGAR_R06788	EURHEL_R06845	FALPER_R00533	FULGLA_R06064	GAVSTE_R03604	GEOFOR_R02908	HALLEU_R14225	LEPDIS_R10377	MELUND_R12681	-	MESUNI_R04872	NESNOT_R10064	NIPNIP_R10092	OPIHOA_R04528	-	PHALEP_R00880	PHACAR_R07354	PHORUB_R03578	PICPUB_R06719	PODCRI_R07085	PTEGUT_R04596	PYGADE_R12158	STRCAM_R11163	TAUERY_R12655	TINGUT_R03958	-	MENNOV_R05700	ARDKOR_R02424	CEUAER_R06472	COCCOC_R08109	GEOCAL_R06598	GLAPRA_R13728
574	GALGAL_R00594	CHAVOC_R04945	ACACHL_R07726	APAVIT_R11054	APTFOR_R08483	BALREG_R07284	BUCRHI_R04471	CALANN_R14305	ANTCAR_R02238	CARCRI_R02404	CATAUR_R06827	CHAPEL_R09739	CHLMAC_R00784	COLSTR_R03453	COLLIV_R03550	CORBRA_R02125	CUCCAN_R05744	EGRGAR_R06789	EURHEL_R03531	FALPER_R03410	FULGLA_R05848	GAVSTE_R03491	GEOFOR_R02909	HALLEU_R14226	LEPDIS_R08841	MELUND_R05193	MERNUB_R07077	MESUNI_R10266	NESNOT_R10433	NIPNIP_R10093	OPIHOA_R04529	PELCRI_R03278	PHALEP_R05005	PHACAR_R03497	PHORUB_R07216	PICPUB_R06720	PODCRI_R09163	PTEGUT_R08398	PYGADE_R02072	STRCAM_R11164	TAUERY_R13087	TINGUT_R02629	TYTALB_R09210	MENNOV_R05701	ARDKOR_R12898	CEUAER_R06473	COCCOC_R08110	GEOCAL_R00924	GLAPRA_R13603
575	GALGAL_R00595	CHAVOC_R04946	ACACHL_R11094	APAVIT_R06510	APTFOR_R04312	BALREG_R13289	BUCRHI_R05273	CALANN_R05365	-	-	CATAUR_R10726	CHAPEL_R11117	CHLMAC_R05924	-	COLLIV_R03551	CORBRA_R02126	CUCCAN_R14437	EGRGAR_R06790	EURHEL_R12106	FALPER_R03411	FULGLA_R00247	GAVSTE_R12494	GEOFOR_R02910	HALLEU_R05693	LEPDIS_R12169	MELUND_R05194	MERNUB_R01496	MESUNI_R04256	NESNOT_R03682	NIPNIP_R10094	OPIHOA_R04530	PELCRI_R07983	PHALEP_R13290	PHACAR_R11021	PHORUB_R01838	PICPUB_R13636	PODCRI_R01203	PTEGUT_R07932	PYGADE_R02073	STRCAM_R11165	-	TINGUT_R10360	TYTALB_R00240	MENNOV_R05702	ARDKOR_R13440	CEUAER_R09240	COCCOC_R05109	GEOCAL_R08520	GLAPRA_R12409
576	GALGAL_R00596	CHAVOC_R04947	ACACHL_R03620	APAVIT_R09704	APTFOR_R04313	BALREG_R06492	BUCRHI_R03344	CALANN_R09744	ANTCAR_R00887	CARCRI_R07772	CATAUR_R03310	CHAPEL_R10448	CHLMAC_R07538	COLSTR_R03454	COLLIV_R03552	CORBRA_R02127	CUCCAN_R14438	EGRGAR_R06791	EURHEL_R09805	FALPER_R03412	FULGLA_R07720	GAVSTE_R05903	GEOFOR_R02911	HALLEU_R02858	LEPDIS_R00955	MELUND_R05195	MERNUB_R11754	MESUNI_R06539	NESNOT_R11588	NIPNIP_R10095	OPIHOA_R04531	PELCRI_R03579	PHALEP_R07430	PHACAR_R03421	PHORUB_R07347	PICPUB_R13637	PODCRI_R11716	PTEGUT_R05832	PYGADE_R02074	STRCAM_R11166	TAUERY_R09130	TINGUT_R03790	TYTALB_R01157	MENNOV_R04164	ARDKOR_R13441	CEUAER_R00769	COCCOC_R05110	GEOCAL_R02325	GLAPRA_R04543
577	GALGAL_R00597	CHAVOC_R04948	ACACHL_R00538	-	APTFOR_R04314	BALREG_R04585	BUCRHI_R04867	CALANN_R09745	ANTCAR_R12726	CARCRI_R01780	CATAUR_R01599	CHAPEL_R10449	CHLMAC_R05390	COLSTR_R03007	COLLIV_R03553	CORBRA_R02128	CUCCAN_R14439	EGRGAR_R06792	EURHEL_R01830	FALPER_R11883	FULGLA_R12106	GAVSTE_R04234	GEOFOR_R02912	HALLEU_R13314	LEPDIS_R01878	MELUND_R05196	MERNUB_R00374	MESUNI_R07231	NESNOT_R13122	NIPNIP_R10096	OPIHOA_R04532	PELCRI_R00896	PHALEP_R03381	PHACAR_R08630	PHORUB_R08170	PICPUB_R13638	PODCRI_R08336	PTEGUT_R08282	PYGADE_R02075	STRCAM_R11167	TAUERY_R04504	TINGUT_R02529	TYTALB_R04154	MENNOV_R04165	ARDKOR_R13442	CEUAER_R05728	COCCOC_R05111	-	GLAPRA_R04544
578	GALGAL_R00598	CHAVOC_R04949	ACACHL_R03705	APAVIT_R07016	APTFOR_R04315	BALREG_R08024	BUCRHI_R01403	CALANN_R09746	ANTCAR_R10858	CARCRI_R11925	CATAUR_R00456	CHAPEL_R10450	CHLMAC_R00559	COLSTR_R07936	COLLIV_R03554	CORBRA_R02129	CUCCAN_R14440	EGRGAR_R06793	EURHEL_R06732	FALPER_R11884	FULGLA_R10525	GAVSTE_R02614	GEOFOR_R02913	HALLEU_R01058	LEPDIS_R02834	MELUND_R05197	MERNUB_R01392	MESUNI_R03524	NESNOT_R05470	NIPNIP_R10097	OPIHOA_R04533	PELCRI_R12256	PHALEP_R03073	PHACAR_R09039	PHORUB_R11862	PICPUB_R13639	PODCRI_R11551	PTEGUT_R12675	PYGADE_R02076	STRCAM_R11168	TAUERY_R11989	TINGUT_R03396	TYTALB_R07447	MENNOV_R04166	ARDKOR_R13443	CEUAER_R05366	COCCOC_R05112	GEOCAL_R06162	GLAPRA_R04545
579	GALGAL_R00599	CHAVOC_R04950	ACACHL_R05677	APAVIT_R06561	APTFOR_R04316	BALREG_R08025	BUCRHI_R01404	CALANN_R09747	ANTCAR_R10859	CARCRI_R11926	CATAUR_R00457	CHAPEL_R10451	CHLMAC_R00560	COLSTR_R07937	COLLIV_R03555	CORBRA_R02130	CUCCAN_R14441	EGRGAR_R06794	EURHEL_R06733	FALPER_R11885	FULGLA_R10526	GAVSTE_R02615	GEOFOR_R02914	HALLEU_R01059	LEPDIS_R02835	MELUND_R05198	MERNUB_R01393	MESUNI_R13368	NESNOT_R05471	NIPNIP_R10098	OPIHOA_R04534	PELCRI_R12257	PHALEP_R03074	PHACAR_R09040	PHORUB_R11863	PICPUB_R13640	PODCRI_R11552	PTEGUT_R07955	PYGADE_R02077	STRCAM_R11169	TAUERY_R11990	TINGUT_R03397	TYTALB_R07448	MENNOV_R04167	ARDKOR_R13444	CEUAER_R05367	COCCOC_R05113	GEOCAL_R11711	GLAPRA_R04546
580	GALGAL_R00600	CHAVOC_R04951	ACACHL_R05678	APAVIT_R06562	APTFOR_R04317	BALREG_R08026	BUCRHI_R01405	CALANN_R09748	ANTCAR_R04239	CARCRI_R11927	CATAUR_R07795	CHAPEL_R10452	CHLMAC_R05545	COLSTR_R11660	COLLIV_R03556	CORBRA_R02131	CUCCAN_R14442	EGRGAR_R06795	EURHEL_R11530	FALPER_R11886	FULGLA_R10527	GAVSTE_R02616	GEOFOR_R02915	HALLEU_R01060	LEPDIS_R02836	MELUND_R05199	MERNUB_R01394	MESUNI_R01768	NESNOT_R05472	NIPNIP_R10099	OPIHOA_R04535	PELCRI_R02966	PHALEP_R01896	PHACAR_R08989	PHORUB_R02909	PICPUB_R13641	PODCRI_R02869	PTEGUT_R07956	PYGADE_R02078	STRCAM_R11170	TAUERY_R11991	TINGUT_R03398	TYTALB_R07449	MENNOV_R04168	ARDKOR_R13445	CEUAER_R05368	COCCOC_R05114	GEOCAL_R01866	GLAPRA_R04548
581	GALGAL_R00601	CHAVOC_R04952	ACACHL_R04504	APAVIT_R05804	APTFOR_R04318	BALREG_R10527	BUCRHI_R07918	CALANN_R09749	ANTCAR_R01109	CARCRI_R05737	CATAUR_R11417	CHAPEL_R10453	CHLMAC_R11941	COLSTR_R07875	COLLIV_R03557	CORBRA_R02132	CUCCAN_R05918	EGRGAR_R06796	EURHEL_R09457	FALPER_R07027	FULGLA_R12007	GAVSTE_R01582	GEOFOR_R02916	HALLEU_R13231	LEPDIS_R08571	MELUND_R05200	MERNUB_R04248	MESUNI_R11367	NESNOT_R00623	NIPNIP_R10100	OPIHOA_R04536	PELCRI_R02253	PHALEP_R03965	PHACAR_R02842	PHORUB_R02833	PICPUB_R04104	PODCRI_R07124	PTEGUT_R00405	PYGADE_R02079	STRCAM_R07224	TAUERY_R07101	TINGUT_R05184	TYTALB_R11385	MENNOV_R04169	ARDKOR_R04018	CEUAER_R00483	COCCOC_R05115	GEOCAL_R08618	GLAPRA_R02610
582	GALGAL_R00602	CHAVOC_R04953	ACACHL_R04505	APAVIT_R02239	APTFOR_R04319	BALREG_R12887	BUCRHI_R07919	CALANN_R09750	ANTCAR_R07484	CARCRI_R05738	CATAUR_R11418	CHAPEL_R10454	CHLMAC_R11942	COLSTR_R07876	COLLIV_R03558	CORBRA_R02133	CUCCAN_R05919	EGRGAR_R06797	EURHEL_R08395	FALPER_R07028	FULGLA_R12008	GAVSTE_R01583	GEOFOR_R02917	HALLEU_R13232	LEPDIS_R08572	MELUND_R05201	MERNUB_R04249	MESUNI_R11368	NESNOT_R00624	NIPNIP_R10101	OPIHOA_R04537	PELCRI_R03634	PHALEP_R01024	PHACAR_R02843	PHORUB_R02834	PICPUB_R04105	PODCRI_R09236	PTEGUT_R00406	PYGADE_R02080	STRCAM_R07225	TAUERY_R07102	TINGUT_R05185	TYTALB_R11386	MENNOV_R04170	ARDKOR_R04019	CEUAER_R00484	COCCOC_R05116	GEOCAL_R08619	GLAPRA_R02611
583	GALGAL_R00603	CHAVOC_R04954	ACACHL_R06511	APAVIT_R06289	APTFOR_R04320	BALREG_R02404	BUCRHI_R00854	CALANN_R09751	ANTCAR_R11226	CARCRI_R10142	CATAUR_R11678	CHAPEL_R10455	CHLMAC_R02483	COLSTR_R09766	COLLIV_R03559	CORBRA_R02134	CUCCAN_R05920	EGRGAR_R06798	EURHEL_R11021	FALPER_R07029	FULGLA_R03350	GAVSTE_R10871	GEOFOR_R02918	HALLEU_R13233	LEPDIS_R06419	MELUND_R05202	MERNUB_R09801	MESUNI_R03401	NESNOT_R07337	NIPNIP_R10102	OPIHOA_R04538	PELCRI_R07172	PHALEP_R02484	PHACAR_R07092	PHORUB_R08140	PICPUB_R00477	PODCRI_R03541	PTEGUT_R07100	PYGADE_R02081	STRCAM_R07226	TAUERY_R02147	TINGUT_R02649	TYTALB_R05664	MENNOV_R04171	ARDKOR_R04020	CEUAER_R04786	COCCOC_R05117	GEOCAL_R12802	GLAPRA_R09937
584	GALGAL_R00604	CHAVOC_R08271	ACACHL_R05660	APAVIT_R00290	APTFOR_R07240	BALREG_R04190	BUCRHI_R00289	CALANN_R11502	ANTCAR_R08086	CARCRI_R12011	CATAUR_R06294	CHAPEL_R10456	CHLMAC_R10435	COLSTR_R00163	COLLIV_R03560	CORBRA_R02135	CUCCAN_R14528	EGRGAR_R06799	EURHEL_R01431	FALPER_R07030	FULGLA_R06765	GAVSTE_R02716	GEOFOR_R02919	HALLEU_R07141	LEPDIS_R04266	MELUND_R05203	MERNUB_R00173	MESUNI_R03007	NESNOT_R10881	NIPNIP_R10103	OPIHOA_R04539	-	PHALEP_R00298	PHACAR_R07703	PHORUB_R02805	PICPUB_R00478	PODCRI_R03874	PTEGUT_R06757	PYGADE_R09907	STRCAM_R07227	TAUERY_R02951	TINGUT_R07663	TYTALB_R03828	MENNOV_R08817	ARDKOR_R09813	CEUAER_R07971	COCCOC_R05118	GEOCAL_R08403	GLAPRA_R00504
585	GALGAL_R00605	CHAVOC_R08273	ACACHL_R06781	-	APTFOR_R01262	BALREG_R09674	BUCRHI_R08954	CALANN_R11503	ANTCAR_R00576	CARCRI_R00226	CATAUR_R05089	CHAPEL_R10457	CHLMAC_R02610	COLSTR_R07577	COLLIV_R03561	CORBRA_R02136	CUCCAN_R13121	EGRGAR_R11191	-	FALPER_R07031	-	GAVSTE_R06353	GEOFOR_R09877	HALLEU_R05661	LEPDIS_R10791	MELUND_R05205	MERNUB_R11256	MESUNI_R08506	NESNOT_R11975	NIPNIP_R10105	OPIHOA_R04697	PELCRI_R02818	PHALEP_R08070	PHACAR_R00214	PHORUB_R01453	PICPUB_R00480	PODCRI_R10038	-	PYGADE_R09909	STRCAM_R07229	TAUERY_R12008	TINGUT_R00547	-	MENNOV_R11140	ARDKOR_R04898	CEUAER_R02555	COCCOC_R03922	GEOCAL_R06754	GLAPRA_R00579
586	GALGAL_R00606	CHAVOC_R08274	ACACHL_R07217	APAVIT_R02928	APTFOR_R01263	BALREG_R08240	BUCRHI_R02167	CALANN_R11504	-	CARCRI_R03131	CATAUR_R05258	CHAPEL_R10458	CHLMAC_R10557	COLSTR_R06200	COLLIV_R03562	CORBRA_R02137	CUCCAN_R13122	EGRGAR_R11192	EURHEL_R09071	FALPER_R07032	FULGLA_R00479	GAVSTE_R04126	GEOFOR_R09878	HALLEU_R05662	LEPDIS_R12542	MELUND_R05206	MERNUB_R07853	MESUNI_R02198	NESNOT_R00382	NIPNIP_R10106	OPIHOA_R04698	PELCRI_R03621	PHALEP_R06061	PHACAR_R00298	PHORUB_R05486	PICPUB_R00481	PODCRI_R07658	PTEGUT_R05572	PYGADE_R09910	STRCAM_R07230	TAUERY_R00469	TINGUT_R00548	TYTALB_R05352	MENNOV_R11141	ARDKOR_R04899	CEUAER_R02556	COCCOC_R03923	GEOCAL_R06755	GLAPRA_R00580
587	GALGAL_R00607	-	-	-	APTFOR_R01264	-	BUCRHI_R03319	CALANN_R11505	-	-	-	-	-	COLSTR_R00951	COLLIV_R03563	-	CUCCAN_R02739	-	-	FALPER_R07033	-	-	GEOFOR_R09879	-	LEPDIS_R02200	-	-	MESUNI_R07117	-	NIPNIP_R10107	-	-	-	-	PHORUB_R00378	PICPUB_R00482	-	PTEGUT_R01994	-	-	-	-	-	MENNOV_R11142	ARDKOR_R04900	CEUAER_R00195	-	GEOCAL_R07983	GLAPRA_R00581
588	GALGAL_R00608	CHAVOC_R06422	ACACHL_R03621	APAVIT_R09501	APTFOR_R01265	BALREG_R10119	BUCRHI_R02348	CALANN_R06960	ANTCAR_R02007	CARCRI_R06087	-	CHAPEL_R10459	CHLMAC_R05065	-	COLLIV_R03564	CORBRA_R02138	CUCCAN_R02740	EGRGAR_R11193	EURHEL_R03236	FALPER_R07034	FULGLA_R08699	-	GEOFOR_R09880	HALLEU_R01260	LEPDIS_R05345	MELUND_R05207	MERNUB_R00836	MESUNI_R10664	-	NIPNIP_R10108	OPIHOA_R04699	PELCRI_R12514	PHALEP_R03340	PHACAR_R00712	PHORUB_R03175	PICPUB_R00483	-	-	PYGADE_R09911	STRCAM_R07231	-	TINGUT_R01231	-	MENNOV_R11143	ARDKOR_R14063	CEUAER_R00196	COCCOC_R10959	GEOCAL_R11560	GLAPRA_R01225
589	GALGAL_R00609	CHAVOC_R06423	ACACHL_R07597	APAVIT_R08649	APTFOR_R01266	BALREG_R08689	BUCRHI_R02314	CALANN_R09948	ANTCAR_R09027	CARCRI_R03485	CATAUR_R04919	CHAPEL_R10460	CHLMAC_R12439	COLSTR_R03710	COLLIV_R03565	CORBRA_R02139	CUCCAN_R02741	EGRGAR_R11194	EURHEL_R10977	FALPER_R07035	FULGLA_R09473	GAVSTE_R04357	GEOFOR_R09881	HALLEU_R13348	LEPDIS_R11630	MELUND_R05208	MERNUB_R03108	MESUNI_R08801	NESNOT_R03460	NIPNIP_R10109	OPIHOA_R04700	PELCRI_R06261	PHALEP_R13124	PHACAR_R08026	PHORUB_R12489	PICPUB_R00484	PODCRI_R10729	PTEGUT_R03741	PYGADE_R09912	STRCAM_R07232	TAUERY_R03498	TINGUT_R06635	TYTALB_R05732	MENNOV_R11144	ARDKOR_R04010	CEUAER_R08218	COCCOC_R10960	GEOCAL_R07948	GLAPRA_R08183
590	GALGAL_R00610	CHAVOC_R06424	ACACHL_R04619	APAVIT_R01785	APTFOR_R01267	BALREG_R04764	BUCRHI_R06886	CALANN_R09097	ANTCAR_R09802	CARCRI_R08661	CATAUR_R05847	CHAPEL_R10461	CHLMAC_R09912	-	COLLIV_R00873	CORBRA_R02140	CUCCAN_R02742	EGRGAR_R11195	EURHEL_R00410	FALPER_R07036	FULGLA_R07053	GAVSTE_R11998	GEOFOR_R08155	HALLEU_R07374	LEPDIS_R01128	MELUND_R05209	MERNUB_R11578	MESUNI_R04984	NESNOT_R07181	NIPNIP_R10110	OPIHOA_R04701	PELCRI_R11567	PHALEP_R10158	PHACAR_R04936	PHORUB_R10081	PICPUB_R00485	PODCRI_R06751	PTEGUT_R05140	PYGADE_R09913	STRCAM_R07233	TAUERY_R02459	TINGUT_R09300	TYTALB_R06387	MENNOV_R11145	ARDKOR_R04011	CEUAER_R08219	COCCOC_R10961	GEOCAL_R11318	GLAPRA_R08184
591	GALGAL_R00611	CHAVOC_R06426	ACACHL_R05036	APAVIT_R03130	APTFOR_R01269	BALREG_R07160	BUCRHI_R11786	CALANN_R09099	ANTCAR_R03825	CARCRI_R01758	-	CHAPEL_R10463	CHLMAC_R04317	-	COLLIV_R00875	CORBRA_R02142	CUCCAN_R02744	EGRGAR_R12039	EURHEL_R05350	FALPER_R07038	FULGLA_R04547	GAVSTE_R07107	GEOFOR_R08157	HALLEU_R14755	LEPDIS_R07126	MELUND_R05211	MERNUB_R02853	MESUNI_R04616	NESNOT_R03001	NIPNIP_R10112	OPIHOA_R04703	-	PHALEP_R07196	-	PHORUB_R04205	PICPUB_R00487	PODCRI_R08136	PTEGUT_R12978	PYGADE_R09915	STRCAM_R07234	TAUERY_R03243	TINGUT_R04899	TYTALB_R09460	MENNOV_R11147	ARDKOR_R11271	CEUAER_R12085	COCCOC_R10963	GEOCAL_R10102	GLAPRA_R02008
592	GALGAL_R00612	CHAVOC_R06427	ACACHL_R07792	APAVIT_R08769	APTFOR_R09562	BALREG_R11659	BUCRHI_R10927	CALANN_R01809	ANTCAR_R05907	CARCRI_R09132	CATAUR_R10536	CHAPEL_R10464	CHLMAC_R03331	-	COLLIV_R00876	CORBRA_R02143	CUCCAN_R12978	EGRGAR_R12040	EURHEL_R02071	FALPER_R07039	FULGLA_R04668	GAVSTE_R08265	GEOFOR_R08158	HALLEU_R02215	LEPDIS_R12884	MELUND_R05212	MERNUB_R04574	MESUNI_R05339	NESNOT_R02280	NIPNIP_R10113	OPIHOA_R04704	PELCRI_R10041	PHALEP_R02556	PHACAR_R02275	-	PICPUB_R03769	PODCRI_R03281	PTEGUT_R06332	PYGADE_R09916	STRCAM_R07235	-	TINGUT_R08040	TYTALB_R00851	MENNOV_R11148	ARDKOR_R01216	CEUAER_R10735	COCCOC_R10964	GEOCAL_R13086	GLAPRA_R02009
593	GALGAL_R00613	CHAVOC_R06428	ACACHL_R01718	APAVIT_R04268	APTFOR_R09563	BALREG_R12350	BUCRHI_R08084	CALANN_R01810	ANTCAR_R10972	-	CATAUR_R08862	CHAPEL_R11819	-	COLSTR_R08045	COLLIV_R00877	CORBRA_R02144	CUCCAN_R12979	EGRGAR_R12041	EURHEL_R10324	FALPER_R13941	FULGLA_R03044	GAVSTE_R02889	GEOFOR_R08160	HALLEU_R13011	LEPDIS_R00437	MELUND_R05213	MERNUB_R11585	MESUNI_R09992	NESNOT_R12325	NIPNIP_R10114	OPIHOA_R11716	PELCRI_R12093	-	PHACAR_R11615	PHORUB_R06624	PICPUB_R13840	PODCRI_R09148	PTEGUT_R01473	PYGADE_R09918	STRCAM_R07236	TAUERY_R03197	TINGUT_R10415	TYTALB_R10144	MENNOV_R11149	ARDKOR_R13927	CEUAER_R12100	COCCOC_R10965	GEOCAL_R03293	GLAPRA_R10822
594	GALGAL_R00614	CHAVOC_R06429	ACACHL_R13336	APAVIT_R04571	APTFOR_R09564	BALREG_R07507	BUCRHI_R02353	CALANN_R01811	ANTCAR_R10168	CARCRI_R10394	-	CHAPEL_R11820	-	COLSTR_R08817	COLLIV_R00878	CORBRA_R02145	CUCCAN_R12980	EGRGAR_R12042	EURHEL_R06032	FALPER_R13942	FULGLA_R02516	GAVSTE_R03248	GEOFOR_R08161	HALLEU_R13012	LEPDIS_R06367	MELUND_R05214	MERNUB_R02415	MESUNI_R12815	NESNOT_R12711	NIPNIP_R10115	OPIHOA_R11717	PELCRI_R09027	PHALEP_R08913	PHACAR_R04869	PHORUB_R04606	PICPUB_R13841	PODCRI_R10883	PTEGUT_R00959	PYGADE_R09919	STRCAM_R07237	TAUERY_R11508	TINGUT_R10416	TYTALB_R02100	MENNOV_R02915	ARDKOR_R13928	CEUAER_R03256	COCCOC_R10966	GEOCAL_R04736	GLAPRA_R10823
595	GALGAL_R00615	CHAVOC_R13566	ACACHL_R12390	APAVIT_R07829	APTFOR_R09565	BALREG_R10847	BUCRHI_R00236	CALANN_R01812	ANTCAR_R04162	-	CATAUR_R02719	CHAPEL_R11821	CHLMAC_R09087	COLSTR_R02768	COLLIV_R00879	CORBRA_R02146	CUCCAN_R05854	EGRGAR_R12043	EURHEL_R08896	FALPER_R13943	FULGLA_R04085	GAVSTE_R07743	GEOFOR_R08162	HALLEU_R07146	LEPDIS_R04339	MELUND_R05215	MERNUB_R10260	MESUNI_R03035	NESNOT_R08159	NIPNIP_R10116	OPIHOA_R10939	PELCRI_R06691	PHALEP_R10871	PHACAR_R05146	PHORUB_R05234	PICPUB_R04639	PODCRI_R01922	PTEGUT_R06760	PYGADE_R09920	STRCAM_R07238	TAUERY_R01633	TINGUT_R05978	TYTALB_R00201	MENNOV_R08313	ARDKOR_R03475	CEUAER_R02265	COCCOC_R08573	GEOCAL_R04439	GLAPRA_R13722
596	GALGAL_R00616	CHAVOC_R13567	ACACHL_R04798	APAVIT_R07511	APTFOR_R09566	BALREG_R00778	BUCRHI_R06651	CALANN_R01813	ANTCAR_R06996	CARCRI_R10172	CATAUR_R03553	CHAPEL_R11822	CHLMAC_R00598	COLSTR_R05528	COLLIV_R00880	CORBRA_R02147	CUCCAN_R10333	EGRGAR_R12044	EURHEL_R03276	FALPER_R13944	FULGLA_R06883	GAVSTE_R08596	GEOFOR_R08163	HALLEU_R07147	LEPDIS_R12428	MELUND_R05216	MERNUB_R00369	MESUNI_R11939	NESNOT_R04531	NIPNIP_R10117	OPIHOA_R10940	PELCRI_R09460	PHALEP_R00609	PHACAR_R00951	PHORUB_R08451	PICPUB_R04640	PODCRI_R01907	PTEGUT_R09598	PYGADE_R09921	STRCAM_R07239	TAUERY_R03707	TINGUT_R05979	TYTALB_R01941	MENNOV_R08314	ARDKOR_R03476	CEUAER_R05755	COCCOC_R08574	GEOCAL_R09984	GLAPRA_R13723
597	GALGAL_R00617	CHAVOC_R13568	ACACHL_R10152	-	APTFOR_R09567	-	BUCRHI_R06652	CALANN_R01814	ANTCAR_R06997	-	-	CHAPEL_R11823	CHLMAC_R04774	COLSTR_R05529	COLLIV_R00881	CORBRA_R02148	CUCCAN_R10334	EGRGAR_R12045	-	FALPER_R13945	FULGLA_R06884	-	GEOFOR_R08164	HALLEU_R07148	LEPDIS_R12429	MELUND_R05217	MERNUB_R00370	-	NESNOT_R04532	NIPNIP_R10118	OPIHOA_R10941	PELCRI_R09461	PHALEP_R00610	-	PHORUB_R06197	PICPUB_R04641	-	PTEGUT_R09599	PYGADE_R09922	STRCAM_R07240	-	-	-	MENNOV_R08315	ARDKOR_R03477	CEUAER_R05756	COCCOC_R11648	GEOCAL_R09985	-
598	GALGAL_R00618	CHAVOC_R13569	ACACHL_R03118	APAVIT_R01672	APTFOR_R09568	BALREG_R04721	BUCRHI_R09424	CALANN_R01815	ANTCAR_R09863	CARCRI_R07062	CATAUR_R08188	CHAPEL_R11824	CHLMAC_R01854	COLSTR_R03377	COLLIV_R00882	CORBRA_R02149	CUCCAN_R10335	EGRGAR_R12046	EURHEL_R01829	FALPER_R13946	FULGLA_R06952	-	GEOFOR_R08165	HALLEU_R11832	LEPDIS_R08860	MELUND_R05218	MERNUB_R01619	MESUNI_R01730	NESNOT_R05801	NIPNIP_R10119	OPIHOA_R10942	PELCRI_R05768	PHALEP_R03339	PHACAR_R06592	PHORUB_R00310	PICPUB_R04642	PODCRI_R09521	PTEGUT_R06850	PYGADE_R09923	STRCAM_R07241	TAUERY_R05674	TINGUT_R07464	TYTALB_R10484	MENNOV_R08316	ARDKOR_R03478	CEUAER_R08314	COCCOC_R11649	GEOCAL_R01941	GLAPRA_R00731
599	GALGAL_R00619	CHAVOC_R13570	ACACHL_R13142	APAVIT_R10066	APTFOR_R09569	BALREG_R09072	BUCRHI_R11262	CALANN_R01816	ANTCAR_R00985	CARCRI_R10189	-	CHAPEL_R11825	CHLMAC_R07093	COLSTR_R09908	COLLIV_R11179	CORBRA_R02151	CUCCAN_R08440	EGRGAR_R05915	EURHEL_R09641	FALPER_R13947	FULGLA_R00808	GAVSTE_R00942	GEOFOR_R11480	HALLEU_R05612	LEPDIS_R10558	MELUND_R05219	MERNUB_R12126	MESUNI_R01162	NESNOT_R06123	NIPNIP_R10120	OPIHOA_R10943	PELCRI_R02333	PHALEP_R13065	PHACAR_R09406	PHORUB_R04403	PICPUB_R04643	PODCRI_R04235	PTEGUT_R10964	PYGADE_R09924	STRCAM_R07242	TAUERY_R08793	TINGUT_R11724	TYTALB_R09260	MENNOV_R08318	ARDKOR_R14376	CEUAER_R06131	COCCOC_R11745	GEOCAL_R11581	GLAPRA_R12840
600	GALGAL_R00620	CHAVOC_R13571	ACACHL_R03508	APAVIT_R09871	APTFOR_R09570	BALREG_R04934	BUCRHI_R04604	CALANN_R01817	ANTCAR_R05897	CARCRI_R00753	CATAUR_R09215	CHAPEL_R11826	CHLMAC_R12216	COLSTR_R04649	COLLIV_R11180	CORBRA_R02152	CUCCAN_R08441	EGRGAR_R05916	EURHEL_R07046	FALPER_R13948	FULGLA_R09684	GAVSTE_R07276	-	HALLEU_R05613	-	MELUND_R05220	-	MESUNI_R10370	NESNOT_R12950	NIPNIP_R10121	OPIHOA_R10944	PELCRI_R11681	PHALEP_R12611	PHACAR_R10917	PHORUB_R01017	PICPUB_R04644	PODCRI_R10671	PTEGUT_R12453	PYGADE_R09925	STRCAM_R07243	TAUERY_R04643	TINGUT_R11725	TYTALB_R04440	MENNOV_R08319	ARDKOR_R12693	CEUAER_R10667	COCCOC_R11746	GEOCAL_R06544	GLAPRA_R14167
601	GALGAL_R00621	CHAVOC_R13572	ACACHL_R02524	APAVIT_R12133	APTFOR_R09571	BALREG_R05197	BUCRHI_R07359	CALANN_R01818	ANTCAR_R07221	CARCRI_R01127	CATAUR_R07215	CHAPEL_R11827	CHLMAC_R03658	COLSTR_R02306	COLLIV_R11181	CORBRA_R02153	CUCCAN_R08442	EGRGAR_R05917	EURHEL_R01002	FALPER_R13949	FULGLA_R11529	GAVSTE_R08621	GEOFOR_R11483	HALLEU_R05614	LEPDIS_R09970	MELUND_R05221	MERNUB_R08185	MESUNI_R06612	NESNOT_R04827	NIPNIP_R10122	OPIHOA_R10945	PELCRI_R01201	PHALEP_R08617	PHACAR_R06784	PHORUB_R12365	PICPUB_R04645	PODCRI_R09497	PTEGUT_R00726	PYGADE_R09926	STRCAM_R07244	TAUERY_R03815	TINGUT_R11726	TYTALB_R10412	MENNOV_R08320	ARDKOR_R12694	CEUAER_R03558	COCCOC_R11747	GEOCAL_R13832	GLAPRA_R14104
602	GALGAL_R00622	CHAVOC_R13573	ACACHL_R11093	APAVIT_R09019	APTFOR_R09572	BALREG_R01620	BUCRHI_R02759	CALANN_R01819	ANTCAR_R06737	CARCRI_R08148	CATAUR_R01408	CHAPEL_R11828	CHLMAC_R01510	COLSTR_R06567	COLLIV_R11182	CORBRA_R02154	CUCCAN_R08443	EGRGAR_R13658	EURHEL_R09997	FALPER_R13950	FULGLA_R11848	GAVSTE_R03932	GEOFOR_R11484	HALLEU_R10282	LEPDIS_R04354	MELUND_R05222	MERNUB_R08938	MESUNI_R04078	NESNOT_R06666	NIPNIP_R10123	OPIHOA_R10946	PELCRI_R02836	PHALEP_R00285	PHACAR_R11411	PHORUB_R09011	PICPUB_R04646	PODCRI_R01472	PTEGUT_R06759	PYGADE_R09927	STRCAM_R07245	TAUERY_R10802	TINGUT_R04954	TYTALB_R06096	MENNOV_R08321	ARDKOR_R04043	CEUAER_R03858	COCCOC_R01022	GEOCAL_R07042	GLAPRA_R01744
603	GALGAL_R00623	CHAVOC_R13574	ACACHL_R04392	APAVIT_R10179	APTFOR_R12862	BALREG_R00105	BUCRHI_R06400	CALANN_R01820	ANTCAR_R05513	CARCRI_R08006	CATAUR_R09998	CHAPEL_R11829	CHLMAC_R11712	COLSTR_R02691	COLLIV_R11183	CORBRA_R02155	CUCCAN_R08444	EGRGAR_R13659	EURHEL_R09998	FALPER_R13951	FULGLA_R02700	GAVSTE_R00095	GEOFOR_R09754	HALLEU_R10142	LEPDIS_R10013	MELUND_R05223	MERNUB_R01311	MESUNI_R04079	NESNOT_R06667	NIPNIP_R10124	OPIHOA_R10947	PELCRI_R09229	PHALEP_R12138	PHACAR_R07579	PHORUB_R11479	PICPUB_R04647	PODCRI_R07541	PTEGUT_R07847	PYGADE_R09074	STRCAM_R07246	TAUERY_R12002	TINGUT_R07671	TYTALB_R06097	MENNOV_R08322	ARDKOR_R02331	CEUAER_R03859	COCCOC_R01023	GEOCAL_R06898	GLAPRA_R01745
604	GALGAL_R00624	CHAVOC_R13575	ACACHL_R02007	APAVIT_R04617	APTFOR_R04401	BALREG_R04759	BUCRHI_R01017	CALANN_R01821	ANTCAR_R04895	CARCRI_R09069	CATAUR_R10694	CHAPEL_R11830	CHLMAC_R12523	COLSTR_R07522	COLLIV_R11184	CORBRA_R02157	CUCCAN_R08445	EGRGAR_R13660	EURHEL_R07349	FALPER_R13952	FULGLA_R12789	GAVSTE_R11847	GEOFOR_R09755	HALLEU_R10440	LEPDIS_R13084	MELUND_R05224	MERNUB_R00652	MESUNI_R09399	NESNOT_R06332	NIPNIP_R10126	OPIHOA_R10948	PELCRI_R01966	PHALEP_R08886	PHACAR_R02106	PHORUB_R03250	PICPUB_R06733	PODCRI_R12016	PTEGUT_R05118	PYGADE_R09075	STRCAM_R07247	TAUERY_R07386	TINGUT_R07221	TYTALB_R05693	MENNOV_R10323	ARDKOR_R02332	CEUAER_R06246	COCCOC_R01024	GEOCAL_R07901	GLAPRA_R01746
605	GALGAL_R00625	CHAVOC_R13576	ACACHL_R02928	APAVIT_R11595	APTFOR_R04402	BALREG_R09492	BUCRHI_R03355	CALANN_R01822	ANTCAR_R05401	CARCRI_R00285	CATAUR_R09488	CHAPEL_R11831	CHLMAC_R07892	COLSTR_R02774	COLLIV_R11185	CORBRA_R02158	CUCCAN_R08446	EGRGAR_R13661	EURHEL_R00195	FALPER_R13953	FULGLA_R04124	GAVSTE_R07730	GEOFOR_R09756	HALLEU_R02554	LEPDIS_R00330	-	MERNUB_R02736	MESUNI_R01837	NESNOT_R00264	NIPNIP_R10128	OPIHOA_R10949	PELCRI_R01528	PHALEP_R05508	PHACAR_R11399	PHORUB_R00275	PICPUB_R06734	PODCRI_R10071	PTEGUT_R02791	PYGADE_R09076	STRCAM_R07248	TAUERY_R02942	TINGUT_R07222	TYTALB_R11205	MENNOV_R14864	ARDKOR_R10670	CEUAER_R04148	COCCOC_R11751	GEOCAL_R05691	GLAPRA_R02153
606	GALGAL_R00626	CHAVOC_R13577	ACACHL_R12127	APAVIT_R03150	APTFOR_R04403	BALREG_R01297	BUCRHI_R05984	CALANN_R01823	ANTCAR_R08429	CARCRI_R10472	CATAUR_R01138	CHAPEL_R11832	CHLMAC_R04442	-	COLLIV_R11186	CORBRA_R02159	CUCCAN_R08447	EGRGAR_R13662	EURHEL_R04323	FALPER_R13954	FULGLA_R07268	GAVSTE_R09420	GEOFOR_R09757	HALLEU_R02555	LEPDIS_R02108	MELUND_R05699	MERNUB_R01814	MESUNI_R06652	NESNOT_R07274	NIPNIP_R10129	OPIHOA_R10950	PELCRI_R00846	PHALEP_R05225	PHACAR_R08204	PHORUB_R09991	PICPUB_R06735	PODCRI_R09642	PTEGUT_R02379	PYGADE_R09077	STRCAM_R07249	TAUERY_R03421	TINGUT_R07223	TYTALB_R09123	MENNOV_R14865	ARDKOR_R10671	CEUAER_R04728	COCCOC_R11752	GEOCAL_R11528	GLAPRA_R02154
607	GALGAL_R00627	CHAVOC_R13578	ACACHL_R13296	APAVIT_R05438	APTFOR_R04404	BALREG_R05698	BUCRHI_R00695	CALANN_R01824	ANTCAR_R06994	CARCRI_R03413	CATAUR_R02966	CHAPEL_R11086	CHLMAC_R01839	COLSTR_R11961	COLLIV_R11187	CORBRA_R02160	CUCCAN_R08448	EGRGAR_R13663	EURHEL_R06611	FALPER_R13955	FULGLA_R02040	GAVSTE_R03047	GEOFOR_R09758	HALLEU_R02579	LEPDIS_R11771	MELUND_R05700	MERNUB_R02457	MESUNI_R12625	NESNOT_R03247	NIPNIP_R10130	OPIHOA_R10951	PELCRI_R02306	PHALEP_R02417	PHACAR_R03145	PHORUB_R12258	PICPUB_R06736	PODCRI_R10139	PTEGUT_R09995	PYGADE_R09078	STRCAM_R07250	TAUERY_R02659	TINGUT_R01055	TYTALB_R04308	MENNOV_R14866	ARDKOR_R10672	CEUAER_R07256	COCCOC_R08700	GEOCAL_R11386	GLAPRA_R09495
608	GALGAL_R00628	CHAVOC_R13579	ACACHL_R06407	APAVIT_R05439	APTFOR_R04405	BALREG_R05699	BUCRHI_R10117	CALANN_R01825	ANTCAR_R06995	CARCRI_R11353	CATAUR_R02967	CHAPEL_R11087	CHLMAC_R01840	COLSTR_R00790	COLLIV_R11188	CORBRA_R02161	CUCCAN_R08449	EGRGAR_R07340	EURHEL_R06612	FALPER_R13956	FULGLA_R11411	GAVSTE_R12144	GEOFOR_R09759	HALLEU_R02580	LEPDIS_R12606	MELUND_R05701	MERNUB_R12200	MESUNI_R12626	NESNOT_R03248	NIPNIP_R10131	OPIHOA_R10952	PELCRI_R12859	PHALEP_R07500	PHACAR_R09560	PHORUB_R00978	PICPUB_R09771	PODCRI_R10140	PTEGUT_R12698	PYGADE_R09079	STRCAM_R07251	TAUERY_R12783	TINGUT_R01056	TYTALB_R04257	MENNOV_R14867	ARDKOR_R10673	CEUAER_R11170	COCCOC_R08701	GEOCAL_R11387	GLAPRA_R09496
609	GALGAL_R00629	CHAVOC_R13580	ACACHL_R05352	APAVIT_R04900	APTFOR_R04406	BALREG_R10009	BUCRHI_R10972	CALANN_R01826	ANTCAR_R06489	CARCRI_R03625	CATAUR_R00852	CHAPEL_R11088	CHLMAC_R08345	COLSTR_R09586	COLLIV_R11189	CORBRA_R02162	CUCCAN_R08450	EGRGAR_R07341	EURHEL_R06189	FALPER_R13957	FULGLA_R01003	GAVSTE_R06078	GEOFOR_R09760	HALLEU_R02581	LEPDIS_R11704	MELUND_R05702	MERNUB_R03499	MESUNI_R09087	NESNOT_R05136	NIPNIP_R10132	OPIHOA_R10953	PELCRI_R07098	PHALEP_R11435	PHACAR_R05760	PHORUB_R11023	-	PODCRI_R06960	PTEGUT_R09811	PYGADE_R09080	STRCAM_R07252	TAUERY_R11793	TINGUT_R08867	TYTALB_R00835	MENNOV_R06047	ARDKOR_R10674	CEUAER_R02347	COCCOC_R08702	GEOCAL_R03611	GLAPRA_R03744
610	GALGAL_R00630	CHAVOC_R13581	ACACHL_R06422	APAVIT_R08533	APTFOR_R04407	BALREG_R06317	BUCRHI_R12037	CALANN_R01827	ANTCAR_R00819	CARCRI_R04930	CATAUR_R03411	CHAPEL_R11089	CHLMAC_R02055	COLSTR_R08772	COLLIV_R11190	CORBRA_R02163	CUCCAN_R08451	EGRGAR_R07342	EURHEL_R12325	FALPER_R13958	FULGLA_R12503	GAVSTE_R07399	GEOFOR_R09761	HALLEU_R02582	LEPDIS_R00899	MELUND_R05703	-	MESUNI_R13222	NESNOT_R08612	NIPNIP_R10133	OPIHOA_R10954	PELCRI_R02272	PHALEP_R03889	PHACAR_R08692	PHORUB_R03617	PICPUB_R09772	PODCRI_R00615	PTEGUT_R08382	PYGADE_R09081	STRCAM_R07253	TAUERY_R02035	TINGUT_R08868	TYTALB_R04736	MENNOV_R06048	ARDKOR_R10675	CEUAER_R12464	COCCOC_R05776	GEOCAL_R09214	GLAPRA_R03745
611	GALGAL_R00631	CHAVOC_R13582	ACACHL_R02066	APAVIT_R11250	APTFOR_R04408	BALREG_R02162	BUCRHI_R12227	CALANN_R01828	ANTCAR_R11469	-	CATAUR_R04364	CHAPEL_R11090	CHLMAC_R02065	-	COLLIV_R11191	CORBRA_R02164	CUCCAN_R08452	EGRGAR_R07343	EURHEL_R08378	FALPER_R13959	FULGLA_R11018	GAVSTE_R03664	GEOFOR_R09762	HALLEU_R02583	LEPDIS_R06408	MELUND_R05704	MERNUB_R08337	MESUNI_R06194	NESNOT_R02332	NIPNIP_R10134	OPIHOA_R10955	PELCRI_R03883	PHALEP_R08932	PHACAR_R06945	PHORUB_R05665	PICPUB_R09773	PODCRI_R02191	PTEGUT_R08346	PYGADE_R09082	STRCAM_R07254	TAUERY_R07388	TINGUT_R08869	TYTALB_R08463	MENNOV_R06049	ARDKOR_R10676	CEUAER_R07138	COCCOC_R05777	GEOCAL_R00987	GLAPRA_R03746
612	GALGAL_R00632	CHAVOC_R13583	ACACHL_R03055	APAVIT_R01001	APTFOR_R11094	BALREG_R12364	BUCRHI_R03071	CALANN_R09924	ANTCAR_R05772	CARCRI_R08281	CATAUR_R02803	CHAPEL_R02601	CHLMAC_R11877	COLSTR_R08091	COLLIV_R06169	CORBRA_R14337	CUCCAN_R07477	EGRGAR_R08829	EURHEL_R06776	FALPER_R04420	FULGLA_R04475	GAVSTE_R06606	GEOFOR_R02636	HALLEU_R01397	LEPDIS_R12368	MELUND_R05705	MERNUB_R10404	MESUNI_R07110	NESNOT_R11103	NIPNIP_R10135	OPIHOA_R10956	PELCRI_R09421	PHALEP_R12336	PHACAR_R00493	PHORUB_R09268	PICPUB_R00962	PODCRI_R00270	PTEGUT_R06829	PYGADE_R09083	STRCAM_R02859	TAUERY_R00644	TINGUT_R09222	TYTALB_R01713	MENNOV_R14996	ARDKOR_R14182	CEUAER_R09327	COCCOC_R03947	GEOCAL_R09869	GLAPRA_R02565
613	GALGAL_R00633	CHAVOC_R13584	ACACHL_R05895	APAVIT_R02499	APTFOR_R11095	BALREG_R10951	-	CALANN_R01309	-	CARCRI_R04315	-	CHAPEL_R02512	CHLMAC_R09210	COLSTR_R05323	COLLIV_R06170	CORBRA_R14338	CUCCAN_R10269	EGRGAR_R01284	EURHEL_R07978	FALPER_R04272	FULGLA_R10888	GAVSTE_R00298	GEOFOR_R02637	HALLEU_R05563	LEPDIS_R09708	-	MERNUB_R08365	MESUNI_R08543	NESNOT_R01730	NIPNIP_R10136	OPIHOA_R06570	PELCRI_R09410	PHALEP_R02313	-	PHORUB_R09208	PICPUB_R06790	PODCRI_R04125	PTEGUT_R04234	PYGADE_R09084	STRCAM_R12028	TAUERY_R09774	TINGUT_R07231	-	MENNOV_R14553	ARDKOR_R01268	-	COCCOC_R03948	GEOCAL_R08574	GLAPRA_R09418
614	GALGAL_R00634	CHAVOC_R05743	ACACHL_R05098	APAVIT_R09917	APTFOR_R05024	BALREG_R03474	BUCRHI_R02040	CALANN_R07279	ANTCAR_R01143	CARCRI_R05098	CATAUR_R01545	CHAPEL_R08581	CHLMAC_R03303	COLSTR_R08634	COLLIV_R07665	CORBRA_R05143	CUCCAN_R12665	EGRGAR_R09452	-	FALPER_R11461	FULGLA_R10135	GAVSTE_R04933	GEOFOR_R03207	HALLEU_R07696	LEPDIS_R05112	MELUND_R08051	MERNUB_R05968	MESUNI_R10356	NESNOT_R11382	NIPNIP_R10140	OPIHOA_R00276	PELCRI_R10051	PHALEP_R10274	PHACAR_R07250	PHORUB_R00509	PICPUB_R04721	PODCRI_R06120	PTEGUT_R08351	PYGADE_R12850	STRCAM_R05039	TAUERY_R10465	TINGUT_R08189	TYTALB_R00803	MENNOV_R03254	ARDKOR_R07706	CEUAER_R05966	COCCOC_R04545	GEOCAL_R11526	GLAPRA_R04502
615	GALGAL_R00635	CHAVOC_R05744	ACACHL_R04698	APAVIT_R07949	-	BALREG_R03203	BUCRHI_R02933	CALANN_R04546	ANTCAR_R08140	CARCRI_R10924	CATAUR_R06595	CHAPEL_R08582	CHLMAC_R05519	COLSTR_R05551	COLLIV_R07297	-	CUCCAN_R08920	EGRGAR_R12296	EURHEL_R10423	FALPER_R12496	FULGLA_R04450	GAVSTE_R07909	-	HALLEU_R08928	LEPDIS_R00467	MELUND_R07857	MERNUB_R06564	MESUNI_R03292	NESNOT_R11054	NIPNIP_R10141	OPIHOA_R00277	-	PHALEP_R06952	PHACAR_R11734	PHORUB_R04330	-	PODCRI_R05326	PTEGUT_R00569	PYGADE_R05580	STRCAM_R13681	TAUERY_R09834	TINGUT_R11926	TYTALB_R02801	-	ARDKOR_R09898	CEUAER_R11644	COCCOC_R04147	GEOCAL_R08800	-
616	GALGAL_R00636	CHAVOC_R05987	ACACHL_R09116	APAVIT_R06512	APTFOR_R10530	BALREG_R00312	BUCRHI_R05354	CALANN_R12151	ANTCAR_R12416	CARCRI_R06328	CATAUR_R10044	CHAPEL_R12972	CHLMAC_R01791	COLSTR_R11555	COLLIV_R05846	CORBRA_R03682	CUCCAN_R14105	EGRGAR_R12090	EURHEL_R05253	FALPER_R13829	FULGLA_R06719	GAVSTE_R00483	GEOFOR_R00533	HALLEU_R02634	LEPDIS_R08296	MELUND_R01066	MERNUB_R03989	MESUNI_R00343	NESNOT_R02901	NIPNIP_R10146	OPIHOA_R00199	PELCRI_R00184	PHALEP_R01600	PHACAR_R01475	PHORUB_R09093	PICPUB_R06014	PODCRI_R00237	PTEGUT_R04136	PYGADE_R03101	STRCAM_R08230	TAUERY_R08568	TINGUT_R03637	TYTALB_R06556	MENNOV_R07151	ARDKOR_R08083	CEUAER_R09148	COCCOC_R13786	GEOCAL_R12324	GLAPRA_R03563
617	GALGAL_R00637	CHAVOC_R08805	ACACHL_R04219	APAVIT_R07699	APTFOR_R06542	BALREG_R01466	BUCRHI_R03924	CALANN_R07078	ANTCAR_R00179	CARCRI_R09309	CATAUR_R08735	CHAPEL_R03371	CHLMAC_R06467	COLSTR_R11472	COLLIV_R10786	CORBRA_R09088	CUCCAN_R12819	EGRGAR_R13187	EURHEL_R07628	FALPER_R06621	FULGLA_R10496	GAVSTE_R11389	GEOFOR_R06634	HALLEU_R00474	LEPDIS_R04156	MELUND_R08052	MERNUB_R10092	MESUNI_R10941	NESNOT_R02806	NIPNIP_R08145	OPIHOA_R02945	PELCRI_R02738	PHALEP_R04106	PHACAR_R01527	PHORUB_R01413	PICPUB_R04529	PODCRI_R01319	PTEGUT_R00184	PYGADE_R05581	STRCAM_R01865	TAUERY_R05492	TINGUT_R04717	TYTALB_R07456	MENNOV_R03255	ARDKOR_R13098	CEUAER_R06606	COCCOC_R10903	GEOCAL_R08273	GLAPRA_R09409
618	GALGAL_R00638	CHAVOC_R08327	-	APAVIT_R02597	APTFOR_R02711	BALREG_R05352	BUCRHI_R02580	-	ANTCAR_R05529	CARCRI_R06620	CATAUR_R11099	-	CHLMAC_R11478	COLSTR_R00059	COLLIV_R13860	CORBRA_R05449	-	EGRGAR_R11253	EURHEL_R07537	FALPER_R09390	FULGLA_R03951	GAVSTE_R05046	GEOFOR_R12865	HALLEU_R09077	LEPDIS_R12001	-	MERNUB_R02553	MESUNI_R00100	NESNOT_R06694	NIPNIP_R08149	OPIHOA_R03551	PELCRI_R09517	PHALEP_R11931	PHACAR_R09997	PHORUB_R05608	-	PODCRI_R11136	PTEGUT_R10368	PYGADE_R11583	STRCAM_R09266	TAUERY_R05762	-	TYTALB_R01615	-	-	-	COCCOC_R01877	GEOCAL_R07360	GLAPRA_R11628
619	GALGAL_R00639	CHAVOC_R12562	ACACHL_R08500	APAVIT_R00408	APTFOR_R06959	BALREG_R09638	BUCRHI_R01655	CALANN_R02505	ANTCAR_R10960	CARCRI_R08451	CATAUR_R08999	CHAPEL_R08903	CHLMAC_R10605	COLSTR_R11801	COLLIV_R01169	CORBRA_R09859	CUCCAN_R08557	EGRGAR_R02833	EURHEL_R08015	FALPER_R04207	FULGLA_R06911	GAVSTE_R09054	GEOFOR_R05656	HALLEU_R09415	LEPDIS_R05916	MELUND_R00334	MERNUB_R10415	MESUNI_R01696	NESNOT_R04351	NIPNIP_R10152	OPIHOA_R00766	PELCRI_R08367	PHALEP_R07181	PHACAR_R06538	PHORUB_R11719	PICPUB_R00253	PODCRI_R11429	PTEGUT_R08174	PYGADE_R03357	STRCAM_R01610	TAUERY_R07107	TINGUT_R12489	TYTALB_R10080	MENNOV_R12868	ARDKOR_R13350	CEUAER_R03173	COCCOC_R12758	GEOCAL_R04535	GLAPRA_R11887
620	GALGAL_R00640	CHAVOC_R06430	ACACHL_R12440	APAVIT_R05205	APTFOR_R09573	-	BUCRHI_R05261	CALANN_R01830	ANTCAR_R04062	CARCRI_R10726	-	CHAPEL_R11833	CHLMAC_R06645	COLSTR_R06562	COLLIV_R00883	CORBRA_R02167	CUCCAN_R12981	EGRGAR_R12047	EURHEL_R04288	FALPER_R13960	FULGLA_R01801	GAVSTE_R10517	GEOFOR_R08166	HALLEU_R02216	LEPDIS_R07205	MELUND_R05226	MERNUB_R06440	MESUNI_R11239	NESNOT_R09438	NIPNIP_R10158	OPIHOA_R04705	PELCRI_R03550	PHALEP_R04527	PHACAR_R01481	PHORUB_R00276	PICPUB_R03770	PODCRI_R01436	PTEGUT_R05448	PYGADE_R09928	STRCAM_R07255	TAUERY_R01530	TINGUT_R08384	TYTALB_R05040	MENNOV_R11150	ARDKOR_R01052	CEUAER_R02643	COCCOC_R10968	GEOCAL_R00166	GLAPRA_R00170
621	GALGAL_R00641	CHAVOC_R06631	ACACHL_R06839	APAVIT_R10208	APTFOR_R14136	BALREG_R09315	-	CALANN_R13426	ANTCAR_R06597	CARCRI_R08001	CATAUR_R03771	CHAPEL_R08585	CHLMAC_R11509	COLSTR_R03875	COLLIV_R04229	-	CUCCAN_R09623	EGRGAR_R01087	EURHEL_R03809	FALPER_R00788	FULGLA_R00105	GAVSTE_R01334	-	HALLEU_R07093	LEPDIS_R02806	MELUND_R13680	MERNUB_R01508	MESUNI_R09532	NESNOT_R00248	NIPNIP_R10162	OPIHOA_R05669	PELCRI_R11786	PHALEP_R05380	PHACAR_R00079	PHORUB_R03871	PICPUB_R11720	PODCRI_R07472	PTEGUT_R01409	-	STRCAM_R08861	TAUERY_R00106	TINGUT_R08399	TYTALB_R00189	MENNOV_R14577	ARDKOR_R07788	CEUAER_R05273	COCCOC_R04547	GEOCAL_R05560	GLAPRA_R00153
622	GALGAL_R00642	CHAVOC_R12563	ACACHL_R12327	APAVIT_R07695	APTFOR_R06960	BALREG_R02737	BUCRHI_R11489	CALANN_R02506	ANTCAR_R00130	CARCRI_R11949	CATAUR_R05040	CHAPEL_R08905	CHLMAC_R10198	COLSTR_R06401	COLLIV_R01170	CORBRA_R09860	CUCCAN_R08558	EGRGAR_R02834	EURHEL_R00138	FALPER_R04208	FULGLA_R02754	GAVSTE_R05120	GEOFOR_R05657	HALLEU_R09416	LEPDIS_R05538	MELUND_R04327	MERNUB_R11704	MESUNI_R09625	NESNOT_R10738	NIPNIP_R10165	OPIHOA_R00767	PELCRI_R09220	PHALEP_R01442	PHACAR_R07605	PHORUB_R08071	PICPUB_R00255	PODCRI_R11206	PTEGUT_R00167	PYGADE_R03358	STRCAM_R01612	TAUERY_R08079	TINGUT_R12490	TYTALB_R05291	MENNOV_R12869	ARDKOR_R13351	CEUAER_R09100	COCCOC_R12759	GEOCAL_R06900	GLAPRA_R09302
623	GALGAL_R00643	CHAVOC_R06632	ACACHL_R06840	APAVIT_R10209	APTFOR_R14137	BALREG_R09316	-	CALANN_R13428	ANTCAR_R06598	CARCRI_R08002	CATAUR_R03772	CHAPEL_R08586	CHLMAC_R11510	COLSTR_R03876	COLLIV_R04230	-	CUCCAN_R09624	EGRGAR_R01088	EURHEL_R03810	FALPER_R00789	FULGLA_R00106	GAVSTE_R01335	-	HALLEU_R07094	LEPDIS_R02807	MELUND_R13681	MERNUB_R03356	MESUNI_R09533	NESNOT_R03692	NIPNIP_R10167	OPIHOA_R05670	PELCRI_R11787	PHALEP_R05381	PHACAR_R00080	PHORUB_R03872	PICPUB_R11721	PODCRI_R07473	PTEGUT_R01410	-	STRCAM_R08862	TAUERY_R00107	TINGUT_R08400	TYTALB_R00190	MENNOV_R14578	ARDKOR_R07789	CEUAER_R05274	COCCOC_R04548	GEOCAL_R05561	GLAPRA_R00154
624	GALGAL_R00644	-	ACACHL_R02755	APAVIT_R05085	-	-	-	-	-	CARCRI_R02680	CATAUR_R04975	-	CHLMAC_R10244	COLSTR_R02596	-	CORBRA_R01355	CUCCAN_R13022	-	-	FALPER_R13831	-	GAVSTE_R11329	GEOFOR_R00535	-	LEPDIS_R01448	MELUND_R02695	MERNUB_R03894	-	NESNOT_R10632	-	-	-	-	-	-	-	PODCRI_R00052	-	-	-	TAUERY_R11987	TINGUT_R03471	TYTALB_R03711	MENNOV_R14532	-	-	-	-	-
625	GALGAL_R00645	CHAVOC_R06514	ACACHL_R10931	APAVIT_R10206	APTFOR_R06595	BALREG_R01438	BUCRHI_R01326	CALANN_R13429	ANTCAR_R11791	CARCRI_R04012	-	CHAPEL_R06074	CHLMAC_R10231	COLSTR_R08894	COLLIV_R02698	CORBRA_R10563	CUCCAN_R09625	EGRGAR_R08469	EURHEL_R01328	FALPER_R08595	FULGLA_R09191	GAVSTE_R08827	GEOFOR_R01306	HALLEU_R12643	LEPDIS_R10717	MELUND_R13682	MERNUB_R00068	MESUNI_R06840	NESNOT_R12013	NIPNIP_R10168	OPIHOA_R00678	PELCRI_R00101	PHALEP_R11946	PHACAR_R03816	PHORUB_R05131	PICPUB_R11722	PODCRI_R00065	PTEGUT_R11696	PYGADE_R03057	STRCAM_R08863	TAUERY_R09380	TINGUT_R09579	TYTALB_R06141	MENNOV_R14470	ARDKOR_R03599	CEUAER_R07799	COCCOC_R12425	GEOCAL_R04223	GLAPRA_R07321
626	GALGAL_R00646	CHAVOC_R06431	ACACHL_R12690	APAVIT_R10553	APTFOR_R09574	BALREG_R04546	BUCRHI_R09250	CALANN_R01831	ANTCAR_R06833	CARCRI_R05705	CATAUR_R07019	CHAPEL_R11834	CHLMAC_R04106	COLSTR_R00292	COLLIV_R00884	CORBRA_R02168	CUCCAN_R05855	EGRGAR_R12048	EURHEL_R10382	FALPER_R13961	FULGLA_R05656	GAVSTE_R10518	GEOFOR_R08167	HALLEU_R13013	LEPDIS_R04594	MELUND_R05227	MERNUB_R06734	MESUNI_R04605	NESNOT_R05649	NIPNIP_R10170	OPIHOA_R11718	PELCRI_R12144	PHALEP_R01920	PHACAR_R00423	PHORUB_R08065	PICPUB_R13842	PODCRI_R06590	PTEGUT_R10894	PYGADE_R09929	STRCAM_R07256	TAUERY_R09687	TINGUT_R06307	TYTALB_R05144	MENNOV_R02916	ARDKOR_R03479	CEUAER_R04468	COCCOC_R10323	GEOCAL_R11344	GLAPRA_R02192
627	GALGAL_R00647	CHAVOC_R06515	ACACHL_R10932	APAVIT_R10207	APTFOR_R06597	BALREG_R01439	BUCRHI_R01327	CALANN_R13431	ANTCAR_R11792	CARCRI_R04013	-	CHAPEL_R06075	CHLMAC_R10232	COLSTR_R08895	COLLIV_R02699	CORBRA_R10564	CUCCAN_R09626	EGRGAR_R08470	EURHEL_R01329	FALPER_R08596	FULGLA_R09192	GAVSTE_R08828	GEOFOR_R01307	HALLEU_R12644	LEPDIS_R10718	MELUND_R13683	MERNUB_R00069	MESUNI_R06841	NESNOT_R12014	NIPNIP_R10173	OPIHOA_R00679	PELCRI_R00102	PHALEP_R11947	PHACAR_R03817	PHORUB_R05132	PICPUB_R11723	PODCRI_R00066	PTEGUT_R11697	PYGADE_R03058	STRCAM_R08864	TAUERY_R09381	TINGUT_R09580	TYTALB_R06142	MENNOV_R14471	ARDKOR_R03600	CEUAER_R07800	COCCOC_R12426	GEOCAL_R04224	GLAPRA_R07322
628	GALGAL_R00648	CHAVOC_R05746	ACACHL_R02872	APAVIT_R02017	APTFOR_R05027	BALREG_R09401	BUCRHI_R07078	CALANN_R07285	ANTCAR_R09284	CARCRI_R04144	CATAUR_R10064	CHAPEL_R08587	CHLMAC_R00146	COLSTR_R03878	COLLIV_R14271	CORBRA_R05145	CUCCAN_R04803	EGRGAR_R12251	EURHEL_R00117	FALPER_R00790	FULGLA_R07959	GAVSTE_R08898	GEOFOR_R03209	HALLEU_R02802	LEPDIS_R04184	MELUND_R08056	MERNUB_R06487	MESUNI_R07478	NESNOT_R05444	NIPNIP_R10175	OPIHOA_R05671	PELCRI_R07910	PHALEP_R01560	PHACAR_R08843	PHORUB_R07233	PICPUB_R13410	PODCRI_R00109	PTEGUT_R09274	PYGADE_R11116	STRCAM_R08865	TAUERY_R02797	-	TYTALB_R01347	MENNOV_R09647	ARDKOR_R09195	CEUAER_R01567	COCCOC_R04549	GEOCAL_R08326	GLAPRA_R13677
629	GALGAL_R00649	-	-	-	-	-	-	-	-	-	-	-	-	-	-	-	-	-	-	-	-	-	-	-	-	-	-	-	-	-	-	-	-	-	-	-	-	-	-	-	-	-	-	-	-	-	-	-	-
630	GALGAL_R00650	-	-	-	-	-	-	-	-	-	-	-	-	-	-	-	-	-	-	-	-	-	-	-	-	-	-	-	-	-	-	-	-	-	-	-	-	-	-	-	-	-	-	-	-	-	-	-	-
631	GALGAL_R00651	CHAVOC_R13585	ACACHL_R09708	-	APTFOR_R11099	-	BUCRHI_R02736	CALANN_R12834	-	CARCRI_R00424	CATAUR_R09093	CHAPEL_R12532	CHLMAC_R03338	-	COLLIV_R06171	CORBRA_R07018	CUCCAN_R08940	EGRGAR_R01285	EURHEL_R01647	FALPER_R04273	FULGLA_R04150	GAVSTE_R02095	GEOFOR_R02696	HALLEU_R13245	LEPDIS_R00453	MELUND_R12730	MERNUB_R08362	MESUNI_R04750	NESNOT_R12182	NIPNIP_R10179	OPIHOA_R06497	PELCRI_R09655	PHALEP_R08219	PHACAR_R00880	PHORUB_R04715	PICPUB_R07718	PODCRI_R05274	PTEGUT_R01578	PYGADE_R10899	STRCAM_R12030	TAUERY_R12240	TINGUT_R09046	TYTALB_R06303	MENNOV_R08827	ARDKOR_R08116	-	COCCOC_R08758	GEOCAL_R10046	GLAPRA_R03434
632	GALGAL_R00652	CHAVOC_R02450	ACACHL_R07695	-	APTFOR_R11100	-	BUCRHI_R08513	CALANN_R12835	ANTCAR_R10274	-	CATAUR_R12319	CHAPEL_R02611	-	-	COLLIV_R07557	-	CUCCAN_R11697	EGRGAR_R01286	-	FALPER_R06649	-	-	GEOFOR_R02666	HALLEU_R14442	-	-	-	-	-	NIPNIP_R10180	OPIHOA_R02312	-	-	-	-	PICPUB_R07719	-	PTEGUT_R11022	PYGADE_R02347	STRCAM_R12031	TAUERY_R01004	TINGUT_R09158	-	MENNOV_R08828	ARDKOR_R08117	-	COCCOC_R10182	-	-
633	GALGAL_R00653	CHAVOC_R05318	ACACHL_R12688	APAVIT_R07267	APTFOR_R03504	BALREG_R00373	BUCRHI_R00472	CALANN_R04887	ANTCAR_R10974	CARCRI_R03108	-	CHAPEL_R08907	CHLMAC_R08046	COLSTR_R10527	COLLIV_R10221	CORBRA_R00676	CUCCAN_R13057	EGRGAR_R06659	EURHEL_R04173	FALPER_R12421	FULGLA_R04478	GAVSTE_R07899	GEOFOR_R00537	HALLEU_R04395	LEPDIS_R01800	MELUND_R10761	MERNUB_R00441	MESUNI_R00409	NESNOT_R01667	NIPNIP_R08168	OPIHOA_R10336	PELCRI_R04226	PHALEP_R08443	PHACAR_R00321	PHORUB_R07848	PICPUB_R08925	PODCRI_R08996	PTEGUT_R09541	PYGADE_R05276	STRCAM_R07821	TAUERY_R11537	TINGUT_R10705	TYTALB_R10155	MENNOV_R01963	ARDKOR_R04007	CEUAER_R09551	COCCOC_R06822	GEOCAL_R10244	GLAPRA_R13462
634	GALGAL_R00654	CHAVOC_R06921	-	-	-	BALREG_R08131	-	CALANN_R09225	ANTCAR_R08115	-	-	-	CHLMAC_R04090	-	COLLIV_R04372	-	CUCCAN_R09483	-	-	FALPER_R04930	-	-	-	-	-	-	-	MESUNI_R00308	-	NIPNIP_R10185	OPIHOA_R02865	-	-	-	PHORUB_R01457	PICPUB_R11962	PODCRI_R00226	PTEGUT_R08043	PYGADE_R06063	STRCAM_R09754	TAUERY_R08512	TINGUT_R05559	-	-	ARDKOR_R07043	CEUAER_R00502	-	GEOCAL_R07103	-
635	GALGAL_R00655	CHAVOC_R09331	ACACHL_R01439	APAVIT_R06412	APTFOR_R06190	BALREG_R02753	BUCRHI_R01339	CALANN_R00646	ANTCAR_R05291	CARCRI_R09286	CATAUR_R03786	CHAPEL_R00482	CHLMAC_R10227	COLSTR_R08901	COLLIV_R02476	CORBRA_R09094	CUCCAN_R09125	EGRGAR_R00973	-	FALPER_R06975	FULGLA_R11765	GAVSTE_R02541	GEOFOR_R06635	HALLEU_R04907	LEPDIS_R10705	MELUND_R06736	MERNUB_R10033	MESUNI_R06850	-	NIPNIP_R10189	OPIHOA_R12683	PELCRI_R05259	PHALEP_R01775	PHACAR_R03820	PHORUB_R06660	PICPUB_R05944	PODCRI_R01311	PTEGUT_R10425	PYGADE_R02012	STRCAM_R06508	TAUERY_R04101	TINGUT_R12424	TYTALB_R08627	MENNOV_R08576	ARDKOR_R11832	-	COCCOC_R07915	GEOCAL_R05397	GLAPRA_R10227
636	GALGAL_R00656	CHAVOC_R11006	-	-	APTFOR_R06598	-	-	CALANN_R13418	ANTCAR_R00474	-	-	CHAPEL_R00592	CHLMAC_R11919	-	COLLIV_R06028	CORBRA_R12385	CUCCAN_R12613	EGRGAR_R13520	-	FALPER_R09880	-	-	GEOFOR_R09422	HALLEU_R03262	LEPDIS_R09036	MELUND_R12765	MERNUB_R10423	-	-	NIPNIP_R10018	OPIHOA_R08940	-	-	-	PHORUB_R00881	PICPUB_R03758	-	-	PYGADE_R04812	STRCAM_R02441	-	TINGUT_R12605	TYTALB_R02163	MENNOV_R06998	ARDKOR_R00653	-	COCCOC_R12287	GEOCAL_R07775	GLAPRA_R06314
637	GALGAL_R00657	-	ACACHL_R02756	APAVIT_R05086	-	-	-	-	-	CARCRI_R02681	CATAUR_R04976	-	CHLMAC_R01041	COLSTR_R02597	-	CORBRA_R01356	CUCCAN_R13023	-	-	FALPER_R13832	-	GAVSTE_R03427	GEOFOR_R00538	-	LEPDIS_R00864	MELUND_R02697	MERNUB_R03895	MESUNI_R00820	NESNOT_R10633	-	-	-	-	-	-	-	PODCRI_R00053	-	-	-	-	TINGUT_R10731	TYTALB_R03712	MENNOV_R14533	-	-	-	-	-
638	GALGAL_R00658	CHAVOC_R12565	ACACHL_R12328	APAVIT_R07696	APTFOR_R06963	BALREG_R02738	BUCRHI_R11490	CALANN_R02509	ANTCAR_R00131	CARCRI_R11950	CATAUR_R05041	CHAPEL_R08909	CHLMAC_R10199	COLSTR_R06402	COLLIV_R01172	CORBRA_R09863	CUCCAN_R08560	EGRGAR_R02836	EURHEL_R00139	FALPER_R04210	FULGLA_R02755	GAVSTE_R05121	GEOFOR_R05659	HALLEU_R09418	-	MELUND_R04328	MERNUB_R10379	MESUNI_R09626	NESNOT_R10739	NIPNIP_R10196	OPIHOA_R00769	PELCRI_R09221	PHALEP_R01443	PHACAR_R07606	-	PICPUB_R00260	PODCRI_R11207	PTEGUT_R00168	PYGADE_R03361	STRCAM_R01616	TAUERY_R08080	-	TYTALB_R07821	MENNOV_R12871	ARDKOR_R13353	CEUAER_R09101	COCCOC_R12761	GEOCAL_R06901	GLAPRA_R09303
639	GALGAL_R00659	CHAVOC_R10445	ACACHL_R12271	APAVIT_R02702	APTFOR_R03507	BALREG_R02728	BUCRHI_R01375	CALANN_R04888	ANTCAR_R06682	CARCRI_R11935	CATAUR_R01371	CHAPEL_R05073	CHLMAC_R05211	COLSTR_R11474	COLLIV_R13863	CORBRA_R00679	CUCCAN_R02428	EGRGAR_R06661	EURHEL_R11344	FALPER_R12424	FULGLA_R10498	GAVSTE_R11345	GEOFOR_R00541	HALLEU_R07209	LEPDIS_R08109	MELUND_R10763	MERNUB_R10104	MESUNI_R01497	NESNOT_R06771	NIPNIP_R08186	OPIHOA_R02222	PELCRI_R07906	PHALEP_R00169	PHACAR_R07607	PHORUB_R06429	PICPUB_R00737	PODCRI_R09949	PTEGUT_R09143	PYGADE_R04405	STRCAM_R01617	TAUERY_R08078	TINGUT_R05891	TYTALB_R11060	MENNOV_R01964	ARDKOR_R05159	CEUAER_R02808	COCCOC_R00142	GEOCAL_R04240	GLAPRA_R13737
640	GALGAL_R00660	CHAVOC_R09332	ACACHL_R12166	APAVIT_R05072	APTFOR_R06192	BALREG_R06711	BUCRHI_R03830	CALANN_R00647	ANTCAR_R00037	CARCRI_R05267	CATAUR_R06368	CHAPEL_R00483	CHLMAC_R03890	COLSTR_R11380	COLLIV_R02477	CORBRA_R09095	CUCCAN_R09126	EGRGAR_R00974	EURHEL_R06250	FALPER_R06976	FULGLA_R02720	GAVSTE_R06252	GEOFOR_R06636	HALLEU_R04908	LEPDIS_R02792	MELUND_R06739	MERNUB_R11216	MESUNI_R08079	NESNOT_R07966	NIPNIP_R10201	OPIHOA_R12684	PELCRI_R10510	PHALEP_R04075	PHACAR_R06246	PHORUB_R09956	PICPUB_R05945	PODCRI_R04999	PTEGUT_R11618	PYGADE_R02013	STRCAM_R06509	TAUERY_R05410	TINGUT_R12425	TYTALB_R09831	MENNOV_R08577	ARDKOR_R11833	CEUAER_R00071	COCCOC_R07916	GEOCAL_R05398	GLAPRA_R10228
641	GALGAL_R00661	CHAVOC_R05750	-	APAVIT_R11814	APTFOR_R05030	BALREG_R08427	BUCRHI_R05267	CALANN_R07289	ANTCAR_R09630	CARCRI_R09355	CATAUR_R00499	CHAPEL_R08591	CHLMAC_R03945	COLSTR_R00116	COLLIV_R09261	CORBRA_R10014	CUCCAN_R12668	EGRGAR_R09456	EURHEL_R05203	FALPER_R11465	FULGLA_R11502	GAVSTE_R06382	GEOFOR_R03216	HALLEU_R07700	LEPDIS_R02857	MELUND_R08060	MERNUB_R02598	MESUNI_R01906	NESNOT_R07855	NIPNIP_R10204	OPIHOA_R00282	PELCRI_R00160	PHALEP_R02976	PHACAR_R11496	-	PICPUB_R04726	PODCRI_R04047	PTEGUT_R01590	PYGADE_R12854	STRCAM_R05042	TAUERY_R06966	TINGUT_R03250	TYTALB_R00357	MENNOV_R03260	ARDKOR_R03273	CEUAER_R06390	COCCOC_R00728	GEOCAL_R04246	GLAPRA_R03101
642	GALGAL_R00662	CHAVOC_R08272	ACACHL_R05857	APAVIT_R11684	APTFOR_R01261	-	BUCRHI_R04312	CALANN_R11506	-	CARCRI_R09549	CATAUR_R01706	CHAPEL_R10468	-	COLSTR_R11059	COLLIV_R03574	CORBRA_R02173	CUCCAN_R14529	EGRGAR_R11190	EURHEL_R08056	FALPER_R07041	-	GAVSTE_R03013	GEOFOR_R09882	HALLEU_R05660	LEPDIS_R03256	MELUND_R05204	MERNUB_R11735	MESUNI_R08708	NESNOT_R09720	NIPNIP_R10104	OPIHOA_R04708	PELCRI_R08219	PHALEP_R10498	PHACAR_R11114	PHORUB_R01727	PICPUB_R00479	-	PTEGUT_R02162	PYGADE_R09908	STRCAM_R07228	TAUERY_R07001	TINGUT_R13442	TYTALB_R07691	MENNOV_R11139	ARDKOR_R04901	CEUAER_R11626	COCCOC_R03921	GEOCAL_R09084	GLAPRA_R00505
643	GALGAL_R00663	CHAVOC_R11097	ACACHL_R04579	APAVIT_R09183	APTFOR_R11954	BALREG_R01728	BUCRHI_R05389	CALANN_R08799	ANTCAR_R09680	CARCRI_R03086	CATAUR_R06550	CHAPEL_R04603	CHLMAC_R00417	COLSTR_R10582	COLLIV_R03575	CORBRA_R11829	CUCCAN_R05071	EGRGAR_R00434	EURHEL_R01586	FALPER_R05641	FULGLA_R09446	GAVSTE_R09247	GEOFOR_R02937	HALLEU_R07010	LEPDIS_R08396	MELUND_R10645	MERNUB_R00515	MESUNI_R08211	NESNOT_R01906	NIPNIP_R10207	OPIHOA_R09671	PELCRI_R04286	PHALEP_R04491	PHACAR_R05503	PHORUB_R06771	PICPUB_R13035	PODCRI_R01635	PTEGUT_R07003	PYGADE_R02828	STRCAM_R05152	TAUERY_R11120	TINGUT_R02572	TYTALB_R00363	MENNOV_R04351	ARDKOR_R00474	CEUAER_R02641	COCCOC_R10735	GEOCAL_R02774	GLAPRA_R01779
644	GALGAL_R00664	CHAVOC_R10082	ACACHL_R06769	APAVIT_R08865	APTFOR_R06195	BALREG_R10599	BUCRHI_R02543	CALANN_R07291	ANTCAR_R00215	CARCRI_R10535	CATAUR_R08360	CHAPEL_R00484	CHLMAC_R06407	COLSTR_R05131	-	CORBRA_R09096	CUCCAN_R09127	EGRGAR_R13309	EURHEL_R04995	FALPER_R02361	FULGLA_R06574	GAVSTE_R07540	GEOFOR_R10866	HALLEU_R07716	LEPDIS_R04070	MELUND_R13565	MERNUB_R07530	MESUNI_R02727	NESNOT_R01358	NIPNIP_R10213	OPIHOA_R10126	PELCRI_R03959	PHALEP_R07985	PHACAR_R00040	PHORUB_R04012	PICPUB_R06110	PODCRI_R08678	PTEGUT_R10382	PYGADE_R07475	STRCAM_R08931	TAUERY_R02714	TINGUT_R03008	TYTALB_R01286	MENNOV_R04010	ARDKOR_R03308	CEUAER_R01400	COCCOC_R02317	GEOCAL_R01727	GLAPRA_R07644
645	GALGAL_R00665	CHAVOC_R10083	ACACHL_R06770	APAVIT_R08866	APTFOR_R06196	BALREG_R06657	BUCRHI_R02544	CALANN_R07292	ANTCAR_R06769	CARCRI_R10536	CATAUR_R06328	CHAPEL_R00485	CHLMAC_R06408	COLSTR_R08711	-	CORBRA_R09097	CUCCAN_R09128	EGRGAR_R13310	EURHEL_R04996	FALPER_R02362	FULGLA_R06575	GAVSTE_R07541	GEOFOR_R10867	HALLEU_R07717	LEPDIS_R04071	MELUND_R13566	MERNUB_R07531	MESUNI_R02728	NESNOT_R01359	NIPNIP_R10216	OPIHOA_R10127	PELCRI_R03960	PHALEP_R07986	PHACAR_R00041	PHORUB_R00203	PICPUB_R06111	PODCRI_R08679	PTEGUT_R10383	PYGADE_R07476	STRCAM_R08932	TAUERY_R02715	TINGUT_R03009	TYTALB_R01287	MENNOV_R04011	ARDKOR_R03309	CEUAER_R01401	COCCOC_R02318	GEOCAL_R00620	GLAPRA_R07645
646	GALGAL_R00666	CHAVOC_R05751	ACACHL_R12909	APAVIT_R12134	APTFOR_R05031	BALREG_R03587	BUCRHI_R00825	-	ANTCAR_R02466	CARCRI_R12696	CATAUR_R05659	CHAPEL_R08592	CHLMAC_R05923	COLSTR_R08808	COLLIV_R09262	CORBRA_R05150	CUCCAN_R12670	EGRGAR_R09458	EURHEL_R12444	FALPER_R11467	FULGLA_R03823	GAVSTE_R11201	GEOFOR_R03218	HALLEU_R07702	LEPDIS_R07593	MELUND_R08062	MERNUB_R08366	MESUNI_R00932	NESNOT_R02591	NIPNIP_R10217	OPIHOA_R00283	PELCRI_R11339	PHALEP_R07809	PHACAR_R05863	PHORUB_R03700	PICPUB_R04728	PODCRI_R02026	PTEGUT_R08350	PYGADE_R12855	STRCAM_R05043	TAUERY_R12689	TINGUT_R08191	TYTALB_R10396	MENNOV_R03262	ARDKOR_R03274	CEUAER_R09712	COCCOC_R00729	GEOCAL_R08058	GLAPRA_R00909
647	GALGAL_R00667	CHAVOC_R11863	ACACHL_R10154	APAVIT_R12272	APTFOR_R06197	BALREG_R10823	BUCRHI_R07868	CALANN_R01731	ANTCAR_R02119	CARCRI_R10205	CATAUR_R09477	CHAPEL_R08593	CHLMAC_R09103	COLSTR_R12583	COLLIV_R12860	CORBRA_R00489	CUCCAN_R13798	EGRGAR_R01541	EURHEL_R13258	FALPER_R07942	FULGLA_R07161	GAVSTE_R09707	GEOFOR_R04508	HALLEU_R11111	LEPDIS_R09608	MELUND_R13359	MERNUB_R08873	MESUNI_R02879	NESNOT_R10253	NIPNIP_R11555	OPIHOA_R01392	PELCRI_R06094	PHALEP_R00263	PHACAR_R04711	PHORUB_R09538	PICPUB_R04344	-	PTEGUT_R12791	PYGADE_R09935	STRCAM_R05751	TAUERY_R12643	TINGUT_R00735	TYTALB_R00271	MENNOV_R03095	ARDKOR_R06036	CEUAER_R07841	COCCOC_R13314	GEOCAL_R03806	GLAPRA_R02959
648	GALGAL_R00668	CHAVOC_R02541	-	APAVIT_R12855	APTFOR_R02005	BALREG_R12703	BUCRHI_R04721	CALANN_R06833	-	CARCRI_R07629	-	CHAPEL_R02421	-	COLSTR_R01928	COLLIV_R10851	CORBRA_R09098	CUCCAN_R12671	EGRGAR_R01449	-	FALPER_R02099	FULGLA_R06240	GAVSTE_R02028	GEOFOR_R09244	HALLEU_R12479	-	-	-	-	NESNOT_R06475	NIPNIP_R11556	-	PELCRI_R07770	PHALEP_R01005	-	-	PICPUB_R04345	-	PTEGUT_R13394	PYGADE_R11347	STRCAM_R13665	TAUERY_R08863	-	-	MENNOV_R14336	ARDKOR_R01259	-	COCCOC_R04156	-	GLAPRA_R09421
649	GALGAL_R00669	-	ACACHL_R10849	APAVIT_R03070	APTFOR_R03766	BALREG_R10862	BUCRHI_R06348	CALANN_R06761	ANTCAR_R04343	CARCRI_R08332	CATAUR_R01726	CHAPEL_R03598	CHLMAC_R08272	COLSTR_R02974	COLLIV_R11030	CORBRA_R02528	CUCCAN_R05096	EGRGAR_R06071	EURHEL_R02851	FALPER_R02100	FULGLA_R10918	GAVSTE_R08792	GEOFOR_R05564	HALLEU_R12555	LEPDIS_R01440	MELUND_R10843	MERNUB_R06131	MESUNI_R07183	NESNOT_R01350	NIPNIP_R01598	OPIHOA_R01544	PELCRI_R00533	PHALEP_R06737	PHACAR_R01767	-	PICPUB_R07886	PODCRI_R02883	PTEGUT_R04288	PYGADE_R08610	STRCAM_R02705	TAUERY_R11155	TINGUT_R09539	TYTALB_R06091	MENNOV_R10786	ARDKOR_R03177	CEUAER_R10805	COCCOC_R12354	GEOCAL_R12081	-
650	GALGAL_R00670	CHAVOC_R08194	ACACHL_R10848	APAVIT_R00234	APTFOR_R03767	BALREG_R05519	BUCRHI_R10503	CALANN_R06762	ANTCAR_R00302	CARCRI_R06831	CATAUR_R11234	CHAPEL_R03603	CHLMAC_R10400	COLSTR_R04043	-	CORBRA_R02544	CUCCAN_R05097	EGRGAR_R06072	EURHEL_R07653	FALPER_R02101	FULGLA_R01492	GAVSTE_R09004	GEOFOR_R05563	HALLEU_R12556	LEPDIS_R01441	MELUND_R10869	MERNUB_R11424	MESUNI_R12206	NESNOT_R12540	NIPNIP_R01599	OPIHOA_R01545	PELCRI_R05387	PHALEP_R06738	PHACAR_R03962	PHORUB_R00492	PICPUB_R07891	PODCRI_R02909	PTEGUT_R00267	PYGADE_R08611	STRCAM_R02706	TAUERY_R02888	TINGUT_R09540	TYTALB_R07845	MENNOV_R10787	ARDKOR_R03178	CEUAER_R10630	COCCOC_R12355	GEOCAL_R07969	GLAPRA_R01147
651	GALGAL_R00671	CHAVOC_R08195	ACACHL_R02378	APAVIT_R00235	APTFOR_R03768	BALREG_R05520	BUCRHI_R12346	CALANN_R06763	-	CARCRI_R06832	CATAUR_R11235	CHAPEL_R03599	CHLMAC_R10401	COLSTR_R04042	COLLIV_R11512	CORBRA_R02529	CUCCAN_R05099	EGRGAR_R06073	EURHEL_R07654	FALPER_R02102	FULGLA_R01493	GAVSTE_R09005	GEOFOR_R05558	HALLEU_R12557	LEPDIS_R01442	MELUND_R10845	MERNUB_R11423	MESUNI_R12207	NESNOT_R07674	NIPNIP_R01600	OPIHOA_R01546	PELCRI_R05388	PHALEP_R07443	PHACAR_R03963	PHORUB_R01824	PICPUB_R07887	PODCRI_R11674	PTEGUT_R00268	PYGADE_R08613	STRCAM_R02707	TAUERY_R02887	TINGUT_R09542	TYTALB_R00678	MENNOV_R10789	ARDKOR_R03179	CEUAER_R07262	COCCOC_R12356	GEOCAL_R12936	-
652	GALGAL_R00672	CHAVOC_R08201	ACACHL_R05095	APAVIT_R06501	-	-	BUCRHI_R08029	-	-	CARCRI_R09702	-	CHAPEL_R09904	-	COLSTR_R03991	COLLIV_R11513	-	CUCCAN_R05124	-	-	-	FULGLA_R03111	-	-	-	LEPDIS_R04335	-	-	-	NESNOT_R06288	-	-	-	PHALEP_R08776	PHACAR_R02996	-	PICPUB_R07896	-	-	-	-	TAUERY_R12262	-	-	-	-	-	-	GEOCAL_R05281	-
653	GALGAL_R00674	CHAVOC_R08196	ACACHL_R02244	APAVIT_R07398	APTFOR_R03769	BALREG_R04862	BUCRHI_R08685	CALANN_R06764	ANTCAR_R12549	CARCRI_R05189	CATAUR_R05637	CHAPEL_R11185	CHLMAC_R02383	COLSTR_R05626	COLLIV_R11514	CORBRA_R02530	CUCCAN_R05100	EGRGAR_R06074	EURHEL_R09606	FALPER_R04507	-	GAVSTE_R04337	GEOFOR_R05559	HALLEU_R02014	LEPDIS_R00923	MELUND_R10846	MERNUB_R10835	MESUNI_R06649	NESNOT_R11788	NIPNIP_R01601	OPIHOA_R01547	PELCRI_R02175	-	PHACAR_R01896	-	-	PODCRI_R04359	PTEGUT_R00999	PYGADE_R08614	STRCAM_R10673	TAUERY_R05974	TINGUT_R09543	-	MENNOV_R10790	ARDKOR_R03180	CEUAER_R08638	COCCOC_R12357	-	-
654	GALGAL_R00675	CHAVOC_R08197	ACACHL_R03945	APAVIT_R06960	APTFOR_R03770	BALREG_R03898	BUCRHI_R03783	-	ANTCAR_R03818	CARCRI_R12897	CATAUR_R10669	-	CHLMAC_R04408	COLSTR_R03239	COLLIV_R11515	-	CUCCAN_R05101	EGRGAR_R06075	EURHEL_R12327	FALPER_R04508	FULGLA_R04718	GAVSTE_R12195	-	HALLEU_R02015	LEPDIS_R10536	MELUND_R10847	MERNUB_R07157	MESUNI_R06756	NESNOT_R10055	NIPNIP_R01602	OPIHOA_R01548	PELCRI_R07091	PHALEP_R06286	PHACAR_R03099	PHORUB_R00888	PICPUB_R11303	PODCRI_R06126	PTEGUT_R09745	PYGADE_R08615	STRCAM_R10674	TAUERY_R02050	TINGUT_R09544	TYTALB_R05493	MENNOV_R10791	ARDKOR_R03181	CEUAER_R09804	COCCOC_R12358	GEOCAL_R08005	GLAPRA_R02724
655	GALGAL_R00676	-	-	-	APTFOR_R03771	-	-	-	-	-	CATAUR_R05611	-	-	-	-	-	CUCCAN_R05098	EGRGAR_R06076	-	FALPER_R04506	-	-	-	HALLEU_R02016	LEPDIS_R10647	MELUND_R10844	-	MESUNI_R06757	-	NIPNIP_R01603	-	PELCRI_R10439	-	PHACAR_R04550	-	-	-	-	PYGADE_R08612	STRCAM_R10675	-	TINGUT_R09541	-	MENNOV_R10788	-	-	COCCOC_R12359	-	-
656	GALGAL_R00677	CHAVOC_R08198	ACACHL_R01397	APAVIT_R03832	APTFOR_R03797	BALREG_R04112	BUCRHI_R05622	CALANN_R06766	ANTCAR_R03932	CARCRI_R00177	CATAUR_R01379	CHAPEL_R02542	CHLMAC_R01413	COLSTR_R01298	-	-	CUCCAN_R05123	EGRGAR_R06077	EURHEL_R00042	FALPER_R04509	FULGLA_R09209	GAVSTE_R02580	-	HALLEU_R02017	LEPDIS_R10648	MELUND_R10893	MERNUB_R05005	MESUNI_R06759	NESNOT_R06713	NIPNIP_R01604	OPIHOA_R01549	PELCRI_R10440	PHALEP_R05583	PHACAR_R09979	PHORUB_R04157	-	PODCRI_R11303	PTEGUT_R09109	PYGADE_R08616	STRCAM_R10676	TAUERY_R00183	TINGUT_R09545	TYTALB_R03920	MENNOV_R10822	ARDKOR_R03182	CEUAER_R00438	COCCOC_R12360	GEOCAL_R04548	-
657	GALGAL_R00678	-	ACACHL_R01396	APAVIT_R03831	APTFOR_R03772	-	BUCRHI_R02640	CALANN_R06765	ANTCAR_R03933	CARCRI_R04106	-	CHAPEL_R02543	CHLMAC_R01412	COLSTR_R01299	-	-	CUCCAN_R05102	-	EURHEL_R00043	FALPER_R04510	-	-	-	HALLEU_R02018	LEPDIS_R10649	-	MERNUB_R05006	MESUNI_R06758	NESNOT_R06712	-	OPIHOA_R01550	PELCRI_R10441	-	PHACAR_R09978	-	-	-	PTEGUT_R09110	-	STRCAM_R10677	-	TINGUT_R09546	-	MENNOV_R10792	ARDKOR_R03183	CEUAER_R03082	COCCOC_R12361	GEOCAL_R05579	-
658	GALGAL_R00679	CHAVOC_R00517	ACACHL_R03595	-	APTFOR_R03773	-	-	CALANN_R08368	-	CARCRI_R03859	-	-	-	COLSTR_R10833	COLLIV_R12120	CORBRA_R05085	CUCCAN_R11055	EGRGAR_R01547	-	FALPER_R01891	-	-	GEOFOR_R04512	HALLEU_R05386	-	MELUND_R02723	-	MESUNI_R00853	-	NIPNIP_R11562	-	PELCRI_R07274	-	PHACAR_R07001	-	PICPUB_R12340	-	-	-	STRCAM_R10841	-	TINGUT_R08221	-	MENNOV_R10920	ARDKOR_R02709	-	COCCOC_R11827	-	-
659	GALGAL_R00680	CHAVOC_R00518	ACACHL_R00899	APAVIT_R01212	APTFOR_R03774	BALREG_R11286	BUCRHI_R08220	CALANN_R08369	ANTCAR_R08760	CARCRI_R03716	CATAUR_R04769	CHAPEL_R01387	CHLMAC_R12061	COLSTR_R08463	COLLIV_R12121	CORBRA_R05086	CUCCAN_R11056	EGRGAR_R01548	EURHEL_R06971	FALPER_R01892	FULGLA_R10244	-	GEOFOR_R04513	HALLEU_R05387	LEPDIS_R03936	MELUND_R02724	MERNUB_R00785	MESUNI_R06191	-	NIPNIP_R11563	OPIHOA_R04944	PELCRI_R06225	PHALEP_R11802	PHACAR_R12182	-	PICPUB_R12341	-	PTEGUT_R08486	PYGADE_R08617	-	TAUERY_R08616	TINGUT_R08222	TYTALB_R01917	MENNOV_R10921	ARDKOR_R02710	CEUAER_R09859	COCCOC_R11828	GEOCAL_R10366	GLAPRA_R11373
660	GALGAL_R00681	CHAVOC_R00877	ACACHL_R09518	APAVIT_R00080	APTFOR_R03794	BALREG_R03194	BUCRHI_R03017	CALANN_R11601	ANTCAR_R03950	CARCRI_R01387	CATAUR_R04995	CHAPEL_R02776	CHLMAC_R01331	COLSTR_R06626	COLLIV_R02978	-	CUCCAN_R11075	EGRGAR_R01657	EURHEL_R08785	FALPER_R03782	FULGLA_R08349	GAVSTE_R06696	GEOFOR_R08541	HALLEU_R05331	LEPDIS_R00104	MELUND_R02766	MERNUB_R09149	MESUNI_R09509	NESNOT_R05348	NIPNIP_R11738	OPIHOA_R12276	PELCRI_R02665	PHALEP_R05639	PHACAR_R05483	PHORUB_R10524	-	PODCRI_R04035	PTEGUT_R03952	PYGADE_R02248	STRCAM_R05316	TAUERY_R00556	TINGUT_R10947	TYTALB_R07553	MENNOV_R07589	ARDKOR_R06235	-	COCCOC_R02451	GEOCAL_R09520	GLAPRA_R06633
661	GALGAL_R00682	CHAVOC_R00866	ACACHL_R03717	APAVIT_R10933	APTFOR_R03775	BALREG_R10044	BUCRHI_R07381	CALANN_R11599	ANTCAR_R04741	CARCRI_R11437	CATAUR_R04402	CHAPEL_R02760	CHLMAC_R10795	-	COLLIV_R02974	CORBRA_R06339	CUCCAN_R11058	EGRGAR_R01550	EURHEL_R08654	FALPER_R03761	FULGLA_R12943	GAVSTE_R10948	GEOFOR_R08539	HALLEU_R05326	LEPDIS_R00820	MELUND_R02726	MERNUB_R03383	MESUNI_R12025	NESNOT_R11902	NIPNIP_R11565	OPIHOA_R12256	PELCRI_R08879	PHALEP_R01280	-	PHORUB_R12388	PICPUB_R08326	PODCRI_R04300	PTEGUT_R02237	PYGADE_R02242	STRCAM_R05309	TAUERY_R01112	TINGUT_R10942	TYTALB_R05484	MENNOV_R07559	ARDKOR_R06227	CEUAER_R06128	COCCOC_R02446	GEOCAL_R11463	GLAPRA_R06678
662	GALGAL_R00683	CHAVOC_R00867	ACACHL_R05980	APAVIT_R09333	APTFOR_R03776	BALREG_R11112	BUCRHI_R05638	-	ANTCAR_R08192	CARCRI_R04120	CATAUR_R11362	CHAPEL_R02761	CHLMAC_R02982	COLSTR_R06726	COLLIV_R13146	CORBRA_R06349	CUCCAN_R11059	EGRGAR_R01551	EURHEL_R00326	FALPER_R03762	FULGLA_R01666	GAVSTE_R05315	GEOFOR_R13899	HALLEU_R08660	LEPDIS_R05829	MELUND_R05744	MERNUB_R11593	MESUNI_R12776	NESNOT_R08480	NIPNIP_R11566	OPIHOA_R12257	PELCRI_R04345	PHALEP_R08324	PHACAR_R02984	PHORUB_R10591	PICPUB_R01290	PODCRI_R10168	PTEGUT_R01640	PYGADE_R02243	STRCAM_R05310	TAUERY_R01717	TINGUT_R08974	TYTALB_R02770	MENNOV_R07578	ARDKOR_R06228	CEUAER_R08291	COCCOC_R02447	GEOCAL_R04521	GLAPRA_R02483
663	GALGAL_R00684	CHAVOC_R00025	ACACHL_R02206	APAVIT_R08516	APTFOR_R04861	BALREG_R05910	BUCRHI_R00722	CALANN_R08222	ANTCAR_R04942	CARCRI_R03394	CATAUR_R12038	CHAPEL_R02762	CHLMAC_R10989	COLSTR_R00678	COLLIV_R05980	CORBRA_R06340	CUCCAN_R06024	EGRGAR_R01552	EURHEL_R10583	FALPER_R03763	FULGLA_R07541	GAVSTE_R05561	GEOFOR_R13890	HALLEU_R14873	LEPDIS_R06574	MELUND_R09854	MERNUB_R04436	MESUNI_R06441	NESNOT_R03946	NIPNIP_R11567	OPIHOA_R12258	PELCRI_R11377	PHALEP_R10132	PHACAR_R00871	PHORUB_R12277	PICPUB_R02812	PODCRI_R09575	PTEGUT_R03616	PYGADE_R00259	STRCAM_R10629	TAUERY_R03851	TINGUT_R02772	TYTALB_R10802	MENNOV_R07560	ARDKOR_R10440	-	COCCOC_R13924	GEOCAL_R03793	GLAPRA_R12736
664	GALGAL_R00685	CHAVOC_R00026	ACACHL_R11669	APAVIT_R08478	APTFOR_R04862	BALREG_R09968	BUCRHI_R09768	CALANN_R04025	ANTCAR_R00604	CARCRI_R10027	CATAUR_R06073	CHAPEL_R02763	CHLMAC_R04993	COLSTR_R12199	COLLIV_R05981	CORBRA_R06341	CUCCAN_R06025	EGRGAR_R01553	EURHEL_R04845	FALPER_R03764	FULGLA_R04709	GAVSTE_R11994	GEOFOR_R13891	HALLEU_R00252	LEPDIS_R10278	MELUND_R09855	MERNUB_R04704	MESUNI_R13244	NESNOT_R04099	NIPNIP_R11568	OPIHOA_R12259	PELCRI_R11565	PHALEP_R07752	PHACAR_R03171	PHORUB_R04451	-	PODCRI_R10881	PTEGUT_R03793	PYGADE_R00260	STRCAM_R10630	TAUERY_R10215	TINGUT_R02773	TYTALB_R12228	MENNOV_R07561	ARDKOR_R10441	-	COCCOC_R13925	GEOCAL_R06608	GLAPRA_R09487
665	GALGAL_R00686	CHAVOC_R00027	ACACHL_R09905	APAVIT_R02865	APTFOR_R04863	BALREG_R09513	BUCRHI_R04131	CALANN_R04026	ANTCAR_R10989	CARCRI_R00362	CATAUR_R04006	-	CHLMAC_R09113	COLSTR_R03087	COLLIV_R05982	CORBRA_R06342	CUCCAN_R06026	EGRGAR_R01554	EURHEL_R00427	FALPER_R03765	FULGLA_R01820	GAVSTE_R00458	-	HALLEU_R00253	LEPDIS_R01792	MELUND_R09856	MERNUB_R10369	MESUNI_R11274	NESNOT_R04100	NIPNIP_R11569	OPIHOA_R12260	-	PHALEP_R01559	PHACAR_R07849	PHORUB_R08109	-	PODCRI_R05263	PTEGUT_R00416	PYGADE_R00261	STRCAM_R10631	TAUERY_R07188	TINGUT_R02774	TYTALB_R10255	MENNOV_R07562	ARDKOR_R10442	CEUAER_R12005	COCCOC_R13926	GEOCAL_R07362	GLAPRA_R09488
666	GALGAL_R00687	CHAVOC_R00028	-	-	APTFOR_R04864	-	BUCRHI_R00480	CALANN_R04027	-	CARCRI_R06136	-	CHAPEL_R02764	CHLMAC_R00817	-	COLLIV_R05983	CORBRA_R06343	CUCCAN_R06027	EGRGAR_R01555	EURHEL_R06517	FALPER_R03766	-	-	GEOFOR_R13893	HALLEU_R00254	-	MELUND_R09857	MERNUB_R00863	MESUNI_R13653	NESNOT_R07470	NIPNIP_R11570	OPIHOA_R12261	-	PHALEP_R00707	-	PHORUB_R09412	PICPUB_R09700	-	-	PYGADE_R00262	STRCAM_R10632	TAUERY_R03601	TINGUT_R02775	TYTALB_R06576	MENNOV_R07563	ARDKOR_R10443	CEUAER_R13078	COCCOC_R13927	GEOCAL_R01315	GLAPRA_R06530
667	GALGAL_R00688	CHAVOC_R00029	ACACHL_R10192	APAVIT_R11112	APTFOR_R04865	BALREG_R07744	BUCRHI_R12209	CALANN_R04028	ANTCAR_R07620	CARCRI_R11738	CATAUR_R01206	CHAPEL_R02765	CHLMAC_R05822	COLSTR_R04923	COLLIV_R05984	CORBRA_R06344	CUCCAN_R06028	EGRGAR_R01556	EURHEL_R06020	FALPER_R03767	FULGLA_R06464	GAVSTE_R10888	GEOFOR_R13894	HALLEU_R00255	LEPDIS_R09193	MELUND_R09858	MERNUB_R12006	MESUNI_R10224	NESNOT_R00816	NIPNIP_R11571	OPIHOA_R12262	PELCRI_R03707	PHALEP_R01140	PHACAR_R12245	PHORUB_R01163	PICPUB_R09701	PODCRI_R04794	PTEGUT_R01083	PYGADE_R00263	STRCAM_R10633	TAUERY_R01044	TINGUT_R02776	TYTALB_R06723	MENNOV_R07564	ARDKOR_R10444	CEUAER_R01229	COCCOC_R07271	GEOCAL_R09159	-
668	GALGAL_R00689	CHAVOC_R00032	-	APAVIT_R00009	APTFOR_R04866	BALREG_R06592	-	CALANN_R11721	ANTCAR_R09140	CARCRI_R11827	CATAUR_R04934	-	-	-	-	-	-	-	EURHEL_R07475	-	FULGLA_R06831	GAVSTE_R04979	-	-	-	MELUND_R09859	MERNUB_R11205	-	NESNOT_R00058	NIPNIP_R11617	-	-	PHALEP_R11896	PHACAR_R06681	PHORUB_R05065	-	PODCRI_R09859	PTEGUT_R02600	PYGADE_R00264	STRCAM_R10634	-	TINGUT_R02777	-	-	ARDKOR_R08825	-	-	-	GLAPRA_R07213
669	GALGAL_R00690	CHAVOC_R00030	-	-	-	-	-	-	-	-	-	-	-	-	-	-	-	-	EURHEL_R07474	-	-	-	-	-	-	-	-	-	-	-	-	-	-	-	-	-	-	PTEGUT_R02599	PYGADE_R09030	-	-	-	-	-	ARDKOR_R07825	-	-	-	-
[truncated: 15,002 more rows]
[truncated: 314 more columns]
