# Supplementary material for: Dense sampling of bird diversity increases power of comparative genomics
Source: Nature. 2020 Nov 11;587(7833):252–7. doi: 10.1038/s41586-020-2873-9 (PMC7759463; doi:10.1038/s41586-020-2873-9)
Supplement: Supplementary file 4 — This file contains Supplementary Tables 1-15 – see Supplementary Information document for legends. Also available on Mendeley Data (doi:10.17632/fnpwzj37gw). Sample information for each genome and genome statistics (Supplementary Table 1) can also be viewed online at https://b10k.scifeon.cloud/. [file 41586_2020_2873_MOESM4_ESM.zip › Supplementary_Table_13.csv]

Order	MRCA genome size (bp)	MRCA lineage-specific elements (bp)	Proportion of lineage-specific elements
Accipitriformes	1,162,255,227	3,794,108	0.003264436168
Anseriformes	1,143,290,385	19,676,163	0.01721011849
Apterygiformes	1,205,069,344	19,033,468	0.0157945002
Bucerotiformes	1,078,859,904	5,997,365	0.005558984051
Caprimulgiformes	1,158,827,117	2,652,185	0.002288680478
Cariamiformes	1,148,552,065	25,725,252	0.02239798507
Casuariiformes	1,183,910,326	7,499,428	0.006334456112
Charadriiformes	1,163,389,329	12,271,631	0.01054817222
Coliiformes	1,080,594,306	59,580,659	0.05513693591
Columbiformes	1,083,136,740	36,003,632	0.03324015396
Coraciiformes	1,130,418,818	13,228,851	0.01170261039
Cuculiformes	1,121,304,913	26,125,830	0.02329948767
Eurypygiformes	1,100,157,275	32,505,963	0.02954665095
Falconiformes	1,162,467,562	22,708,103	0.01953439712
Galliformes	1,060,676,326	13,906,581	0.01311105062
Gruiformes	1,144,543,165	9,176,425	0.008017543838
Musophagiformes	1,150,548,124	31,294,838	0.02719993831
Otidiformes	1,111,473,754	36,274,892	0.03263675086
Passeriformes	1,083,494,120	22,112,471	0.0204084827
Pelecaniformes	1,170,352,006	2,048,782	0.001750569051
Piciformes	1,072,553,332	9,398,082	0.008762344696
Podicipediformes	1,148,114,618	34,195,765	0.02978427804
Procellariiformes	1,166,518,386	4,271,387	0.003661654245
Psittaciformes	1,066,508,025	31,831,485	0.02984645615
Pterocliformes	1,090,419,127	35,612,056	0.03265905294
Rheiformes	1,152,927,197	34,225,683	0.02968590132
Sphenisciformes	1,161,877,381	17,318,411	0.01490554105
Strigiformes	1,156,050,597	10,907,986	0.009435561063
Tinamiformes	987,416,143	14,741,406	0.01492927385
Trogoniformes	1,072,446,872	46,908,986	0.04374014902
