# Supplementary material for: Dense sampling of bird diversity increases power of comparative genomics
Source: Nature. 2020 Nov 11;587(7833):252–7. doi: 10.1038/s41586-020-2873-9 (PMC7759463; doi:10.1038/s41586-020-2873-9)
Supplement: Supplementary file 4 — This file contains Supplementary Tables 1-15 – see Supplementary Information document for legends. Also available on Mendeley Data (doi:10.17632/fnpwzj37gw). Sample information for each genome and genome statistics (Supplementary Table 1) can also be viewed online at https://b10k.scifeon.cloud/. [file 41586_2020_2873_MOESM4_ESM.zip › Supplementary_Table_14.csv]

Gene Name	Species Number	Average CDS length (bp)	Average query CDS overlap (%)
DNAJC15	131	274	87.36
COX5B	115	201	79.95
SPAG7	106	90	16.46
PROF1	99	99	34.53
CSK2B	91	158	80.78
T2FA	80	224	26.66
A16A1	66	105	12.44
RUVB2	66	61	23.71
6PGL	55	116	45.69
T22D3	54	221	37.23
DCA15	46	356	27.66
OSGEP	42	207	64.25
PSMD8	37	114	35.22
POK9	37	169	47.28
MTNA	37	185	21.92
L10K	34	163	64.68
RPC7L	33	94	48.78
RL13A	25	101	43.73
VMO1	21	198	80.24
WIPI4	19	246	29.38
MYO5B	18	664	96.38
ISOC2	17	100	20.41
PRP31	16	223	16.23
O14J1	15	70	21.88
PP4P1	14	210	32.24
KRFB	13	259	86.16
CAMP3	12	111	57.84
ENDUC	11	110	17.51
PLP2	11	70	18.36
DTX3	10	214	27.36
PRP31	10	295	20.66
3BHS7	10	91	15.87
TGM1	9	135	41.46
PHX2A	9	167	42.24
POK18	9	200	22.40
CXXC1	9	224	79.99
NRX2A	9	918	67.49
DX39B	8	333	40.83
ZN574	7	109	34.39
ARHG1	7	136	16.38
NC2A	7	192	53.66
XRCC1	7	69	13.61
ZKSC2	7	78	37.45
XRCC1	7	95	20.33
CX6B1	6	106	47.23
TPPC1	6	123	33.69
KRI1	6	126	21.23
M2OM	6	394	83.51
2AAA	5	69	11.94
RL18	5	89	24.98
TOPRS	4	101	9.91
EIF3C	4	104	56.83
HDAC6	4	108	28.57
CCS	4	142	25.31
RTJK	4	189	77.41
DJC15	4	248	95.69
RPB1	4	359	52.51
CNN1	4	477	65.59
IGHG2	4	62	16.31
FA50A	4	68	41.36
PFD6	4	78	34.05
AMP1	4	80	46.54
RTXE	4	874	96.17
OR2C3	4	98	29.77
POK25	3	103	17.46
TRM7	3	139	20.57
ARL 2	3	142	29.97
TF29	3	149	29.95
ZG49	3	149	69.61
PERF	3	165	30.38
PERI	3	247	71.92
POK8	3	261	43.73
CNN1	3	514	66.10
DMBT1	3	67	11.59
NPAS4	3	68	31.48
LSM 2	3	73	39.25
PQBP1	2	114	20.43
ATG11	2	121	15.20
EFTU	2	124	13.36
CNN1	2	126	25.45
NPHN	2	138	22.89
RS9	2	164	45.85
ADCK5	2	165	13.45
MED11	2	171	66.02
ZNHI1	2	170	64.04
PO23	2	194	53.89
RTJK	2	209	95.21
RTJK	2	216	98.63
LIN1	2	222	55.24
NU6M	2	229	52.24
PO23	2	233	96.48
PO23	2	240	91.95
POLY	2	489	85.57
CSN6	2	66	10.29
ANM5	2	709	48.81
CDK16	2	75	7.36
DHRS4	2	78	11.06
SYVM	2	84	40.00
ECM1	2	87	41.44
MYH1	1	114	9.48
STAT2	1	115	33.92
ZSC20	1	117	65.00
ENR1	1	118	42.75
ZN629	1	119	58.33
PAK3	1	121	23.31
EFTU	1	125	33.88
NKX24	1	131	16.48
MYH7	1	138	12.04
POK18	1	142	16.78
DHX16	1	148	4.91
FP1V1	1	149	44.35
LORF2	1	162	16.93
POLR	1	166	61.48
KMT2B	1	167	20.77
RK	1	167	66.27
ENR1	1	168	100.00
PO113	1	169	50.30
POK8	1	171	41.01
ENV2	1	186	81.58
PO23	1	189	84.00
TTC5	1	206	16.59
PO23	1	217	91.56
PO23	1	218	87.55
RTJK	1	220	23.13
PO23	1	220	86.27
PO23	1	239	91.57
POK6	1	243	100.00
POK6	1	348	100.00
PO23	1	354	100.00
PO22	1	404	47.75
ERB1	1	418	99.52
TF26	1	428	68.26
POK9	1	475	100.00
POK9	1	480	100.00
ERVV2	1	61	21.40
QRIC2	1	61	9.25
POK18	1	659	58.73
JUND	1	66	16.42
RBM23	1	66	4.93
JUND	1	70	11.90
CO9A1	1	70	23.81
LBX1	1	71	11.32
RTJK	1	74	8.78
SSBP4	1	75	11.01
MAGIX	1	76	15.93
SPRR3	1	76	23.68
NEUL4	1	78	2.29
NELFE	1	80	7.60
UXT	1	81	27.27
PO22	1	816	94.77
SENP3	1	84	10.11
TBCB	1	84	11.38
KRF1	1	85	30.14
THEM4	1	98	27.22
